# Supplementary material for: De Novo Assembly and Comparative Analysis of Mitochondrial Genomes of Two Pueraria montana Varieties
Source: Int J Mol Sci. 2024 May 22;25(11):5656. doi: 10.3390/ijms25115656 (PMC11171644; doi:10.3390/ijms25115656)
Supplement: Supplementary file 1 [file ijms-25-05656-s001.zip › ijms-2928843 supplementary/Supplementary file S1 The sequences of both molecules of Pueraria montana var. thomsonii and P. montana var. montana/Pueraria montana var. montana_ctg1+ctg2.fasta]

>Pueraria montana var. montana_ctg1+ctg2
TGGATCTGCCTCTTCTTCGATCCGGAATTCCCAACAAATCCTTGACTCCTCGAATACAAT
GGGATTTCACACCTGGCAAATCTTTCACTCTACCTCCTCTTATTAACACCATAGAATGTT
CCTGCGAATTATGACCTTCGCCCGGAATGTGAGCAAATATATCATGTCGATTGCTCAATC
GTACTTTGGCTATCTTACGTGGAGCTGAATTTGGTTTTTTCGGTGTTCTCGTTGAAACAC
GCGGGCGTACTCCTTGCTTCTGGGGACATTGATCCGAAGCTCGAGTACGGTCCGTGCGCC
GTTTTTCTTCTCTACCATGACGAATCAATTGATTTAATGTAGGCATCGCTCTTTCCTTTG
TCCTTCCTCCCTATTTTTGCCCTATCACTAGTGATTACTCCCGATCCGAAGCACCCCTTT
TCCATTCATAGAGAGATCCAATCGTCAAAATCAATAAAAAGGCCATCATAGACCAAGATC
CAAACGGATCAATCTTGTTGGGAGGTACTGCCCAAGGAAAGGAAAAGGTTACTTCCGGAT
CAGGAATAATAAATAAAATGGAAACAAGATAAAATCGTATATCGAAACGACTTCTGGCAT
CACCGAAAGGATCGAAACCACATTCGTAGGCCGACAATTTTTCTGGATAGGTCGAACTAT
TGGAAGCAAAGGGAAAAGGAAGACCGAGTAAGATCAAAGAAACTAGCAGACTGATCACTA
AATAGATACAAATAGGTGCAAATTCTGACATTACCACAAACCACTTGGTTCTTTCGCTCC
TTGCTGGCGGAGCGGCATACCGAAAAAAAAAGGAAAAAGCCCTTTATCGGTATCGGATTC
GAACCGATGTTGCCTATTTCTTAAGGGCGAACTGATCGACTTGCATGTGTTAAGCATCTT
TCTCAAAGTAGCATGATTGGACCTTCCTCTTTCTCTTACTTAGATAGAGGAGAGAGCACG
TATTTCTTTGATACGATCTTTCTTCTCTTATTTTATTGTTAGTTAAGAGCACCTTTCCTA
AGCCTATCGTATGTATCGGCTTGGCTTCGTCCAGAACCAAGGAGGCATTCTGGCGGGCGC
GTGCGTGTAGGAAGGCCGACCACTACATAAGCTAAAAGACTACGACGACTACAACGGAAG
CGACTCGCTTCTATTCTCGTTGGGATTGGATATCTCTGGGGAATCTATAGATCATAGTAG
TTCGCCAACCTCTCTAACTAACATACGATACAATTTCACTTCACGGCACGGAAAAGAAAG
AGCTTCGCTCGGTGGGCCTTCCTGCGCTGACGAATGCCTCCTTTCTCTTCGAAGAAGTCT
ACAACAAACAAGTGGGAGAGGCAGGATTCGAACCTACGTAGAAAAACTTCAACAGATTTA
CAGTCTGTCGCTTTTGACCACTCGGCCACTCTCCCCTTCCCGGGCCGAGGCCCCCCTCCA
TCAATGGGTTCTAAGAAGGAGGGATAAAAACCTGAAATAAAGCTTATTGATTTGATTGAA
GGGAACTAATACTCTTTTTTAGCTTAGCTAGCGTTCCGCTAGTCATTTAGTCAGTTCATA
ACAATCTCTGTACAAAGGGCAAAGCTTCTACGACAGCTCCCCCCTAGTCGCTTCTGGCGA
AGCTGCGAGTTCATGAGCAAGTGAATTGAACGAACCAAGTTCCTAAACTAAAAAAGGGAG
TAAGAAATAGAAAAAAAATCAACAAGAAACTTCCCACTTTGGATGTCCCACGATTCTGCT
AGTTTAGAAACTAAGGGGAAGGACAGGGGTCGCTAGGTCAGAAAAGCTAGAACTAAAAAT
TCTCCCCAAGTAGGATTTGAACCTACGACCAGTCAGTTAACAGCCGACCGCTCTACCACT
GAGCTACTGAGGAACAACGGACTTAAGTTAAGGAAGCCGACTCTCGTTCTTTGGACACCA
ACCTATGACCGAACAAAAAAGGGTTCGTCACTCTTTTTCACATACACCGGGAGAAAAGGT
TACGATAGCAAGCCCCTCCTCGGCCGGAGAGCCTCCAGGACAAGGGGGCGGCGGTCAACC
ATCCACTCTCGAGATTCATATTGATCAATCGATCTCCGCGTCCTGCCAGTTCGCTAAGTA
GACTCACTCTCCCGAGGGGCAACAATGGAACTCTTCCTGCCAAAAACAAGGGACCTACTT
CTCATCCTAGGAGTTAGCAGGTATGATTGCCTCTCTGTCTCTCCGAGTTTCTACTACTAA
TTAATAAGTAGCACTTCTGCTATTCAATCATAGAATCGATTCCGATCAAGCTGAAAGATG
AAAGAAAAAAGCCCTATATATATTATTTATTAGTAAGCTAGCGCCCTGCAATCAAAAAAC
AGCGCTAACGAGCAAGAAAAGGCCCCTTACTATAGTTAGTATAGATAGGCGAAGGTTTGA
GCTCGACCCAAACAACGGCTAACGAGCCCCTATCAGAGAAAGCCTTGGTAAAGTAAAGCG
CGTTAGCTCTTTTAAGTTAAGGCGCGCATCCTCTTGCTGGGAGAGGGACGAACTTTCTCA
AAGTCAAGTTTCTCGCTTGTTAGTCAAGCTTTGAAGCCCCTACTTTCTTTTATGGATTGT
TGGGATATTAGAAGAAGCGCAGGTTTGGAACGGAACCCTATACAAGGGGCTTTTCCCCAA
CCTATATATACAAGGTGCTGGTCTCGATCTCGCTTGGCGGTGCCCCTCTCGATGATTGTT
GACTCAACATTGATTTCGTGCTTGAGTTGGAGGGCCCTCCATCCATCGAGTCAAGTAATT
CGCTATCGGAAATATTGCCGCCGCGTATCTCATGCTTCTTGTTTCTCCGAATCGGTTCCT
AGTGTCAGTCAATCAAGATTCGCCATCAAGAGAGGGAAGAGCCTTGACTTTCGGTTAGGC
CGGTCTCGTCATTTATGCAATTCCCCCGTCCATCGATCACGCGAGCATCCAGTCAGCACG
CACATAGCGAACGAAAAAAGCGTTCATCCTGGATTCTCTTCCTCAATCAAAATGTCTATA
AATTGATACCCGGTCAAAGTCTCCACGGCGTTTTCACGCCCCTCTACTGAGAGGTGCACC
ATGTTTTGATAGGAATCGGCAAAGACCTTCTTGTACACGTCCTCAAGGGCAGCATTCATG
GCAATCAGAACGTCTTTCTCCCGAGGGCATGGTATGGCTTTGTTCTTGGTGTTGTTTAAT
AGAATAGATGTCGAGTGCCGCTTTTCCCCGTCCGAGAATCTCCATCTGCTCTAACTGGGC
GAGCTAGAATCCTTATGTCAGGTTGGTTGTTCAAAAGACATTTCTTTTCTCTTTACCCTT
TGCATCTTCATCTTTTCGAAAGCCTAGACCCATTCTTCTGGATCTTTATTAGTCCTAGGT
GCAAAGCCTCTTCAATCAATAAAGACCTCTTTCTCCTCCATTTCTCATTTGGTTGATTGA
AAGAGGATAAGCGCTATCCATTGAGTAAAGGGAGGGTTTCCTACACTACAGTGATTCGGG
CGGTTGGTGGCCCCTTCGAGAGTTGCGGGTCCTTGCCGCTGCATGAGTGGTAGCTCACGC
TCAAAACTCCTCCGACACGAGTCCTAGTCGTTGCGCTGCGGTCCGTTTCCCGGCTTCGCT
TGCGCGATTTTTTGCACTTATTTGATTATTGGTTTCATCCCCGACCCTAATGAATCGAGT
ATGTATGAAGGGGTCAGTCAGTCAAGCGGTTCGGGTTCTCGGTCGGTTCCCGTTCGCCTG
CCCCCCCTCATAGTCCATTAGTGGGTAGGGTGGTCAACTTAGAGGGCGCCCGCCTCCTCT
TCAGACGTGTCTTCGACAACCTGGCGGTTGTTCGGTCTCCGCTTTTGGAGGCGGGAGTGC
TTGGTCGCTGGGGTTTCCTTTTCCTCAACCAATTCGGTTGTGTCAGCCCTGAGATTGGTT
GGTCTAACATTTATGAGCTGGCTGGACAAAGATGGATGGAAGGTAAGATAGATTGGAGTT
CAAGTGGCACAGGACCTTCGATCGACCATGGGGCGTATTCTACCCTTACCGAATTCATTC
TATTGAAGCGTAACGTAAAACTTCTCATGTTGCATTTCTTTGGTTTGGAAGTTCCAGGAT
GTTGTCTGTGGATTTCTAACAAAGGAAAGCCCCCCCTTTTTTTATTTATGCCATTTAATT
AAAGTTCCGTGCTGCTCGCCACTCCCCGAGGCCAAGGACGGGGTCGAACCGTCATTCCAG
GATTTGCAGTCCGATACATTTCCATTATGTTACCCAGCCAAACCCGCCACCTCATGTGCC
AAAGTCAAACGGTTGTTCTTCCTTCCCCGCTCCCTCTTTTTCTACATATGCGGGCGGAGC
ACTCTATATGACCGGCGGCGGGTTACCAGAGAAGAGGGGACAACTTCTTTCTCCCTTGCC
TTGCTCCATTTTCCTTTTCTGATTGAAAGTCGCAAGCCACTCCACTACTGGTACAGAGGC
CAGAAGGTTGCTTCCTCCATATGTTCAGGCAAAGAACATCTAGAAGCTAGCTTTTGTCTT
GTAAGCAACCATGCCTAAGTAAGAATAATATAATAGAATTTAGTTTACCAAAGCAAAGTG
GTCTTACTAAAAAAAAGTCAATAAGCAACCAGTTCCGTTCCAAGTGACATGGCTTTTCAC
TATTCCTTATTCCTTTCCAGAGAAGGTAGCTCATCCAGCCCAGCGGATCCATTGTTTATG
CGGCAGTGCGATGCAGCTGAAAAACGGAAGCCCTTAGGTATAGGTTGGGGAAAACTCCAA
ACAAAAAAGGGCCTTCTTCTTCCTTATATTAAATATAAGTTTTAGAAAGGGGCACCCCCT
AAATTACAAGCTAGCGCGCAACGGCTGAAAAGCCGTTGTTGCTTGCTGCTTTTTTTTTTG
CAGGCTCGAAAATCTCTCTTTCGCCTCTCCTCCCTGTCTCCATTCTGGTTGATTCGCTTC
TTCCTTCGCGCAAGCGCTTGGTTCGCCCCTTTTGTGTTGCATTTTTTTGTGATCCTCCGC
TTCAGTTTGCGTTTTTCGGATAGCCGGGATCCGACGTTGATTTCCTATTTATTTAAATGT
CAGCTCCATGTTTTGGGCGGCCCATCTGGTTAGTTCAGCTATCACTGCTGGAAGCCCCTG
CGGTTGTTCGGCTGCGTACTCCCCGTTCGCGTATCTCACACTCCCCATCTTTTTTTTTCA
TATTTCATTTTTCTTTCTACCCATAGCATAGGTCGGCTTCGTGCAGATAGATGTTTGCCG
GGGGAGATTGGTGCTCCTGAGGTATGCCCTTCCGGTGGGTTGTTATATTCTCTGTCTATT
CCATCCAGTGCCCACACTGCGTCATAAAATCTTCGTCTTCGATCTCTCTTCGCAACGCAA
TAAAGAAGTCTAACAGTTTCTCTCGGCATCTCTCTTTTAAGTCATTGATCTCATATCTAT
AAGCAGGGGGGTCTGCGTTCACTATTAAGCCTACGCCCGTCCATTCCTTTCAAGCTTGAT
CCCGCCCTTAGACTCGTTACGCTGTTCGCCCACTTACTTAAAGACTCGTTGGCTCCGCGC
TCTATTCGGTCGGAACCCGGTTTGAGAACCTTCTCTCATAGATTCCTTTCACCAAGTCAT
CGCCAGCAATCAGCTCTTATCCCTTGGTGTGGTGTCAAAGGGCGAGTTCCTTTCTTGTCT
TGCCCAAAAACTTGCTTGATTCTCATTGGAGAAAGACTCTCCCGCGGCAAGGTTTTACAC
ATAGGGCCAGCTGCTTTATCTCGCTTGCCGTCCGTCTAGCGCCTTTCTTTCGGTTGGGGT
CCGTCCCGGGGCTTAGACCGCTTGGGTTCTATTTTTCTCGAAGGCAGTCAACGTGTCAGC
CATTCCTCTCCCATTAGACTTGTAAATCCTTTGCTCTTTTTCCTTCTCTCTTCCAGTTCT
CTCCCTCTCATTTTTTTGACAGGGGCGGAGAAAACCACTCTATCAATAACAAGAATACAG
TAGCAATTCAGTTTCAAATGGTTTGAGCTTGGAAGCAACCTACTATCTATCGATAGGCTA
AAACAGACTGCTATTGGCTGCTTTGCCTATCTATTCTATTATGGCCGGCTTGGAGACATA
AGAGGAAGACCGTCATTTCTATCCGGGTACGATCATAGCTTCATTCATTCGTTGAACCTT
GGGGATAACCATTAGCATTGAGGTCAATCACCACACCACCTCTATCATACGACATTACAT
GACGCGAGAGTGCATGGTCAACACACACCTACCTAAAGCGCCTACGTTCCGCTTGCAGCC
AATACAAGCACAACCTAACTTGCACGAGATTCAACAACCGAAACTACTGGTAGTCCCGAG
GGGACGGCATCCTCAAAAAAGAAAGAGTTAGCAGTACTGAACAAGCGAGTCATCGGTCGG
GGGAAAGAAAAGGACCGCCTTTAAAAAGAAAAAAAAAAAGGACATCGCTCTAATCCTTGA
GAACTTCCTTGATGATTTAGCAATTGAGAGACGGTTGCGACAAGTAAGAAAGTGGGCCAC
CCGGGAACTGGAAGATAAAAAGAGTTCCTTTTGGCTAATATAAGAATAGTGGATGAAATA
ACAAAACTCTAACTGGGCAGACCCTTAATCACTTCTACTGGACTATGCATAGGACTACCC
ACGGAGCGGTGAAAAGACAGAATGAATGTATTCCTATTGATTCTAAGGGAGAACGAAGGA
CGGAGTGGAGGATGGAGGCGGATCGGTTGGAACGCGGGCTAGCCGGCCGGGAGGTTCGAT
TCCTCCCCGATTCCTATTTATTTACTCGATCCATTGTTCCCTTGTTCGTGCTTAAGGTTC
ATAGTCCTTTAGCTCTTATTACAGTGGTTGACAGTGGCTTATGAAAGTGGTACCCCTTTC
TTTACTTTAAACAGTGGTTTACACAGGTTGAATGATACAAGCAGGAAGCAAACAACAGGA
AGAACCAGAGCGGGTGTAGATGCTCGGGAAGGAACGGGAGCTGAAGCAACAGGAATTGGT
CAACGAGTAGGAAGACTTGGAAATTCTTTGGAAAAAGGTGGCTAACACTAATATGCCTAT
CAACTACTATGGTGGTCATCATCGCTATGGCATGCACTGTGGCATGTTCTATGGTGCCTA
GCCTATGCTGCTGGCCAACTACAGATCGATAGTGAGATTCTGATGCTATGCAGTTACGGA
TGCTCGTAATAGAGATTCTGATCTTCGTTATCGGGAGTAAGATCCAGAATTTACTTAAAG
TAGGGATCCTAGTGCTAGTGATCGGGGTTCTGTCTTTCGTGATCGTTAGGAAGAGCCGGA
TGCTAGTAATCTATATTTTGATGTTTGGGATCGAAAGATTCTGATGTTCGTAAGCGAGAC
CCAGATCCTCCAGTAGCACCAGCAACAGCAAATAAGCTACCACCTGATCTTGACCCTGAC
AGAACGGAATTCAAAGTGGAAGAAAAGTAATGGTTGAAGAACCTCGTCTCACATCTCTTC
CTGGCCAAGGTGGGAAAAGCACAACTCCGTCCAGTATCTTTCCCTGTTCCGATATAGCCT
AATATCCCACCCAGTAGAAGTGTGGATGGACCGGCGTGGATAGGGGAAAGCCTGTCCCAC
CATCATATAGTCCAATTCCTTTCCAGTGCCAGCATTCCTTTGTACGCATATCTAGGCGCA
GTTCCAGTAGATGACCTTGTTGATCCGGGACCAGAGCCTGTTGACTAAGTAGCAGATAGA
CCCTAGGAGGGGACGCCCGCAGCAGAGTCAGCAGAGAGAGCAGGGGCAGGAACATAACAA
GCTCCATAGCCGGTTGTTAACCTAATAGCATGATGGGCATAGACAGTACCATAGGTTGGT
TCCAGATCGAGCTATTAAAGCACCTGACGGAACGGAACCGAAAATCTGGTAGAGGAAAAG
GCAGGAGCAGGTTTAGTAGACTTAGTTGCGTATGTTGAGTAAAGAACAGCCCCGTGAAAC
TACGGGCTTTCCCTCTGTCTGGCGCGCATCCTTCCCTCCCCTCCTTTCTATCATTAGAAG
CAAAGAAAGGCAGGAGCAGGTTTTTAGTCCCAAGTAACAGATGGAGTAGCTTTTATAACC
AGCATCTAAGTAACTTCCAGATCTATAGTAACCATAAGTGTTAGATCCTCTAGGTGCAGG
GGAAGCAAGCACCGAAATGGGTGCCTCTTCCTTTCCTGCTCCTCTAGTAAAGAAAGGATC
ACCTCCGCCCAATAGAGCAACGCCCGAGAGAGGACTTCTCCAGTGTGGATCGAAATGGTC
TCGCGAAGCCGGTCAACGTTAGCCAAAGAGCAAGTCAAAACAAAAACAACGAGAAGGTAG
CGAGAGGGTAAGAGTAGCGAAGATTGAGGTGGAAAGGAAAGTCAGTACCGAAAGTAGGGG
CATAGTTGTAGAAGCGAAGGAGCGAAGAGACTCTTCAGCTATATCAACAAGGGATCCCTT
TAGTCACGGTTGGGCACAACATCAGGCCATTTTTCTATGGACTGCGCTCCTTACTAAGCA
AGATGACTCCATCTCCTGACAAATGAGATGGAACTCAAGCCAAACAAAGGAAAGAAGTCA
CCAAAGACTGACTTACTTTACGAAAAAAAGAATAAAAACAAGATGAGATTATCAGCAAGT
GGAGTGCTCACGCACAGAACGAGAGTCTCAGATCCAGTTACTCACCTGCCTCAGGCTCCA
AAGGACAGGCTTAAAAGCAGTAGTTAGGGACTCTGTACTCTTTTTAGGGTACCGAAAAGA
AAACTCCTCGAATCACAAACCTATGAACTGAACGATGTTACCGCAGCGGGCTAGTTCCTG
CTTTTAGCTTCTTCTAGGGTGGTGCTCTTGGACGGGACGTGCTAGGATGGGTATCGGGTT
CAACAAGATTTTCATTTTTATTTTGATAAGTGGGATCGTAGTGGAGCTCAAAGAGAAGCT
ATAGGCAGATGAAAGAGGGATGGATATAAGTAGTCTCGTGCTTAAACTAGACCGTGGGAA
GTAGCGACTGCTTCCCTTCAGGATGGCACCCTGTCACAATGGAATTAAGCTTGGCCCTGT
CTCGGCCTTAATATAATAAGCAGTTTCAACCTCTACATCTTAGAATGTCGGTATCGAAGA
AAGACAGAAATATTGGTTAAAAAAAGTTCCCAACAGAGATAGATTTATTGAATCGAAAGA
CATATATGTATGGTTTTTTTTTGAACTGAGCCTGTTCCCACTCGTATACCAGCCAAAGTT
AGGTAAAGAGGCTTTCTTTGGCTTCTGTACTTTAAAGTCCCTTCTTTCTCTGAGGAGAAG
CCCAAAGCTAGTTATCTTTTCCTTTTCCTTGCTCGCCTTCCCTGAGGATGACTTCAGAGT
GCTTCAACTTGGCCAAGAGTGGATGTAATTCAGGTAAAAGAATGGCACTTGCTCTATTCT
TGTTAGCTTGCTTGTAAAGGGGCCTGTACAGACTGTTGCAAGACTCTTTCGCCAATCCTA
CCGGTCCGCTGTGGTTCTTGCAGTTATGGCTTCCTGCTTACTTCCCCTCGGTCGGTTGTT
TACAAATAGAATAGGGAAGAAGCATCGAATGCAGCTATTGAATGCGCTGTTGTTGCTGAG
TGAATAAGCGGTCTTGTCGTATCCGCTGTGAGCCTATCTGCTGTAAGAAAGCTAACTGAA
TGCGTATCCATCCGCTCAAAGATGAAAATAGTCAAAGTAAAGATCTTATAGAAATGCCAA
AAACATCTTTTTTGATTCTCCGATCGGCTCACCGAACACCAACCAAGTCGTAACCATATT
CCTTGATTTCTAAATGGCAGCATCAGTGTCGGCGTCAGCGGTTAAACCGTCGATCAAATG
GGGGGCTGACCTAACCTAGTGACAGTTTAACGTAAGAAAATAATAAGATAGAAAAATTAT
CAAATTCCTTCCGCGTCTGATGATGCATATGCCGTGCCTGATTATGCGTATGCTTGTGCG
GCTGTTTCGATTTCACTCGTTGAAGAATGTCTTTCCTTTGCAAAACTTGTATCTGGCGGG
TTAGGTTACTAAACTAAAAAAAAAAGTGATAAGGTCCGCCTTCGGGCTTTGAAAAAAGGC
TTCGTACCATCAAGAATATATAGATAGATTGACTCGCGGTTAGGTTAGTAGTATGCGACA
AGCAGACCAAACGCCTCCCTTGGCCTCCCGGCTGTAAGTCAGCCAGAAAAGAAAAGAGAC
TTGCTATTTCCCCAATAAAATAGCTTTAATAAAGTGAAAGATCTGATTGTTACAGAAGAC
CAGATCGAGGGATGAAATCTACTCTACCGGACAATCAAAGGCTTAAACCCTGGTCGAAGC
GAAGCGCATGCGATGAAGGAAGAGAGAGACCACCAATGCAAGTGGATCGACTTAAGCATC
GATTTCGAAGGCGACAACATGAAGCATGAAAATAGAGCCAGCCACTTTTTCTCGTTAATA
ATGTTACAAGCAACAGCGATAAAATACGCTCTTGGATGCATGCCCCTATCTCCCACCCAT
CGTCCTGATCTTGGCTTGAAGTATCCAAGTAGCGCTAAAACGAAAAAGCGAACTATTGGA
ATTCTTGTCTTGGGCTTAGCCCTCTTTTACACCAACTCAATAACAAGCGCCGAACAAGGA
TGAAAGAAATCACATTACTAATCAAAATTTATTCATTCAACCATTCATATTACGTTATGG
CAATCCTACACGCCGTCCGTGCAAGCAGGATACCGCGGTCAATGCTGTAAACAGACCTAG
CATCATGCCATCAGAGCTCAATTCAAGCAGAATCGGAGAAAGGCTTCAAGTCAGTCCCGC
GAGCTAAGAAAGTTTTTTAGTAAGGCTGGGATATTCTCCTTTAAGTTTAAGTCAGTACCC
AGAAGCAAGGAATTAGAAGTAAGCAGAAGAGGAAGGCTCGAACTTGCAGTAAGGAAAGGG
GAAATGAGATAAAGGTAGGTGGCAGAAATTGGAGGGTGAAAGAGGAATGAATTTGCCTGG
AAGTTCCAATTTAACTTGAAAGTTAAGCAAGCATAATTTCTAGTCAAGCATAAGAGTAGG
GGTAAGCCCTGTAAGCCAATATGGATTTCTTTTTATTTATCCTATATAAGATGCTTTCAC
CATATATTGTTTAGTGCGTGTGTATTTAGTAGCTGGCCTAGTGGCTATCCTCTTTCCCGC
AGTCCTAAGCTAAGTCCCAGTACTTATGTATGGGCTTCTAATCTAAGGTACCTCCGTCCC
TTGAGATATGAGTTTACCAGTGTTGGATTTCATCGGTGTTTAAAAAGGAATATCAGAAGT
GGAAGCCCAGTATAGCAGGAGGGGTGGGAGCCCTCGTAGCAGTACCAGTTATTGCCCTTA
CAAATAGAGTGGCATCTCTTTCCCGTGCCATTCCTGCCTGTTTCTTGTGAGCCAATTGGA
GAAAGCTTACATGGAGTTCCATTTCTTCCTACCTGCGAGCTAGTTCGACTTCTAGGGGTT
AGAGTCCCTAAGGCTAACAAGCAAGTTAAGGCAATGCTGGAGTAAGTCAGCCATTGGGAG
TTGCCATAGGTTGTATCCCTAAGCAGGAATAGTTTGCGAGCCAGTTGCAGTGACAGTTGG
AGTTGCTTTACTTGGTAGAGTCTAGCATTCCCATTCTTCGGCGGCTTTATTTGCGTAAAT
AAGGAAGGGCATATCCAAATAAATAATAGATAGAAAGGGACGCCTTTTAAGCTACGAAAA
AAAGGAAGTGGCAAAGGGTCTTTTTCGTCTTTATGATGTATAGAATTTTTTTAGGATTCT
ACTTGGATTCGGTACTTATTAAGTTAAGCATCGAAGGCGGGACTCTTTCCCTAGATAGAG
AGATGGTCTAATTCAAATCACGCCAAGAGAGGTTTAATCTTCTCCCGTATCTATATAACA
TTTGAATTACTCCTCCATTCCGCGTTTCCTAAAATATGACTCCAAACATTCTTACCTTTT
TTTTTATCCGAGATGGCAAATCGAGCAGCCTATTGCGCTAACGGGAAGAGGCATTTAGGA
CAAAAAGACGGGGTTTACTCAAACGAGTTGAATAAGCAAGCCAATAAGATAAGATTGCTC
TTGTTGAACCAGCTACTAATCACCAAGTCCTTTGTTTAGCCAAATCAGCTTGGGGGTTGG
TGAGAGAATGGATTTTAGTATGTTGATTGAGAGATGCGAAGAAGTCACGAATCTAACTAT
AACTCCGCGAGTGAACGCAAAAAAGCAAACCTGACTAGACGGAAAGAACTCCGAGTAAAC
AAAGCAAAAGCCCATCTGACCGATCTAAAGCTGGATGAGAAGAGAGCCTATTGGCAGGCG
GGCTTAAAGGATTTTCTGCTTTCTTAGTTAGAAAGATGAGTTACCTAGCTAGTGGAGCGA
GGGGAGGTGCTTTGACACCATCTTCCACGATTCCCACATTGAGCTCTCTTTGCCTTACTT
ATTATGAATCGATATAAAAGATAACCCTTAGCTGGAAGAGGAATAGGATATAGGTGAGCC
CGGGGAATATTGTTGAATAAAGACCCCTTCTAAAAAGCTCTTGGCCCACCCTTCACTCTG
TTCACGGTTAGCCGGGAATGAGACTGGGAGTTCGATTTCCTTTATGACTTTCGCCTTGCA
CCTTACACTAAACTGAATCTCTTGCACGCGCGTATAAGAATACCTTGCTGGCTATTCCTT
ATTCTTGATAGCACCGGAAAGAGAGATTCCGGAATCTCTTGACTTCATAGCTACACACCT
TTCAAACATACTTTTCTTACTCCAAGAGCGAAAAGAACATCATATCATCGGTTATACTAT
CCTGGAGTAGTTAGAGTAGTACACTTGCTAAAGCTAAAGGTTTTCTCCCGCTAAAAACAG
TCTACTAGATAAGCCAAGTAAAGAAGTGCCAGATACAGATGAAATGGTTTTCTCTCCTTT
TTAGAGAAGTCAATTCCTCCTCCCCGAGGGGTACTTCGATACAAAAGGCTACTCCTTTCT
TTGCAACTGGAATAGAGGGACTGCTACTTCCGAATCCGGGAAGTCCTTCTCGAAAGAGTC
ATCTAAGGCTTTTCGACTTCAACTTGCCTTTAAGCCGGCCAGTCTGCTTCTTCGAGTGAG
GACTTGCTCGGCCCAGCTCGGTTCTCTCACTACCTGAAATCCGTATCTTATATAATATGG
ATCTGGGCATTTCCCTTAAGATCCAGCGCCTGCAGAAGTAAAGTGATAGGAGAAGCTGCT
GGTGGGAAATCTCTATTCATCACACCCCTCTCACCCGAGCCTCCTGGAAAGACCCTTGGT
CTCCAATCTGCAGATGAGGGGATTTCCCGAGGACTTTTTTTTTACTTTAATGGTTTGGAG
AAAACTTGTCTTCACTTCTAGTCATTCTAACCAACTCTCCACGGATAGTCATCCAACCTC
ATTCTCGTGCTTTAAATTAAAGCCTTTTTCTTTGCCATTCCAGAATTGGTGTTGTGGATT
TCTGGCAAGTGAGATCTTATGTGGACCAGTGCGTGAAAGCAATTACAACAAAAGCACCTA
ATGACAAATCCAATTAGGATATATAAAGAGAGCCGGGATTAGGCCCCCTTCGTTCCTTTC
ATAGGTCGAGATCTCAGCCCTTTGAAAAGACGGAGTCAATGTAGGTTAACCGCAGAACAT
ACTCTCAAACTAAAGAAGGATGGGGATCGATATCATACCACCACAAGTAAGGCTGTTGGA
GTATCCGTAGCTTCCTGATCTTATGAGCGGATAGGAGTGAATCAATCATTATAAAACGCC
CAAAAACAACATATTCGTGTTTTCCACGGATTGACACTTCTTCCTTTTGAAGAGGAAGCA
GAAGCTCCTTGACGCGGAAATCGTAGCTATTAAGATGGGGTTTATCCCCTCGAAGTCGGA
TCTAGTAAGACTAACCTCTGCTCGGAGCTCCCTTGGCTCATTCGCTACCAGATGCCGTTT
CGGCTCCTTCTTCTATTAGTTCTTCTACAACTGCTATATCTTAACCATTGATTGGGCAAA
CCCCCCGAGGAGGAGGGCATTCTTTTTATATATAGTAGAACTTGCTTACGAACCGAAACG
ATACTGAATCCAAGTTTGTGTGCAATAAACTCAATGTGATTGGATATGAATTGTGCCTGC
GCTAGAGGGCGGGTATTCCCCTTAGGCGGGAAAGACAAAAGCAGGGGCGATTGCTTGACA
CTCCACCGATACCGGGTTCTCGTTCATGCCCAAAGCTGGATTGACTCTGTAAGCTGGACC
AAACCCTAGCTCCAATGATTGGCCATTTAGGAACGATCATAAAGAATAAGAAAGTTGGAT
TCTATACATAACAAATCAATCTGGCACATAAGAAATGCAATTGGATTCCATCCAGCCACA
GGTTCCCCCACTAAACGACCTTGTTACGACTTTACCCCAGTCGAAGATAGTATTAAGATA
TGAGCCAATGAGACCACCAATTAGCCTTGTGTCGCGAGTGGGACACATATCAAGCAAGGA
TTCGCTCTGCCTTGCAAGCTTCCATTGGAATTGCCTTTGTCAGACGCGTGTGGCCCACCC
CATTAGCTATTAAGCAGACTTGTTAACGTTATCGCCACCTTCCTTCACTCGCCTCTAATG
GCATTGATCTCTAGCCCAGAGAAAAGATGAAAGAAGAGCCAAGGTAATGCAAAGGCGACA
AAGTCATGAGGCCGATATAGATCTTAAGGTAATTGGAAATAAAAGATTACCCGCTACTTA
TTCTAAATAAATATTCCCAGTCTCATCTCTCTATTAGGGGGTCAACTACAGCAGTTGCTA
TTATGCGATTGAGCTCTTTTACCTCAGCTGTGCTATTTGGCCTCCTTTGCCCGCCCAATA
CTTATATCTAGTAAACGCCATTGCCAACGACCCGACGCGGTATAGAACCAAAGATTCGGG
GGCGGTACCTGTGGTAAAGAAGGCAAAAAGAGAAAAAAGGAGAGCTCCACCCCTATTTAC
CTCAGAAACGCCATTGAGTTTGTGATGCAAACATTTGGAATGGTCCTAATATGGAAGGTC
TATCAAGGCGAAAAAGCAAAGAAATTGGACCAAGAGTTTGAAAAAGGAGTTCGTTCTTCG
AAGCCCACGGGCAAACCACCCGGTGAATAGAGTTCGTATCTCTTCTCAAAGATGCGCAGT
TCGATTGGGCTTTTCTGTTCGTGTTGGGGTTGGGAATTCTTCCTTGCCAACAGTGAGTGT
GATAGAGATGGTAACGCTTCCACTTAACTATAAAGAAAGATTTTCCTGACTAAACAGGGA
GTCAACCGGTATCACTTCGAAAACAGATACCACTACGTTAACAGCCGTTAGGCGTCCCCG
CCCCCGACCATAAGAGGTGGATTTTTGCCCATACCTGCTATTACTCCTGGTTGAGCTCCT
ACTCTTATAACAGTATCCGGTGCGTAAAGGAAATCATCTCTCAAGCAAATGGTGGAAGTG
TTGACCGATTCAAACCGATGAAATTGGTCGATTTAGCACTCGGCTAACTCCCATCTTATT
TAGTCTTCTCCTATTTCTAAGTAAACCCCGCCCCTATATGCCCTGGGTAGACATGTGAAG
GTAGACTTTGACCGGTCTTGGTCTGTGTTTGGGCGTGCTAGCAAGGCTAAGGCTAAGGCT
GGAAAAAGAGTACATCAAGATCAGTCAAGTCATCACTTATTCGATTGTTGATTCCATTCC
CTATATGCCCTATCTATTGTTCATGCCTTCTTTACATGTTGGGTGGATCAGATCCCCTTT
CAACTCTCATTATGGGAAGGAGGTCTTCCTTCAAGTTCTAGCTCTTTCGAATAGATAGCC
CCAGGATCAGGCTAGTATGGCTTGGCATCGTCTGGGTTTCAGGCCCAGATGGTGTGGGGG
TTAACCTCCCCAGCACAGGATTGTCTGATTCTGTGTCCTTAAGGCAAGACACTGGTAGAA
GCGGCTTATCCAGTTTTAGGGTGTGATGGGTTATTGCTATCCCAAGCATCCTTGCTGGAC
AGCCACGGACATTTAGTTTCTAACCTTACTCCTTCACAGGAGTCCTTCTTTGGTTACGAA
GGTGCCCCCCCATGGACGGTGAAACATCCGCCCATTTAGGTGAGTTCTGGTGTCTTATCT
TTCTTTAAGTATTTGGAAGCCAATTTGCTTGAAATTGAGCTCCGATTGCGCCCTGGCCGG
GCGGACAGGTTTTTGGCGCCAAAAAGTGAGGGAGAGAGAGATCTCGTTAGTCCTGGTATT
GTAGCCGCGGGTTGTCGTCGGCCCGACGGACTTGGGGAGGGAGGGAAAGGTAAAGCTGGC
GGAGACCCCAGCTTAGAGTAACTGCCCGAGAAGGTCAGTGAGGTTCCAACTGTAGTGAAC
TGAAAGATCTTTCTTAAAGTTGACTATGGTTGGAAGAAGACAGGCGGGAGTGAGCCGAGC
GAGAGCACAGCAAGTTCCAGTGGTGGGCTGTCGGTCTGGTCCCATTTTAGACATAGTAAG
AAGAGTAGCAATGCTAGATTAAGAAGGGGTAAAGCCATAACTCTGCCCTAAGCATTGAGC
TTACGCGAACCAAGCTGCGAAAAAGACTTATTGGGTAGCCTTCCATGCCAAGCCAGCACA
TGGACCGGATTGGTACTCGAATTCCTCGGACCAAGAGGTTTGGACTATGAGCCCGCTTAG
CAAACGGGGTGAGTATTCGCTCCTCTTTCAGAACTTCGGTTGTCCGCCTCGTCGAATGGG
ATGCAGGAGAGGGTCAAGATTGAGTATCAAACTGAGGGATGCGGAGTCCTGGAGACAGGA
CGGACGTGCTTGATCCTAGCAGTTCCCACATGGGTCCCATGGCGGAGGGCCTGACGAACT
AGCTTCTTAGTTGCTTTCCCACTCCGCTTGCCATTAAGTCAAGATAGCGAGGAAAGAGAG
AAAGTCAGTCTTATTATCGTTCGTGACCCCTGGTATTGGGCCCTAGACTAATAAGGCGCT
ACTAAGAAGAGTAATATATAGGAATCGAATTTCACTAAATGAAGGATCCGAAGGAGAAGC
GATGGAATTGATTACTAAGCGAAGGAAGAGAATGTGAGCGAAGCTATTCGAATTATATTA
CGTAAGCTTTTTCATCGTAATTCTTACAGCTTTTGAATCGCATTGCAAATATTGAACAGG
GCTGGTTGCTCAACTGCTCAACGAAAGGCTCAACCCAAGTAGATAAGAATGTACCAAACC
AAGGCGAAACCAGTACCTTAAGTTGGTCTCCAATCGAAGTCCCAATTCAAGTGTGCCAAA
CCCGCATTATCCTATTTATTGGGAAGGATATGAATGAAATAAGCTTCTCAAAACCGGATT
TGTTAAGCACGACGAAGAAAGCTTCTGCCATTTAATTGATGGAGGAGAAGCGATAAAAGA
AAAGTCTATAAGAATAACCAAAAAGCCCCGATCTAGCCCTGATCTAAGGTGAAAAGCGAG
TCGATCTGGTATCCAATATCCAATGGAAGTCGTATCACCCTTGACATAACAGGGTTTCGG
TCCCATTTCTTCTTGCCGTAGAGGTCGAAGCTTCTTTTCCTGTTACCAGGAGTGAACATA
GGTGGGCGTTAGCTAGTGGCTTCAACCCGCTCTTCAGCTACTAAGAAAGAATATGATTTG
CCTTCCTGCAGACATGGACTTTGACAGTCACTATTGGGTTCCATCCCGGGGCTTCTCAGG
GGGATTACGGGCTCTTTGGGAAACAAACTCTTGTGATCTTCGTATCCTCCTCCCCGAGGG
GTACTTCGATTTTTAAGCTTTAGAGAATCCAGGTCCAGCGGAAGACTAAGTAAGGTACGG
TATAAAGTCCAATCAATCTCCTCCAACAGAGGGCTCTGACCTGACCACAGTCAATCAGTC
TATTGTTCTGGTTCTATAGAGTCTAACCCCGAAAAGGGAAGACTCCTCGTTTTTAGCCTG
GTCCAGGTGTGGCATATCTTTCCCATCTAGTAGCCTAGACAAAAGCAGTTACGTCTTTAG
CTAAAGCCCTTACTAAATTACTAAACCACCAGGAACTAGTCTGGTTTGATATAAGCCTAG
CTACCACGGAAAGCATAGTCAGAAGAGCTGAAAAGATAGCCATCTTACTCTCGGACCTTA
CCTTAATAAAGGAAGAACTTAAGCCTTTCTTAATAAGAAAATAAAACCCTAAGATGAGCT
AACTTGGCTTGGTGTTCAGTGTCAAAAAAATACAGGATTTCAAATCATCCCTGCTCCTCG
AAGTCTTTCTTCGACGTCAGAGAGTTTGATCGAGAAAGCAAGGACCAAAGGTGCCTAATA
GAATTGCGTAGGGAGACTAAAAAGGTAGCGAATCCGGTTTCGAAATGAGGCGGTCTTAGC
AATGAAAAGAGATCCCGCTGCTTAAAAATGAAGTTCGTCCTTTCCGCCCCCTAGCCAAGC
CACTTGAGACGGGTTTTGATCCGCGCAATGTTGCATTTGATTTTTGAATCACTGTATGTA
ATGCGATTGAAGCTATTAGAGAATCTCGTAGCGATTGGTACTGTGTGAGAAGAAATACCG
GTAGCTAAGTGGTTTAGCGGGCGACAGTTAGAGTTGATCGTTGTTGTGTGGCTTCGACTC
CCCAACAAGATATGTAAAAAATGGCGTTATTAAACTAAAAACAGATTTGGGCTGGACAGA
ATCTATCAAAGAAGTCGCCCTTCTTCCTTTCGTTTGTGCATCTTTCTCTTTCTCTTACTA
TTTTCTTTCCGTTGGTCAACAACCAACCCTCTTTTTTTTATAGTAAGAAAGTCTCTCTGG
TATCAGGGAGCAGAGCGACGAAGTAAATCCTATGCTATGATGGCTTTGTCTTTTTTCGGA
ATTGTGAGACGATTTATTCTCAGTATCACCGTACTTTTGGTTACTCGTATCCTTTTGGTT
GGACTGTAACTGGGGCTTTTCTTTTGAAGCCGCTTTCTTTGCTCCATTTCTTAACGACTT
GCTCCATCAAAGGAAGCTAATGGGCCGCCCTTAGAAAACCATGAATTTTGACCCTAGTGA
AGGTAGTCGATGAGAGGAATAGGTGGTTTCCAAAGGATAGATTCATTGTATATGACGCTC
TATCTGTATTGGATGGATGCCTTTGCTGTGGAGAAGGCTTTTCTTTTGGATTCTGCCCTA
ATTTCATTTTACGAGAAAGCAGCCGGGATAGGAAATTTGTGTCAGTTTAAAGTGAAAGAA
CGAGCCCTATGACTATTCTTGCAAAAGCCCTTTATACTTTACTTTATTAGTATCTCACTT
GCCCGAAGGATTGGATCTTCTTGCCGGGAAAGAGTTTGGTTACCAAGTTCAGCTATAGTT
GGGAAGGGAACGACTTTATGGGGATGCCCGTCTTGAACTTATAATTGATGTATGATAGAG
CCTCCAGCATATAGGCCTATCTCACTTGGATTCTTCTCACGAATTGGATTTGAACCAATA
TCTCCGGGCGACTTTCCTTTTAGTCGATCGTGAGTGGGTCTGTCGTCCTCCTCATTATAG
TCCTCCTAAAATCAATAGCATTTCGTCGGAAAACATCCTGTCTTTTTACCTGAGTAGTCC
TATGCATAGTCAGTACTATAGCCCCAATCATGGCAACTAATAAAATTAGACTAGGAACCA
AAAACCAGACGAAATAGTAGGTATAAAGTAAATTGCCCAATGTTTCCAAATTAGTCCAAC
TTCGTACCTTTCCGGCATAAACCGTATATCTAAGAGAGGTCGTATTTATTTGGGTTGGTA
GTAATGGAATGGTTTCATTATCTAAAATGAAGAACATTTCCCACCAAAGGATCAGTCCAA
TAATACCACTCACTGGTAAATAGCGCAATACTTCTTCGTGAATCTCCGCTATTTGAATAT
GGAACATCATAACAACGAATAGGAATGATACGGCTATAGCTCCTATATGAACTACTGGGA
AGATCATAGCGGAGAAGTCGAGACCTAACAAAAGAAGTAAACCTGAAGTGTCGCGAAAGA
CTGGGATGGGAAACAAAACGGAATGTACCGGATTTTTAGCACGTGCAACCATCAAACCAG
AGACCAAAGCAGGGCTCGACAAAACAGAAAGTATCATGGCATTGAGAAGAAATGATTCCC
TCCAGACAGACTGAACTCCGTCAAGCCTGTAGGACTAGTGTTTTGACTATATAGAGATGT
GGTTGGTTGTTGACCAACAGAAAGGATGCATGAGAAAAAGACCTAAGATATCAGAAAGAC
TAAGAAAGAGAAACCCAAGAAAACTTCGTTCGACTTGCATGCACATTCCGTAAATCGAAA
GGGGAAGCCTACTCATCCATCAGCTCCTCTCGTAGATCGGTGCGGTTTTACGAAGCGTCT
AAGCACAGTTCACTCGCGTTGATCAATCAAGAGCTTTGCCGCCACTCCTTAAGGTTACCT
GTTGTATCAGACACTTCTCTCATTCTTTCCCACGCTTCATACCCCCATTACCTCCTTCAC
CTCCATCGTCATCCTTTTTCTTACCCCCATTACCTCCTTTATAGTAGTTGTGCAGCCCTG
AAATTATACCGGTCCAGTAGATCCCCTGTAGGGCTACAACAACTAAAATAACGAATGTAG
AAAGATAGGGGTGCTCCCCTAATAGAGTTGTTAGTTCCGCAGCTCTTACAGAGAATTCCA
TAATTTATAATATCTATTCCATTTGACCGGGGGAATGCCGCAAACAAGGTTTTTGGCTCG
CAATAAAGCTAGCGTCCTGATCGAGCAAGACGTAGTCCTATCTATCCACCTCTCCAGACA
CAATATCTTGAGTACCTATGATGGTGACCACATCTGCTGGCATGTGATGTTTGGACATAG
AATCGAGTCCTTGTGAATGGGCAGAGCCAGGTGCTCTTATTTTACGACGGTAGGGACGAT
TGCTTCCATTACTGACCAGAAAGACACCAAATTCTCCTTTAGGTGCTTCAACAGCGGTAT
AGGTAGAAGGAGCTGGTACGGAAAAACCTTCTGTATAAAGTTCGAAATGGTGAATTGAGG
TAGAGTAGACCGATGATCCTGTAGTCATTTTGCCGGCTATTGAAAGAAAAAGCTTGCATC
TGCTCTCCCTATTTAATATAATAATAGGTCCGATCTCTCTCCAAACCTAACGTGATAGTT
TCCCATCATAGGGCTTTCTATCTATAGATTGAGCCATTACCAAGGAGCTAATTCGTTCAG
AACTCAGTTGACTGCTTCTATAGATAAGGCGGAGCGTCCTTGGCTCAGCATTATAGCACA
TAGGGCTTCGGCGCTACTACAGCGCTTCGCTAACTCGAAGCGCCTCGCTATGAGAATCTA
GCTTCGCTAACGCTCGGCTAAGTCTTGAACCTTCGCGCGTTCGCTTTCTCAGTAGCAAAA
GCGCTTCTCTTTGCCCCTTAAGTAGAAGGACAAGAATGAGATTTTTTGTTTTATTGCTCC
CGCTTCCTCGCATCTGCGCTCGTCAAGCCAACTTTGCTTTTTGGGAGGTGAAACTGCGGT
TGAAGCGGACATTTCGAAATGACAGCATCGAAGATTTATTTATATATATTATTACACGGT
CACGGTTATCCCGGACTGCGTTCCGGAAAAAGTGGCCTACTTGAAATGAAAGAAAGGGCG
AGCACTCTTGTGTTTCAACCCCACTATCACTATACTATTCATAGTTGTGGGGCACTGTGT
ACTTACAGCCTCTACGATAAGCAAGTGAATGGGGCCGGTGCGTGGCGAACGGAACGGTTC
ATCAAGCCATTTCTCGCCTCAACCCCCTAAATAGGAAGAGGGGTACTTTACAAATAGGGG
GTAATTGCTTCGCACCTGACTGTGATAGCCCTCTCGATACCTTCTGGATTGGAGCTTTGT
GACTAGTGGCCGCTTTCCCGTCGCTAGAGCGTTTTCCCAGTGCGCGGAGCCCCAACGAGG
AAGGTGTTAGTGGTTTATCATTGGGTCAATAATGCTAATCCCTCTTTTTGTGCTACTCCT
ACTCCTAGGGCGGGAAGAAGATAAGAAAACGCGAAGCGTTCTATTGGTTTCCCAACTTGT
TGCTTCTAAAGGCTGCCCTCTCTCGGCTGGATGTTGGTCCAGCCTACTACGAGGATCCCG
TATCCAGCAACCCAATCTAAAAAAAGGGAAAAAAAAGGCCTTGTCTAGGTTGGAGCTATG
AAGCTTACCTTCATATTATGAAAAGGCCTTCACGGGCTTACTTAGTGCTTGTGCTAAGGT
TTGAGCTCGACCCAAACAACGGCTAACGAGCCCCTATCAGAGAAAGCCTTGGTAAAGTAA
AGCGCGTTAGCTCTTTTAAGTTAAGGCGCGCATCCTCTTGCTGGGAGAGGGGCTAATGCC
ACTCGCCCTAATGAATAAATAAACAGGAGAGGGGTGAAGCTTGCTTACTTGTTAGAGTAA
GGGGAAAGGGCTTTTTCAGCTGGTGCGCGTTAGCGCACTTCCGTTTTCCCTTTACTAGTA
GGGGGTCCCGTGGTTCCTATGCCGCCGCGTTTCCCGGTCCTTTTCTTTTAGTGCTTCGAC
CCGAAGCGATAGCTTCTAGCTAGTTCAGTGGATAAGATGGCTGCGCTCCAGCTCACTCAA
GAATGGGACGGCAGTGGTCCGCCGGCAAGCTCGTTCTGATCTTGGACGCAGTACATTGGA
ATCCTGAAGCACCACCACGAACGCTACCGCGCGTTCGCCTGCGGTGCGGTAAGGCACCAC
CCTGTTGTGCCAGCAGCCAACTCCGGCGTGTCAGCTTAGTTATCCTCATCAAGCCACTTA
CTTGATGTCTAGCTTGCCAACTGGTAGACGGTTCCTTTTCCCCCAGATCAATGAAGAAGG
GAGAAGTCAGTGGATTCTTCCGAAGAACCGGAAGCGAAGCGCTATGCCGGGGCGGGGGGA
CGGGAAAAGAAACGGCTCCGAAGAAAGAAATGGAGGTTCCCAATGCTTCTCCACGCCCAA
CGAGATGCGCCAACCTCGGGATGCTTTACTCCTAACCCCACAAGGTTCCGAGACGGAGCT
TAACCTGAGTCTCGGTTAAGAACGGCGATGATCTACGTTTCACACGGCGCACGATTCCAT
GGATAGTTTCATTCGACATCGTGATGGAGGACATAACTTACGATCATCGGCTTTGATCAT
GCCACTAGGGATTTTATTAGGACATTGCAAAATTATCCGCAGACTTTGTCGCATCTCTTC
AATACGGATACAGTAACGATCATAGCGATCTCCTCTGGTACCTACTGGTACGTCAGGATC
CGATTGGTCATGAACATCGTAAGGTGCTGCTCTTCGCGAATCCCAGCATACCCCTGGTTG
GGATGGGTAGGCCCACCACTTCACTTTCACTTAGGCCTGGGCCAAGTCAGTGGGGGGACC
CTGTCGGGCTCCTCCCCCCCCAAAAAAAAACACAAACTGTACGTGATAGTTTCCCTTCAT
ACGGCTCGAATCATTCTCATATGCCCCGGGAGGCATCCTTTCCTTGTTTGTTGGGTTGGT
TCACGCGCGCGCAAACGAGCACTGGCCGCAACAGCAGGGAACTATGACCAATAGAGTCAG
ACACTTAGCTACATCCGCACGCAAAAGGAATGTGGTTCTGGTTGAGGCTTTCTTTCCTTT
ATTAGTAAAGGGGGCGCGGGACGTTCGCGGAGTCCGTGCCTTCCGTACCACCACAGGACT
GGTCGTTCTTGGGCGGATCCCGCTCCTAAACATAAGGGATAGGGGGAAGGTGGCCGGGCC
TATCATATCAAAAGAAAAGGGTTGTAAAAAGAGAACCCGGCTACCTATTTCATTCGACGT
TCCGCCCGCCCGATTCGACCGACTTTTTGATAACAAGAAGGCGGCGAGCTGATCTGCTTT
GATCAAGGAAAAAGCCCAGTCAGCCACCAACTCGGTGCAGGTCACGTGACCTACAGCTCG
GCCTTCGCTTTTTGAGACTTCCTCTACCCACATCTCTATGTGCCCGCAGCACTTCCATAT
GGAGAAAGATAGGCTTACCATGTTCCATCAATAGCACCTAACCTATGCCGATTTTGGCGG
ACTGTGCTCCACCCCGGTGAACTCATGCGGTTCCGACGTGCCCAGAGGCCAGAGGCGAAT
CCATTCACGGTCCGTAGGACCAACACCATTCGAAGGTGGGTGGCCCGCCCCGCCTAGAAC
AGTCATGTTTGACTGGGCTTACACACATTCGCTCACTTACGCTGTCCCCCCTCAGCTCAC
CCTAGCCCCGGGCCTTTTGCTCTTCTAACGTAAGCTCCAAGGCTTCACACCAAGTCTTCA
CTGACAGAATATGCATGCTTAAGTAGGGTCAGGCAGAACCGTTGTTGCCTGATGGGAACT
CCCCCCATATTGCTATCAATGTCTTCATGTCGCACGACCTCTTAACATTACACCACTGAA
TCCCCAATCCTTTGCTTGCTGTGCAGTGACAGTACCAATATCCACTAATCGTTGTTTCCA
GATACGGTTGCCGGTTGACATCTCTTCTAATTCGTCGATACGAGAAGCAAATTGTTGTGT
GAAGGAATCAATATCTCGACATAAGCCAAGAGGCAGATCTTGTGCCACTCCACCTGGTCG
TATGAAACTGGCATGCATCCTGGCTCCCGAGACTCTTTCATAGAATTCCAACAATTTCTC
CCGCTCCTCAAAAGCCCACAGGGACGGAGTTGATGCTCCCACATCCATAGCATGAGTAGT
TAAAGCAAGTAAATGATTTGAAATTCGAGTTATTTCACGGAATAACACTCGTATATATTG
AGCTCGTAATGGTACCTCGCAATTCAAAAGTCTCTCTACGGCTGAAGAATGAGCGTGTTC
TTGGGCCATCGTAGAAACATAGATAGGGTCGACGACGGAACGAAGAACTCACCCTAGATA
CAGCTTTTTCGTACACGTTCACTTGCATCACATACACAAGTGCTCTCTGAACCGTGCAAT
AAGGTCACCCATAACACGGCTCTCCCACTTGAGTTACCTTAGCCCCAGGCAGGCCATGCT
ATTCAATGATATTGGAAAAATGGCAGCGTAACGTAACAACTAGTATTGAAAGCTGGTCGC
CTTTTGAGGGAGGGAAAGCCTTTCAATAGGAGCCCTACTTCCCTCTTTGCGACCTCATCA
CTTCAAAGCGCAAACCAATTTCTTAGTCACCGGGCGGAGCGCACCTTTGGTACTTTGCTT
ATAGCTTTTTTAGGTTATGCAATAGACGGGAGGATTAGCTCTGGATCCCCCCTGCTTGCA
GAAATGAATGGATCAGAAGGGGGGGCTGGGTTCTATTTCCGGGCCGGGCGGGAGGTGAAG
GCCATAAGATTGCCCTCCCGGTAAGGAAGAGAGGAAAAGGGTGCTGTCATCTAATCTATC
TCGACCAGTTTCCCGAGGCGTTGAAAATCCAGACCGGCTCAGAGAATCACTGGCGCTATT
TAGCCCTTCGTTTCGCCATTCGAAGTACTACCTCTGCCTTCCCCTTTTGTAACATACCCA
GGCGCCCTCCTTTCCAATCACTAAGAAAAAAAAAATACCAATCAAAGCCCTATCTAAGTA
AAGCTTCGTCTGTTATTTTTCCGGCCCCAGGGGAGTTTACTCAACCCATTCCCCAGTCTT
CCGCACTGCTCAAGTAAGTGTGCGACTCCGTATGAGGACCTCCTTCCCTTCTGCCCACTC
TCCGTTCACACGGTTCTCAAAGCAGAGGAGGAAGGGTGGGCAGCAGGTACCACGAGCCCT
CTGTCCCACACATCTATCCAGAAGCAAGTGTAGTTCACCGGTTCCACCGAATGCTCCTAT
CTCTCGGCAAAGATCGTGTGAGTGTGCAGTTATGCTTCGGATGCTTCGCCATAGAATAGA
TCGACCCAGTTCCCGTTCTTTTCCGGTGCACTCGCTTTATATCTCCGACACACAAGGAAG
GACGCGGTGGGAAGGAAGCAGCCCTAGCCTCTGTCCGGCCGATCATTCCGCTGGCATCTT
GCATTCACGCCTCCGTTTGACTGCCGCTCGGGGATGGAGTTGTAGATACGTTAGTCTTAG
CGGATCGTTGGCTCCACCTGTTATCTCCTTCTACGACATGCTGTTGTCGTCGCCATATTC
CATATGTAACTTAGTCATCTCTGCCTCGCTGCGGGTCAGCACCTCCGAAAGAAACGGAGG
ACTTCATTCAGTGACTCCGCGATCGCCCTCTAAACGATCAGAATAAGGTAAAGCTTGAAG
ATAAGTTTTGTACTCTATTAATTTCTCAGTCCCTCTAGTCGGGTGGGCGCCGGCCGGTCT
TTCGACCAGATCCCCCTAAAAACCGTACGTGCGGGTCTCCCCGCATGCGGCTCACGCCAT
TCGAGGTGGCCCAGCCCAGCATTCATTCGCAAATCCTGTAGTGAAATTGAGACTGCTCGA
CCTCGGAAGCTAATTCGCGTGTAGGCAGCGCTGTCTGTCGTACCGTTGACTCTATCTATT
CATTGAATTCACTTTCATTCATTTTTATAGGCTTGCTCCCTCTTTTTCCAAGAATTAATG
CACTTCCCCTTGACTTCAGAGGGCCTTCTCTAATAGGGGAAAAGCCTTCCATTTCCGTCA
AATGACCCGGCCCCCCCTGGCTCTTCCACCGTCCTGGCTCCCTTTCCTACCTATGCTATG
CTCCCCCGGCACAGGCCTACCACGCTTCGCGCCTGCGGCGTTTTCGCCGGACGGTCTTTG
CCAGTAGTGCCATCCTCCCCGCTGGCTGTGTATGGGCGGGTTGTCCCTCGCTGCTGCGTT
CTGTTAGGCTATGGATTACAGGAACAAATGTAGTTGAATGAGACAGCAGGCGGGTTACAC
GTTCCGCTGTGCCGAGATGTGAGGTGCAGGTGGTGATGATCACCCCGGGGTATGCGCTAG
CGCCCTTGACAGGCACTCCAGGACCCGCCAACGCTCATGAAAACCCGGGTCGGTCGGTCC
TCCATTCATCTGACCGGAGGTGTGGATAACGAGGCCACCTTCACAACCTTCTCCCTTCTG
TCCTTATGTTGTAGTAAGGTAGGGCGGTTCGCTTGAGTTGCTCAACCGCCTCTTAGCCCG
GTGCTCATGACGCGCTACGGGACCTCCACCGTGCCGGGGGACCAAGCAGGGCATAGCTAG
CGGCATAGGAGCCGACTCGGCGTCAGCGGCTTCGTGCCGCACTGGAGTGATCCAATATGT
GGTTCCGCACGTTCCACCACTTCTCCGTTCATTTCCAATACTGATCGTGAAACACCATGA
GCAGCAGGATGTTGAGGTCCGAAATTCGAAGTGAAATTTTTGATTTGCCCGTTCCTAGTC
GTCATGGGAAAAAAGGAAGAAATAAGAAAGAGATTATTCCCTAAGAGCTTGTCCAGTACC
AGAAATGCATCTCCTTGCGTGCGAGAGACTTCTATGCCAGCCGTTATTCCCGGCTCTGTT
ATGAAAGAAAGCGGCAGACTCATCTTACAGGTCCTAATGAGGGATTTTAGGGGATTAGGG
TTCTCCTTTATCTCCTCCACCCATCCGCGGAGGGTTTCAATAGAAATCTCCGCAGATATT
TCCAGATCGCGAGACATAATGTTCTCTGCGACACTGGAATAGATTTCTTCCATTTCCGGA
AAGTGAACGGAAAGCCGCCCTTTCCCCTTCTCACAATATTACCGAACTTGCTCAAGAATG
AATGGCACTTCGAAGTGCCTCACGTTGGGGGATCGGCGTGGGGAACTTCCACCGGTTCTG
GACTGGAGCCAGCGGGTTCTGAATGACCTCCCTCTCACGGTTAAAAAAGTGGTTAACCAT
CTCGAAAAAATCCATATCCGAAAAACGTGTCTCAACTACAGCCAACTAACTCCCCTGTTT
CCCTATCGAAAAACCAACCCTACTTAATTTGTTCTAGAAATGCTAACCAAGTAACACACT
GGGGCCATGGGTCATGAAAGAGGTTGACCCCCATCCCCCTTCACTATGTATGGCCAATGA
ACTCCTCGCTTTAGTCCGTTCTTTTCCTTCTTTGGGCTCGGGTCGATAGTAGCCGTGGTA
GTAATGTCCCGGAGCCCGGCTACCGACCCGAGGCGCTGATCGGGAAAGTCAGAATCATAA
AGGAAGGGACGTTAAACGTAATTCTAGAAGGGCGTTACCACAACAAAAAAAATCCGAGTC
TTGGTAGTTGACTTGCTTACTTGTTAGAGTAAGGCAGTTGAAGTGAAAGTTTATTAGACT
AGTCCCACTAAGATGGCGGGGAAACTTACTTCCGAGAGAGCCGCTTTCGCCTCGGTAATT
ACCTAACGAGAGAGAGCCGATGCCAAAGTCGCCCTTTACGCGAGGGAACGCCAGACAGAC
TTACCTCTGCTAACTACGTTTTTTTATATAGACTGGAAGCTAGAGAGATACTATACTAAG
GTATAGTGCTGCTACCAGAGAAGGCTGTTTCATGCTAGGCGTCCAGACCTACTACGCCCG
AGCCGCATCCCCGGCACACTTGCTATATCCACTAAGGCTTCACATCCCACTTCATCCTAC
CAACTATACCTTATATAAATAGAAAGCCGTTCTATAACAATTCAAGACAACAAGAAAGCA
AAATATTTGATCAGACCTTTTTTTTTTATTTCCATTTCTTTTTCCGGAACGGAACCTTAT
TTGCCTTCGCCTCAGTAGCCGCTTTTGCTTATGGTAAATCTGTATCCGCAGCTGTCTCCC
CAGATACTTATGGTGGGTTTCAATAGATCTCTTTTCCACCTAGGTCAAAGGGGTATGCCG
CTATATATGCTACACCGAAGTATGCTCCTAGGTAAGCGACTGCCTTTGGATCCGCCTCTC
GAGCACGAGGGTCGTATTCATAAAAGGCTATCGATCATGAAGGTTTGCCTATGGCTCTGT
ATCTACCTCTGTCTGCTGGTGCTTATTTTGATAAGCTGCAGGATCAATGGCTTAAACTAC
TGCTTCTTCAACGCTTCTCCTGCGACTTGTTCTCCTTTCGTCCTTGCTCCTGCACGCACC
TAAAGGTAGGTACAGTATCTAAACGCTCCTTCTGCTCTTGGGAAAGGGGGCCCAAGGCTC
ATCCTTATGCTTTCGGTTTTCGAGTGAAAAACAGAGTTGGGGAGACCTGTCAAGCTTTAG
GATAGCTCTTTTCAAAATAGATTCTTGTAATAGAAGCTAAGCTTTTATACCGAATCGGGT
TTGTTGATGGAATCATAGCCGGGCCGGAACTCTTGATCTATCCATAGAGGGTGAGAACTC
AATCAGGAAGGACTGCTAGTCATCACCGAGGGTATGACCAAGGAACTGCTGCTGAGAGCG
ATAGACTTTCCAACTGAGATGGAGAGAATGCGCTCCTACTCTCTTTCAATCGCCGATGCT
AAAACAAAGAGGGCGTAGACCCGAGGGGAGGTTGAGTCAGCAGCTAGTTTTGCCGGAAGG
AATAGGAATAAACGATGCAATTCAATCTGTTGGAGGAAGGTAGAGCAATAGACGGAATGA
GTCTTAGTTTAAATATCCCCTGCTCTTGTTGAGTCGACTGTTCATGGCATGGTTTGGTGG
GACCAAGAATTGCTCTTGTTCCCGTCCCAATGCGACCATCGATAGCTTTCTCTATTGAAA
TGGAATCCCCGGTCTCTTTCTCAATTCATCGATCGACGGCCGCCCATGCTTCAACATCTA
AGTTTTCACCAGAAAAAGCCAATTTCTCTTATGGGGCAGAAAGATTCGATTAAGTTTAGG
GAAAGGAAAGCAAACAAAGAAAGCCAATCGGAAATGATTTTATCACTACGCGAATCAAAA
ATCAAAGTCGGAGCGAGAATCACCTTAGGGCTAGGCCACCTGCCTGACTATCTATTGTCT
CAGCAGGCCTTAGCCCGGCAAAAGACGACAGAGGCATAAAGGAAGGTTGCTGCAGAATAA
GCGATGTTCTTGCTCTTCTTTCTCTTGGAAGAAGAATGGTGTTGAATCAGTTTCAAGTGG
TGGGATCATATTCATATATAATAGTAGAATCCCGTCTCCTTAAAGGAGCGATCTCTCCCT
CAAAGTAGAACGAGCATAATCGAAGACAGATGGTAGCGTATTCTAAGTAGTTGATCTCAC
GTGCTATCCGAAAGTATTCTTAGTCTTCGTCTGCTCTCAATGCCCGGAACAGGCTCTGAA
TGAAATATAAATCCCGTAAGTGAAGTCACTCTCGGAGTTGAAAACGACTAAGCTTTTTGC
CTTGCGACTTGCCTCTCTCACTCAAGATAAGGTCAGGTGATCCCTTTATGTCTCCTTCTC
AGTTAGGTCCAATAAGTCCCTTCCCTTTCTCCGATCAATAAGCCCCCTGATCCCTTTCTT
TGTCTTTCATCCTCCCTGAACAGAATAAGTAAGGCCCCGTTTTTTTCTAATAAAAAAAAA
GAAAGGGCGAAGCGCCCGTTTGAAGTGGCGAAGGCCTATGATTGATATAGTAAGAAAGAA
AGTACGTTAAGGTTACGAAGTAAGGTCAGCTGGTTAAGGAAAGCTCAGGTTATGAAATCG
CTTAGCCATTAATTAAATTCAGTAGTAGTGAGGCGTCGGTACGGAGCCTTCCACTGTGGA
CCGAGACTACGCAAAGGTAGAACACCATAGAAACTTCGCTGACTTTCTAATAAACCTTGA
TTTCGCTACGCTCAATAAGAACCCGGAATAGCGGAAATCGGTTCGTGTTCCGCTTCCAAA
CTCAGTCGTCTTTGCCCAAGTGTGAACTGCGGACGACTCTCCAGTGGTTCCATTCCTTCT
TACTTTACTTCTGGGTCAACCCAACCCGAATGGGAAGAAGAGGGTCAGCCAAACAGCGGT
CCACTTTGTACATTTGCTGAGGCAGACCAATCGGGCATTTTAGAAAAGGGAAGGGAACTT
TTATCACCGAAGGAGGCAGTAGAAATGAAGGAGGCGGGAAGCTACCGCTTCTAGAATGCA
AGCTTATCCTTTACTTTTTTTAGAGCGTACCGCTATTGAAAAAAAGGTTGATGGATGAAG
TAATCGGAATGACAAATGATTACGGTTGCGGAAACCGGATAAAGTCGGGAACCTTTTGAA
TCAAAGTAGCGCCGAGTACTTCGACTACAGGGGGAGGGAAGCTTCGTAGACAGCTTCGCG
TCCTCGCCGCTTCTTTCTGGCGACTAGCTTCTCAAGTGGGTGGCTTGGTAAGCAAGCTAC
CTTCAGCATAGGTAAAATCCCCCTCAATAATAGGCCGGAATGGTGGGGAAGGAGGCCCCC
CCTACTTCAATGGAAAGGGGGGAATCGCCGTTTCACAGCCGCTCCTCTACAACTAACTAC
CTTTCGCCCAACATGATCACGAACGAAGACAGAGAATTGCGTAGATAGAAGGACGAAACC
AACCCACTTGTCCTGATCGGAACGAAAGAAAGAGAATGGTGGCCCCTTTCGCCCAGGGGG
CATCGTCGGAGAACAATGTCGGGGACAGGGTGAGAACCTTCCGTTGGTTACGCCCTTTAA
GTGTTGGTTCTTTCTTAGATATGGAGATAGATCCAGATAGAGATCTATATCTTTCTATCT
ATCGATAGATAGAAAGATATATTGAGAAATGGATATTGATCTGGTTTCAAGATCTATGAA
CAAGAGAGATCCCTAAAGATCCATTTGATAAAATAAAGAGATGAATAGATAGGGCGGAGC
CGGCTGAAGGAAGGGCGCGCGCCCCTGCAATCTTTCTAAAGCAAGAAGCGAGAAACTTGA
CTTTGAGAAAGAAGCTCCTTAGCACAAGCACTAAGTAAGAAACCTACCTTTTGACAACCT
TACTAATAGAAAGGGGAAAGCTCAAGCATGCGAAGAAAGCTCGAAGAGCTTCCCTTATAT
ATATTCTAGAAAGGTTTGTAGAAAGGGGCTTCTTATAATATCCCAACAATCCATAAAGTA
GGGGCTTCAAAGCTAGCTTGTAGTTTAGGGGTGCGCAGGTTTGGAACCCTAAACTACAAG
AGGCTAGCGTGCAAAGGCTTTCTGGGGGCTCGCTTCAAAAAGCGGAGCTTGCTTTCTACT
AAACGAGCCTTCACTGCCCGCCCGGCCCCTATCTTTAATCTTAAGTAAAGTGAAGTCAAA
TCAATGAAGTGAACAGCCCAACCTCTTTGTTTGAAGCTTTGCTTCCCCTAATTCCAAAAA
ACAAGAAATAGACTTGCTACTACTATAGTTATAGTATAGGAAAAAGCTTCTCTTTGATAG
CGGTCATAGGGGGTTCAGAAAGAATCTGATCGTAGATAGAGACTAAAACCTGTGCGGGGG
TAGGGGCGGATGTAGCCAAGTGGATCAAGGCAGTGGATTGTGAATCCACCACGCGCGGGT
TCAATCCCCGTCGTTCGCCCATCAATAAATGGACCATTTGTTACGGAGACACAAGACAAA
CCTAGAAAGAATTTTTTCTTAAAGTAATCTCGAGGCTTTCAAACGCATCCAAGCAATTGG
TACCCGATTGAAACATAGAAACCATAGATTCGCGTCGCCTACTTGCTGAAAGCACAAATG
GAATGGCTGATCATTCATTGTATGAAGTTTTTAAGACCTCACTAATCAGCCTTACACTTT
TTTTTAGTTCATAATGAATGAAATGAACCCCCGGATGAAGAGACATTCTCCCCTCCCTAT
TACTAAACCATGGGGAGCCCCGACTAGTTTACCGGGCAAATTTAGTTGTCGTGACGATAC
CTTTCTTAGTGGAAGATCGGAAAAGACTTCTTCACGAGACTGATCGGATCCGCCGTAGAC
ACCCGAGAGACCTCCACAAGGCAGGCTAAAAGAGTAAGAGGACAACAAGCAAAGAGTTAC
GCTTTCTTTTCTCTTCCCTTGAACTTGAACCTGGTATTCCCGCAAAAAACGAATTGAACC
GGGTCTGGCTGAGCCCTTCTGTCCATCCATACAAAGAACCGATTCTTGTGCAAAGCGGTG
TCGACTCTTTAAACGACATCGTCCGCAAATCGAGATCTATTGGAGAGAGTCATCGAATCG
TCCTTGATTCCTCGATTTCATTTCGCTAATCGTTTGGTAAAGGCTAGGAAAAGGTCAGCC
CGTCATGAAATTCCTTGTCAGGAAGGGTTAGCCCCAAGCCAGCCTTATCTTCTCTTGGAT
ATCCAAAAAGGCAACATTAAAGCGGTTTAACGAGAGGTTGCTTTCCTTGGTCTTATAGTT
CGTGACCTATAGCCGGCAGATAGGGGCGGAGTTTGCTTGCTCTTCACTCAGGGGCTGCTC
CTAAACATGCTCTTCTTCTTTCCTTGGGTGGAAATGAGAACCTAGTTAAAGTGCCTCATA
AGGGCGATTATCGCTATATAACGAACGAAAGAATGTTAGGAAGTTATATAAAGGACGAGA
CTCAGAAGGACAAAGCTAGACTTCCCAAGGACGAGTTTACTTGCCTTACCTTATAGGGGG
TAGGGAAGACCCCGAAAAAAAAAGATCTGTCGAAGACTGTCAAACTAGACTTTCAATCTG
CGTCAAAGAAGTCATAAAGAGCTTGGCCCGTCCGTAAGCTCCCTCCGTAAAGGAAAAGAA
TCTTATCCGATCGGCCTGTCCGCTCATTCTCACATTTTACTAATAGGTTGATTGAAATGT
CCCTTCCCTTAACTTAAGGCTTAGGACAGCGCATCTTTCAGGCTTTGAATCGCTTTAATC
GGTAAAATTACATCCATATCCATGGACACCAAAGGCTTCCTAGCCGGAGAAAGTACAGTC
TACAGAGCCCTGAGAAGTTATATCGAAGCCGATCTTGCTAATCGCGAACCCCTCGTCTAT
AAAGGATAGGCAATTGAGAGAGAATAGGGCGATAGCCCGGTTTTGATTGAATATCCTTTC
CTGTGCTTGTCTTGTATTGAGGTATACCTAAGATATGAGTAAAAGTAGGTAACATAAGGT
TCGATGTAATTGAACTCGACCTACTCGACCTACAGGTAGTAGACTTACTTAGTGCTTGTG
CTAAGGAATAGGAATACGGTAAGGATGGGAAACTAAGGCAGCTAAGCCACTACACTAGTA
CGAAGGAGCAAGCTCCGGCCCCCGTTCTATCCACTAAGTAAAAAAATGATGGGTGGAATG
GCGCGGCGCTGTAGGAACCGGTCGGATTCCAACCGACGAATAGAAGTCTTGCAGACTCAT
GCCTTAGCCACTTGGCTACGGTTCCCTATCAATTCCATGTCTTTCTCCCTTGTCCTACTT
TGCTTCACAGGTGAGACCAGGAATAACAGATGCCGGAATGCTTTTGGGAGGAAGGGCACA
AATAGGTGGAGATGGATTTTCAAAAAAACTCTCTAAAACTTTATAATCTAATCTAAGAGT
TCTCCCTACCTGAACCTTTTCCGTGGCGACAATATAAAGAAGCATTTAGGGATTTGTTGA
TGATCCATGAACAAAGTTGATCAAGCCTCTGAAACCGGACTCTTTCTTCCCTCTCGATTC
CATCCATAAAAGGAAAGTGCTATATACAGCAAGACCTACTTACTATATACAGAATATAAC
AAATCAATATGCTTAACACCCCCCCTCCCCCTACAACTCAAGATGTTATCCCTTGAGGCA
TCTTGAGTTTGGATACTAAGTATCGGAATCGCATAGTGGTGTGGGACTTCGTAAGAAGAT
CCGCGATCTGAAGCTCTGAGGAAATGTATGGCATTGAACCCTGTAGAAAGTGATGGCGAA
CGAAGTGCCCTAAGTGAGTTAGGCTATTTCGATATGCTTTGTTCGCCTCATGAAACACAT
GATTGTGTGCTATTTGGATAACACTCTTGTTGTCACAAAAGAGAATAAATAGTAGGCCCA
GAAAAACTCCCATATTCATATTTTTAAGTAACCATCGCATAATAATAATATCTGATGTAG
TATCAGCAAGAGCCCTTTACTCGGCTTCTGAAACAAGAGAACGGACCGACTCTAACTAAT
CCACTCCTAATAACAGGAAGGCTAAAGGCAGACCTCGTCCTACTAAAGGAAAGGGCTCTT
TCTATTCCGAGTTGGCCTGCACCGGTCCTATCCTATTCGATTAGGAAACTGATGATTCTA
GAGCAAGTGACATCCATATCAAATCCTCCAGAAGTTATGCTCAACAGGAAAGTCATTAAG
AAGTGCCACAGCACTATTGCTATTGATCGGACATTCACAATTGCATTACCTGAATGGAAT
GGCAGCAGTCTTCTTAGTCCCAATCCCTGCGCATTCAAGAACAAGCCCATCTAGGAATAT
CTAATCCCTTGGGTACGAACTAGCATTCGATTCTGTGTACGTGGTAAACTCTTGATCCTT
TAAAGAGAAAGAGGGCATTCTCCGCATCAACAATTTCACTTCCTTGCCCTAAAGCTCGCT
GGCTTTCCAAAACAGCCTAACAGGATTGGTGAAACTGGATTGGTTGGATGCTTTTCCTTG
CTCTCTACTTTCCTAAGCCTGCTCACTGACTTCACTTGCTAGCTAGAAAAAGATGCGAAG
AGCCTGCTCTCATTTGTTTAAAATACAACTCCGGGGGCGAAGTCATCTTAATAGTCAAAG
AGCCTGGGACTGATGTAAAGGCTTTCAAATGCTACAGCCTAGAGATAAAAGAAAATGATA
TAAGGGAAGGAAGAAATCTACCTATTCTATTTTTTTACCTACCTTGGAATTCTCCTTAGC
CCTCCTAGAGAAAAGAAACTATTACCTCCTCGAGTACGAGCGCGAGTAAGATATTGAACG
TCCCTCGTATGGATCTACTGTATTCACCTATTCCCTCGCCTCGGCTGGATCGACATGAAA
TGAAAGAGATTAAGAAGGGAAGGCGGAAGCTAAGGCATTAGGATAGGAATGACAAGGATA
AGAACTAGTAGCATGGGCAGAAGTGAGATTTTATTGGATTCCATTCTTGAGCCACTCACG
AAGTCCATGGTTAGGCTTGTTCAGGAGGGGCGGCCAAAAAGAATTTAGTAGCTTTAGGGC
TGGTTATGAGGACATGGTCGGTGCTTTCATTGATTCCTTGGCACCAACAGGATCCCTGAC
TAATGTGCCTGTGAGTGTGGGAGACTCGTTAAAAGAAACTCTTAAAGATGCTTGCTCCGT
CAGTGTCAGACTGACGAGTTGGCCATGGAGGATGCGGCCTGTCAGGAAGATCGGCTTTGG
TGCTCGATTGCTTAGAAGGCGAATTTTGAGCTTGTGTTCGCTTCAAGTAGGTGAAGACAA
AGAAAAGATATGTAAAAGTACTTGAGTGCGGTGCTACCTTGGATCAGAGGATCAAGACGA
GATTCGGTTTCTCGGAAGGACCAACAAGGACTGTTGGCCAGGATGTGTAAAGGGCGCCGG
TAAGCACTTCAGTCGCATACAGGGTGAAGGACAATGCCGAATCGATAAAAAGGGTCGGGA
ACCCAAGAGCTAGATTGTGACCTTTGGTAGAGGCGCGGATCAAAGGAATGCGCGTGGCAT
GTCAAATGGACCTTGTGTCAGTGGCGAAGACGAAGTCTAGTGGTCAAAGGACCATGGCAC
TTTCCCTCAATGGATGAGGTGTGCGTCGGCCCTGTCTTACCTCCAGATGTTGGGCGTTGA
AAGTGATGTGCTGTTAGCCACGTTGGGCATGGATATATGTCCGAGAGTGAAGCATTTGTT
GGTGGCATGAGTTGTTATGCTAATATGGTGAAGTGTTGTAGCTTATGGGCGACTAGACTA
GCAGGTGCGTGAGACTGTTGCAGAAGTCTTTGGCTTTGTGCTCGGTACGAAGAGATGGCT
CGATGATCCGTGACAGACTCCAGGCCGGCTAAATTCTGGCGCACAGGTGGAAGCCCAAGC
ATCTGGTGTCAACGGTTCTGCCACTCCTGAATCAGACGATGTCTCCTAAGCCTTTCAGTC
CATTACCGTTGAACAAGAGTGAGCAGAGATGGCGGTCTCACTGGTTTTCAATTTCCTTCC
CTAGCTAAAGGAAAGGAAGATGTGTTTATTTTATCCTAGGGCTAGGGAGAGAGAGATTCA
AGCCTTCTTCCCAACTGAGGCAACAAACAATCGAGCAGAAGGTCTGGCTGTGCGCGAAGA
AGGACTTCGGCCATTAGTTAAATTTCACGAGTTGTTGAGGTTAATTCAATCGAACATCAG
CTTCGGAGCTTAGAGCACGCCAAGCACAAGCTACTTCCTTTCCACTTCCTACGAGATTTG
AAAGAGAGGTCTTTGTCCCAACCTTTCTTGTCTTCAAGCAGTGTCTGTTTACGGCCTCAG
GGGAAGGAGAAGCCTCAGCGTACCAAACAGATTCATTAGGTTCAGGGGCTGAAAGGGACG
GATTCCCCATTGGGTTCAGGGACGAGTACGGAAAGTCAGAGTCCAAGTCCCAAAGAACGA
GTTCAGCCACTTCCTTCGCTATTGATGGGACATCTAGATCTAGGTCAGCCGCATCTGCAG
TTGAAGCAGTTGACGGCCGGGCCAAGGCCAACAAGAGCCATGTTTGCATTTGATGAGCCT
GACTAGTAGCAGCAACCAGGTTATGTCTGTGCTGTGACTTTATATGAACCGTGTCAGAAT
GAGCATCAAATCAACCAAAAGTTCTCAGCTTCTTTCTTAAGTGCTTCAGTTCGACGTGAT
CTATCGCAGACGGTTTTGAATCAGACTCTTCCCCTACTTTCCACGCATCATGAGCGGATT
CACCTTTCTCCCTCTGCAACTCCAGCCAATTAGTCATCTGAATCTTAGAATGTGCTAATG
GTTGGGGGTCCGCCCAAGCTTTCTCGATCAATAGACAAATTTCCCCTCTCCCCGATCCAT
GCTGTCTTTCGAATCCCTTCATCCGACCCCGTAGTGAGGAGTCTGCATTTCAGAACCTGC
AGCTATCTCCAAACCAAGCCCTCGAAAGATTCTAGTGGTTACAGAATCCTCCAGCGGGGA
AGGTCAAATTGACTTGCCCTACTGATTTAAGGGTAGGGGAATCCCTATTATTAGCACTTA
GAATCGATGATTTCGCGCACCCACCCAGGCACTGGAGAAGGCTTATGATTTGGAAGGATC
ACCTAAACCTAGAGTAGCCAATTTTGGATCTCTCCCTCACCCACAGCAATGGTTATCCCC
GTTATCACCTGAATCCTACTTATTCCATGGAAAATGGGAAATGTCAAATTCGGAAGGCGG
GGTAAACGGAATGAAGTACATAGAGCCTCATGATAGTCCTTATCCGTGTGTACCGATCCC
ACCTTCACAGCACAAAATCCCCTTTTCTTTTCCTCTGGGGTACAGTAAGATTCGAGCAAG
ATGGAACCGAAATCCTTTGTATTGGCTTTGGGCCATAAATGCGGTAGAGAAGGGTTGCGC
CCGAACCTTCAGCATGCGCAAACCTGTTTGCACGCCTCTTGCGGAACGAGATCAAACTGA
AACTATTAATGCGGATAGAAATGGCATGGAAGCGAACGAACTAGGAAAGCAGCATGGAAA
GCGAGGCTCGTAGCACCCCCGCGGAGCGGTAAGGGACGGGACTCTTATCCCCCGACTAAG
GTGCTTCCATTCCCTACGTATGCCGCTACATGCCTTCGCCGCATCCTCTCATGCCCGGTC
CAGAACGTCACATCTTACCATGATTGGTGGGAACGCGGTTTCTCATGATAACAGGGGTTA
AGCTGTCCACTCGGGGTGGAAGGTGCGTGCTGCTGAAACTTCTTAAGGATATGCTGCTTC
CACCCGACCAATCGGTCCTGGCCCAGATGCTAATTAAAAAAAAAGTGTTCACACGCCAAC
TGGGTGGTAAGCTGCAGGATCTGGATCAACTGGCACGGTATATTATGCATCCGGGGTGGT
ATCCGCTCGAACTACTGATGGAATTAGGTCAATCGGTGAACCTCAAACCGGCTTCCAAGG
ATTGAGATAGGCAGAGTTCCCTCACCCTAGCAGCGGAATTGAATCAGAAAGCAAGACAGA
ATAGGCTCTTACTGCTCTAGAAAGAACTGCTATTGAATCAACTGCTATTGATATTAGCTG
TGGGACTTCGGTGCCTTAAGCGGAAGAGGGGATTTCTTTCTTTTTTGGCTGCTCCGCTCC
TTTCTTATTCTTTTTTTCTGTCTCTGAAGTGAGTGAAGTCAAGCTAGCGTCAGCAAATCG
GACATAAGCAATACACGTAAATCCCCGTCCTTTAGAAAGACGATAGCGATTCTCTTCCAG
TGCTTTAATTAAGAGTTCAAAGAGTGAGTAACCTATAAGAAAAAATGGTAGGAATACCCG
GAGCGTAGCTCTATCGGAACTTACCTCAGCGACTTTAACTTCCTATCGGCTTCGGACCGA
AAGAGAGTGAGATGGAATCAAGAAGAGATCTAGCATTACGCAATCTTTCTAAGAAAGTCA
TTTCAGTCATCGATTGACTGCTATTCCCACTTCTTAGGAGTGAAAGGCTGGAAAGCAGTT
CTTTTCCTAGGTTGACTCATGAGTTAGTGTGCAAGACCGGCTCTCCTCTTTCTTAAATGT
TCTAACAGTGGGATTTTAGCTTTTCTTTTTTTCCCACCAATTCCTTTGATCCCTAGTCTT
AGAGCTAAAGGAAGTCCTCTAATCCCCCGAAGGAGAAGGCGGAGTTATCTTTCCTGTGCT
ATCAATAATAAGGAAGGAACTCTTTCTTTTAGGAATAATGAAAGTGAAGACGTTCAGCTA
CCATAGAATCAACAGACTCCTTCTTTCTCTCCTGCATGAGATCTTGACTATTGGGGATAT
TTTTTAGAAAAGAAGACAGAAGGTAGTTGACTTGCTTACTTGTTAGAGTCAGGAAGAAAG
AATATGGCGGACTAACTTATCTTTACTTTACAGCAGTTAATGAAAGAGCCCAATGCAAAA
AATGCATGTTCGGTCTTTGAAATTGGAAAGTAGTTGATGCTTAAGATAAGTTAGGATCTA
TGAATTAGATAGCAAGGCAAGCCAGTGACAGAAGCTATGAGAAGCAGGAACTCTTTTTTT
CCTTACTTAAGTTTAGAGGAAGTAGCTTTAACGCCCCGCTTGGACTGACTTGAGGAAGCA
AGCCAGGTTTATTAGTTAGTTATATGATACAGGACTGTTGGTTTGGTTAGCGAGTCGAGT
AAGGCTGTTGTTAGGCATGGAAATAGGTTTTTCATTTAGTTTAGTACTAAGTACTAAGAG
TAGCCCTTTTTTTCAGTTGTTGACCAGGTAAGCTTACGTCCTTCCTTTCAGAAGTAGTAC
TTACTAAGGTAGTTCGGGTTGCTTGGAAGCCTTTTAGCGGACCGGCCTTGCCTTTACTCC
CAGTTCAGTCTTTCTCACTTGCTTTGCGGGAATTGAAAGCCTCTTTGCTATACTAGCCCT
TGACCTGTGAGTGAGCCTAGACTCTCTCTATTCGAGTGAGTTCCACTTCTCTTGAAGCGT
AATACCCTTACTGCTAGTTTCCTATTCCCGAATCTAAGGGTTAGTTGAACCTTCTTCGGC
CTCATTCATCTTAAGCCTCCCCAAGCCCCTAAGTCGAATTCTTGGCATCATAGAGGCATG
GTCTAGTTTTGACTACCTCTGGTATTCTATCATTCTTTCTTAAGGAAGCCAGTCAGTGGC
AGTCAATCTAGTCTGTGTAGCCAGTAACTTATCTTATTTATTCTTTAAGAGTATAACTTT
CTACTACTAATTAAGAATAGGTAAGAAAGTACTATAGCTTAACTTAAGAGCAAGTTCCAG
TTTTGGGGATGGAGGAATTTGGAAAGCAACTCGGTAATTGAATTGATAAAGATGTGATGT
GGAAGCAGGAATGCCAAAGTTCTTTCCCTATGTTTACCTTGTGTTGTGACTACGGTGGGA
TGGATTGCTTATGCTGATCGAGTCAGTTATCCCCTCTGCCCTTCCCTTTCTTGTTGGAAT
AAAGCATCTTTCCACTTTCTGGGCAAGGCTCAATCTGATCAATCAAGCAAGTCTCCGGCG
TAGTTGGAACCTCACTGGCTTTCTCCGGCTTGGCTTAAGAATGCCAACTCACTTTGATAG
CCGAGAGAAGCCCAGGAAATGGAAGAGTGATCAAAGACCAGAAAGACAGGTTCCTCAGAT
CTTCTCTTTTCAGTCAAATTTAGATAGCCGAGAGAAGCCATCTCTATGGACGAGAGTTTC
GGATGCGCTAAGTGACAATGGCTTGGCTATGACCAGATCTTCGTTGCAGTCTTGAAGCTA
GCGTTATCACCTCTTTACTTCCATTACTGGACGGAATTCGCTAGCGACGATGCAAACCTT
ATCCCTTTCTTCCAACAAGGCCCTCTTAGATTGGTAGCATTTCATTCCTCCCTGAAGTTC
AAATAAAGAGTCTACAATGAAGGTCAGCTGGCAGGTGTGACCACTTCCCGTGCTCGCCCA
ATATAGTCTAGTAGAGTAGAGCTCAGACGCTTCCCATTGTCCGTCTGGTTGATGAAATAG
GGGTTCCCGGTGAAGAAGAGGAGAAAGAAGACCTCAATCGTAAAGTAAGATCATATAAAT
CGTAAAGTAAGATCATATATCCTTTCCACCCTGTCACGAACTATGATGGAACTGCCCGGC
TAGCCATCTCATATGCTTAACACATGATGTTCGATTGCTTTCATAGAGCACATGACTATC
TTCCAATCTAGTCTCGGTGGATGCTTTGCTACACACCCCTTGAATGGGACTGTCTTTGGC
AAAGCCCGGTGATTGTATAATGGATACAGCTCATTGAGAAGAAGGCTTTCCCTCTTTCCT
GTCCTTCCCACGGGCCAAGTTTGAACTTCGATCGCTGGAAACTCATTCAGGCTTGCGTGC
TTGTTCGAAACTCTTGATCTTCTCTCTAATCCCCATGCCATGATAGGAAAAATGGACCTA
AATAGTAAGAAAACCCTGGCGGAAAGGCTTCTCCCAAGGGAGATGGTCCCATAGCGTCTA
TCAGAGTCTGTTGATTGCCTTTATCTCTTTCTCCTCCTTCCCCTTCCATTCTATATCAGC
TAGCTGTCCCGATGTGACTTGTCATCCGGCGGTCTTATAACTCGGCTACTCAATTCGGCT
AGCGCCTTCCCTTCCGAGTGACATAAGCCTTCCCCTGCAGTGAAGTTTCTTCCTTCCCTG
ACTTGCTTGAAAAAAAGCATTTCTTATCCTTCGCTCGTAGGGGTAATACTTCAAACTTGA
ATCCGATCTGTCTATCTTACATCGGGTTTTCTTACTTCACCGGCTCGCTTTCTTAATCTT
CTTTCTCTTTTTTAGCTTCATAAACATAAACCGGCTAGTCTACCTGCCAAAGGAAAAATG
CTACATTCGGAATCTCTAGCGGGATGAAAACTGCTTAAGAAGAGACTCGATCGTAAGCTT
TGCGAACTTGAAAGGAGTTTCAAAAGGCTTGCTTATTTATCCCTTTCTTACTTATTTCAG
ATGCTACGAATCGTCCTGATAGGTAGTCTTCCCCTGGAATCTTGATATCCTTATTAATAT
TTATTTAATTAAGGTTTCGTCTCGTCCTTAAGCTTCGCTAAAGCGACTACGTTGCCTCGC
CCTAACGAGTGAACTTCCTCACCCGAATGAACTACTTTATCTATCTTGCTTTTGAATCTT
TTACTGGGAGTTTCAGGGTATTGAATGATTCTTCTCCGCGAGTGACTTTTCCTCCATTTC
TGCCTTCTTGCCAAAGCCCAGGTTCGTAGACCTGCCATGCAAATCCCCCTCTGTCTTCTC
TTCAAAGCTAGCCGAGTCGTTCTCCAGATCGGATTCGGTGTAAAAGAGAGAGACAAAAGA
CTTTTGACTTAGAAGAACTAGTTGCGCTTCTTCCTCTCCAACAGGTTCCATTCCTCCGCC
AAGAGAAAGCCTAGGGCATTCCTCTCTATCAATGACTGAAGAAAGAGGGCTCTAACTTCT
TTAAGAGGGAGTTCACGGAATCAACTATTTGAATACGTTACCACCAGTTGCCACATTTAC
TGATTCAACAGCGGCTTTCAAAGAGGCGTCCCGAGCTTCCTTTAATACGTCAATTGCCTA
CGTGTCCTCCTCTCTTTCACTCCTTATGACATCTGGTTTCAGTGTAAGCTGGATTCCCAC
GAAAAAGGGCATAATAACAAGAGGGCTGAACGTCTCCTCAGAATCCTGTCCATATTTCAT
AGTGAACCTCTTTGCCACTAAGCGAGCACCGGGCCTACCTTTCTTTGTGGGTCTCTCAAC
TGTCTGTGGGTATCGCGAGAATACGAATACTTTGTCACCTTGTCTTGGATTTACGCCTAC
AACCAGATGCCTTTTTTGTGTAATGGAGTAATCATTCTCTTTGAGAAGTTAGTCTATGGC
CTTGTAAGGATTAGAGCTTCTTCGGGGATTAGAAGAGCTCAAGGATTAGGCCTCTGTTGC
GCAGCTTGTCCACAGAAGTCTCAGTTCAACATCTTAATGAACCAGGCCGTTAAGGATGTT
GAGGGGAAGAGTGAGAAAGGGTAGCTGCTTCTTCTTTCAAAGCCTTTAGAGACTCGTACA
AAGAAGTTCCATGCCATGGCATAGCCTTCCCTGACTCAGACTCAAATGCAATCATTCCCT
CCCTCACATGCATTTGCAACAGATTCTAACTAAGACCGGTCATCTCCGGCCATTCTCGGC
ATCTTCACTAGTAGCCCTTCTTCTTCCCTACAGATCGTTTTCACTCCAGTTTAGTTTGGA
CTAAACTAATAAGGATGCCTATCTAAAAGAAATCCTAAATACAGGAAGAGATCCCACCCC
TTCTTTAGCGCTTGTTCGTAATATAAGACTTCCTTCTCGTTCTCGGTGAAGGAATCGGAG
CTGCTATATAATCAGCATCTTACTCTTTAACGGCAAGCTCAGCAACGATTAGTTTTCCTC
TGCTGGAAAGCAGTCCTTCACGGATATGGGAGCTTACTCCGCTGTTGCTGGTTTAGTAAG
CTAAGCATTTCCTTCCTTTATGATTATGAAAAAGGAATGGATAGAGAGGAAGGCTCCAGG
CTTGCTTTCTTTCTCTTGTTCTAACGCTACTGTGCCTTCCGTCCCTGATGAAGAAAGTTT
TTTCTCCTTACCTTAGATGAATAGATAGGGCGGAGTCCAGGTTTGAAGTTTGCGTGTTGA
AGACAGGAGAGATCGAATCGAAAGGGGCTGTGCTTTTCACACCATTCCATTATATGTCGG
TTGTATTCAACTCATTCTCTGGCTCCGGCTACCTACTGTGGTTTCCCCGAATTCCTCACC
TCAGATCTCGCTAAGACAGTCGTCTTGGATTGAGAGATGAAATCCTTCCCAACCTGAGAT
TCTTAATAGTAGGCTACATGTTGCCTCGTTCTGTGATCCATAGAGGAGAATGGGATGGGA
TCTCGAATCCATCAAGATGGTCAGTGTATGTTCTTTCTTGTCGATTGGTCGTGAAGAGGG
ATTGCCTATCTAATGAAGGCCGATCGGAGTTCCCGCGCTTCAAGTTTCTTTCATACGGAC
ATACATCAAGCTCTTCTTTGGGAAGACCATCGGGGATGACTAGCCTTCATTGCCTAGCAG
CTCATCTCCAGCTCTCTCTTCCTCTCTCCCTTACACCTGTACTATCACCTGGACTAAAGT
TCTCCTATTTACTTTGCTGATTAAGCAAGCACTTTCTCTTTTTTCACTTGATAATGTTTA
CCCCACCTACTTACTTTTCAAGCCAGGAAGAGGACTAGTCTCTTAGTTAGCCAGTAAAGG
TATCAAACGAGAACGAGCAAGGGCGGTTAAAGAGAATAAATAAAGGAAAGGTTAAAGGGT
TCTTTTCTCTGAAGAATGTGATATAGAATCAGGGCTACTTTCCCTCGAAGCTTGAAAAAG
GCTTTGAGGAGGGCTTGCTTCATTTGATCTTTCCCATCCCAAGAGAGATGGTGAAGTGGG
CTTCTTTCACGGCCGAATCATAGAAGAGAAGGGCGATCTTATACTCGGCTTCTGCTCTAG
TGGTTGAACGCTTCTCCCTTTCATTGGCTTCCACCGGCCTGAACTGTCCTAGTCTGAACT
CTTTCACCTCACCCTATACCAACTCCTTTTCAATCCGGATGTCTGCAGAGATCCCAGACA
GGAAAAGACTCCCTTCTAGCTTTCCGACAAGATTCAAATCCATCTTTCTTCGGGATTTTG
GGCTTACTCTTCCTTCGGGGCCTTATGTTTCGAAAAAGAGTCCCCACTTGTACTGTATGT
ATTGACTGCCTGCCTCAATGCCCGCTGACTGGTCACTTTACTGAGTTCCTAAGCACGAGC
AAGTAAGATTTTTAGCCCCAACGACAAAGGAACGAGCATTTTCGGGGACTTTCTTTCGCG
ATAGGCCAGGTTAAGGCGGGATCAGTAGCGAGCTTACCTTCCTATATATATGATATATGA
TAATATAAGGGTCGCCTAATCCCACAAGCGGATTAAACCCTTTTAAAAAACTTTTTTTCT
TATAAGTAATTACACAAGAGTGTCATGTCCTTTGTCCTTCTCTTTCTCCTCCCTTACTCC
CATATTATGGAATCTCCCCTAATTAACTTTACCATTGGGTAAATACAAGAACTAAAATCT
TACTATCCTTTTTTTACCTTGGAAACTCTATTAAGGGAAATACTATAATATTCCTATCCC
TCCTCAACTCCCCTAATCCCATAATCCTGTAATACCACTGTTTCTATACCTGGAATTTCC
TAAGTTTTGGCCGCAGGGAGAAGCGGAAGAAGCTACGGCTAGCGCTAGCGCGCTCAATCG
TAGCTTCTTCGGTAAAGTGCTGAGCTCCTTCACGTGCGGCTAAATGAGCTCTTGTTGCTT
CCTCTGCCTACTCCTTGCGCTAAAGTACGGTACACTGAAAACCATGCCCAGCAAACAGAA
CTAAGTGCTTGCTTCTGCCCCTCAATGATAAGCTTTCTTGAATTCTCCCCTTGTACGGTA
CACGGAACTTCAAAGGAGGAAGCCCACCAAGCGGAACTGCACTATCAATAAGTGGGACAC
CCAGTTTCAGTGGCGTGGACCATAGAGGTAGGGGCAAGAGACGCAAAGGGGCAATAGAGA
AAGCAGCAGATCCGGAGCAGGGGCGAGCGAATCCATAACCACTAGATCGATGGATTGAGA
CCCCCAGTGAATGATCCAACAGTTCCATCTCCAGTAAAAGCATAAGAGGTGCATCTGATC
GGGTAGCAGTGGGAGAGAGGAAGAAGAGGCACCCACTAGAGAACAAATGATATGGCTCGT
TCGTATAGGCAGATAAATCAAAGAATGCCTATGTGCCAAATAGCGTGACTCAAGATAGAA
TTGCAGCATGTCAATCAAGGTCCGGATCGAATCGCATTGAGAAGGAAGGGAGACAGATCT
CAATGTCATGATAAAAGGAGCGGGTCAGGACCGGGGACGGGCGTAAGAGAAAGCTGGTAA
TCGAATAAGTAGTGAGTAGTAAGGCTGACGGTGAGTAAAACGAACATGGGGGCTATGGAG
CTTGTTGAACCAGTGAATGTTTCGGTCCGGCCTTCCAGTTACGAAGCGGATTGTGTTACA
CCCTTCTGTTCATCTCATCCCAGTTGTAGTTGATCCAATCGATCCAGAACCTGCGGTAGT
TTAACTAGTGAAAGCAAGGCCGGGAAAGAGGAAAGCAATTCCCTTCTTTCGGTAAAGAAA
TTCTTTGAACTTCTCTTGAACTGCAATTCTGCTTTTCACTTTGTCTACCATCGGCGGAGG
GCATCCCTTCTCAGCTTCCCTTGTTTTGTCTGTCATCGTATTTGACTTTCTCGATATGAG
TCGAGTGACTTCGTACCATTGAATAGTATAACATAACTCTTACCAATACTTCTTTCCTTG
ATTGCCTTTCTTACTTTCTGTGGGGAAAGTTAACTAATTGAATTCTCTATCTCCTCTAGA
GCGCAATAGAATTCAATTAGTCTTTCTCTTCCGCATTGCTACTTATGGCTAGCACAGGAA
ATTTAACTCACTGTATTACCTAGCTGATTGCACATTAGTAAAGGTATTTATCCTGCCTTC
ATGCCTTTGCTTTGAAAGTCTTTCTGTTCCTGATTTAACTCCTTCATGCCATTGATTGAT
GACTTCGTATCTTGTGTAAGAAAGAGATATTCCATCAAGTTTATAGAGACTGAAAGCTGC
CTAAACTGGATCAATAGAATAGAAGACAGGTAAGGACGAATGCGAGAGAATGAGACTCGT
AGGTAGTATTTGTTACTTGCACCGGTCGTTACACCGACGCCAAATTAAGGCCGACATGGA
GCCATGCGCATGATTCCAAGAGTCACTAGAGGCGAAACTTAGTAAGAATAACCAGTAATG
TCACGAATGGATGAAGCAAGCACTTTTAGATGGTATCGATCAGAGCCAATCAAGCCTTTT
CCCTGATTATCGTCACTTAAATCCCACTAGCCGAAATCGAATCCGTCAAGTAAGAGATCC
AGATCATTAGAATACGTCACCGGTCCGAGATGGGCCTTCTCGCGAAAAATAGTAGGTTAT
TCCTATCACTAGGAGTAGTAGCGCTAGCGGCGCAGAATAAATAAAGTAGCTAAGCGCTAA
GAAGCTATCTAGATAGTTAGTTTCCAGCTGAGGGAAATTGGCTTAGATTGGTCTTAGCTT
CGACTCGTAGTCTTCGACCACTCTTCTTCTTCTCCCCGAAGGTTGCTTGCTTCCATTCAG
GTAGCTATTGCTGAGAAATGGCCGAAAAAAAGGAAAGTCTTATTCCACTTGCTTTCTCGC
TTGACTTGAAAACTGGAAAAACTAACTAGGCAGCTATCGGAAAGAAAACAAACAAGGAGT
TTACTACGCAGGCTTTTTAGAGAGAGAGAGTCAGGGGGGTTTGCTTGCTGGCTCTCAGGG
CTTATAGTCGGTTCTAATCTAAGTCCCTTTCATTAGCTACGCTCAGGTTTCACCAACTTC
GCGTCGGGTTCACTTCAGTGAAATCTTGTTAAAGCAAACCAACGGTTGGTTTAACCTTAG
GACGGTAGCGAAAGGAACCTTCTAGCTAACCGGGTCAATTCAAACTCACTACATACTCCA
TGGAATTGAGAACCCGGCGTAATTGGTTTTCTCCAGCGGCTCTTTTTCCTATATTCTGAT
GGCCCTGCTACGTCTGCCCACTACAGAACAGGCCTGACTCCCGTGAGCAGGTCCGCTGGC
TCTTAGTATGGCTTTTGACTTTTCTGATCCGGCATGATAACAACTCGAACTCAACTTCTA
TTCTTTCAAGAGCAAGAGAAGGGCACCGAGATCCCGCGTAAGCGTCGTTTGCCCGTTGCC
AATAGGATCGACTTGGGTAGTAAGATTCAATTGTGAGATTCAAAAATACGAAAGTAAGGG
GCCGGAAATCTTGGGATCAAAAGGTTGTTCTAAAGGACTGTAAATCCTTGCTCCTAGGAT
CCAAGAAGGGCTTTTTGGTTTTCAAATTCCTAATTACATAACTTACTACCCTACTAGTGT
AGTGTCTACTGACTGAGTCGTGAATTAGATTGGATGGGCCGATGGAGAATCAAATTAGGA
GTTGTGGAAAGGACTTAAGATACTATGTATCAAGACTCGCGATAGGATTTGAGTGCTCAG
TCATTCAATATTTGATGGGTGATTTTTTCTTATAGAAAAAAAGTAGAAAAAAAAAGGTAG
CTTGCTTACTTAGTGCTTGTGCTAAGGGATGACTTGGTTGCTTTTTTTTTTTATATGCCC
ATACAATTGTTTCGATAGATCCCGGGATCAATACAATAAAAAAACCTATGAATTAGAGTA
GAGCAGTTGACGTTGGATTTTTTCGAATTGATTGGAAGAAGGGTGTAGCGAAGAAAAAAA
AATAGGAGCTAGAAAGAAAGGGTAGGTTGAATCTGAAAAGTACTCTGTGGGGGTAACTAT
GTTAAGTTAATTGCGTATCGTAAAAAAAAAAAAGAAAATGTTATGTGCTCCCGGGAAAGA
AATTGCTACTCTATTCGATGGGCCAGGAACAATCGAAAAAAGCCAGACCTGTACGGTATC
TCTTTGAATCCTTACTTAATATGCTTAATATGGTGATACCCCCGATTGTACCAACCTACA
TATGTCTCTCCTCCATCAATCGGTACTAGTTATTGTCATTTTGATTCCTTGATTTGTCCG
ATGAGAAATGCGAAACGAAAGAAGGATCCTCCTGCTGGGAATTAGATCCTAAGCCCCCCT
ACAGAGATGAATTGATCGATTCATCGGATCCTAGGTCGGGACTGACGGGGCTCGAACCCG
CAGCTTCCGCCTTGACAGGGCGGTGCTCTGACCGATTGAACTACAATCCCAGGAAAATAA
ATAAGGTATAAAGCCTAAAAATTCTTATATTATATATATATTTCATTTCTCTTCATTATT
CATATTTTATGTCCTAGGACATAGATATTCTAGATACCCATTATGAATCGCCCGCCAAAG
TCTTCCTACTTCTCCAATGTTCCAATCAGATCCGAAGAGAAATCAATCAAAAGTCAGTGG
ACCTGAATTGAATCATGACTATATAAGCTATTCTGATATTCAGATTCGATATAGATGAAA
TCGTGGAAGCGGACCTTTTATTGATTTCCTTGGACCACGTAAGAATTCGTCGTCCGATTG
AATCTTCTTGTTCCTGAATGCTTCATAGGAATCCATCGCTATTCCTTTCTTCCACCGAGA
AAGGTTCATTCCGAGTCACAAGAGCCATTTCTCTCTTTTTTTTTATGGTAATGCAATGCA
AGAGGTCTCGGAAATCGGGTTGTTTCTGATGATGAAAACCCGATATTTAAAGGTCGGTAA
TGTTAGAAGACGACTGTCGGTATCTGATGGTAAGTAAGATACCTACGGTCGGTATATCTT
TGAAAGCTCAGACGGAGATAAACGGACTCCTCGAGGGCTACTTAAGGCACTTTAGTGCAA
ACCAACCAGAAGGACTGGAGCTGTTGGATGTAGCTCAGTGCTGCTATAAATTAACAACCA
AAAAGCTCTGCGTCGAACTCCCCTTCGAGTTGGCCACGGGGCAACAGCCTCTGACGCCCC
ACACCATTGCGGCAGGAGGAGGCTTGCCCATCAGCCTACTTTTTTGCCAAGACGTGGCAG
GAGCGCAACGACCTAGCCCAAACCTACTTAAACTAAAGGCTTGGCCCGGTCTGAAGGAAG
AAGAAAGTAGACCTTGTAGAGAAGCGGATAGGAGAGGTAGCCTATAGACTCAAGCGATCA
GCTCGGTTAAAACTCACCCCGTATTCCATGTGAGTCAGTTGACTTCGATTAGACCAGACC
GACCCAGAGAGGAACGTGCCCAGCCCACGAGGGCACCACCAGATGTTGTAGATTAACTTA
CTAAGAAAGAAAAAGAGTATATATATATCATAGCTGACCGCACCATGGGCTAGCCCATAC
ACCCACTGCACGAGTAGAATACTACTTAGTCAAGTAGAAGGGCCAACCTGAGAGCGAGGC
AAGCTGGGAACGGGCTGAAACTGACGATTCTAAGACCAAGTCAGAGACTACTGGACGTCT
CGCAGAGCGACTCTCAACGAGGACGTTGAGACTTTTTGAAAAAAAAAAGATTTTTTTTGG
CTTAATCCGCCTTTACTAAAGATCAAGGAGTACACTTGTTTGTATTCCGGCTAAAAAGGT
TTTTTTTCAAATCCAAGTTTGACTCTGATTAGATCCTTAGCGCAAGCGCTAAGTAAGCCC
TAAACTAAAGGCCTTATGTAATGTAAAAAAACCGAGGAAAATAACGTCAAGTAGAAAGGA
ACAAGGTCTTACGGCACGATCGCTATATCTTTTCTTTTTCTTTATCTCTCCTCTATAGAA
AGAGGGGATGATACGTGGCGTGGTATACCTGATCGTTTGGTCAACGAGACGTACGTAAGT
CGACATAGCTCCATTTATCTTTTCTTTTTTTTTTTCTTTCACTTAGCCCGCCTCTCCCAT
GACTTTCCGGACCAACCCGGATCTGCCCTCGAAAGTCTCTCTGCATTTTGGGAGCAGAGC
ATGCAAAATCGAGCAATTAATCTTAGAAAAATTTCCTCGGGTCTCTAGAAATCTATAAAA
ATGAAAAGCCCGGGTAGAAGCACAAGCAAAAGGAGAGAGGAAAAGTAGAAAAAGGAAGGG
GGGAGGAGACTCGCCTCAATACTTCCCACTGGACGAGAGGCGCACCTAACCCACCTACCC
ACTCATCAATCACGGTGTTCAGCTGACTTGCACTGATAGACCCCTATTGTATTGGAATTA
GGCGCCCATCTTTTTACTGTTGTCAACTAATCTCTTCCATGTTCGATTCTACTCTATGTT
AGAACATTTCTGTGAATGCTATTCTGATCTAAGTGGTCCTATTCTGTGTCCCGTGCTAGG
AAGCATTATTCCTCTTTTCATTCCAAATTCAAGAATACGACCGATACGATTGATTGGTCT
GTGTGCCTCTCTTATTACTTTTTTGTATTCCCCTGTTCCTCGGATACAATTCGATCCTTC
TACGGCCAAATCTCAATTTGTGGAAAGCCTTCGATGGCTTCCTTATGAAAACATCAATTT
GAATTTGGGTATAGACGGTCTCTCTTTTTTCTTCGTGATATTGACCACATTTCTGATCCC
TATTTGTATTTTAGTGGGTTGGTCTGGTATGAGAAGTTATGGGAAAGAGTATATTACAGC
ATCTCTAATTCGTGAATTTCTAATGATCGCCGTGTTCCGCATGCTGGATCCTCTACTATT
CTATGTTCTTCCCGAAAGCGTGCTAATCCCTATGTTGTGCGGAGCTGAGCATCTTCTATT
CGCTGGGATAAAGCTTTTCCTCTGCAGGGGCCTTGTGCAGTAAACCCCCTACGGGCGGTC
GTCCGTCGTAAAGTAGTCCCCGCGAAGCTTTCGGGAAGAGGGGTAGTCTTGTGCGTAAGC
ATAGCATTTCTGGTCGAACCCGCCCAACCCAACTAAGACGAACCGAACCTGACAGACACA
TCTTTTTTGGGGAGGGTACTCCGAGTAGTGGGTACCTCGTAGGACCTCGACCCGCCTACT
CGGGTCTTGTATGGATATGCAGGAAGGGGTGCTCCTAGGTGTGTGTAGGGGTTGTGTTTG
TTCGCGAGAATGGATTCCTCGTCAAGTCAGTTTGGGGGGTGTGGACACACTTGCGCGAAT
TCGGGTAACGGCTACAAGGGAGAAATCGAAAGGAAACTGTACCCAACCAGGGATGGACGT
AAACTCGTAAGCTACCGAGGGTAGGGATAATCGTCCAGGTCTTATTGTGAAAAAAAAAGC
TGCCCCGCCACAGCAGGCGGGTTGCTTCCTCTGTCGTCGCCGGGGAGCTCTTGGTGAGGA
GACCTTAGGATAAGTTGCTAAAACAAACGGGAGGGGAGGATCGACCCGTTCAGTAGAATT
CCGAAGAAAGACTGTTGGCAGCAGGTGGAGACATTTCTTTGCCCCCCTTCAAAAAAGAAA
AAGAAATGCGGGCAGGGTTAAGCTCGGTAGAGGGTTCGAGAATAGGGTAGGGTCCTGTCT
TTAAGATTCAGATAAGAAAAGAGTTCCAAACCTTTATGCATGCACCTTCGTATAAGTGCT
GCATACAAGTTCCGGCCAGGAGAATTGGGAAACAAAAACCAATTGGAACCGCTCACATCA
CAGTAGTAGTAGCGTAAAGCCGTAAGTCGGGGGGCGGCCATCAAAAAGGCTATTACTTTC
ACATCTCTCTCTCTAGATATCTAGAGAGAGATCCACTGCGTGAGCAACCGACTGTGCGTT
ACATGTGCTCTACAGGCCGCACTCCATCTTTCTTCCCAACGAGCCCTTTTTTTGTTTTGG
ATTTGGAAGACGGGCGTTGCGTTCGGTTCGAAAGGCATGGTTTTCAGTATGTCTCCAGAT
AGGGCCCCCCACTAGTCCGGCTAGCTAGTGAGCGGTTCTTTCGGGCGAGAAGCGGGCCGG
CGGGCATCTCCCGCAACGCAAGCTGCATTGTTCGCCACCACCCGAGAAGCAAAAGATTCG
AGAGTCCAGGCTTAATATACATGCATAGATAGTGGTCTAATGACAAGGGCCGACGACGGA
AGCTCGGGACGGAGCCGTATGATGCGGAAGTCTCACGTACGGTTCCCTGAGAAGGGAGTG
GCTACCTACTGGAGCTTCGACTAACCACCACCGGTAAATTCCGCTTTGGGGCCACCCCTT
ACTCTACCATTATTATAGGGGTATGGGGTTCGAGACAAAGAAAGATCAAGGCAGCATATC
AGTTTTTCCTTTATACTTTACTTGGATCTGTTTTTATGCTATTAGCTATTCTGTTGATTC
TTTTCCAAACAGGGACCGCCGATTTACAAATATCATTAACCACAGAATTTAGTGAGCGGC
GCCAAATCTTTCTATGGATTGCTTCTTTCGCCGCTTTCGCCGTCAAAGTGCCTATGGTAC
CTGTTCATATTTGGTTACCCGAAGCTCATGTAGAGGCACCTACGGCAGGATCCGTCATCT
TGGCAGGAATTCCTTCAAAATTGGGAACCCACGGGTTTTTAAGATTTTCAATACCCATGT
TTCCCGAAGCAACACTTTGTTCCACTCCTTTCATTTATACTCCAAGCGCGATTGCTATAA
TATATACTTCCTTGACCACTTCAAGACAGATCGATCTTAAGAAGATCATTGCTTACTCCT
CAGTAGCCCATATGAATCTGGTGACTATTGGTATGTTTAGTCGGGCGGCGGCCGTTAGGT
CACCTATTTTTAGTTATGGACACACAAGACAAGGCCAAAACATGTGTGCCGGGCGTGCGA
CCCATCAACCTACTAGCAATGGGGGAGAAAACATAGCATGTCGCAACACTTGATTCAAGG
CGTCAGCAAAACATTGCCGTCTGTTCCAAAAACAAAAGCCCCTTAGCGCCCCGGGACGGG
GGTGGGGGACACCCTACGCGCAGGCAACAGCAGCACCGGCTCTACGAAGTCAGAATCGAA
TCTTTGTGTTGGCTTTCCCAATTCATTCGTGAATAAGAATTCAAGGGCTAGAAGCGAGCG
CTTCTAGCTGCTTCGCCTGCTTGCTTCTTATTATTGTGGCTATGTTGGCGTGGCGGAAAT
GAACGAAAAGCGAGATGAACGTGCTATTTTCAAATCGATTGATAGATAGCCTGATCCGTT
CTGATAGATCGAAAGAGTATCTATGAAATAGAGGGAATCCATCAAGAATAAGGGGAAATC
TCCTATTTCTATCTATTGATAAGACAACTATTCTTGATCCAGAAATCGATATGTATCTGA
TGGAGTCTACATCGTACGTAGAGCGCCCAAGCTTTAGGCCAGCTCAGTTCTCTTATCCAT
CGGTCCAATGCACTGGGCTCATCTCATGGATGGAGGGAAAAGCCAAAATGTAGTTGTGTT
GTTGTTGTTCGCCGCCTCGACGCATTCCCTTCTCTCCCCGGCATCGTCCCACACAGAAAG
AAAGAGCGCAGAGCCCCGGCCCGACCTGTAGTGTAGGTCCGCTAACGTAAAGCGAGGAGT
TGAGCCTGAACTGGCGAACCGAAGTCACTTTCGGAACCATACTTCCTAAAGCTAACACGT
GTCCAGTCCAGCGGGAACGCGCAGCGCAAAAAAACGTAAGCTGCTATACCGAATCCCCCG
CTGGCCATCGGGGACCGAGTGGTAAGGCCATGATCCGCAGGGGAACGGATCACTCATTCT
TCCATTGGGGACAGGTGCACGAACGACAACTCCAAACGTCACACATCCGTCGCCTACTTA
CCGTTTAGGTGGCACCAGCGATATCCAGCTAAGGTAAGGAACTTCGTGTCGCGGCTGCTC
CACTCCGCCGCGGTCTCATGAACTGAACTTCGTTGCCTTCCCGCGCGCGAAGCGAATGGG
CGCTGTGCTGTGGGTCAGTTTCGGGGCGGGGGGCGAAGAGAGACCACAAGAATGATTCAT
TTGGATCGACGAGCTTTTTCAGCCCCAAAACTAAGAATCAATGGAATGTCTGTCTATCCA
TGAACATCTATTCTATCTGTATATCTAGGGGATCTCTCTATACATAAAAAAGAGTTTTAT
GGCACGATATGATCGCCTAGCCGTAGCCGCATATTGAGCGCAGCGGATATGCGGGATTTC
AGTTGGATCAGATCTTTCGCTTTGACGGAAGCTTTTGGACCTAGCGAAAAGGACTTTATA
AGCCTTCGCGCAAGCAAGCGCGAGAGAAGCAAGCAAAGTAGAAGCTTTGCCAGAAGCAAG
ACGAGGAAGCAGAGCTGTCGTATAAGCGGTAGCTTCCCCCGACCTACTAAACAAAAATAC
AACAGTCGCGACCTACTTTGATTCAAAACAAAAGAAAGGCGAAGGGTTTGGCAACAAGCA
AACGGCTTTCTATCATAGTTGCAAGGGTTCCAAACCTGAACTACTTAAGTAAAGTACCAA
AGGCTGCTTTCGGTTGGTAAATGGTAAATAAGGGGGCTGTTCACTACAAGCTATCAGCGC
TGTCTTAGATTGAACGTCGACTTATCTTATTGCCGTTCAATCTCTAAGGCGGGTTTACGC
TGAGAACGGAATAGTGTTCGTGTCCAAAGGTGAACAACGCCCTAGCTTCTAGAGTTCGCT
GCTTTTCCCAGGCCGGAGAAGGGCTTATACTGCTCGCCTTTGTTTGATATGTTCATTCAG
TACCAATACAAACGAAAACTACACCAAAGTGGAAAGGCCCCTATAGAAGCTAGAAGTAAC
CTCTAGTAGTCTAGTAGTCGGCCTAACCAAAGCGTCACGACAACAGAAAATGACCCTTAT
GAATGGAATCTTAAGTAGGGGGCTTAGCCCGCCCGCCTACCAATCAAAGAGGCTGAGAGT
AAGCGTAAGCTCTTCGAGCTTCCCTTCATTCGCTTCGCGGGAGCCGCACAACACATAGCT
GGAAGTCAGAGGGCCCATACTACCTGCCTAACCCCTCGCTCCGAGGGACCGTAGATCGGA
AAACACGTTATAAAACCACCCCATTCATCTAAAAGAGAGGGGAAGGGGCCTATGTATTTG
CATGACTCCTGCGGATTTTACCCTATCTACACCCGGAGCCAATCTCCTATCGGTCCTGCC
ACCACGCCGCAGAACGGGAGCTCGTGTGGAACCTTTTATTTCTGGCGTAACAGCGGTGGA
ACGTAAAAAAAGATTACGGTCGCGTAACATAAGGGCCGGAGGTACGGTAAACTCGGCCAA
AATATGACACCCGAAGGGAGGGCCCGGCGCGCGCAATCCTATCCTCGTCCGAGTTTACCC
CTTGCACTTCGGACAGCCGTCCGTAGCATCATAAGGAGGACCTTCCTTTCGGGGTAAAAA
AAAGGTACGGTACTACGGAGGCTGGTCTTTCTCAACGTGGTGTATAGCACGAAAAACCTT
TCGATACAAGATAGGGCCGTTCACATGAAAGAAAGAAGATAATAAATCCTTTCTTCTCTT
CTTTCTCTTTCTCGAGGGGGAAAGAGAAAGAGGGTCTTATGGAGGGAGGGGGAACATTCG
GGCGCTTTTTTTAAAATCCTCCACTGCATCCAAGTGGAACGCTAAGCAGGGGGGAGGGGA
AAGGCTTGGGCTGGGCCTACCTATCCCGATAGGACCTCATAAAGGAACGGGAGCTGTTGA
GAGGTTCCATATTGCCGAGCCGAAGGGCAGCACTTCTGTACGTGATCGTAGTATGTCACG
TCGTCTCGTCCCCGCAGCATTGAAAAGTACCTATGCACTATTTCCGGTTCACTTCTAAGG
AAGATAGAGTTGGGGTGGGGGTCTACGATGTGATACTCAAGTATGACCCGGGGAGATACA
TGCTAACTATGGGTAGAAAGCAGGAACCTTTATGTAAAAAATTGAGGGGGGTTACAGATC
AGATCTCTTATACTACCATCGATCGACAGAGCGGAACGACCAGAAAAAAAAGTGAAGTTA
GAAAGCCGTATGATAGGCGGTAACTATCTTGTACGGTTCGGGGGGTAATCGGCGTACTCC
GATCAGTGGGGGGGAATCTTTGGCTCTATCGAACATACAGGGAATTGGAGGTAGCATTCC
ACCGATGTTAAGTCATGGACTGGTTCCTTCAGCCCTTTTTCTATGTGTTGGTGTTCTATA
TGACCGACATAAGACTCGACTTGTTAGATATTACGGAGGGTTAGTGAGCACCATGCCGAA
TCTCTCTACCATTTCCTTCTCTTCCACTTTGGCCAATATGAGTTCACCTGGTACTAGCAG
CTTTATCGGGGAATTTCCCATCTCAGTAGGAGCTTTCCAAAGAAATAGCTTAGTAGCCAC
ATTAGCAGCGCTTGGGATGATTTTAGGCGCGGCGTATTCCCTTTGGCTATATAATCGTGT
GGTTTCTGGAAATTTAAAAGCCGATTTCCTCCATAAATTCTCCGATCCAAATGGCAGAGA
AGTTTCCATATTTATACCTTTTCTTGTTGGAGGGGCGACCGTCCGTTGAACTACCAAAGA
AAAAAGGGTAAACCAATGTGATCATGACATTGTAGGTGCTTGCGATGGGGCGGATGCGAC
TTCCCTCAGTTGGTTTGGGTGGTATAGCCCGTTGCAGAAGTCCCCCCTTTTTTTTATCCA
TATCTTTCTTTAGTCTTTAGGGAGCCAAAGCTTGACTTTACTAAGAAAATAAATAAGGCT
CGCGCAGGGGCGCTCACGTTTTTTGGCTGAGCCGTATCTTGCTGGGTGGGACCGAGAGCA
AGAAAGGACGGGGGGCAACCATGCATGGTACTTCTCGACCGTGTCTCCGAGGGACAGTTG
AACGAGCGACTCATGAATGCTGCCGGGTTGGACGAGCCAATAACTCGAACGCGTTCGGTC
TGTTTTTTGAGCAAGAATCACAGCGTTACCTTACCTTCACCATGATACGGACTCCAAGTT
CTTATGGCAGAGCGCGAGGAGATTTATCATCAATATGATGATGGGAATGGAAACCAGAAG
CACGACCGACCGGGGTCCAAGATAATCAAACCATCAGTAACAGTAGTAACGTAAGCATGA
GACTTTTTGGTAGTACCGGTGAACCAGATGGCCGCGGCGATGGAATCTGGGACGGAGGAC
TCGTAGTATCTCTCTAGATCTGGCAAAAGCGAAAGACCCCCCCCTAACGTAATTCGAAAG
GGGGCTGACCGCTGAGCAAGTACGAGAAATTGGCCCCGCTCCGCTTTATTAAAAGCAAGG
ACCACTACGGGAGGTCAAACCAAGGACCTATGGAAGTCGGGGCTCGTCCCCGGTCAATAT
TGGATCAAACAATAGAGGGCCGTAGGTAGCACTGACCTCTTTTTTTTTTATTGATTCAAT
ACAATAGGGGAAAAGATCGTAAAGTTCCCTACCGAGACAACAGACACTCTCAACGGATCC
TCCGCGCGCTGGGCATACCTCTTCTGTGCGTCTTTCTCGTGGCGGGAACAGAACAACAGG
GAAAGACCCGGCCGACCTGCCCAGGGCTCGAGGGCGAGCTTTATTTAAGAGAGAATGGGG
AGTGAATCGAAAGGCTTCCGTTTTCGTTCTTGGTTTTTTGGGGCTTTCGGGCTCCTCTCG
ATCTTATTCGTAGTTGGGAAGGGGGAAGGAGTCTAAATCAATGGACATTAATGAACCATC
ATTGATGGACGTTGCACATGACACGATCAATTCGACTCAAGGTCCGGCGCTAATAGAAGT
TGCTTACTCTCCTAGTAGCGAAGGAAAAAGGCAGGGCTTTTTTCGTAGTAATAGTGGGCG
GGTCTCATGAGATCTATGCCGGCCGTCGGAATCAAATGAAGGGGTCGAAGGACCATTCGA
TTCATTAAGGGGCATAGATCTAGGCCTCTTTGTTTGGTCAATCACCAAAGGCGGGGGGGA
ACCACTATGGGCGAGACCCCCCGGCCTCGATTCTTTTGCATAGTCCGGGGGCCGGCCGCT
GCAGAGCTGCGGGGCATAGCGGCGCCCTCGCCTGGCGCCATTCCCGGATCTAGCAGCAGA
CGGGCGGGCCGGGCCTGAATTCAGACCAGACTCTTCTTTATTTGAGCTGCTCCCACGCAC
GCAGACCGGAAGATCTCAGTTGTCCTGGACTGGACAAGTACGTAGAGATCTTCGTGGGAC
CGGGGAGGGAGTCTCAATCGATCTTTTCTAGGATTCCTTATCACGCCACGCACGGAGATC
TTTCCATTGATAGATAAGAGGGCTCCCCCCTTGAACAAACTCTTAAAGGTTAGGTTACTA
CCTGCCTCTACGGAAGAGGTGTACTTTGTACCGCCCGGAGGTCATATAGATAGAAACCCG
GAGCGATAAGAACGAAAGGGTTGGTGTGGCCACAGCTACCACTACTGGCGCTTCAAAAGG
CTTAGATTTCTTCTAAGGGCGCTACAGCAAGCTACCTTTTTTTAGGTCGTGTAATAGGGA
GGTGTAAGCCTCGAAAGCCTTTAGTACTTCGGTAGGGCGAGCAGCCCTTAAACCAAAAAA
AAGGTTTGGAACTCTTCCCGTATTTCTTCATTTCATTCTCTATTCGGCCCGCCTCAAACA
AAATGAGAAAAAAGGATAGGACTATTGATTCGAAGTCACTACGAAAGGGTCGGTCAATAG
CATAGCTCTTTATTTCCCCGGTCTCCTTTCGAAGGAAAGGCCTTCGCATTCCCAATCCGG
TAGGGGGCCGGACGGCTTTGTTTGCCCCAGCTTGGCTAAAATCGCATCCCCGCGCAACGA
CATTCTTTGTGCGCCCCTTACCGTTCTCGCTCAGTCTTTGCAACGGCTGGGGAGGCAGTC
GTAGAAGCGAAGCCTATCGCCACGCCGACCATCAAATACGAGATTGGGCCCCTTCTCAAA
GATTTGATGGAATGGCCCACCCAAGAGCGCTTATGTAATATGGGAACTCATGGCTGGAAA
CAATCCTTATGGTTTTGATATCCGGTAGGAATAATCAGAATCAAAGTCCAGGTTGGTTGG
TGAGCCTAGTGATAGGAGACTATCTAGCTTGGTTCGGAGAGCACTTGTTGGGTTAAAGAT
TTTTTTGTTGCTAAATGTTACGGCCTAAATGCTGAACTATTGACCCTACTTGTTCGGATG
GGTGTTCACCCCAAAGTGTTCCCGGACCGCATGCATACATACGTAAGTAACTTAGTGCAA
CATGGGAAATTTAATTGAGAGGAATCAGCAAAGAAAAGAAAAACGGGTCAACATCTTAAT
GTGTATTTTAGAGAGATTGTCCTCGGCTCGGGCTGAGGAGTGTCCACATGAGTTCGTTGA
GGTGTCTACACAGGTTCGAAGACGCTCTTTTATATTCTGTCGAGAGTTCGGATTGCTCCA
CCTAAGTAGAACGAAAAGAAGGAATTGGAAATTCAACAACAAAGGGGGAGCCAGAAGCTT
CGCTTCCGGTAGGGGGATATAATATATATGAGGCTTTCGTTCGATACAAAAGATTCATCG
GGGTGGGTTACTAATCCGATAGATAGATGAATCAATGAATTGAACCGCTGGACTGATCTT
ATAAATGAGATTGGTTAGCTGCTCATTCCCAATCTCGCTTCATTGACCGGGCATCGAAAT
CTTCGAACCATCGCCTTACAGCCCGAGCAAAAAACCGATTCCGGGGAGGAATCGAAGATT
GGCCATTGGATCCGACTTCGATCGGAGAAAGCCTCTGGAATTGGAACAGATGTGGTTCGC
CCGGTTGCTTACTGATCCCTCGCTCGGGTAGAGGGAGAAGCCCTGATCTCACTCCATCGA
TACAACGTCTTGAGCGACTGCGATGAAGAGGGAGATGCTTGACTCGACTGGAAATGACGG
GTCGACAACTCCGAATCACAAGCTATTTACTACTGTATTGTATTACACGGTAACGGTAAG
TTAAATGGTGTGCCTTGTTATAAGTTATAGAAAGTACATAAATTTGTGTAGGAACGCTAA
AAAGTAAATATACTATGTTATTGTCTGATTAGGCTAGGTCTTTTTCCTTTTAGGAGTGAG
GAAGGCATATATAAGGCATAGATCACTAAAGGAACCTTTCCCTTATATATGATAGCACCA
GACGCGCCCCCGCCTTCCTTGTTCAAGTAGTTCAAGAGTTAAGGGCGTAGCAAAGTTTGT
GGGGGAGGTTTTCCTTGATCTCTATGACCTCTCCGAAGGGGCCACACGATATGAATGGCT
GCTTAAGGAAGAGGCCCAAAGCAAGCCAAGCAAAGGAAGGCTTCTTTCTTCCCAAGACAC
TGACTATCGTGACCCAAACTTTGAAATTGATGTGGCTGAGATTTGCCTGAAACAACCTAT
GGTCTGCAATCCTCTTAGGCCAAGGGATGTTGAGGCTCCGGTATCACAGGCCGTAAAAAG
AGAAGTAGTATAAAATATTAGGCATTATACTCTGACTCATATATTCCGGGAATTTTTTCC
TTATACTCGGATCTTTCCGGCGAATGTTTATAATGGTCTGCTCATGAAACTTCGGGTACC
TTGACTATCGATAAATGATGTTCCCCAGGAGCAAAGCCATCTAAGCCAAGATCGTCAGTT
CCTTTCACTACCAGCCGCCGCTCAACAGCATCGGAATCAGGGAAGGCGGATTCCATAGTT
GCCTCACAGCCTGCCTATTCGAGAACATCTTCTCGTGGGATATCTTATGATCTGACTAAG
ATGAGATTTGACCTCGGTATGGCCTAAATGCCTTTTTCATTGCTCAGTCCTTTAGTTCAA
GCGGCATCCACTGTCGAATCGTTTTGCCCCGTTACTCCGCTCTGCTACTCATACGTGCCA
AAGAGACTTCCTTTACCCTCACATGCATTAGGTGCCTAGCCTTGCTAGCTAATTCTACCG
GGGATTTGTCCAAGTCTTCTTCCTAATAAGGATTTTTGCAACCTATTATGTTATGTGAAG
ACCTCGTAGGCGAATACCTGCTTCCTCAAACGAAGGCGGAGGAGGGCTACGTTTTAGTAG
CGAATACGGTCCAACGAGGTAGAATACTTTCCCTAGGGGAGCTCTAGACTTTTTTTAGTG
ATTCTCCCCTTCCCCATAGTAAGCCAGCCAATCCCCCTGTCGCCTCCACCCATGATTCAT
GGAACCATTCCTTCGCGTGCCGTAGCTTAGGATTCGTGCTATTGCTATTGTTTAGGGGCG
GATCAGAAGAAAGATAGGGGCATCGGCCTCAGCTAAAGCGGAAGAAGCCCGGATAAAAAG
AGAGATGGATAAGCTAACGACTGATTAGGAGAGCGAGACCCACTTCTCATTCTTTGCAGC
AGCTTATTTGAATACCGGTGTAAAGGCAGCTCCCGAAATAGGATTTGATCCCTTCACCTC
AAGGTTATGAGCCAGCTAGCTTGACCTTATTTGTAACGAATTCTTTTCTTTACATAATCA
TACCTTTGGACTAAGGCGAAGGCCTGAAAAAGGAGTATAAACTCTAACTATTGGCACTGG
TCTAGCCGGGGGAACTACTCACAGAGACTTTCGTACGAGCCCAGGAAAAGCCTCATTCTT
AATAAACGATGGTCTCGCGTAGAAATGGTTAACCACTAGTTCCAAGAGCCATCTACGAGC
CAGATAAGGCGAAAGAACTACGAAGGACCAGTCTTGGTCAGACTTTAGTCATTTCGAGAA
GGAGCCAACTTGAAGAGGCGAAGGTGGACAAAGCGAGCGAATCAGTACAGAATTTGGGTG
GACTCGTTGGCTCCCCAAAGAGGTGGGCATTGGCATCGATCCGGCATCGTCAAAAAGGAA
GCATTATCCGGGTCGCGGCGAGAGTCCCTGCCTACGAAGATTTTAAAAGAAAAGAGTATG
GTATTTAGTGAGACCACAATAGTCCAGCAAGCAAGAATTGGATTTATCCAAAGGTATTAT
TCTAAAGTGAAAAAGAGCTAGCTGCAAGCTTTGGACGGAGTGGGACCTGCTTCTTAGGGC
AGCTAGTGCTTACGCCCCTTTAGATTAGAGATAGGGGGCCAAAGGACACAGACCGACAAG
CTAGATCATCGGGGGAGGTAAGAACCACTTTCTACTCTTGTTACCGGGGAAAGCTCCAAC
TTGAGGCTTTAGGCAATGAGAGTAGTGGGGGCTATTACTTGACTTCACTCACTTCAGAGA
CAGAAAAAAAGAAGAAAGGAGCGGAGCAGCTTCGCCGTCTAGGGGATGGAGCAAAACGCC
ACTATCTACACTATTTCTTTAGTAGCCAGACCAGTAGAGACTGGATTAGCGATCAAAGGG
TAGAACTCATGCTTTGAGTTTGCTGACTTGATTGATCAAGTCTGTCTTGAGTCTGTCTGT
CCTGTCTTCTTTCTTGCTTTAAGAAAAATGCATTTCAAATGGCCAGATGTGCTTCCTACC
TGCGCCTCGATATGCTTACTAATAGGGCGTTCCCTTCTCCTTCCATAAGAAATGGAATGT
TAGCGGTCATGTAACGCTCACGTAACGACCTCCTCACTCTCTCTTGCCGGCTTAGCCGGG
GAGAGTAGATAGTCGAAAAAGAAAGGACAAAAAAATCCCCTTTTCTTTCTCAATTCAACA
TTGCCTGGATTTTTCCCAACCCACCCTAAGGAACAGCCTCCCTTTATCTACGGGCTATGG
CTCACGAAATGGTTCTCCGAATTGAAAGTGGATGCTCTGGATCTCGAAATGGAAGGTATG
CTGCTATACGAACTGTAAGAGATGCTAGGCAAGGTGGCGCCTATATAAATGGATGACGAG
AACTGGCTCTCTATCTAAGCAAGATGGTAGTAGGTGGGAAGCTTCTGGCTCTAGCTTACT
CTGCTACAACTACTGTGACTTCCACTGCCGCTACTTGCTTTGCTACTTTAGGTAGTGCAG
CTGTAGGCTCTACTACCTTTGCTGCTAGAGGATTTGGAACTAGGCCTTATGCTGCTGGTG
GAGGTAGTGGTGGGGAAGCTGGTTCTAGATCTACTTTTGCTGAATCGACAGAATCTACTG
CTCGGTCGACTGACTCAACCATGTCTTTCTTCATTGACTGCTTTCATCAACAGAATCGCC
GGAATCAACCGGCTCTACTGAAGCAACTACTCACTCTGGATCTGCTACTGGAAGATATGA
ATATAGGCATAGGTAAAGGTATGGTCAAAGGCAATCGCAGTGGTTGTTTCACCCAGAGCC
GGAGTAGATTCACTCATAGCAGATACATTGGTTATTGATATGGATGAGACTGATCTCCCT
AACGCGCTACACCATCACTACACTATAGATAGGTATATCGGCAGCGGGAACACTGGTAGA
ACGTTCCCATCAGGCAACAACGGAAGGGAGCCTCTAACTTGCCTGACCAAAGGAGAAGAG
GAGTAGTCGAAAAGGAAGGAGTACGATCATCATCTTATGGAACGGGATTCGCTTTATTAG
CGGAAATTTAGGAATGCCCTGCGATCAGCCTCAAGGCTAGGTTCAGGTCCGGCTACTACC
GCATGGCCATGAGAGATGCGATTCTGGATTTTGGATACCTTAGTGAATGAGGGGCGGATG
CGCTTCTCTCTTATGGATGAAGGCAGGGATCACCACAACCTGGAGCTTTATAAGGGGGTT
CTATAAGGTTCACGCCCCGTCTAAGGCTCGACCGAGCTGTACAAAACAACGAACGCTATG
AATGCATGGGGAAAGGCAAGACCCAACCCCAACCGGAAAACTGGATCTACTCCTTACTAT
AAGATATATTGAACCGGAAGAGGAAAGAGCGAGCCACAGATCATAGCCTAATATGTATAG
ACGAGTTGGAGAGCCGCAATTCATATTGATTTCTAATTAATTTGTTTTTGTTTATTCTTC
TATATGTGTAAAATAATGAAAATGGTTTCTCACTCGGAAGACAGCAATCAAAATGGGAAG
AGTTTTCTCTCTTATGTGAAATTTCATTAAAACCTGTTTTCGATTGACCGAGTCTTTTTT
CAATCAATTTATTTCACACTTCCCGGTATTTTTGATTAAACCCTGTTTTTATTGTGAAGG
TCAGAGGGTGCTGTTACGTTAAGGTAAGGCTTGAGAAGGTCAGGGACTACGGTAATGGAC
CGCTTGCTCTTGTTCATCAAGTCGATCCGGAAGAAGTCAGATTGAGTATGAACCAACGAG
CCAAAGGTTTATGCTCGCCACGGGAAGCAGGTATTCGCTTGTCAGCTCTAGCCTTCCCTT
GCCTTGCCCCTCGAATAGTCCTACCCCGAACAATATCCATTGCCTGTCTCGTACCGCTCC
GTGGGCTTTTATGATTACACTACTCACGAATCTATCTATCCAATTTCTTACTGAACTTGA
CTTGTCTCCGATTGCCATGCTGCGCTTTTCGCTCCTTATCCCGTACAGAACGAAGTGAAT
CTTATTTAAACATTCATTGCTATGGGCCCTCTTATTGCACTGAATGACGGATCACATGGG
GTGGATCCTACTAATGCAATGTTTTCTCCGTGCGTGTAGGAAGGCATTTTGAACATCTAG
CTGGTATAGGGACCACTTCTTTGATGCAGCAATAGCCAGTAAAGTCCTAATCTTCACAAA
CTGAAGTTAAGGTTTCCTCCAAATCTATCCAATATTTATTCTTGAGCAAAGCCTTGAACA
GGACGAGAGGAATAATGGCCTACCTCAGGCATGTTGTCTGGAACTGGATCATGGCTTGAG
TCTGGAGAGGGAGAAGCGTTGGTTTACTGATCTCTTTCAGGTCCTGGCTGAGCTTCAACA
AGATCTGGTGTTAGACGAAGTTTCTTTCTGGTATACACTATGGTTGATAGTGTATGAGTC
ACAGGCTTCTCTGGCTGATATATATGACTAATAATTCACGGTGATACTCTCCGGGGGCAA
ACAAAACTAGACTAATCAGTGTAGGAGAAGTTGAAGTGGAAGCAGTGGAGGCAGAAGGTC
GCAAATCGCCACTCATCCGGATTGTTCTTCTTGGATTGGTTTCCCCTTTGCTTTGCCTAA
GCCAAGCTTCACATTAAACACAAGAATTGGACCACTTTGTGGGGCGAGTTTGCTATTGCT
AGAAGTTCGAAAGGAGTAGTCATAGGGGCTTTGGGGCATTCCCCCAGGGCATAACTAATT
AGCGGCCTATTCTTTCTTTTTTGTCTAATTCAATTCCCATCTCTCAAGCTATAAGGAACT
AAGGTAATAAGGTAAGCCCAAGCAGCTGCTATTTGAACAACGGATTCAGCCATTGAAGAT
CTACAACTTATGACTCCAAAGGCTTACGTCTTCATCTCTTGCTTCCAAGTGAGAGTCAGG
AGGAAGAAAAAGACCAAGCAAGGGTTAAGATTCGTTCTCACAGAGAATTAGGGAGAAGAA
AGAAGACCGTAGGACTCTGAAGTCAGGGATATGAGGCTCGGTCTACAGGCCTTACGTCAA
AGCCCGGGAACAGATGGGAAGTGCACCAACGCTCGGATATGAATTGGAACCCCCTCCGAA
ATTCGGTTAATACTAAAATAGATTCCCAATCCCATTCCACAATCTACGCTACGGGTCAGG
GAGGCTAACCATATGAGGAGCCCTACCACTAGGACTTGTTCAAGCAACAAGTTGGTATGG
CCCATTTCATACCTAATCCCATGGACATATCTGATCATTGAATGGGGGCCCTCCACAGGG
ATAGATACCCGAGTTAGGTATCAGTCCCACCTACCGATCATTAGTACAACGACCTGTCAT
ATCATATACCCCAGACGGCCTGATCAGATGTTTCGGTACCAATGCAGTTAGTCTAATGCA
TTCTGGACTGGATATGGCCCACCTATCTTTCGAGGTCACTAGTTTACACTTTCACCAACC
TTTCCCATATCCGTTTTTTATGAGCAAGGGATAAAGGCCAGACAGTAATCAAGCTACTTA
CAATTGGATAGTACCCCTTCCATCGGAGGACTGGGTGGAGAGTGACAAATATGAGAAAAG
CCTACTTACTAGCCTCCGTGAGAGGATACCACTTTGGTAGATGCTAGGGATTGGTGAGTT
AGGGCAGCGAGGGATGGTGTGACATGTCTGGTCATCGCATCGATGAGAACGATGGCCGAT
GATATCCGAGGAGATTAGGCACCGTCGGCTTTTTTACCTCAAAGTAAACTCGTGCTTTTC
GTCGTCCTTCCCTATCTAGAGCTGGAACTTGACTAGAAAAAGACTTTTTTTGATCCCATA
CTGACTGACTTGTCTTCCTGTTGGTGGTTGTGAAAGTTCAGATTTCGAGCTTAAACAGCG
GAGAAGCGGATAACCTTCTATTTTTGGGGGAGTCTTTCAGGATCGATTCAAAAGGCCAGT
GAAAGTACGCGGACGGAGAAATCCAACAAAACCACACCGTACCGGGCCAGTAGACCTTCT
TTCTCTTAAAGGCTGTCTCCTGCCCCCAACTAGCGAGCGGCTATAACCGATGGGCGCATG
GCGACCACTACTCTACCCGAAAACTAGGGTTAAGTGGGGAACCTTCTCATCGTGTTAAGC
TTGCGAGCCTGTCTGTAATAGGCCCAAGCGTCTCTTGTGCTTAATCTCGAGTCTATTCCA
GTGAGAAGCTTCGCAATACCCTAACACTCCATAGGCGAAAGAAATCAATAAGGATAGATA
TATAGATTACGCACATAGTGGTCTGGGCATTGATTTCATGTAGTGCGTACCACTGGCGGA
AAGTGATTCGCTTAACACACTTGTTCGCTTGAATACAGTAGGTAGGGAAGGACAGGATAT
TACTCGTCGGTTCTATTCGGTGGTGGTGGCTTAGCTTTGAATTTCTTTCCACTCATTTTG
GCTTTTTCCTTTTCTTATTCATGCTTGCTCCACTAGCCTCAAACTCCATTCCAATTTCGA
ATCGACCCATTAGAGAAGGCTTTTCTGCTTAGCAGAACCCGATTCTCCGCTCAAAACATC
TGATCTTCCGACTTAAACAACCGATTCCATTTCTATCCTTTTTTTTCTATGATCAATTCA
ATAAAGACTTCCTTCTCAACTGACAACCCCTGGGCCTGTTCATAAGCGATATTCTTTGTA
GGGCTTTCGGCTGCCTTCCTTTATTTTTGGGCTAAGGCTAGCTTTCCTAAGTAAGTTCCA
GAGTGCATGAGTGAATCTTGATCTGTATTCAAGGTATGCCCTTTATAGTTCTGTTAGAAT
ATTGACTTCGGTTAAGCTGAGGTTAGCGAAGTCAATCCTTTGCTTGGGTCCTAGGAGGTC
GGAGATCAGAGCGCTGTGTTTAAGTCGTCTGGCCGTAAGAAAGACTTTCTCTGCGCCAGT
AAGAGTAAGAGCTTGAGAAGAAGGGAAAGAGGAAGAAGTATTCAAATCATTCACTCCTTT
CCCGAAAGCTTGACTTTATTCTTTCTTTATATACTTACTATATAAGACAATACTATAAAA
AAAAGACTTGGACGAGAAAAGTCAGATTGAGAACTATGAATAGTAGGAATAGTCTAAAGC
AGTGGTTAACTAGAAGAAGAGTCAAAGACTTTTTCCTAGCCGCTGATGGAGACAATGTGG
GACCTCGTGCTCAGCCGGTTGCTCTTTTAGATAAACCTAATTTCCGGAACATTGCCTCGG
TAGAAGCAAACCCAACTAATACGCAAGCCCCGATACAATCAAATCAAAGCAAAGCAAAAG
TGCCTTGCGGCTGTCGCGCCTCTCTCTCTGTCTCTGTACCTTGTGTTTGTCCTTGTTGTT
TAAGATTACTAGGGGTATTTCTATTCCTTCCTCCGATCACATACTGCACATACTTTGTTT
GATCAAATTCCCCCTTTTTTCGGGGCTCCCTTCGAACTGATATCCAAAGATTCCCTGTAA
CAGGATGGTTTGAAATGATGGTTTATTACAGGTTCTGGTGACATGAATAGGATGAGCATA
CGAATGAGCCGGAACATGGATAACGTAGTGGTTCGAGCCGGTCGAGAGTACGAGATTACT
GACCGAAGACTCTTCCATTGAGATGGGCCGAAGCCCTGCTAGCGAAGGAATGCATCCAAC
AGTGTTCTGTCTCATTGGTCCTCTCATGCCAGAATTTGCTCATAAATCCACTTTGTTCTC
CCGGAAATCACTTTCATTATAATACATGACTTATGTGACTTCGATCTGATACCTCTCGAT
TCAGATAGGAAATGCGCATTTGTCTCATTTTGACTCTCCCCATCTCGAATTCTACTAATT
GGATATGGGACTGGTTGTGAAGGGAAGCTTTGTGGGAGAAAGGAGGAAAAGGTCAGGCTA
GTAAAGGCTTTACTCAAACATATGGGATAGATTACGAGGAAGCCTTTGCCCCGGTAGCCA
AGATGAAGTCTGTTCGTCTCCTGCTCTCTATTGCTGCGAATCGAGATTGGCCTCTGTTCC
AATTAGATGTTCAAAATGCCTTCCTGAACGGGGACCTAAAGGAATAAGTTTACATGAGTC
CTCCACCCGGTTGTGTAAGGGGGGGGAGAACAAGAGAGGTCAACTGGAGTGGAAGCCAAA
CGACGGGGCCGAGAATCTGTGATCGATCCGAAGAACCACTGCCAGATACGATTCTGCTCC
CCCTTCGTACTACCAATGCGATTCTTGCCCGGCTTTCTTTCGGCTTAAGAAGGCTGCGGT
GAGAATGAGGATCACTTCGGAACTCTAGGAAAATGGGCGTTTTAGGGCGGGATCTAAAAG
TTCTCCAACGTGTTGCGGAGCCTTCGGCCGTGAGAGGGTCTGTCTTTTGGCTTCCTCAGG
GCCGTGTGAAGCTTAGCTTGCTTTAGCAGCCACGTGATGATTCAAGATTCGTGGTAGGCG
TAGGAGCTGGGCGAAGCGGTAGCGAAGCTCAGGTGGTGATGCAAGTGCGCGGTGAGCGTA
GTAGCCCCCTCGGGCATGCTCTTTGTACAACCAAGCGAAGAGCTAGTGAGGGCCGGAAAT
ATCGTATGTAGTGTAGAATCGGATCTGAAGCTCTTTACTAGGATTGGAACAAGCGAGGAA
CGAGTGACCACAAGCTCCGCTTAAGCGCTCGACATTTAGCTTAAAACATGTTCATCATGT
GGCCGAGCGAAGCGCACCTGCGTGAAGCAGCCTAGCATCACTTTAGATAGGAGCAGAATG
GATGACTTACAACTGAAAGTTCTTCGGATCGATATATCGTACGACGTAATGGAGATCTTG
GTCTAGGTCCGGTGGTTCGCAGAATTCGGGACCTAACGATGTTCGATTCGTCACATGAAC
GGGAGCGGACGATTCCCTCGTCTCTCCTTCGGGGAATGGCTGCAATCACAAGCAAGTGAT
TGAATGAGTGGGGGCTCCGAAAGCACATGCGGGATAAGCAGGTCTTTCAGGAGACGGTCT
AGAAAGAAAAGAGAACTCTCAACAAGCTGGAACTAATCAAGATCAATAGGAAGAGGAGTT
AGCTAGAAATTCATTTTTTGACAAAGTTCATGCCACGACGATCTATATGGAAGGGCTGTT
TTGTTGATGCATTCCTGTTGAAGTTGAAAAAGAGACAAACACTCATGTTTCAGCTCCCGG
ATCTGCTTGGATTCTCGTATAATAAGAGGAGCCGTCTTAGGAAATGACTGAACTTAAAAG
ACAGATGCCACCGCTGCGAGGCGAGGGAGTAACTTGTCTGATCTTGCGGTGCACTCACTC
CCGTTACGAGAATGAAATGACGCCCCAGCTCGACTCGAGACCAAGACTCCTTACAACTCG
CACCAATAGCGGCACTGAGCGGCCGGAGATTGATTGAAAAGGCAGCCGCCCCTCCCCCCG
CCTACCTACTCGTGCTCGTAGCTCGATCGGAGGTTAAGAGTGTGGTCCGGCGGAAAAACA
GAAGTCGTCCGTATCAAGTGATACGTTAATTGCTCAGTAGTGCTTCGCCACTACCGTTGC
TGGCGGAAATAGCTTAATGGTAGAGCATAGCCTTGCCAAGGCTGAGGTTGAGGGTTCAAG
TCCCTCCTTCCGCTCTTGGCTTCGTCGTTTAGTGGTAACGAGTAGAGTAGGCATCGCCTC
TCGATCCAATCCGTCTTTCCCTGGCCTCCCCACCACACTCTTGATACGAAAGAAACCTCC
CGCCATAGAATAGAGAAGAAAGAGATCAAAAGTCTGGGTCCCCTCGATCACCCTTCCCTT
GAACCTGAACTGGTCGAGAGAGATGAACCCGCACCACATTTTATAACCTTCGAACCGAAA
CCCCCAACTCTCCATGGAATTCCAGAACCTAAACAACTCAAGAGCTCCGTGACCGGTTCA
ATTCAAGGGAAGGTCCACCAATAATGGAAAGGCCATTCCCCTCCCTATCCGTTTCTTGAT
CCCTCATTCCACGAATTCGTTGTTACTGATTCATTCAAGGACTGAAAGCTTTTCGTTTTA
TGAAAAGGCATAGACTCCCCACTTCTTTGTCTTATTAGCGCAGGTCTTCGTCAATGATGA
AAGCCGCTGAACTTAAGACTCGAGTTGAGAAAGAGGGCTAGGCCAAGGATAGGAGGGCTT
TCAGGGACTGGGGAAGACGGGTGGATTATAGAGCTAGGGGCGGATCAGAGGTTTGTCCAT
TGGGATTGGGCATGGACGAGCCTCGACTGGGCCAGCAAAATGAAAAAAAAACTTATCCCA
TCGCATCATTAACCGGTGTAGGATTAAAGATCAGGTCCAGGATTCGAGTCAAATCGACCT
TCCCTCTCATCTCAGGGTGAGGCAAGGTAGCTTGCTCAAATGTTCGTTGTTCAATATCTC
GGCAGCTCAAGAAGTTGGACTAGCTGCTCCCATTCCTCAAAGCCCGGAGTGGATTCTAGG
GGAAGGGCAGAGCCTCACCTTGCAGTAGGAAGGTCTTCGTTGCTGGGACGGGTTCAAACT
GGACTGAAGGGAGGAGGAATGAAAGACTCCGATCTTACTGGGGATTCATCACTGGCTAGG
GCGAATCAAAGCATGGGCATCTGCAAGTAAGAGGGAACAGTAGATCGTCGATTGAAGAGC
CAGGTCAGTCAACTTCTATTGGGACTTCTATTGATTATTGATTCGACTAGAGGGACTCCT
AGCAACTTGTATGACGGGGCCCCATGGAGACGCAGGAGATGCAGGAGCCGCCAGCCGGAT
CGACCAATAAATAAATGATAGGCCAGAGGGATGGGCTCATTCGACTAATTAGTGATCCCT
GGCCCTACCTAACAAAGAGATGTCCCTAAACTATAAATAAGAGGGGATTGGTGGATCGGA
AAGCTCGGGCAGGAGTAGGACATTCCATAAAAATCTTTCTGATCCGCTAGCTGTCACTCC
TTGCCCTATTCGGTCAAGCAGCTTCACTCCTCTCAAATCCTATTTTTTCATCGACAGGTA
GGGTGAATTCTAAGGTTCCTTATTCCGGTTGTTAAGCGGAAGAAGAGGGAGAAAGAATGG
GCACAGCCCCACGCCCGCGGACCCGAAAGGAATTGAAAATGAAACAAGAATCTGTGTTCA
CTATCTATGGAGCGGAGTGACTATCCTTAATCTCCTCTTCCCTATCTCCCCCTTGCCTTT
TTTTCTTTTTCTCGCCGGCAGGTAGTTGACTTGCTTACTCTAACAAGTAAGGAGAATCCA
TTTCTTTTTTTGTATTGTTTATTATGATTTTTCTGTAGTTCAAGGGCACTCTTCCTAATC
CGAGTTTAAGATGGAATAAGACCCAGACGTAGAGTCCCGTCGGCCGGTAAGGGATTTTTT
CTATTGATTTTTTATTCCCTTCAGTCCTTACCTTTAAATAAGGGATTCTTATCTTTCCCC
ACGAGGTCTTCAAGCCAGATGGAGTAGTGCATCTCTGTCTTGAAAGCCCGCCCTACAGAT
AGGAGTTCCTATCTCTACTGCCTATCCAACCCGAAGATTCTTATTCATGGTGGAGTGCTT
CGAGTAGGATCCGACCCCATCCCAGCAGTCAAACTCCTTCCTGACCCGGCTCACCTGCCT
CTGAAGCTGGAATGCCTTTCTTTTATAGAGGAGGCTACCCGAGGAATCGATAAGTTTGAA
GTGGGATGTGGAATGTGATTGGTGATGGATGGTGGTTATGAAATAAGTTCTGCATCAGAT
GATGAGCCCGTGCGAAAACTTTTTCTTTTATTGGCGCCCGATAGGTAGGCTATTCGATTG
AGTCGAAAGCCTACCAACGCATAAAGGTTCCGATTCGAGCGAGAGCCCAAACTGGGGAGG
CGAGAACGTCTTGATCGAAAGCTCCACTGTTCTGAATAATGAGAAAGACTTTTCAAAATT
CGATCCAATCGATCGAGAATCTTATCATCTGTTAGGTAGGCCAACCGACCGACCGAGTTT
TGTTGGGCGTCCATGTCACAGAACCTTTCTTCTAGCCAAGAATCCCATTATTGATCGAAT
CGGGGCGGATCCAATTCATTGGCAAATGAAAAATCGACTGTTTTATTTTATCAGAAAAAA
ACCTAGAAAAGAAGAAGAGTCACTAAGACAAGAGCTAGGTAAGCAAGAAGGAGAGGCTAG
AAAAGGCGGGGCAAGGGGCTCTCCATCTCTAGGAAGATTGTGTCCAGGATCTGGTAATCT
AAGTTCTGGTCGGCTCGTAGTAGCCTGTGCTTTATTACAGGTAGTCATTCCCCCCGTTCC
TTTAGTCTTTTCAACGGTACTTGAATCTTAAGTCGCGGTCATGTCTCGCCCCCCAGTATA
GTGACCGATTCCATGTTTCCCCCGAATTTCATCAGTTCCAGGCTTTCCTCTCCCAGCAAG
AGGATGCGCGCCTTAACTTAAAAGAGCTAACGCGCTTTACTTTACCAAGGCTTTCTCTGA
TAGGGGCTCGTTAGCCGTTGTTTGGGTCGAGCGGCTTCAAACCTCTGCTCATCCATCTTC
ATTCCAAAGGCGAACATTTCCATTGAGTGACTGTAACTGCTATGGTTTACAGTTTCTAGT
TCTTAACCAACCCTTTCTCGCCGAGCTTTATAAAGCTTTAAGAGAGAAGAGTAAGGGGGA
CCTTCTTTTTCTCCTGCGGAGCCCCTCAGAAAGTAACCGGCGGCCGGTAGCTCTACTAAG
CGAAGAACCGCTCGCTGCCTTTTCTTCGCGAATAACATGTGCAGGTAGCCGCCTAGGAGA
AGAGAAGCAAGCTACCTTCCATCTATATCTATAGGCGGCAATGGTAAGAGCTGGTAAGCA
TGGTAACTGTATCGGCGGCCGGCGCTCCGCGTTCTATCTAGGTTCCGCTCTTACGTACGC
CCCACCTCACATAGAAGAAGGGGAACCCCTTCCATAGAAGAACCCGTGTGGGTGAGAGGG
GATTGAATCATTCATCAGATACGTCTTCTTCCGTGATCCATTTCATGTCAACTCTTATTA
GTTATCAAAAGGCCTACTTTACAAACAAAGGGAAGGTCGTTTCCCGGGAACCTTGCAACC
TTGCGGTTCCCGGTAACCGGCCGCATCGGCCCGGTTACCTTCGTCACCGTCGGTTCCCGC
AACCAAGCCTTTTTTTTTCTTTCTGAAGGGCTTGGCGGTTCATTACACCAAAGGCTTTCA
GTGAACTATTGAAGCTATCGAGAGAGTACCAAATGCTGACGAAGGTTACCGACTTTCGGT
GGACGCGGAGCCAACGAGTCTTTAAGTAAGTGGGCGAACAGCGTAACGAGTCTAAGGTTA
CAGAAGCGTTCGCCAACTTTGATAGGTAAACGCATTGCAAGCAAATAGAGCAGAGAGCTT
ACCGTCTCTTTCTTTTCTTCTATTAGAGTCGCGAGCTTGTTGTAGCTTGTTGAGTAAGGC
CGTGAAGGGAGAACTTGCTGCTTACTTGCTATATCCCCGCGTTCTTGCACGGCTCGTTCT
TCGAGCCCTGCTTCTCCCTTCCCCCTCTCCCCGTTCGTTCTACCGTCCAAAACAAGGCCG
TATGGAGTATAGCCAAGTGGTAAGGCATCGGTTTTTGGTACCGGCATGCAAAGGTTCGAA
TCCTTTTACTCCAGATTATGAACACCCGATCGGATCTGTCAAGAACGAGCTGACGACTAC
AGGGGAAGCGGCTGATTGCAGTCCCTGAGCCCAGCCCGGGAGGAATGCAAGGTTCCCTGG
CGCTTCATGGGACGGGCGTTCGCAGTCCCCCTCCCTCTAATCTAACCCTCCCCCGCTCCC
CATACGAATTTGAACTACGATCCCCTGGAGCAAAACGCTGTGGATACACTTTTTAATGCT
TTCACCGAAAGTGTCAAAAAACTTACGGTAACACATAATTTTCCCTGCCGGAAAACTGGA
CATATTCCAATATAGTCGAGCAGGTCATTCATTGGGGATCCGGCGGATCTACGTTATATG
AGATTTTTTCTGATATTACGGAGTATGGCTTTGCCAGTAATTACTTTCACGAGGCATTAA
AGATCCTCTATTCTATTGGGGGGCCGGGGGTTGGTGGATAAAGATGGACAGTAAGGATTG
CGTAATATCCATCGGCCTCGCTTAGGTTCCTCTCGATTCTCCCCGGATTTGAGGATCACC
TTTGACCTGCCCGACATGCTGTTGACTTGGAGATGAATTCTTCGGCCGTACCTTCTGCGG
TCGTTACGCTTGGTCGGTCATGCTGGGACCAAAGAAAAGTAGAAGCCTCAACCGTGTCGA
AGGCATTATAACTACAGTACGCGACCTCAAAAATCAACATCTACATCCCGTCGCTACCCT
TTCAGCCCTTTAAATGTTCATCTTCCCGCGTGAGGGTGATCAGCGTTCTCGTTCACGAAG
CCAACCGAGTAGCTCATGGGAAGGAGCATGTGAGGGAGAAGGACCAAACTTCGTCTCTTC
GAACGGAGCCCAGGTTTCCTTTTTGATACTATGTAACACCTCCTCATCAACATACGTTTC
CCGAAGAACCATTCATTTCATGAAAAACCTGCGCTTGTTAGCAGCTGAATCACTCTCTCC
TCTCGTAGTGGGCCTCTTTTCTTTCCCCCGCTGGCATGAGGAAAGGGTCCATTCCACTAG
CTCTTATTGTGAAAATCCAATTTTGGGTGCGCTTTCCTTTTGAATGAGTAGATCTTCCAG
CCCCCGTGCCTACCTTTACTCAATGCTCCTGAAGTCCGAAAAGGAGACTGAGTGGACAGG
GGGCAGGGAAGTTAAGTTACAGAAATGGTAGTCGTGGACTGGTACCGCAGTACTGCCTAC
TTTTGGTAATCCTTATTGTGATCCCTCACTCTGGGCTAAGATAGTCTCTAAAGTGCTAGC
GTGACGGGAGAGCAAATAGCAATGAACCTTATCTAAAGTATTAGTTCCCTCCTACCAAGA
ACTTTTTTTTAAGTTATCTATGCGGAGAAAAGGCTACCGATAGGCGGATTGACGCATCTG
AGCAGGCAGGGAATACTTAGTGCTTGGAATATGAATGCTATGAGGCTTGGGCGAGAGAGC
AGGTCTAGGAGGCCCAGATATTGCATCATGTGAAAGCAGCGAAAAGACCCATAAGAGCTG
TAAACAAGTGAGATAGGCACGAAAGGGGGGCATTCTGGGGATGTCTTTCATCAGCCAGCA
CCTTCAACAGCCAGTAGGACAGATGCCGAGACGGATTCCCCCAGATTCAAGATAGGGTAC
GCCCGATGACCTGGCAGGGCAGCCCCCTTGGTTGTGAATCCCATAGGTCTAGAGCACGAT
CACGTGAAGAAGAACATACCACCGGTTGATTCACTTGTCTGATTCGGTATGTAGGCACAG
AGAAAGTGTTCCAGCTTGAGCCAAGAAAGTCTCAACCTTCTATGTAGTACATCCACAACT
TCTCAGCTCTTTCATTGCAACTCACCACCCAACAACGGCCACCCTCCCTAGGTTTAAGAT
AATAGGGCTTGATGCCTAGCGGCTTCCTTTTACGGGTTGTCTACCGATCTCACTGGTTCA
CTCCCTTGAGGAATGTTCCTCGAGTCGTGATGCTTTGATTGTCGTCTTTCGAATTAAGGA
TTTGTCTGGCTGGTGTTCAGCCAATGGCTTTTGTCTTCGGGTGCCTTGCCTTTAAGTTAA
GGCTTCGTTCCACTCCTCTTCTGTCGCTCTCATCTCTGCCTTTCATTTACATAGATATCC
CCTATATCTTTTCCCACTCGTTAGGGCAGCGGTTGGAGAGGTAAAAGCTAAATTGGAGGC
TGTTTTCCGAATCGTGTGCCGAAGCAAGGTAGTTCCTTTTTTTTTTTCAGGGGAGCTAGG
CAGGGAAGAGCCTTTCAGGCTGAAGAATAAGAAGATGCCCATTTCTATTTCATATTTAAG
AAAGGGCGATAGGAAGAACAACAAAAGCTTTTAAGGTGGAAAAAAGAAGCCTACTTTCAT
GAAATAAAGAAGGAAAGGGCTCATAGAGGGTGTGGCTCTACTCTACTTAGGTAGAGACAG
AAGAAAAAAGAAATGCAATTCTAAAGACAAAGAGGTGGTTACAGAATGATTTAGATTTAT
CGTCGCCAGGCTGGCTGATAAAGAAGAGGGCGACGGATAAGGTCGAAACGGCTAGCCAAG
CAAGGTTCTTTTCATTCCCGCAGTTGGCTAACCAGGGAATGAAAGACTTCAGTAAGCCTG
CTGGCCTTGCTTTCAGCAATCCTCAAGAATAGCTCCTGTTCTTTCTTCCGTTCCACTGCG
TTCTTGATGCGGGTAGCCAAGCGTGAAGCAGACTTAATCATCTCATCTCTTCGCACTGTC
TCGTCTGCGAGCTCCTTCTTCTTTCGCTCCAGCTCCAGTTCCCGACTTGCTTCCGCTAGT
TGGACAATCAGCTGCGGTATCTTCTCTTTAAGATTCCCGATATAAACCGGGAGCCGATCC
AGGCTCGTAGTGCCTCCACGTCCTCAGGCAATGCACCATGGCTGTTATCTCTTTCTCTGG
GACTGGGACCGCGCCTTTCTGTCTCGTTGAGCTTCCGGCTCTCATATGCTACTGGGTGTC
CCTCCTGGACCAATACTCTTCCAATGGCATAGTCTGATGCTTCAGTGTGCACTTCGAAAG
GTACAGTATAGTCTGGCAACCTCAATACAGGTTCCTCCGTCACGGCCCTCTTCAAGTCCT
CAAAGGCTCGCTGACACTTGCCCTATCCCCTTAACTTAAAGCCAATGCCAAGGCTTTCTA
AAAAATATCAGTGAGTGGACTTCCTAGAATATCCAGTGATGAACCGACGAGTTCAAAAGG
CCAAGAACTGATCGTAGCTCGGTCACGGGGACTCCCCACTCTTCTATTGCCTTCACCTTC
TGCTTGTCCATCCTAATCTGGCCATCCCCTATCCCAATGCCCTAGGAACAAGACTTCTCC
CCCGGGAGTCACTTCTTTCCCTGTGGCACCTTTGCTTCCTAAGCCCCAGATTCCCGTCTG
AAGAAAGCGTAATCCGACTTTGAGTCACAGTCAGTGGGCATCCACTCATATTTATTTTAG
AAAAAAAATAGATTCTAGCTGACCCCGATAGATAAAGGCATCCATCTCTTGACCTCTACT
TTAACTTTACACCGGGCTTTGTTGGATGTGAGATTGCTTCCTTCTCAATTGCACGCGCAT
ATCTTATCTTATTAAAGAGTAAGCGGCTAAACAGGGGGGCTAGCTTTCCTCACGAGTACG
TTTTGGATAGCTTTTAGTTGACAGGGTTTGATCCCTTACCAAGTTGTTACTAACTAAAAG
GCGGTACCTTCCCTTCTCCTAGACTTGACTGATCTCATCCCCTCTCTAAGGGACTTGGCT
CTTCCCCGGCTGGATAGACAGGACAAAGACTGCTTGCTTCAATGCCGTTGGCAGACGAGA
ACCGTAAAAGAAAGAGGGTCTTGCGCTTCTTAAAAAAAGAAAGTCACGAAACAGGTAATG
AGACATAGCAGCATCGAGATCTCAGCCCTAGCCGGATGATGACGCCTTTCCTGTTTAGGG
GATCGAACTTAAATGCTGATTTCGACTCTTACGGGTGCCTTGTGGCTAATGCATGGACAA
TGGAAGTTAGACCTTCTACTTCTAGCCATAGCCCTTCCTTCTATTTATTATGGATATGGA
TACCCCTTCTTTTTCTTGAGCCAGAGTTGGGACTTTTGCGGCATCTAGTTCAGTATCAGA
TAGAGCAGATAGTTTAGTCCCTTGGCAAAGAAGGTTGACTTCTCTGTCACTTCCGTACTT
CTGTAACTTCTCTTTAGCTTATTAATTGAATTGGTTAGAAAGTCTTTCCCTGGTATTGGC
TAGAAGAGAGGGATTAGTCCCCCTCCAACACTGACTTCTTAGTCGAGTAGTTCTCTTTCT
CCTTAGTTTCGGTTTTCTCGAAACTGGCTACTCCTTATGATATGCCACCTCAACCCCCGA
TCTAAGAGCATCTGAGAACATCTCCGGCATTGTCGAGGGAAACTCAGATAACCGGAATGA
TTGGCCTTCATGCCTATCCCCATCGATCAGAACTGGCAACAGATCTTTCAGCGGATGTAG
CAGCGGATCAATATCAGCTGTGTTCAACTCCTGCTACTGGGTCAACTCCAAACCAACATT
CGGGAAGGGAAGCCAAACTACTTCTTGAACTAAACTACTTCTTCCTTTTCATTGATTGAC
TAATGCCCTCCTTCCCAACCTCTCCTACAGCATCCATTTCGTCAAAGAAGGACGGAGCAG
GCACACTGACTACTATCTATTCCAAGACATATGGAATTCTCCGATTAAGACGTAGCCGGG
TAGTCTCCGATCGGGTGAAGGAATGCTAGTGCGCAAGCTCTTCTCAAAACAAAAGAAGAA
AGGCCTATGGTTCAAAGCCCTATAGCGCTAGCCAGCAAGCATTAGATGAAGCCGATTTTG
TCTATTTCGCATAACCCTTTCATGCTTCTTTGTAGCATACTGAAGATGCTGCGGGATAAA
CGATCTTTGAAAGGTAAATGAATGCTTATCCCGTGGATGCGACATTCGCGGTCTTAGCAC
TTTCCCTCTTTTAAGTAGGAATCTGCTAAGGCTAGGCACCTTCTTCAAAAGGTAGAGATT
CATCTTTCAAATGGCCAGTGGAAGAATGCCCTGTTGGACTTTCAGAATAGAGTAGGAGGG
ATGAATTGGACAAAGCAAATGCCTTTTTGTTCACATGGGATTGATGCCCGGAGAAAGGAT
TGTAGAAAAGATTGGACAGCAAGGCTATAAGGAAGGGACTGAATCAACTAGTGGGACATG
CCCATAACAATAGGGCTAGTCAGGCAGGTTCTTTATCAGAGAATGGGCTCTTATGGAATG
CCTGATTGCATTTGCACATGATTCGTAATAAACAGCCTTTCAGCGCAGAGTTGATTAGCA
ATCACTTCTCTGCTCACTTTTGTATACGACTTCCGGGTTTGATGGACCGACGGAGCGGTA
AGAAGACAAGCTTTCCGTCTTGCCATTCCATTTCCAGCAAGTTATTACTTTCTACTGATT
AAGACATTGATGATTATGCAAAAGAGACCATATCAATACGACGAGGAATAGCTCATTAGA
TCCATTTCACTTCGAACTCAAAGTCTTAACTGGCAATCAAACTTAATATCTTTTACAAGA
AGCTTTGCTACATAACAAAATCCGTGAATGCCCTAAAGTAGAAGGTTGATTGATGCTCAT
TGGGAATAAAGATGTTCCATTTAGAAAAGCACGCAAAACATGTAAAAAATCCTAAACTTG
GTGTCCACATCTAGAACAGCTGCTAGACTCTGAGAAATTCCTCTCCCAACGGTTTGAGAT
ACTAAGCCAAGGTCAGACGGGTGGTCTACCCTGACAAGGTCTACTGCGGCTCAACTCCGT
GGTGATCTATGAATTATGTATAGTAAGATGGGTTCCTGCTTTTGGAATGGATGTCGGAAA
GGAACGAGAAGTACGTGGGGTCACGTAGTTAGCCCCGAGAGTCCAAACCTCGGAGACGGA
AGTAATTGCCCGGCTCAACTAGACTCATTTGCCATCCTGCGTCAGCTCCAACTGACTGAA
CGAAGAAGGCAGGAACTCGAGTTTGTTTGATGAATGCTATCTTGGCGAAGATCGAGCTTG
GGGTCACCTTCTTCTCTTACTCGCAGGTAGGTAGGTGCGCAATTCATTATTACACTTGAA
CTCATCTCGTGATCTGGCAAGCAGTGGAATTCTATTTGACGCTATCACTAAGCTAATGTG
AGACCCTTGGACTTTGCATGTGAGGAGAAAGAAAGAAAGACAGTCGAGGGTAGGCATTTC
TTTACTATAGATCGAGCGAGAAGGCGAACTCGCAAACCTACATCAAGCACTTTAGGAAAC
GACGGACTACGGATTTCGTGCAATACGAATTGGTTACCGAATCCACTTACTAATCCATAG
GATGATTGTCCCAGACCTGGATGGCCACTCATCCGAATAAGCTGCTACTTATAGACCTCA
AGCCCTCGTTTTGGAATTGGAATACGTACTAACCGGTCCTTCAATTCATTCCCAATTAGC
GGGAGACTGAACAGCCACGAAAGCTTCGACTACTGGACGGGAGATTCATCCTTTGAGCGA
TCATTGACATACCGAAAATCCAATTTTTTAGCAATTATATACCAGAAGGACCTTCTCACT
CGTAATGTGCCCTAGGTACAGCCTCCCACTCTTCCACTCCCTGGAAAAGAGCATAGTAGT
CAATTTCCCGACCTTATTGACATCTCGCTCTGCGTCCGTATCTTTCTCATATTAATATTA
GCCAAGTCTAAGTCCATTGGGTGGGAACCTTTCCCACAGGGTAGTACGGTTGAGCCGATC
GATCGCATTTCGGCTGACCCAATAACCAGGAATTCTCACTTCCTAGAGCCAGGGAACGAG
CACTCAGGGATTAGCATCGAAATGGAAGGCAGAACGAATGACAGTGCTTAAGACTTCCAC
AAGCGGGAATTACACTAGCAACTCCTGCTTCAATGGGACTCGGGGTGGTCTATGCTGCAT
TATACTTGGTGGCCTTCTTTTTTTTCATAACTAATACCACCTCTTTCAAGAAAGATCCTA
AGAGAAGAAAGGCATTCTATCTCCTTTGTGTCTTTCTTCTAGGCTGAGCTTCCGCCGCCT
TGGTCTTGGTCAGGGAATCACGCGCTTCTTCTCTCCGGAGACAGGTTCTAGTGTGGCTGG
CAGTCATACGCTCCTTTCCCCGGTTAGTGGCGGTTGATTCCTAGTGTGACATGGATCTTC
CTTCTATCTCCGAGGTTGCGTATCTAGAAGATGGAGCCTAAACCTGGTGCGCGGAGTAAT
CTCTTCGTCTAATCACGAGGCCACATGGACTTTATCTGGGATTGATTGATTTCCGTTAGA
TGCATTGGTTGCTGCGCAGCTAACTACCGACCCCGAAATTTCATATATAAAGAGAAAGAG
ATTCGTATTGCTTTATCATTGAATTGAGTGCGGTGCGCGGTAAGACTGAACCTCCCATTG
CTCTATCTCCGATAGCATGCAGCCGATAATGAAGAAAGATATATAGAAAGTGTGCAGTGA
AGGATGAAGGGAGGACTCTTTTCACGAATCCAACTGACATATCGGATCTTGCCATTGCCA
GGAGCATTGATGCCGAGAATGCCCTCTTTGCTGCAAGTGAATCAGAAGGGGTTCTTTTCG
CCTAATCGGTTATTGTGCTAGAATCGATTGTGGAAGCTCAATGAAAATTATCGTAGTATA
GTTACAGTCAACACAGTAGCTGTAACGTGAGCAGCCCTTTGTCCTTTCTCTATATAATAG
GCTGAAACTGCGCTGAATGATAAAGCCTTATTTCCATGACTTTCCGGACCAACCAACCGG
CGATTTACAAGAAACAAGTCTTTCTTCATTTTTTTTAGAGCAAGAAAAGAAGCGGAACTA
CAAGAAAGCTTTCTTTATATGGATAACCAATCCATTTTCAAATATAGTTGGGAGACTTTA
CCCAAAAAATGGGTAAAAAAAATGGAAAGATCGGAACATGGGAATAGATCTGATACCAAA
ACGGACTACCTATTTCAATTGTTGTGCTTTCTTAAATTGCATACCTATACAAGGGTTCAA
GTTTCGATCGATATTTGCGGAGTTGATTATCCCTCTCGAAAACGAAGATTTGAAGTGGTC
TATAATTTACTGAGTACTCGGTATAACTCACGCATTCGTGTACAAACCAGTGCAGACGAA
GTAACACGAATATCTCCGGTAGTCAGTCTATTTCCATCAGCCGGCCGGTGGGAGCGAGAA
GTTTGGGATATGTTTGGTGTTTCTTCCATCAATCATCCGGATCTACGCCGTATATCAACA
GATTATGGTTTCGAGGGTCATCCATTACGAAAAGACCTTCCTCTGAGTGGATATGTAGAA
GTACGCTATGATGATCCAGAGAAACGTGTGGTTTCTGAACCCATTGAGATGACCCAAGAA
TTTCGCTATTTCGATTTTGCTAGTCCTTGGGAACAGCGTAGCGACGGATAATTCAGAATC
AGAATAGGTCCAGCTCTATAGGATAGGGGACAAATCAATAGGAAATGCTATTTGCTTTGT
AAGAAGAAGAATAAACTTCTATGAAATGAAAGAGTTCGCGGGAATTGTCTTGATCGTCGG
ATATCATTTTAAAATAGTAGTCAGAAGTGTTATCGAACGATTTCCTGCAATTCTTCCCAG
TATGTCATGAGTAAAGAATCCAGCTACAAGTCTCGATCTATACAAAACGCACTGGGTTTT
TGTGTTTCTTTCGGTTTCATTGATAGCAGAAGAGCCTTACTCTATAGGATAGGGGCACTA
GCGCTTTATTTAAAAAAAAAAGTAAAGGGGCCTGAAAACGTAACGTAATAGGCTGCTATT
CTAGGCTCGCTTCGCTTCTTCAAGCTCCGCCCCTTATTGGAAAACGAAAGCGCTAACGCG
CCTTATATTTCTTATTTTTTTTAGTAAAGCAAAGCAACCTTTCGCGCCAGGCGCTCACGT
TTTTTGTCGTCTGGGTGGAAGCTGGCGGCAGGGCTTGCTTAACCGTATATATGGAATCGG
GACTCGCCCTGGATCTCCGAATAGCCTCACCTGAAACTGGTAGACACACTGAGCCACCAC
GTACCCCTCTCGCCCGTCGTATGCTATGGATGGTCACACTAGCCCCTCGATGGCATGGCG
GGATTTCCCATTGACTGTTCCTGAGGTCATTCTTAAGGGAGATCCTTAATCCTGGAAAGA
AGGAAAGGCATCAATCCAGACCGGCAGCACCCGAAAAAAAAGGAGTCTTAGCTTTAGGTA
GTCTTTCCACGCTTGGCTTTGCTAGGCAGGCTTCCCCGGTCGTACCGTTCGTAAATTCCT
TCCGTTCTCCGCCAATTCTTATCTTTTTTTATTTTGCTTCCATTGTCTTGCTGAACTGCT
TTTCCTGTTGAAGCTTTTACGGGGGCTTTTGCTCATGCCGATTCTGAATGCTTTCTCATG
ATAATATGAAATATCTCTTTAGTGTCCATTCACCGAGACGAGCACAAGACAGTGGAGATT
CGATCTTGTCTTCTTTCGCTTGGTTTCCCCAGGTGGTGCGGTTGGGGAGTAGTCAGTACT
ATGTGATAGTACAGGTGTAAGGGAGAGAGGAAGAGAGGGAAGGGAGCTCAACCGGTAGAT
CAGAGGGCGCTCATACCAGGCCAGCTAGCCTATTTCATTCCGTCTATCTAGGTAGTTCAT
CAGAGCAGCTAGAGCCCTCGCCCACGGATAAAGTAGGGGTGTAACAGGGAATACAATACC
AAAAGATTCACTATTCGATAAGCCAACAACGGATCAAACTCCGGAACAAGCCAAGCAAAC
TCCAGCCCGGGAAACTACGGCCAAGCATAGGATACGGAGGCCTTTTTATAGTATCTCTTA
TCGTAGTACGAGATCTTTGATTTGCAACATCAGTCTCTCTCCGGAGAGCCCTCTGCTGAC
CGAACCTACTGTTATGAAGGCAAGCAACCACAATGGAGTAGGGCTTCTAAGTGCGTAGTC
TGTTTCCAAGCTCTGATAAGCGAGTCAAGCTTTCTCATCTCAGGAACAAGTCGACTAAGG
CGATGGGGCATATCCGATCTTCCAATCGTTGATCTAGTTGAAAATGAGCAAATGACATTT
CTCTGTAAATAAGGAAAGAAAGGCTTTAGCGCCTGAGATCAAATCCCTCCTAATCACTAT
CTAAAAAAGGATTCGAAATGGACTAGTAAGAGACTCCAATGTAACCTCAAACTAAAATTG
GAACCCTAACCCCCGTAACGTAATAAGGGGGCAACTTCCACTCTTTTTTCACTCTTTCCA
TTGTCGTTTACTTTACGAAGCGAAGGAAAGAAAAAGGTATGCCCATTATATCGAGGAGAG
GAATTACTAGCTCGCAGGCTTAAAATTGAGAACTTCCTTCCTTGCCCTCGAACCGACTAT
CCAACGACATGGAAGACTTAGCATTGGCCTATCACTCCAATTCCATTTTATAGCACGCCA
ACAGGACTTACAAAAGCACTCCAACAACTCGCTTGAACTTGAAGATAGAATACTACTTAT
CCGGAAAAAACAAGCATCGACTAAATAGAAGGCCCTTGAATCTTATCGTTAGCCTATAGC
GCTATCTACCCTTAAGACTGACTTAAGGGATGTAACAGAAGTCTCAAGAGAACTAACTAA
TTATGGACTGGAAGGGCGAGAGCCTATTATTCCACCCAATGAGCAAAGAGAACTCTTTCT
AGAATTTCCACTCCTTCTACCAAGTACGGCATTAGCAATTGAAGAGCTTAGTTAGGATGG
ATGGAACTACCTCGAACTGGCTCGATAAAGTCTGGGAGATTAGATAAGCTGGCTAGGTTA
TATTCTTTTTACTGAAAATCCACCGAAGGTGCTGGACCCGGTTGTTAAAAAGATTTTTGG
CTATCCCGTGTTATTTCGACACCTTGGACTTCGGCATCTTTACTTAGGGATTCCCTGGGT
AAATCATCTTTCCCTGCGAGAACAGCTCTTCTTCAGCCACCCAAGCTTGCAGGTGTATAG
CTTTTGAATTCGGGTTCCCACCGTATTGATGAGTGGTACGTCTTTTATGTCCTCATCAAT
GACTTCTCCCTGGCCTTACCTGACTATAAAATTTAGCTAATCCCCTGACTGCATTAAACA
GCAAACAAAGGCTTTTAGCAGCTTTTATACGAGAAAAGCTGGGAATTAATTCCTTGTTCT
GACTTCTTCTTGTTTTCCTGGTTTCCGGGTAAGTCCGGGTTTAGTTGGTTTCCTTGGGAC
TTCTTTTCCGGTTGGTAAAGCCACTCACGGCACACTTGAAATATATATATGTGTGATGCC
GACACCTGACGAGTACGTTTTCTTAATGAATAAGAGAGCTAGGAAGGATCCTTAAAAAGG
AGACTGACATAGGGAACATAGACAAGTGAGCGTCGATGGATGCTTAATTCCCCTTATTTA
TTAGGGCGCTTTTAGTTGTTTTCTTTGTTGCTGCCATTGACCCCTATGCTGCATTCGATC
CATCTGTCCCATCACCAGAGGCGGATATGTGCCCAGTCATCTGATGCCTTTCGGACCTGT
AAGGGAAATCAGTCATAGGTAGGCCCCATAGCCATCTCCATTCATCAGAAACTATCAATT
ACGAGTCCGGGGCAGGCTAACCACCAGCATCTTATCTCTTTTCATCCTTTCCGGTGGCAC
TAATAGAAAGGAAGTACTTGCCAACGAACCTTGACTCTCTACTCTCTCCCAGCGAATCAA
GAAATCTAGTGCGGTCAGTAAATGCATAATTTGGATTGGAATCCCGGGATTGAGAGACAG
ATATTCGCCAGGTCCGATATTTGATCATTTGCCGCTCACTCGCTTCTTTCTGCACTGGAT
CGAATCAATTAGATGGGTCACTGGGAACGGATTAGCTTATTGGCTGCTCCGATGCCGCCA
CGGAGCCTTCATTCGCCGGTTCTTGGCACTTGGGAACTGGGAGAAGAATATGAATTGGAA
GGCTTAAATGCCGCTCCGTACCCCTCGGAAGATTGAGGATACATCGTAGGTTTCATTGCT
TTTGATCCCTTTCTTTCTCTGCGGAGAATTAAAGCAAGCCATGCTTTTGAGGATCCAAAT
GATGGTTAGTTCGAGTTAGCTAGCTGCTCATTCCCTTAAGGGTTGAAGGCAACAAGAACA
CTAGGAGAGGTGTGCCTGGTAATACCTCTATCTAAGACTACGCAGGCCAGTCTTTCCTTT
GCTTCGTGTGCTCCCTGTCAGAATGCGATCTCTTCTCTTTGGTAGGTATCGTATATAAGA
GAAAGCTTTGACTCATCTCCCCGAGTGGGGCTTCTCCTCTCTTTCATAAATTGTATAGAA
TAACCTGTGGGAAGAAAGTCCCGGAAACCAGGACGTACGATTGGCTTTCCCTTTCTTTCA
GTTTTCAAGAGATTAGTCCCGCGAGATCGTGATCTAGTTCTTTCGTATAGCTCAAAAAAG
TGATTTCGATCGTAAGTAAGCTGAAGGGAGTCCGCAAGACTGGTGAATCCACTAGGGAAA
CCCGAATGAATTCTGGCAGTTCGCGAGCCAGTACTTTAGTTATTAGTGCCCTCGAAGGAC
ATGTTTTTTCTCGAATTCTAAGCTTTCTTCTCAGCCCCAGGGAGTTCACCAGGTATAGGC
TCAGGAAGCAAGCAACAACTGCTGCGGATCCTGGAACGAAATGATAATTTTCTATAGGCT
TTTCTTTTTTACTCGAGTTCAAATCATTGGTCCGGGATAAAGGAATGATATCCTAAGGAA
GCAAAGCTAAAGTAATCCCGTCCGGAGACTATACTTTAAGGGAATTCGGGTTAGAAGAAT
TCTACTCAAACAAAGTCAAGGTTGTGAGCCACGACACTTCTCTTCTAATATCCCGAGTGT
TAGACGGAAGGTCAAGTCGAAAGCTAAAGCTAACGCTTACCTCGGATCAAGTCAGCACCA
CCCGCAGGTTCAGGAGAAAGCGAAGTTCTAAAGAAAAGAAAGAATCGAAGTTGTTGTAAG
TTCAAAGGTCTTTTCGAACGGGGTTGTTGTTAGCCGTGGGTAGTTTGATGTACTGGTTTT
AGGTGCAGGGTGGTGATGGAATCCTTCTTCTGCTTACCGGGATTTAAGGCTCCATCCGAA
TCAAGGAGAAGCCACAGTCTAAGAAACAAAGGTATAATGTAATTATGTACACAGAGTCAA
CACCTCTACCAATAAGGAATCAAGTAAAGTAATCGGTTGAACGCGGTCTAGGTAGAAGTC
TTCCTATTCCTGCGTTGTGCCGGAAGTCTTTAAGACTTTCTTGATGCTAGGGAAGGGAGT
AGTGAATATAATCAAGTTCAGCAGTCCAGGCGGGAGGAGTTAATCTGTAATTCCCGTAGT
TCCATAGGCAGGAAGCGCATCAACGAGTTTCCGTATCTCGGCAGTAGGGACCGAACTTCA
AGCAATAGGGATCCGTGTTCAAGGCTAGGATCTATGTAATATGAATAGTAAGTTGCGCAC
CCGTCAAGCAGTTCTCACTCCAAGCAGGACTCTTCTATGGATTAGTGGGAAGGCGCAGGA
TAAGAGACGATTCGTCTATCTAAGTTGCTGACGAGCCAGTACTGTTCGTGGGCAAGCAAA
GTTTCAACTCGCAATCCATTTCTACAGAACGGAGAAAGGTTATGCAGGCGGGTGTTCATT
TGCAGTTACGGATCCATCTTTTCTTAGTCCGATTCTTATATGTTGGGTGCCTCTTCCTCT
TCCGCAGATTCGGATTAGTGACAAGGGACCTAGCTAAGCTCCTTGTCTTTACCCCAGAGA
TATCCCTGCCCTTTCGATCTTACTTATTGACTTATTCTCTAAACCACCTCTGGGCATATT
CCTTCCACTAGGGGCATTTGCTTCATTCTGACCTATCTCAACAAGCCCATCTAAGAGCTG
AAATTCAATCAATGGCACAGCGTCCGATTCGATCACTCTATCGAGTAGAAGTACAGGGAT
GATTCAATCGATTCCTAAGACCTTGAAGGGCGAAAGCCCAATCGAACATCAATCACTTCA
CGGACGCTATTGATTGAGTAGCCAACCCCAAAACGCAAGAATCAAGGGGAGCGGAAAGAA
GCACTGGCTAAGACTTTCATGGAGATGGGGCATACAGGGCAAGTGTACTAGCATATGAGT
TTCCAGCTTTTGAATTAAGGTTTGTCAAACCCTAAGCTGCTACTTAGAAAGGGGGCGTAG
CGGGTAAGGCAAAAGAAAAGGTGTCCGCCTAGACTACTGCCACTTTACTTTAGGATAAGG
TTTTTGCTTCGAGCAGCTCTCGGGCATTGATTGAGGAAGTAGCCCAACCTTTTTTCATCT
ACGCAAAGAGGAATTACTTCTTATTTTATTCGACCGGAAATGGTGCATCTAGATCGATTC
CTAAGGCTGGTAATGCCGAATCAAGGATAAGGCAATACAGTAAGAAAGGAAAGCTATTCA
TCTTTTGTCTTTGAAGAGAAAGACAGATTGGATTGTACGAACATCTGTGCCAAGCTTAGG
TAAGCCGTCCAGAAAAGAGACAAAGAAAGACCTCTCAAAAGCCGGTGCTTAGGCAGACCC
AGGTAAGAGCAGCCTTTCTCTTATATAGGAAAGCACTACTGCCACTTTCTTATGTGAATA
CCTCCTCAATCTCACTCTTTAGTGAAAGTCTCTATTTCACTTTCAAAAAGCAGTCTACAC
AAAATATAGAGGTACTTTTTCCACTTCGCATATGGGCTTTATATTCTCTACGGCGTCAAC
CATAAGTTTGCGTTCAGTTTGAGCTGGGAAGTAAACTAGGTTTTGCTATTCCTTCTCGAG
CTTCTATTTCATCCCTTAAAGGAGATTCGGGAAAAGATAGAATAGGAAGACGTGTTTCCA
GAACAAACAAGATACGGGTTGAGAGGGGGAAGTTAGCAAAGTTAGACAAGATTGGAATGG
GCATAGGAACATGTATTGATGTACCAGATCGGCTAATGCTCCCAGGTTGATGTAATGTAT
TCCACCAGTTGACTGAAGACTTGATTATTGGTATATCGATCGGTCCAGCACGGATTGAAA
TAGGAGCCGGTTCGACAGGAAGCTTTTGAAAACGCAGTGCACCCAGGTAAATCAGAAACG
AGATGAATACAGAGGTTAAACGAGCATCCCACACCCAAAAGGTGCCCCACATAGGTCTTC
CCCGAAACCCCCCAGTAACTAAGGTAAACAACGTAAAAAAAGCACCCATTTCTGTACCGG
TTCCGGAAGAGCGAAGAAAAAGGGGATGTTTTGTTAATAGGAATAAGAAAGTGTTTATAG
CCGTAGCGATATAAACAAGAATACTCATCCGAGCCGCAGGAACATGTACATACAGAATAC
GAGAATTTCCACCTTGTTGAAGATCTAATGGTGCTACCCGAAGACTTAAATGAATAGCCA
TCGCTGTTAAGAACAACCGAGATCCAATGAGAATTAGCGCATAGCTTCTGGTCTTTGACA
TCAAAAAAGAAGGTTGTAATAACGAAAGGGACATATGAGAATTTTGTCCTAGCTAGTGGA
ACAAGAAAGACATGGATCTATATTCAATACGCAATCAAAGGATTTCTCCCAACGAATAAT
TCCCCCTGCTTAGTTTTCGCTCCGCTCGTGCGTGGCACTCCTTGCTGGCGGAGCGGCATA
CCGAAAAAAAAAGTCAATTCATGTGACAAAGAATCGGAGGCTGCTTAGAATTAGGAGTCT
TACCTTTACCTTTCTTTGCTGCATTCTTCTCTAAGCTCTAAGTCAGTTCTTTACGAAGAG
GTTCTTTTCTCAATGTCATTATCTTCCTCGCCTCGATAAAGGAACTAATACCAGTCTCGA
TCTCCTCTAGGGCCAAATAGAAGTCAATTAGTCCTTCTATCCCGCATTGCTAGTCTGACT
CTTTTACCTTCTTATCTGATTTCACTAGTCTCAGGGACATCTCTTTACATCCGGCCATTC
CTTCTTACCTTTTTAATGAACTCCTAATGCCGAGATAAGGCATTGGTATGTCTTATTTTT
TTTGTTTTGCCTGCAAGGGTATAAGAAGAAGTGAGGAAAGCACAGCTTTGGCTTTCCCGG
GATCTCTCCTTGGCTTACTGGACTTCCTGCTTTACTTCTTTACCGAATTACCGGATTGCT
AGCACAGGAAAGAGGGAGAGAAGGAGTGTAAACACTTGACTAAGGATTTCTCTCCTGTAA
GTCGAGTATCGATGTTAATTGATCTCGTATTTTTATATAAATATCATCTCTTATCTTAAC
CTGGCTTCTTATTCTTTTTCTTAGCTTTTGTAATCCCCTGCCTCTTTAGAAGCAGAGATC
TTCGAATCTCCTCCTTTTGTAAGCTTTTCCATGGAATCTTTTGCGTTTAGCCAGTGTAAG
AAAAATGCTTTGTTTTGTTGCCCTTTAAGACCTTTGATTTGAGTCAAAGCGAGTGACAGA
AAGTGCTTGTTAAGATGTATTGGTAGGCCATATAGTTGCCTTCCGTAGGCCAGCAAGGGG
AATGGTTTAGCGCATATATAAAAGAAGTTGGGGTTTAATCCTATAGTGTAAATAAATAAG
GTTATCAGACTGAATCCATCTGGCAAGAAAGAAGGTTGCACTTTGTTCTCCTATACCTCT
ATGCTTTCTGGACCATTAGTAAGCCCATTAGGGATATATAGATTCTCTTAGGAATTCCCT
GGTAGGGTTCTAGATACGAGATAGCCTGAGGGTAAGATTGTCTATGGCATATGCTGCTTT
GGAAGATTACTATAAGATGCTTTCTTTATGCTTTCCCTTTATTTAAGGTACTACGTTACT
CGAGCGAAGTGAAGAGGGAATAGAGTTCAACAAGACTTGGACGACGCCAATTTATTATCA
GTATCCCCGAGCTACAGCCCTCACTGTCAGCAGATTGCGGAGCAAGACAAAACTACCTGT
ACCACAACCACTGGCATATGCGGTATGCGAGTGTCAGGTCTAGGTCTAGATGGGGGTTCC
AGTTCCGGTTATGGTTCGAGTGGAAAAGCAGAGAGGGACCACCCCTCCACGCCCCGGCCC
GTAAACCGAGACGTCCCCTCGGTGAATGTATTAGTAGAAGAGAGAATTTCTTGGATTATC
AAGATAGAAAGCAGACTACCCGAAAGCGATAAGCTCTTTTAGTGATGCTTTTTCTTCTTT
CGTAGTGACCAGGTATTCTCTCCTACGGGGAAGCCTTTCCCTCTATCTGGAGTTGCTTCT
TTTCTTGAACTTTCTGATCTGATTTAATTGTTGAAGAATGAACTCTTGAAGAGAGGTCTC
TATTGACTAAAGGAACTGTTCAATCAAAGTTGACGTCAAGGCCACGCAGCACGCAGAATG
TCCATATATTCCATATATAGAAGAATTTTTACTTCAATATATACTGAGAAAGGCGGCGAA
ACTACATCTCTTAAGAATCCCCACTGATAGAATGAGGACGGGCAATTGCGAAGAAAGAAA
CCTATGTCTTAGACAACTCTATTTAGTAGAGGGGAGACTAGGGACACTCAAGTGTCACCG
CTAAGAAGGTCTACAATAACGAATTGTAGTAGATCACACTGGAAAGGTATGGAATGTGAC
AAATAAACAATAGCATAACAGCCGAAAACAGTACTTATATACTCCCATCCTACCAATCTT
CCTAGTATGGTTGATCTTAGGGTAGCTGGGAACACTAAACAAAGTAAGGCAATGCTCCCT
ACCTCGGTTGAAGTAGGGCTCACTCCGGACCGAGATGCTCGCCGCTAAATAGATTCCAAG
TAAGACAAGTCAAAGCACCTCAGAAAGGCGGAAAAAGTAAAGAACGTGGATCTGGTGGAT
CACACCCGTATTGAATGTTAATGTGGACATGTCAGAAAGGGAACGTGGCCAAACCCAGAA
AGGCCGTATGGGTCAGGGAGCAAGAAGCGAGATGCGTGCGCACGGGTGAGAAAGAAGAAG
CCGTATTTCAGCCTAGTGGAAAGAAGACACTCAGTGCTAGCAGGAGTACTCTCTCGGATA
CGGATCCTTTTTTCTAGGTTTGCTGCCCTGCGACACGTGGCAGAAGAGGACTGAAGGACA
CATGCCAGACCTTGCGTAACTGGATCAAGTCTATACCGGCACCCGACATCAGGATTTCTA
TTTTCTGGAGCAACCTTTGAGAAGAGGGAGACAAGTGGTTTCAAAGCTAGCCACGTGGCT
AAACCATCAGCGTCAACTAAGAATCCTAGTAAAAGAAGACGTATAATTCCCAATCGTATC
GCCCCCTAAGACGAACCTAGAAGTGGATTTCAATGACGCGGATCTTTTGGATTGCAACAT
AAGCAGCACAGGGGATCTCAATTCCTTCTCTCAGGTGAAAGTAGGTACTACAAAGTCTAA
TTCAACATCAAAGAAGGCCGAGGACGCATTTGTTTACTATGAATTGTCACAACTCCGCTC
AACAGGTTAAGCCTGCCTGTCTGGTAGTATCTCTTCGGGATGCCCAGGCGCGGCAGAAAT
GTCCGGAGCTATGTGGGATAAGGTCGCTTGACTCTGTCTTCCTTGCGGAAAAGCAGGAAG
GCAAACCTGATCACGGTCGACTAATGGTAAGTCATTCTAGCTCTGGGTGGGAAAGATGCG
GGTTCAAATCCCTCTCGGGATTCAAGATCGGAGTGAGCCTTCAAAGAGCAGTTTCTTCCC
TGGTGTGTGCGAGCCTCTTTACCCAAGGTAGAGAAGAAATAGAGATAGGGCCTGTGAGCA
AAAAAGGAATTTCATCTGGTCGATAGCTCCTACTTCTTTACTGGCATTACGTCATGATAG
GTCTTGAAGAAATCGAGAAGAAAAGATTGATTTCACCTAGCTCGGTAGGCTGTGCTATCT
TTCTTGCGTCCTTTCAATTTCAACTTATTTTGGACATGAAACTGAATGCACTCGTTAGGT
TCAACCTGGGGCTGAGAAAGAGCTTGTGAGTGAGGAATGGGGCTCTCTATGAACAGAATC
CGCAGCTATCTTGCTTGAATATAGCTACTCCCAAACAATTAAAAGGAATAGTTCACTCTA
TACGGTATGGCTACAAACCGAAGAAGTCGGAAGTAGTTCATCGCCTGTGGGAGCTTGCTG
ATAGTGAGGAAGCCATAATCTCTCTATCGGATTGCCTATTTGTCTATCTGTCTGGTGAAG
AGAGAATGGAAGAGACTCTCAATAGGGCAAGCACCCAATACCTCGTCGAGTCCAAAGCTC
CAGCTCAAGCAGTTCAATCCAATTGAATTGAGTACCTACGACTGTGGAATGCTTCTTTTA
TGTTATTTTATTAAAAGAGGAACTCAAAGTAAAAACTAGACTTTGTCTTGCACACTGACT
TCAATCGTATAGAGATTTCCCACTGTCTGTGTCGATACCAGAAACTACGACTGAAACCTA
CACCGCTAACGAAGTGAAAGTGATTGCCTACTTTCTATGTCCGGAGACGCTTACTGCACT
GCTTCTTCTGTAAAGACGGGCAGGCGGTTATCCGGATGTAGTAAAGGAGGTAGGCTTAGA
GCCAGCAATAAAGCTAGCAAAGTCTACCGCGAGCGAGTAGCCTTTGCCAAAGAAGGGACA
TGCTTACTTCATCTTTACTGAATGCATACACCTCTTGGGGAGATATTTATTGGAAAGAAT
TCAGCATCTACTTCACTGTATGCTATCTGGGTCAGTTGGGATTGGGATTCTTAGTTTTAT
ATTTGATTTTCCTTCTCATCTCCCTTTCGCTCTTTCTGGTGATTGGATTGGCTAATTGAT
CTAAACTCTCTCTTTGTCGATGCTCGTGCAGCGGAAGGACTGCTTCCTTCTTTTCTTCGC
TCCGAACCTTGCCTTTAACGTTTGGTAGCCCTTCTTCAGGTTATTCAGCCTCTCTCTAAG
TGCATTTCTGATTCAATCTATTCGATTCCTATTCTCACCCTCGAGTCAGGAGTTGTTGCC
CTAATGTAACTTCCTTTTCCTTCGCTAGCCTTGGGGCTTAGTTACTTAATTAAGAGTTAT
CCCCCCCCTAGCCTATGAAAGCATTCCAATAGCTCTATGCCTACAGCGTAAATGAGTTAG
GAACTAGAGTGAACACCAGGGAATTTCCTTATTAATAGAGTAAGGGCAAAGGCAAGTCTT
ACCATTCCTGGAAGCGGCTCAAAGCATAGTAGAAAAGGAATAGGGCACAGGACAGGGATC
TCCTTGATCGAAGTCAGTATCCGCTACTACTTAGGCAGCCTAATCACCTATTACTGAATT
AGCCGCAAAGGAAGACTTTCCATCATCTACCTCCGCTTCTAGTATGTGATTTCCGGGGTA
CCCTTCCACTACAAGAGGTCTCCATGCCCACAGAGGAACTGAAAGCCGATAACGCATTAG
GGCCCTTCTAGTTAGCCCCGTGGGAAGAATCTAGAGCTCTCTCTCACCCTCCGGTGGCTA
TCAAGAGGTTTGATCGCGCAGGGATTGACTGTACTCGAAATCCTTTTATAACTCCATTTG
CAAGGCTGATTAAGGCACAAGAATTTGGTTCAGCTGGGATGGTGCTATGAAGGATCAGAA
GTAGTCCTGGTCTATGACCACTTACAAAGTAGTAGCCTTGACAAAGTCCTTCACAAGAAC
ACGAGTTCTGCAATTATCCTCTCCTGGAAGCAAAGGTTGAATATAGTTCTCTCGGAGTTG
CGTTTTCATATCTGCATAATGTGAGAGAATGAATAGGGACGTGAACACTTGCAATAGAAT
GCTTGATGCTGAATTCAATACCAAGCTAGGAGATTGCTAAAGAGTAGCTTCCTCTTCTGC
CCTTTGTCCCGAGAAGCACTTCGCTTGAGAGAAAGAGCAGTCAGACTACTAGAGGGAATA
AGAATATCTTGAGCCAAGAAACCAAAGCCTTGGCGCTGCTTTTAGGGAAGGAGAGAAAGA
TGACAATTCAGTTGGAATCCACAAAGTCTTCCATTCCATTAACGTATCCCCTATGAGACA
TAATAAAGGTCTGGACTCAGAAATGTATGTGAGTCTGCCGAGCTTATCACTCCTCATCCA
TCATTCTTTCCCGCGGTTATAGTAACAAACCTTCTTGCTTGAACTGCTGGGTAGGTAGCT
CAACTAGCGAACGATATTAGACTGTCAGCACAAAGGCAAGCCTCAGAGAAAGTAGCTAAA
TAGCCTTCATTATTTAATTTATTAAAGCAGTCTAAAGAGCATTCTCAGGAAAGCTTCAAG
CATTCTTAAATAGTATAAGGAAGAGAAGCGAGGAAGAAGAAAGACAGAGGAAAGGCAGTG
GGTTCCACTCCGGGTGAAAAGCCCTGGGTTGCGTAGAGAGAGATAGGATAATGGAAGTGG
TAAGGCAACGGGAACACCAACACCAACCGATCAGCTCCACGGAACAGATTGGACAAACCA
ACCATAACGCAACGCTCAAACAACGACAGCTTCCATTTAGGTTGCCGGATAAGATATTCT
TGTCTTTAAGCTGGCTAGCCGTAGAACACATTCTATAAAGGCTGGAAAGACCTGCGGGAT
ATAGGATCTTGGAACCAACAAACAAAACCAAACAAACCGTAGCTCGCTCCTTCTTCCTTC
TTAAGATACGGGATTTAAATACACCCCCTTCGGGGATTGCCGTTGATAAATAAGGGAATC
AGGCCCTCGGAACAGAGGGGAGAGAGAACCACAAAATAACTACCCAGACGACCACTCCCT
ACCCTAATAGGTAGTAGGACGGACATCCTTGTCACGAACTCCAGGAAGTACAGTATAGCT
ATAGAAGCTGGAAGGTACGGGCTCCTCATTACTTCTTATTCGACTTCCAGGAGGAAGAAG
CAAGAGTCAGCTGCGGCATTTAGGTTTCCTATCTTGTTCTAGAAGATCTTATTCTCCGAT
CTTCAATAACCGCTATCAACATAGGAATATCGCGGGTATTATGGGGTTATACTTTATATA
ATCAATCACAACCGATTTTCCTGTTCTTCCAATCCTCGCAGCGCATTTAACACCTCGAAG
CTGAATTGCCGACCAATTCGTTTGCTTAGCAAAATGACAATGATTCCGCTTCCGAGGAAT
AAAGGAACCTAGCTATTTTGATTTGTCTTATCTGCTTTGTCGGGTGCGCTCTCTCTCTTC
TGTCTCTTATTGGCTGGCGGCGGATCGAGGGGAGTGATAAGGCATACAAGCATACCGAGG
TCTTAGCAACTCTATCCAGTAAGAAGATCCTTACGGGTAAGAAGATAACCTCAACATCAA
CAGGCTAATCTAGACTGAAAGGAGAAGCGGAGAGAAATGGTAACAAGTCAATAGACTTGC
CTTCAGATCCTAGTTTTGTAATAAGTGGAGATGCCAGTGATCAAAGAAGAAGAAAGGATT
CGCCAGTGGTGCCTCCTTCTTCAGTTTGCGGGAAAGAGATAGCAGACGATTCTCCGCATC
TAAAAGGATTATGTAATTTCTAAATATCCTAGTTTATAACATTTTATTGAAAAAAGAACT
TCCTCTCCCCTTCTTTCTTTACTATAGATTGCTTTCTTACTCTCTGTTCAAGGAGACAAC
ACACCGGATTTGCCGAAAGAGGGTTGAGGAAAATCTACGATTCAGATTTAGCTATAAGTT
AACCAGTCATGAGCTAATCTCACAGCTCCAATCATAGCAGCCAATGCTACTGTTCGAGTC
TTTGGCTTAAGCTGCCACAGATCCATTCAATCTTTTGAATGCTTTTTCTGATCGACATTA
AGCTTTCGCAGTCAATATCTGAGATTGATGATGTAACTAAGCGGGTATCACGATGCCTTA
TCTATCCAAGACAGAATGCCTATGATTGGACAAGGCAGTAGGAAAACCAATCCAAAAAAG
GGGTCATCATTCTTAATATCGGAATTCGTCTATTCTTAGAAAATAATAATAGCCTACTTG
TCGGGATATGAATGAAATGGTGCTCCACAAGGAAGGGCATCTTCGAAGTCATTTTCAAAG
AAAAAAGAAAGTCTTTGAATGATTCTCAAGGGCTATAGTTCATCCATTGATTAGATTGAC
CATCTAACTAAATATGAAAACTAAGGAAGCCACAGCTAGATTATTAATCATCTCAGTGGG
AATTTCCACCAATATGGTGTCTATAGACTAACCTTTCCCTCCTATCGTTAGAGCTACTTC
CTCCGCCTCCCCTCTTTTTATATTTAATAAAAGAAGGCTTTGGCTGTGCCCTTTAAACAA
TATTATCAGACGCGCCCCTACCGGGCTTTGTTACAAAGAACATAAAAAAAGGCAATCCTC
TCTTATCAAATGGCACATCAGCCGCAAGACCCGACTCGTGTGGATAACGAACCTGTGTGA
TTGGGGCATTCTACAAACAGAGATGCACAAGACTAGCATAGGCTCCCCCCAACCTTAGAT
CTAAGGTGGAATTAACCAATAGATATTCGGGAAAGTAGAAATGGAAGCACAGAAGAAAGA
AGCGGTAGCAACCATTGACTACTCGGGCCCGGCCTTGCTGCCAGAAAAGGGACATGCTTA
CTTCATCTTTACTGAGATATCATGCATACACCTGTGGGGCTGGGGTACAACTTTGTATTG
TATTGTACTTGCCTACATATCCGGTTTCACTTAAGTAACGGAATCAAGCCCTAGTAGTTC
TGTCTACCTCTGTTTTTCTAGAATGGAACAAGAAATCGGAACAGTAGTACGGCCGTTAGT
AGTATAAAGGCGGTCCTTTTCTTTGACTCGCAAGATGCCTTAACTTGATATTTTTCGTCA
TGCTACTCCTCCTCATACTTACGCAGAAAGTGACCTAAAAATGAGAACATACTGTAAGAT
GTGATTAGGCCAGACAGAGCCACCCCGTGCTCGTATACAACGGAAGTATCAGGGACTACT
CGAAAAAAAATTAGTACAGACAAAGTGACATTACCTAAAAATAGTGTAAGAAATTCCCTT
TTTAGTATGATTTTAAAATGTGGGTAAATCATAAATAGAAAAAAAAACAAAACGAAAATC
AAAAATAAGAGGCATAACATAAATATAGCAAAATTAATGTCAATCACTAATAAGGTAAGT
ACAAGAGAGAAATTAAAGGCACTACATCCTAGTATATGTTCGGGCAGGGTTTTGGCCCTA
AATACTACAAAAAAAGCGGCAGCTCCTTGAAATGGTTGTAATAGAAATAATACAAGAAAG
TGGTTTATACCTCCAGGCGGATGCTGCAGGTATATATAAGCCAACATTGATGCAATAGCA
AAAGTAGTTGGAAAATGGACTTCTCCGTAATGTAATAGAAGAGTCACAGTCCAGTTCCCC
GGGCTTTCTCCCTTCTCGACCAGACGAAGGAGATATGAATTCCATTCTGGCGGGTAAGGG
CTTGGCTTGACTCTGTGTTCTCTCCTGGTCGGGTCGGAGGCGAAGACTGGCAAAGTTCAT
CATTCAGTGGTGGGGTGTTCATAGAAAAGAGGGCGTCGCCCAACGAGTGGCAGATTTGGA
TGGAGTCTCGCTCATAGAGGAAGAGTACGCGCGCTAGCGCGCTACGGCTTACGCAGTTGA
TCGGATCAGATAGCCCTTCGGGCAACCAACCGCACATCCAATTCCGATCAACAAGGAGGT
ATGGCTGAGTGGCTTAAGGCATTGGTTTGCTAAATCGACATACAAGAAGATTGTATCATG
GGTTCGAATCCCATTTCCTCCGGCACGGAAGTGGAACGGGCGGGCGAAATTACGTGAGAG
AAAGAACCTCTTGGTGTGTGTTGGTGGAGTCCCCGGAGGACAGAAAAGCACTACTTAGTG
AGCGGAGAGCCCGTTGCGCGTTGTTTTGACCGGCCTATCTTCTTTTTATAAGCAAGCTCC
CTCCGGCAGTCCCTGGGCGGCTCTCGGTTCTTGAGCATGTTATGTTGGGAGAGGAGATTA
GGCGGCAGTTGAAAGAGCTGCTCGAAAGCTTGACGAACGAAAAAAGCCCTTTCTTTTATT
AGTAAAGGGCTTTTCCCTTACTAGTCAAGTGGTAAGTAGGGCGCTATTCGATGAAGAAAA
CATACTTTAGGAAAGTGGTTCAGGTAGCTCAGCTGGTTAGAGCAAAGGACTGAAAATCCT
TGTGTCAGTGGTTCGAATCCACTTCTAAGCGGGCTTTGGGTCCAAAGGACAGGTAGCCGG
GAGCGAGCCGGATTTTTTTTAATTCAAGTGAAAGAGGAAGCAAAAAAATGTGAGCGCTCC
TGCACTATACGGCTTTTTGGCGTCGCCCTATCTGGAGGCAGATTTTCTAAAAAAAGCGGT
TGATTACTCGGATTGGTTCTCGCGTCCCTATGCCCAAAAGGATGGGCGAGTTCGGTTCGA
GTCTTCATCGATCGGGTGGATCTATATGCTGAGGGGGGTGAGACGAGGTGTAGCGCAGTC
TGGTCAGCGCATCTGTTTTGGGTACAGAGGGCCATAGGTTCGAATCCTGTCACCTTGATG
TGAAGGGCTGAAGTGCACAGCCTAAAGAGCACCCATCCACCCGTAAACTTTCGCTCTTTT
AGAAAGAGAAAAAAATAGACCGCCCTTGATCTGATCTGGGCGGGATCTAAAGCAGCATTT
CTTCCAAATGTTTCGGGGGCAAGCCTTAGGTTCAATTCTTTCTTGCCTATAGTCATCTTA
CCTTCTTCTTAGGAGTGAAACTGCATTTCAGTAGTATCTAATTCACGTAAGAAAAGAGAA
TCAGTCTGCATGCTTAACAGCCTTCCTTGTCTGAATCCCTTTGTAAAAAAAGGAGGCTCC
CTCATGAAGCTAGGATTGAAGAAGCTGGTTCGATAGGACCAGGAGGAGTCTTTTTATTAA
AAACCAATAGAGGTGGCCCATATGGATTAGTCCTTGCCCTTTTTCTTTACTTATCATCAG
CGAAATGAGAATCCTAAGCCAGCTATTAAAACACATCACTTACGATACAAGTAAATCAGA
CTCATAAGCCATTGATTACACCATAGCAGGATCTTGGCAAGGATCTCAACCCGGTGGGAA
TCCAATAGAGTGAAGCTGGACACAAACTTACGGAGCAGTGTACATAATAATTCCACTGGG
AGTCCTCTGTATTATGACTGGTATGTGCAGTATTGTATTACTGTTATGAGACTTTTTATC
GGTAAACCTTTCCGTTTAAATAGTAGGAGAAGAAAGCAATCTTGCAAGGGAAAACACATC
CATCTTTTCTCTCTATTAACATTAACGTTGGCCCTATCCCTCTTAGACTGGCTTAGGATT
TTCCTTAAAAATCCACTCCGGCTGTATTAAGGGACTGCGCTTGAAAGGGGAAAACTCCTT
TTTTTAAAGGCTTGAAAACGAGCTGGCATAGACCGGTGGTGCAAGGCCTTCGATCTAAAG
GTCTTAGAAAGTTCAATTCTACAAGTAAAGGAGGGGCTCTTATTGAAACCTAGGTTGGCA
GTTCCCTAGCCCCCCGCCCTCCGCGATGAAGGAAGCACTCCATTTTCCCGTGATGCGAAT
AGCTGGAACTGGATCGAGTGGAAAAGCATCTGTTATCAATTGGGGCATGAAAGCGATTTT
GCCCGTAGAAAAAAACTACCACCCAATGCTAACCGTAGAGAATTTCTTCATCTCATTCTA
TGAGTCGGAAGTCACCAACCATAACTCTTAACTCACACATAATACATTGATCATCTCACT
TCCACCAGCGATGGGCATAACAAACCATCACATCACATTGACAACAATGAGGTAATACAG
TGGAAATGGAAAAGAACTTTGATTCTGAATGGATTTTGGTTGGATGGGACGTTTTTATCC
CTTTTACAAGTGATAAAGTATGCTTCCACTTTCTATGGAGAACATATTTTGGAGACTCAA
ATAGTATGCCGTGCTTCTGCTCCGGATGGACTTTAGGCCTCAACATAAAAGAAATTCCTT
ATCTTATAGAGTCTTTTTCCGTTCCTGACCCACTCGGATCAGTTGGCAAATCGAATCCCA
CGGGTACTTTACTAAAAAAAGGATCCCTAAAATCATACTTTATAAGGAAGGCTAGCTTCT
CGAACCAGACCAGAATCTTTTAAGCTCTATGGGCAGACTTACTCTAGGTACACAGAAAGA
CCAAGCTAAGCCAATCTCACGTCGAAACAGGGAAATTCTAGCCCTTGAAAGCAGCCCACT
TCGGAGTCTCTCACAGGAGAAGGACTGACCTTTTATCTCATTCCTATCGAGAAGACTAAG
TCAGGGCGAGCTCTTACTTAGAGAGAGTTAGTTGGGTAGGGTCAATAGCTCGAAGATCAA
GAAATCCTGAGTAAGGAGAGAGATTCTCCACACGAACGACCCGTCAGGTTAGAACTCACA
TTGGTGAATCGGACCTACACCTATCTTACACCAACAAGGAGTCGCTTTTGTTACGCAGTT
CGAAAGCTTAAGCCTTACTCTTACAAGTAAGACAAGCATGTTCAAACAGAACAGTGTAAC
GGCTTCTGCGTCGTGATGAACTGCTTATATATCTATATAAAATAAAGGAGTCTTAGTATC
ATATCCGATCCATGAAAAATGATAACTACTGGGCCAAAACCTTTTTTCATAGGTAGTGTC
AGAGCCCAATCCCTGGTTCACTCCATTTTGTTCACTTCGAAGACCTCGTCGAAAATACCA
CTTGCTGAGACAAGCTCTCATCCTATTTTAGCACTGCTTCCGCTTTCTGTTTATTATCCC
TCTTGCTGCTCTTTTGACTTCTTATTTATCATTTTCAAGGACATCGAAGAACTGGTGAAG
CAGGAACTACAGTCTTTCCTCCATCGGTAGGGTCCTTCTAAGGCTTGAGACGATTCAATA
GGATTGGCCGTATCCTTTGCCTCAGCACATAGGGCTAGGGGATGTAAGAATAAAGATAAT
GCAGCCTTACCCACCTTAGACGGCGAGGCCCTCCCTTTGAAGGAAGGGGCAAAGAAGAGT
GGGCTTCTTTCACAAAAGTCAAGATCTATCCATAAAGAAAAGCCAGGAGCGAGAGGTACG
AAGGTCACTCGACCAGGGGATAAAGTCGCTCGACATAGAGTTGCATCGGATCCTGATCCC
GAGTCTGTTGAGGTTCTTTTGTCAGTCCTCTCTTGATAAAGGACACGAAAGGCTTCTGCC
TCGACAGGAAGAGTCATACTTTCCCCTCTGGAGGTGAAGAGAGTCGCAAGAGATGTGATG
TAATCTCGTAAGAAATAAGAAAGAAGTTAATTGAGGAAAGAAGCTACGTCAATCACAATC
AATTCAGCTTTCTGCTAAGAAACCTATCAAAGAAGCGAAGAAAAGGGAGCCTCTAAAGTA
AAGAAGAAGCTTTCTTTCAGTTGAGCATACCTCTCGTTGAAAAGCAAAAGTTATCTAGAG
TAGAAGGCATATCCTGGATCGACTAAGCCGGAAAGGAGTCAGTATTTACTTTCACGACTA
TCAAGCCAGGAATGAGCTGAGATATCGGAGTTTCAATCAAATGAAGGATGCTGCGATCCC
GTAATAAGTGTTGGAGGGAAAGAAAGCATTCTCAGAAGGAGTGAAGCTCGGAACTGTGAG
TTGAACTCTTGCCCGGGGATGCTCCCAATCGTTAATCCTCGGATGTGATCCAAAGGGATA
ACCAACCTCAACCGAATAATCCGAAACCGTAGAAGAAGAAAGGGCAGAAAGCGAAACTGC
TAGATCAGATGTTCCAGTTGTCGAGGTATGAAGTGACTCGACTGAAAGGAGAGGAATCGC
ACCCCTTTATCCCTTTCCTAACACTAACGTAAAGCTGTTTTCCACTCCGACCCTATAAAA
GAATGGGGTACTCGAACAGAGCTCCTCAGCGGCACCTGCAACTCGAAGAAACCTTGCTCT
TGATAACGATCCTCAATTAAAGAAGTGTTAGGAATGCGTTGCCCTGGTATCGGTGTCCTT
AGGCTGGGGGAAGAATCTTTCCTTGTCTTTTCTCTCTTCCATTTTGAATTTTGAGTTCGC
CACTCAAATTGCGTATGTAAGGCCTCTAGCGCATCAGCGATATCCTAGATTACAGTGTTA
ACGCTCTTCTCTTCTCTAGCCACCGATGCCGCTAAACGAGGTTAAGTCGCCTTAATTCCA
TAATCTCTTCTATGGGAAGAGGTACGCAAGTCACTCAAAACGCGTTTTGAGGTGGCAGAA
TGCTTGCTTAGTACTTTACTTGTACTAAGGATAGTAAGTAACTCGTACGAAGTATATCAT
ATAGGAGTGTATTTTATTTTTACTGTAAAGGGGAGGGTTTAAGCTTGAAAGCCGTTGCGT
ATTTGTCTAGAATAAGGCATGTAGTTACTCGACCCTAGGGAGAGGATAAAAAGCAAGTCT
ACTACCAGCTGAAAGCAAGCGAGTCCTTCTGTTCGGCTTTAGTACCCGAGTGGAATAGGT
TTCGACCATAGCTACCTCTTTTATCCGATCCGTTCACCTTATTGATGAGGGCAATGAAGG
AATGCTAAAAGTTAACTAAAAAGCGTAAACAAAATGAAAGATAAATAGAGCTCTTGGACC
GGTGCTTTCGGACTAATAGGTTTCATGTTACGTCAATCGAATTTCTGGGAAAGCCTACGT
TATACTCGGCTAATGATAAGAAAATAGACGGCATAATGAATAAGGAATCTTGGTCCCATT
TGTGCTAAAATCTCATTTTCCGGGCATACCACAAGGCAGCCCTAATTTCCGCCAGTCACT
GTCTGTACAACGGAAAGGAGTAGGACTCTCAGTTCTGCCAATCTCCTTGCTATAAGGGCC
TCTTCTTACTAGTGCTCCCTTTCCTAACAAGCCAACAAGATGCATTTCGAGCCAGTGATA
ATTCCTCTACTTATTAAGTAATTAGTAATTTAATCTTTTCTATGATAGTCATGACACTAA
ATAAAAGAGAATCTTTTTAGGTCTGAAGGATAAGCAAAGGCAAACGGGATATCTTCCTGA
AAGAAGGTTCTTTTTTCAAAGCATAACTCTCTTCCAGCTATTGGCTAGCCAGTTGGAGTT
GTAGTTTTCTTTTATGTCATGCCAGACTAGCATAATCTAATCCTGGTCGAAAAATGGAAT
CCCTTCCTGGGTTACAGTTGTAGTGGCAGCCAAGTTTGCTTATATGGTGGCGAGTTTGTT
TTGTTTTATAGCTTTGCAATCTCTTAGCCAGGCCAGTTACACCATTAGAAGGAATTCCTC
CTCCCTTCAGTAAGTCAAAGCAGGTAAGTCAATTCAAGAGAGTGCTTTTATCTCATATGA
GAAAGCGTCAATGACTTCTCGTCCCTAGCGGCCATGGTCTAAAGGGAGGCTCACTTCTTC
TCTCATGCTTCTGATGGATCTAGCAAAGACGCATCCACCTCTTATAGGCATCTGGTCACT
CATTCGGATTGAGATTCATCCAAGTCTACCGTAACGGCCCTCCCTATTTCACTTTGACTC
TTTTCAGGGCGTATATATAGAATAACCTAAATCAAAGGAGACATGCAAGGAGACAAGCCC
AACCCTATTTAGTCTGTCATGTCTGCAAATATGATAGAATGACCTGGGTCACCACTACCT
GAGGTTGGATGGAATTCAGTGAAACTGCTGATCTTGTTTCCGACCGGCAGCACATCCACT
TCGTGTTACCTCTTCTAGAGCCCTTGGTTGCGAAAGCCTCCATTCGTACTTGACTAGTTT
TTTTTTCAAGACTTCCCTAGACATCCTGAGCCCTCCCTCAGTCAAGACTATGAGAAACAC
CCGAAAAGGAGTCTTAGCTTTAAGTAGTCTTTCCACGCTTTGCTAGGCAGGCTCCCCCGG
TTGTACCGTTCGAAAATTCCTTCCGTTCTCCGCCAATTCTTATCTTTTTTTATTTTGCTT
CCATTGTCTTGCTGAACTGCTTTTCCTGTTGAAGCTTCTACGGGGGCTGTTGTTCATGCC
GATTCAGAATGCTTTCTATAATATGAAATATCTCTTTTGTTTCCATTCAACGAGACGAGC
ACGAGACAGTGCTTTCTGATTCGATCTTGTCTTCTTTCGCTTGGTTTCCCCAACCGCACG
CACCACCTGGGGAGAATCGGTTGCCATCACAACACAACATAATCAGCGGGTGTCATCTAT
TCTCCTATTTGAGACAGTTGAAGCAGATTCTGTAACAACCGATTCGAGCACAACTTATTC
TGTAATAACCTATTCTTATCCATTTATGGCATCGGATCGGCTAAGTACCTTGATTCGTCT
AGGTCCTGCCTTGGTCTCTAAGGAAGGTGCCTAGCCTTGCTAACGGTTTTCCTCAGGGCA
TAGCTCGAATCTAAGTTTGACACCCCTCCCAACGGAATGCAGCTATTTTTGAGGGAAAGA
ATTACTTGTGGCAAGCCTCCGTCAAAATCGAACTAGAAGGCGAACTCGAACTACTCGGAA
TCATACCTCCAGCAAGCAAGGTCGGCTTAAAGACAGGACAGGAATAGCTAATCCGCAAGG
AAAGGACAGGAAAGATAGATTAGATTACACTCCTTTCAGTGCATGGGATGCTTTCTTCCC
ACCTGGCCTCTGAGGCCAGGGCATAAGCACTCTACCTGGCATCCTTCCCCTTCTTTGCCA
AGAGTGACGAATTCAGTCTAGGCTGAGCTCAGTCTTCCCTGCAAGAAAAGTAGTGGTCGT
GCACAGGCTATTGTATTTTGTATTTTCCTTGGCTCATCATTGATCTCTTGGAAAAGCAAG
AAAGAAGAAACTGTATCCAAGTCCAGCACAGAAGAAGCCGAGTACCGTGCCATGTCTTCT
TTTGATTCATTTGATTTTTTCTTTGCTTATAGCTTTAGAAGAGTAGTCGCACAGTGAAGT
CAAGCGTTAGCAACGTCTTTCCCAAGTGAAAGAGGGGCAAGGTTTGCTCCAGCCTATGAA
AGGAAGGATGATCCCAGACCTGTCTGACCTACCGTTAGCTTTAATAAAGCAGTATTCCCA
GGTAAGGACAGGTGGCATAGCGCAGTCCTCACCGATGTGGTGTCCAGTCACAACCTATAG
ATATAGAATAAGAAGATTCTCCTTTTACTTACTATTGATTTGGAACTTCTAGATCATCTC
GTTCTACTTTATGTCTTACCTAGTTTAAGCCTTGGTGGTCTCATTTAACCAGTGTGCCCA
CGTGACAATAAGAGCATCGGTAAAGGAGATCCTCCATTCCTATTGAAGCTGAGCAAAGCT
GGTGATGTGCCACTGTAATGGAGGGCTCAGAGAGAGTCAAAGTGTCACCACTGAGTACTC
CGAACTGGTCTCCGCAAAGCCTTATACAGGGCTTGTTCTCTGTTTTTATTGATACCACTT
TTTGAATGAATCTCCCACTTCTATAGCTATCCTTCTGCTTTCTCTTGTGCTGGCCAGCCT
TCTGGTCTTACTAGCCATCCCTCCCAACTCAAATTTTGAGTTACCTGTCTATCAGCCCAG
TATTGCTAGTTTTCTATCTTTCCTTATCAAGTTTTATGGCTGGTCTTCCCCGCAAGCAGT
TCACCCATTAGTTCATTTGCTCGCCCGAAGCCTTAGCAGGGTACAAAATAAAATAACATG
AGTATTCGCAAGTCTTTGGCAGCTAGGGTTGCAATTGGCTAGTAGGGTTTAGTATCTAAG
CGGCTGGCTAATGTAGGGAATCCACCCATCTTGTCAGTCTCGAGGTCTTTCTTGTATCAT
ATCACACAAGAATAAAAAATCAAAATTCATTCATATACGCAATTTTTAGTCTAGTTCGCC
ACAGGGGATGAAAGCAAGGAAGCTAATTAGCTATTGAAAGCTGTCCAATCTTTTCTATCT
TCTTCTTCTCTTAGTAAATTGATAGAAGAAGGGACTCCTGATTCAATTGAAAGTGGTACT
TTTGATTGAATTCAACCAAAGCGGAGATGCGAAGAGCAGAGATGATCACAGTAGCAGCTT
GCCAAGTGCAAAGTCTTAGGGCGGGGACCCCTCCACAGCTAGGTTCTTTATTTCCTATCG
ATGGTATTTTATATCTCTCTTAGTTTTGAATTACTTACATTGTTTTGAACAAATCGAAGA
ACCTAATGGATCAAACTCAGCCATTTGAGAGAGTTGACAAGGACGGAAGGAGCTAATTGA
ATCACAAATGCAGTCGTTAGTGTCTTCAATCAGTTCATAGTAAATATCTGCCCTCCCCTT
TATCAGTCTTAAGGGAGCTCTTTCCGGCATGAGGAAAATTGTCCTAAAATCTCTCTATCA
TTTATGGAATCGGTTGATTTCCCGGTGGGGATTCCCAATATCTTTAAAGAGCTATCTTAC
TCTGTCCTAGCTGGATCTGGATGGGTGTAGAATAGTCTATTGTATATAAAGGAGCTATAC
TTCCTTTCTTGGTGAAAGCCTTCTTTCGACGGTGACACATATGGATATGGAGTCGAGCCT
AAACAAACCGTTGGACCAGGGTACGAGCAATCTCCCTGTCTAATCAACTATCTGGTGGGA
TTCCTAAGTTGTCTTTGGTTTTTATGAGGCGGATCGTATTCCTGTAGCAGTTCACTAATT
GTCTATGTTCGGTGCTCTGCTCTCTTAGTTTCCGGGCATATCGATGGGAATAAGAGCAGG
CGGTAAGTGAGGCAATTCCTTCCGGTAGTGGATGCTGGTGAATCAGAGTCAAAAATCGAT
CTCCTCTCCAGGTTGGATTGATGTAATAGAGCTTAACCGGGTTTCTTCTTTTTCTTAGCT
TTGTATTCTTTTTTCTTCCTCTTATTATTCTCTATTTGTTTGGTTGTAGATAGCTTGGGT
TCATCTGCAGGATGTGCGGAGAGGGTGGAGTCTCCCTCAACTGGATCATCTTTTGAAGAC
GGACTCTGATCTTTCTTTATTGGATGCTTAATAACTAGAGGATCATTTTGAAGTGATTCA
TATTCTTTCAATTGAGATTCCAGTAACTTAATCTGATCATCTTTTGACTTAATCAGATTC
TCTTGTTTCTGAATCTGATATTCTTGTAGCATAATCCTATTTTCTAGATTAGATAAGTCT
TTCACATTCAATGGTATTGTGATAACCCTATTATTCTTCTCATCTCTAACAGGTGTCCTC
TTGGTACTCGTTTCGATAGAAAGTCTAACTTCTTTTTCAGTTTTCTTTATGATAAGCTTA
TTCCAATCTATGGTGAAGTATGATACCACACGGATCTTCCTTTCTTTTAGCTTATTTGGA
TTTAAAATGTTTTCGTATTGTAAGTCAAACCATTTTTTATCGACTAATTTATTGGCAAGA
CCCTTATGCTTGATAAGTTCATCGTATGGAAGCTTAATATCACCGTTTGGAAGCTCAAGT
AAATAACTCTTTGGTGCTAAGAAGGTACCTTTCTTAACATTGTATTCTAACTTATATTTA
CCTAATTCTGAAGATATCTCTTCTTCAGGAAGAGGATTATTAAGAACGACGGAGTCTGTA
TCTGTGTAGTAACAATCTTCTCTGGATATATATTTATACATGTGAATACGCGAACAAGCT
GTGATCGCAGCTGATAGTTGTACAGCGGATATCCTTGGAGGATTCCAGTCGGTGGCATCA
TCTCTATTACTAAAGTAAGATATAATATAGTATTTATCGCTTAGCCTATTAGCTAAGTTG
AATTCTTTATTCTGAATCATATAGTTATACATATTTACATCGCAGATGTCTGTGATTGTG
CTTTCAGGTTTAATACCAAATCTACCGTATAGTGAATTCAACAGGATCTTATAAATATAG
GATAAAGCTTCATTACCTCTTTTCTTAGCTTCTTGTCTGCTTTTGAATATATCGGAAACA
TAGTCCTCAAAAGGACTCTTCATCTTCTCAAATAAGTAGCCTGAGAGAGGAAGGATCTTA
TAGCCTATTTCTTGCGCATACTTTAATTCTTCACTATAATACACACCAATGAATTCACCG
GTAGGGAATAATAGAGTTTTCGTCTTCTCATCCCTATAAGGAAGAAATGGCTTATTTATA
CTCTCAGGACATACCACATATGCTTTAATAAAGCCAAACAAGTTGTCTAATTTTTGATAT
CTTAAATCACCTTTCCAGACTGGCTTACCCCCTGGCATTGGATAAGACTTCATTACAAAG
GGATAGAGAGAATTAACATCATAATAGTATAAATTCTCACCTCTCAGGGTATAAACATCA
GTATGTCCACCATAGTAACCACGACGAATGAAGGTATCTTCGTTACGATTGGGAATATGG
ATAGGCCAGTTCTCTTGATCGTAATAGTTCTTTCGAAAGATAGTAAGAGCTAGCGATGAT
AAGGTCAATTTACTCACAATATCTACCTTGAAGTTCTTCCAATAAATCTCTTGAGCTTTT
AGCATTACACCACCAAGGAGAAGGATATCCTGCTTCATATACTCTAACAGTCTTTTTTTC
ATTCTTTTTTTTTTTAGATCGGAGAGTTTAATTTTATCATGAGGGATACTTCCTTTGGAT
CCTAATTCAGGACAGAGATTTTTGGCTAAGACTTCAAGCTTATTAGGCAGTAGTGTGAGG
GAATCTCTTAGATGGTATAGCTTCTTTCCTTCCTTATTATAGACTGAAACATTATATATC
ATATTGTTTCTAATCAGCGGTTTAATTGTGTATTCATCATGATGAACCACTAAATGTTTC
AATAACAGAATACCATCAAACCGTGAGAAATTGTGGAAATAGATATTACGAATGGATGGA
TCCTTTTCAACAACAGAATTTAACCGTATTATAAAGCTATGCAACATCTTAGAACTTTTA
TCTTCAATGGTACCGTACTCGTACTCATGAAGATAAAAAGTTTCTATTTCATAATCTTCT
TTTAAAAGAAGATCATCACCAGGCCTAACCACTAAGAAACCAATTGCATAAGCTGTATGT
ATATCATTGATCACTATAGTTTCCGCATCGGCTACAATGAAAGGTGACAATTCTTTGGCA
GTATATTTAATACTGGTAATAATATTATGATATACACGTTTACTATTTGATATTATTTTA
GCTTCTTTAGGTTCCTCAACGATATCACTTTTGAGACTTTTCAACATCATTTTTTTAATC
TTATTATTGGATAAAGGTTTAACGTTGCACTTACTATCCTTCCTACCAAACAGATACATT
CTAATGAAAATGCTAGATATAAGAGCTCCATTGTATTCCTCAGCTTTCTGCCTAATCATT
TGACTGAGTTTATCATAAAAAGGATAATCGCTGGAATTATCTCTAAAAACGAGGGATTTA
CCCACGGTCCCTACGCAATTCTATTAGGCACCTTTGGTCCTTGCTTTCTCGAGTTGCCGA
AGCTGAGCTTGAAGAGCTTGTTCTCTCCACTCTTGCTGCTTTCTTTGCTATTGCTTCTGT
TGAATGGTTGAGGGGTGAATTGAAACTTCTACGACATAGTGCTATGGAAATGGTTCTCCA
CACGGAAGACCTATCCCCCCGCTCTACGAAATAAATGAACGAATGGAAGACAGCCAGAGG
AATTCCGAACTGCCATGCGGGGTTCTTATACCAGCATTCCCTTCAGGCCGAATCGAAGAC
TGACCTAAAGACGGAATGGAAGACTCACGAGGTAAAAAAACCTGACTGCGAAGAAGTCCA
GGCAAAGGAAATGGGCACTTACACTATAACTATAGATAGACAGCTAGAACAATTTCAAGA
CTTGGCAGCAGTCCATTCCTACCGTACTCCGGCTATTCTGTATCGCGTAGAGCACGTACT
ATGAGTCCAAGTCCAAGTTCCCTAGTTTAAGACTCAGTCTGGTAGTGTCCCCTTGTGTGG
TATAAGGGGCTTGTAGCTTTCAATGTGTTCCTTCTTGCAGTGAAGTAAGGAACGATTGAT
CTCTCTTCCTTGAGGTGTGGGACCATTGGCCTAGTCTTTTACTAACCCCCGCAGGATTAG
AATCATTCCCTTTGTTGAGTGAGGAGGGCTTGAAAGGATCTCTCTTCCGTCTAAGCCAGG
GTAGGAATTGGATCGCCATCCCCCGCACTTCTTATTGTGCTAAGGGCGAGATAGTACATT
CTGGGTCGATCAAGGAAGGTAGCGTATACGGGTACTTGGGATTGAGTAGAGCATAGGTTC
AATAACCGGGCTTGGAAAAGAGAATGAGAATCTCGTTCAGCAAGAGGCTGGGTTTTTGGT
CTTTCTACGTTTCCGCTTATGCTCCTTTGGTTAGTACTCCAAATTGGATTTATTTCTTGT
TGGTTCGAAGTAATGCTCCTTTTATTTAGCTATGACCTACATTCTTTGGATATCCTTGTT
CCCCTCTTTCCTGGAACATCCTTTTCTTCTGATTGATGGGACTTCTGTCTTCAATCCCTT
GACCTAACCTCTCCTTGACTTGCCGCAGCCAAGTCTTCCCCAACCTCTCCTGATGTTCTT
GGTGAGCTAGCCTGTCATCCACCTCCCTAGCTGAGGGTAAGGTTATATTCCTTCACCGCA
CGTAGAGTTAGCTTCCTTATCTTGTAATCACATCTCCATGGTGAAAGAGAAGGGAACAAG
CAACGGACATAGAATAGAGAGGCAAAGAAAGAAGGCCCCCTTGCACTAATACGAAATATT
TTTAGAGAAGAAAAGGTAAGGGAAGGTTCCGAGAAAGACAAATCCAATCAAGATGAATCT
CAGAGGGGTAGGGGAGACAGGTAAGTCTTGGATTTGAAGCTATCTCATTCATAGGCGGTC
AAGTGACCGCTATACCTATACATAGTCTCATTACTCTGGGTAAATGGGGCACCAGTCGGT
GTGTGCAGCCACTTAATGAGGAGGAATATGTTACCAGAAAAGCGCTTTAGTCACCGATTC
TTCAGTAAGTTCGCCCTTTTCATATTCGATTGATAGTTGAAGAAGAATCGCCCGTTCGTT
GGCACGTCTATTCTATACGGGGTCGCTATTGCCCATAAGGAGTGGAAGAGAGACAGAGTT
CAGGTAAAATCTCCTCTTCCCGGGTTGTTGTTCATTTGGTATGCGGCAGTAGTTTCGGCA
CCTCTCACTTCTTCTCCGTAGGTAGCTAGCAGTTCTTCTTTTATTACAATAATCTATTCA
CTATAAAGAAAGATTTGACTTTATTTAATCGAATGCCGTGGACCAGCCTCGCATCAAGGC
ATGTCTAAGCAGGGTCTGCACTACTACTGTCAACAGGAGGAGGCGCAGATGAATTGCCAG
TGTTAAGCATATAGACGAGTTCATCGATATTCACTCTATGACCAGAATGTCTTGCTTAGG
GCACGAGCTGGGCTCGAACCAGCACTTTCCAGATCCGGTAAGTCGAAGAGCACCCGAGAT
TGATTATATATAATAAATAATAACATCCCTACCGAGGGTTTGTACAAAGAAAAAAAAGAA
ATCTTTAATATCTTAATTAATAAAGATGTGAGACTGCCTTGAGGAATTTCATAAATTGTG
AGGGGAGGGATTGAATCTGCTATGAATGCTAACTCCGAAGCAACAATAGCGTTAGTGGTG
GGTATGTTTGGTCAGTTAGCTGTTGACTAGCGCCCTTGCAGGTAGCGCTTCGGGGAGCTC
TTACCCATCCCAAAGTTAACGGGTTATGACCGGACAGAAGGTTTAGGTTTCCAGTTTTCC
TAATCCGAGTGCTAGCTCGTGCATATTCATCTTGACTTCAGAGCCCTTCGGAACAAGTTG
ACACTTGTATATGCGTAGAAAAAGAAAGGGCCTTTGCCCAGGTTCGGTACAAATACCATA
GTTGCTTCCCCCAACCGGCACGGCTCCTATTGACTCAGCTGCACAATGAATCCTTGTTCT
CGAATCAGCAGCTATCGAATAACCTTTTATGAATGGTAGCACATATCCGTCGGATTAGAC
CAAGAGGACAGAGAGTAGGGAATCCTTTTAGTCAACTATTAGGGTACCAAGCAGCGCGCT
ATCAGTCCAGTACATTAGTCTTAGATCCTTGAGCGAGAGCGGAGCCCTTCCACGCGGGAC
TCCCGGATCTTCTTTTTTTAGTAAACCTGCTACATCTCCTTACTTTAAATAGTCAGATAT
TTCTGGACAAATCAAATGAACTACAGGAGCTGCCTAAGACGGGTTCTCTTCCCCAAGGGC
TTTGGGGGGAAACCAAGCGAGTGTCATCCCGGCAAACAAACCATCCAAGCCACCCCCGGA
ACTCGGTGAAAAAGGTCCCTATTTTCTATCTCAAAGAACTACTTATGATCTGAGACTCTC
TATCTATTGTCTGACTTTCGGCATCTTTATTTACGAGGAATTGCTAAGTAGGCGTACTGG
TTGTCTCTTCTTGAAATGCTTTCTTTCCCTTGGCTTCGGTGCCAGCTAGGACTGGTAGCA
TGGTCTTCTCTTAGGGTTTCTCTTGGTGGAGGAATGGGAGCTGCACGTTAGCACTTGACT
TTCTGACTTTTCCGGCATAAGAGGTCCTGTCTCTTTTCTGTTTTAGCGGAATAAAATAAG
CAGTCTTTGTGCTTTGGGCGTGGCACTAGTCTGACTGTGCTTTCCTTGCCAAGGCCTTTT
GACACGGGATCAGCCAGAGCTCATATATGCGAAGAGCTAACAGATTCCAGTTGGTAAGGA
AAGATAGGAGGTGATTAGAGAGATCACAAGCCTATTCCACTTACCGACGAAAGTCTGAAA
ATAGAATTAATAAAGGGATTGGTCTGGAATATAAGATGAGGGTCAGAGGGTAGTACACTG
TCTGGCTTAAGAGTGCCTGAACAGGCGTAGACTACCGTACTTTCCCGCTTTCCCACCTTA
CCCTCAGCTTCAATTAAATCATTCCTTTCTTTCTACTTGTGAGAATCTTCCTTACCCCAC
CGTCCTAGCTTCGTAGTCTAGGTGTGTCTATACGGAGTGATTAAGCCCTGTGGATCTTCA
ATCTATTGCTTGTTATCCTTTCGAGGTGGAACCACACTATACTTGACTTCATTAGGGCTA
TTTACAACATATAAGACAAATCCATCTTCAAACCCACTAATTCGGATGAAAGCTAACAAC
TAAGGAAAGAAAGACCTCTACTGGGATTGACTCGCTTATAAGGATCCTATTCCTTTGGCT
AAGGTCTTAACTACAGCTCTGAGTAACTCCTTGTCTCATTGATCCGAAAAGAAAGGCATA
AGTCCCACGTGTACTAAGCCCTCTTTCTTATATCTTCTTCCATCCCTAAGAGCTTGAATG
AATCCTATCATTCATCAGTAGGGGCCTAATGCCAGTCTTCGAGGCAGGCGAATCGAATCG
GACTAAAAGGAATAGGTTTCCTATCCCCTAGGTGGCAGAGCAGCCTTTAGAGTTTAGAGT
AGAGCTCACTTCCCCACTCGGTTCCTAATCTGTGGATTACTAAAAGACTCCCGATACCGG
ACATTACGCAACTGATTGGACCACTTAATAGGACCCCTTTGGCTTGGCTATTCTGGGCCT
TCTTCTATTCGTACCTGCTTCCGTTTCTGCCTCCGCCATTAAAGCTTTCTGGTCCTGGCC
TCAGGCACAGACCTGAAACTTGACTGATACGCAAAACTAAATGAAGCACAAAAGTCACAT
CCATCCATATAATATATATGGGAATAACCCTGTTCGTAAACCGTCTTAGTCTTTCTTAAA
CGAGTGAAACGCTCTAACTAAAGAGTAGCCTACGGGAGATAGCTATATCTTTTCTATCTT
CTTAATAACAAGCACATAAGCAGGAAAGCTAGCCACCCCGATTCCTTGCGTCAGTCTTTT
TTCCATCTAGAGCTAGAGAGATTGTAAGTTGGAAGTGTGAGATGTTGAAAAAGGCCATCA
GTCTATCCCTGCCAGCAATGAGTAAGGTAGTTCAAAGTCTGAGAGAATATGATCTCACTC
AAAGGTGAGTTTGATTAGTGAGCTGGGGTCACAAACAGAACAATATCAATTCTTAATTAA
ACCCGGAGGACTGTGATGTGACTTACGGGGGAATGAATTCTTTCTTCATTCTAAGGCTTA
TAACGGGGCGGGGTCAGAATTAATTGCATTGAAGTAGTCCGGTACGCGTAGGTAAAGAAA
ACAATCCTATACCTATAGCTTGAGTGACTGAAGACACGAACGAGACTAAGATCAGGGAGA
GAAGACTTGTGTGTGGATATCTTAACACCAAGCCGTTGTAAGCCTAGCCGGTACTGTTCC
GCCACAAGTGGATCGGTGATGAGAACATCATCACCTAATATAGCATACCTGTCGAACAGG
ATCCCAGGTCTAACCTGTTCCGCAGCCCACCACACCAAAACATGATGGGTGAACGCGAAC
AAAGGCCAATAACCATAATAGCCTAACGGTTGACCGGTCACAAAGGACACTTGAGACAGA
GCCCTCTTAACGAAGGGTACCTCAAATACATTCGTCCCTAATGTTGTATTCACAACACTT
GAAGCAAATGACCTGTCAAACAATAGCGCAAGCCTTTCAAACAGAAACACAAGAGGCCAC
CAATCGGTAGCACTCTTGAGGTCATAGCTTAAACATGTTTTACTAGGAACTAAACGAATG
AGAGGTGCTGTTTGATCATCCATTGGGATGCGGCGGAGGACCTCCGCAAACCAATGGTGG
ATGGGTTTCAGCAACCTCTCACATAGTTTCCTATTGCGAATATACGACGCTTGCCAGCAC
CCTCACACGTGCAACCTAGTTTGCCTGTGATTGCGGGGATCCCCATATCGTCGCAGGATG
GTAGAAAGGGCCCTATACGGCGCTCAAACCAATCCAAATCCTCGGGTGTGAAGGTTTTAT
TCCTCACATCAAAGGCGTAACGAATACGGGGAGGCCACAAGCAGCCATGTGACCATTGGG
TACCCTGTGAGTGCCCAACGACCAACAGCCATTGAAAAGCGCCCAACTCATGAGAAAACG
ATGTGAATGAAGAGCGAAAGTTCCGAATCTTACGATAAGGAAGTTTCCTTCTCTCAACCC
ACACCCTTTTCGTCAATGAGTGTGTCGGCAAGGCTTTCCAGGTTGGTTCAAACCGTAACC
CTTGTTCAAGGGGTATACGTTTTATCCAGGGAGCATAGCGACTGATAAGTCGATTAAAGT
TCTCCTTAATCGAACCAACCAGCCCCACCACCTCGTCAATATTATCGGGTGGGGATATTC
TACTAGAAAACGTTGATTTATCAACCTTCTTTGCCAAAGTAATGATCTTTGACAGAGAGA
ATCTTTTTTAATAAAACTTCACCAGCATGTCCGCTTTCTCATCCTTCTTCAGAATCATAC
GCCTATGATGAGACGGAATGATCCGAGGGTAACCGGACCGAGTGAGAGAAACTGGTACCG
CATTGTCAGGATGAACGAATTCATCACCACCATAGGCCATCATCAAGGATGAAGCTGCTT
GCTTAAAATAGAAAGCGCAGAACAACCACCCTGATTTCCGACCAAGGTGAACAATGCGAA
TAACAACAAGATGGATCCCCACACAGAGTTCCTTGTTCAGACCATCAAAGATCACTAAAG
CACCTTTTGGTATGTATTGCCCCCTAAAGATCAGATCCACCAGACGAGAAACTCCATTCC
GCACTGCTGCTGAGTCGTCGGACTTATCCACCAAGGGATTCGTGGAATTTCTATGGATTG
CGTTGGGGGAAATCTACCAAAGCTAGGCAGATAGATAGACTCCTTTCCCGCTGCTAAGGG
AGAGTAAGAAAGAAAATCAATCAAATGATTGTTTTTTAATTTAATCAGCGCCTCCTTTTC
TTTTGGGTATGCAGGTACTACGAGTCCTCTCACTACCAACCAGCAGACATCATCTGGCTG
GTCTTGCCGGTATCAACAACAAGAAAAAAACAACCAAATGGAAACAGCAATTAACTATGG
CTCTTGGCCCAGACAACGTCCTAGGCGTCGGGGAGATCGTAGCAACAAGGAACGCCTAGA
CGACGTTTTTATTCCTGGGCTGCAGTAAGCAGATCGAGAGGTCGTTCCGCCCCTTGTCCC
CGAATATGGGTAATATGTTCTCAAAAATTCTTGCTCCAATCTGACCTAGCTGGCGAGCGA
TCCCAGTTCGCGGCAGAGAACAAGACAGCAAGCGAGCGTACCTTTGTTCGCTTCTTCTCC
ACCAAGCACGGAAGTTTAAGGATAACTGTAGGTCGGTGGCTACCTAAGGAAACTCCGATT
CGATCCGCCCCCCAGCTGGGAGGCATCTACCTCATCCCGATCACAAGGAGAGGTTCACCA
TGATGGGGGTACTTGTTTTTTTTTCCCTTCCGGAAAGAATGAAATGCATAGGGGACCATC
CTTTTGTTGTGTTGCGGCATGCTCCTCAGATTTACGGATTCGCAGGGGGCCTCAGGCCCT
ACTTAGTTGACTGACAATGACAAAGGCTTGCGAAACTAAGTAGGGCCTTTTGAATGAATT
GAATCTTTAGTAGTCTATCAGTGGTGCAAAGCGGCTTTGTGCCCCTTTTCAGTAGGGGAG
CTAAGGGTTAGACCTTCCTTAGAAAGTCAGCGAACAGCGGTTCTTCTATGTAGGTATGGC
CTTCCCCCTTGACTCTCCTAACGTCGAGCTAAGTGACTTCGTAACCTTTGCGTAGCGTAG
TAGAATGAAGGCTACGCACTGACGCTCTCTTATCTATTAGCCTAAGCGTCTTCGCTAACT
CGCTCGCCTACTATTATACTATACCCTACTATACAATACATTAGTAGGGTAGGCTAACCC
ATAGGTCCTTAGTAGCGTTGACAAAGAAGAACAGCCGGTTAAAAGACAGTGAATCTTTAT
AAATATATATATTTATAAAAGATTCTATAATAATGAAAAAGATATTTTATATAGGCCAGC
TTGACAAGCTACCCTTCCTCTTGATCTTAGGTGCGAAGAGAAAGATCTCTTTTTTATGAC
TTCCACTTATCTATCGATCCCGGCCCGGAAAAGTGACCGACCAGGGCCCTCTTTTTGAAT
GAAAGAAAGGCTTTATGAGCCCTAGCCCTGTAAGCCCACACCTGTGTAGAGTAGATCGTT
CAACACCTGCGGCACAAACCCATTTTTGACCTATTGGTCCTAGTATCATAGGCGACCGAA
CGGCCGCCCCCTAATTACTAGACCAACCTGCTGTAATAATTCCATAAACACCTAACGAAG
ATATGGCAAACAAATAAAGTAGCCCTATGTTCGAATCTGACAATACCATACCATAATCAA
AAGGTACAACAGCCCGAGCGACCAGACTTAACATAAATGTAGCCACTGGAGCCATTCTAA
AAAGGGAGAAATTAGCACTACTTGGTGAAATAGGTTCTTTTAGAATCAATTTCAAACCAT
CTGCTAGAGGTTGTAACAATCCGAACGATCCCACTACATCAGGACCCTTTCGACGTTGCA
CAAAAGCCATTACTTTACGTTCAGCTAGCACTAAAAAGGCTACTCCTAGTAGAAGTGGTA
GAATTATTCCAAGTATTTCAGCTGGAACAGCTATGTACGTTTTCGATTTTCTATTCACTC
ATGATCTGGCCTGGTCGACCCAATCATGATATTGAAGGATGGGACCTTTTCTCGAAAAAC
TTTTGTTTCACATTTTCGGAACTAGAAGACATAGTTGATTAGATCTAAAAAGTGAAAAAT
CTGTTCGCATAACCAAGCATTTTGGCCATGTAACATGACATCATAATAGTCATTTGTCAG
AAAGCCCGGACTGTCAATCCGATCGTCGGAAATAACTGCCCGAACAAGGTCGGGCATCGT
CCACTCCGGCGGTACTTGTCTATTTGACAGTAGAACTCAGTCTTCGCATTTATCGCAGAT
TTGATTAAATACCCGCTATAACTCAGGTGGAGCGCTTTGCGCGTCCGACCTAGTTGAAGA
AAGAGTGGAAGAGGTACTTGACAGACTATCAAAAGACATATTCCTAGTATCTGATAGCAT
AAATTGGACATCACTGGACGTTGGATTTCCAAAGAGTAAAAGTGAATTGTTATTCAACAT
AGGCTACTTTGAAAAATAGCTCTGCTCCCCTTAAAAAAAAGAAAGAGAGACTTGTTTGTT
GTAAATCGCTGGTTGGTTTACCAACCAAGAAAGGGCAAGGGGAGCCCCGCAACGGGGGTA
GGGGATCTTTATCATTCAGCGCAGTTGTCGCTTAAATGCAGAGAATTGGCCATTCAATCT
TGTAAACTCATTGAGACCGCAATTGGAAAAAGAGATACGAACGGAGAGGAATAACCAATC
GATGAAAGAACATGAAACCATTCTGTTTCAATAGAGGTACGAGAAACGGTTGGGGGCAAT
GAAGTAGGTGAAGTGGTTGGATTTTGCGAGCTGTTCCAACCACTGCTGGATGTGATTCCA
AGAGCCAAACGAGAATGAATACCACACAGAAGAGTAAAGACCAGGCTCCCTAATGGAATG
TTTAACCGATCCATTCCGGATCGACCGAATTGGTACGGAAGTTGTAACATGGGAAAACCA
CAGAAAACACAACTTATTTGAATAACCCGGTGACCTACCAATTGTAGAAGTAGGATCTTT
GGCAAGCAATAAGCACTTAAATAATACAATTCGAGTGTACCATCTTCTTTCTCATTTCGA
GGAAAAGGTGCGGGAGGAAAAGAAAACAACGAAGGGATCCGAATCGGACCTAAATGGGAA
TGACATGAAAAGTCTTTTTCAAAACCTAGTATTAAGGGCGTTACGACGATATACGAGAGG
AATGGAGAAAAACTCGTGATTGGTGTGGAGGGGAAGATCTTTTTATTATATAGTTCAAGA
AAGAGTCGTCTCATTTCCTTACATTAGCAATGGAAGATAAAAAAAAGTAAATATCTGTTG
TTTTTTTCACTTAAACTTAAAAAGAGGTCCCCTCTTTTTTAAATTTAGTTCATTAATTTG
AAATCGCATTTGGGCGTTATTTCTCTCGAGAGCCCCCCACCGATCACAGTCGTGATCCAT
TTCTGCCCGTAGCCGAGCACGTTCGTTGTCACGAACCCGATCTATTTCTCGGGCTTGATC
CAACCGGCTGTCGACTTCGGAAAGAACCGTCTTGAGGCGCGCGAATCTTTCTTGTCTGGC
CTCAAGACCCTCGGTGGGGGATTCACTCAAGTGGCGAATCTCCCTCTCCACTTGATCGAG
CTCCGCGACAAGGTCGGAGAGCTCGTCCCCGGAGCCAGGCGGCAGATTCAGATCCAAATC
CACCCGGCGCTGCGAGGGACCGGCGCCGCTTCCAACCACCCCTCCTTCATGGGACGGTCC
GGCTGCAAAACCGTCGTCGTCACAAAAGGCTATCATGGGAATGCCAAAGCAACAGATGAA
AATTAAGGAGAGAGCCATAGGAACTAAGAAATAAAGTAAATCTGCATGAAAAAGGGACAA
CTTTCGTGTAGTTTGTGACTGGATGTCACAGTTAACAAAAAGAAGACCGAGTAAGATCAA
AGAAACTAGCAGACTGATCACTAAATAGATACAAATAGGTGCAAATTCTGACATTACCAC
AAACCACTTGGTTCTTTCGCTCCTTGTTGGCGGAGCGGCATACCGAAAAAAAAATAGATC
CCACTGCACTGAAGCTAGTACGAAATGAAGACCAACCCACAAGCTCCCCCTACCCAATCC
TCGGAGCAATCTAGGACACCTGGGGACGAGGGCCAGAGCTCTGCTTTGGTCCACCACCGG
ACGAGCGACCAATACAGTCTCGAAATCAATCCCTTCAATGACACGCCATCCGACTTACAT
AACCAATGCCCGCCGTCTTGTACTAATAGGTCCTGTTCTAACTTAGGAATACCTGGACCT
TACCAGTGGAAGGTCGTCCTCTAGGCAGGGAATGGCAATGGAAGAGTAGTAAACTACTTC
CTCTCGTGCTTCTTTTCCTGTTTTATACTATATCCCCCGGAACATCTCGGTTCCCCCATC
TTCGTTTACTTCGGCTTTAGTCATCTATCCGCGATTTCGTTTCATCATATATGCAAATAT
GAAAAAGACCTTTCGCGAGGGCATAACGAGTCCTTAGGCATGAGCGGCGAATCTCTAAGT
AGTTAAGGGGCGTAGCGGTGGACTTAGGCTCTAAAAAGAGCTCCCTAGCGATTAAATAAG
ACATATATATTGGTTTAATAAACCAAGAAGAAAGGACTAACCAACCATCAATGGACTGCA
ACCTTACGGCAAGCACCCTGAGAACTCTTTTCCTTTTCGGCTACCAATCTGGTTATTCTT
CCTCACTGCTCAAGCAAAGGAATTTATCCTTGATTGTACGATCAAGCCAAAGCAAAGTGA
ACGAATTGTTCATAATGGTGTCTGTGTGAAAAGGAGATTCCGCTAGAAAGAAAGATTTGA
CTCCTCAACAGCTGTTCTCCCCTTACACCAACTGTATGTAGTTGAATCGAGATTGGCGTT
GCCTGGGTCAACTCTCTCCTATCTCATGTTGCTATTTTAGCTTTCATTTCCGTTATGTTA
CATATTTTTATTCTTTGACCCGCGAAAGCGAACGAGGAAGCTTACCATTCCGCCGTCGGT
CAGTTATTCAAAGAAGAGTATCAACGGTATAACTACGAAATATTGATTGCAAAGCTCGGA
CTTTCATCCCAAACTCTTTCTTCTTTCGAATCTTAACCATGAAAGTCAGTCAATGTTGGC
TTCCTCGATTACACAGTTGACCACACGCATTCAACGGTAGGGAGTAAGACCTTCTCTTTA
CAATTTGGAAGGTCAATTCCAGGGATACTCATCGAGTGGACCATACCAAGGCTTTCTTTG
AAAGCTCCTTCTTTGCTTTTCTGATCTCATTGTGGACGTGTAGAGATAGGCACCTTATCT
ATGCAATAACGATCTCTCTAGACAGATTCGTGAAAGATCCATTTACGCCATGGAAGTTTC
ATTGCTGAATGACTTGTCTGCTACCAACTCCTTCCTCTATGGGTAGGGCATCTCTACATG
TGAGACCTTGTATACAAATTTCTCACATACCGCCGAGGAATAAAGAAAAACTCCTCCTTG
CTTTCATGCATAGCAGACTAACAAGCTGAAAAGTGATCTCGCTGTACCCGATCCCCAAGC
ACTGACATGGAGAGAAGAGTGGAACGGGACTAGCCTTATAGGGGACTTCCCCGGATACTT
ATCAACTCATATCGGAGCAAGGAAGCAAGCAACCTACTGAGACTGAGACCGCGTGAAGCA
ATACCACATTCTCAATACCCCGGAAGACAGCGATGTAGGGCTTCGTTCTTCTCTTGTTCC
TGTTTCCATACGGTATCGATGGGCCGATCGTTCCCCTTCCTCTGGGAAAACTAGCAAATA
GCATTTCCCTGGAAGTGGCATGTCAAAAAGGAGGAATTGAGATCCCACCTATGGGCGAAA
TCAATGAAGACCTTTTCCCTCCCTTCGGTCGCCTCTATTTCGAGAAATGTTGTTCTTCAC
TAGCGGCAAAACTAAGAATGATTTTATCCCTCATGGGCTGGCATGAGAAATTGAAATTGA
TCGATCTCCCCGATGGGAAGAAAGATTCCTATTAGAAGACGATTATGTGCGGCGTAAATG
GTGATCATTGCAGGATAAAACTTGGTGCTATAGCAAAACAACTTTTTCTTCCACGCACAG
AATAGGTTGTTCAAGAAGGGGACAGGGATGTGGATCTCACTACTATTGATTAACCGGTGT
CAGTTGCTTTAACAGCTTTCCATGGGCATCCACCCGCAAAGAGAAGAGGCCTACGCAACG
ATCCTTAGAACTCTCCCTCCAATCGGTTCAAAGCCGCAATCGATACCTTTCCATTCCTAT
ATTCTATACGATACGCTATTTTCCTGTTTAAAAGAGCTTATTCGAGAACTTGCTTATTCC
TTTTTTTTTAGACTATATCCATAGCTTAACGAATTGATTTTCGTTTGTTTCCCTTTCCCC
TGAAGCAGGAACTCAGAGTAACATTGCTATCTAATAAGGGGGAACTCGATTTTAGAAAGA
GCAAACTTCATTCATTGAACACACCTACCCTTGTATATGTTCGCACCCCCTATTTGAATA
AGGCATCCGAGTAAGACTAGCGTCTCCTTCATTCCCAAGATATGCTCCACAATGGCCTGC
TTCCTATCTTCCGAAACTTTACCAACAACCATACTTTTTTTGCAAGATTTATAGCTTGCC
CCGATTCCGACGCCCTCTTGTATTGATAAAGGGGCTTGGAGGAGGTTAAGACAATTAAAC
ATTTCAAGAGAAATAAAAAAGTCCAAGAAAGCTTTTGTAATGCAAGCAAAACTCTTCCCC
GACAAAGAATCAGACGATTCATCGAAAAAGTACCAGGATTAAGGAGACCAAGAAAGCAAG
ATTGTTGGACTTCTAACACTTCCATTTTTCTTTTGAAAGACCCTGCCTTAGATCATATCA
CCAAATCTAGATATTTCATATGTAAACCTTAGACCACTGGAAGGCTTACAACAAAAGATG
GATCTTAGGATAGGAATAGAATCGAAGACTGGCTGGCCCACTTGTACGTAATAGAAGAGA
AGTCAAGGCAAATTCCCCTGAAGGGAGTTCCCATGGGGGCTAGTACACATTCCCTGACGA
ACGACTGCAATACATGGAAGGTTTACGGATGTAGTACTGGACGGCTTTACCTACGACATT
TCATACAAAGAGAATGGGCAGCCTGGAAAACTTGGAATGATTACAGAATGCTTACCGGCT
TCGATTCGGTCTATTCTAAGCGGTCCATTGGGTAAGTCTCGTAGGAAAGGGAGCCAATGA
TAGATGCTTTGAAATAGCGTAAGTAATAGAAAGAAAGATTGTCTCAATATCAAGGCAAGT
CTAATGCGAGTAATTGCATCAATCCCATCCATGGAATTTCCGGAAGAGTCACTCGCCAGA
GCAGAGGAAGGGAATTCGGAACTCAATCACCAAGTTAACCTTCCCATTGTCTATGCCAGC
AACAAAGGAAGAGGTGAGCTACCAACTCGTCACCTCCCCTTTCGTTCCACTTCTGTCTGT
TCTTTCATTGCTATTCTTTCATTGTCAAGTGTCGGACTCTGGTCTTTTTGGAACAAGAAA
GTGTTCCGTGAGTGAGATTTCCCCTCTCTTCTTTAATCTTCCAAAAGCTCACTAATTTAG
TGATAGAGGCTCTAATGCTGCTAGCGACGGGTAGCTACTAGGAAGAGTTAGACGCTAGAG
GATTTTCCATCGAAAGAATTCGGTAGGAGACAGTCTCATAACTCTGCTAAAATGAGAGTA
ATAAGCTCAATGCCCTTACTCACAAGAGTAAAGAAATTCAATTTCATCTCTCCAAGAGAC
TTGACCTCTCAAAATCTTTCTTATCCGAAAAGTCATGACGCTCTCCCTTTAAGAGTTATA
TCATATGTGAAGCCTTTAACATTATATCCTCCGGAAGAAAGTCAGGACTTTTTCCCGTAC
CTAAATTCAAGGCCTGATATCACAGCGCCTACCCTGCAGATGAAAGACTTTATCCTTAGA
GGCGGCTTCTTTTTGAGTGAATGAATTCCTACTGTCTTACTAAAAAAGAAATTGCGTATA
GCAAGAAGAATCATTCTATCAGACTAGTCTCTATCATTAAGCGTGAAAAGCCAGCGCCCA
AAGGTGCTTGATTAAAGCCGGTCAACGTCTGGTAGAGTAGGGCTTACTGAAAAAGGCCTA
GTTTGCTAAGAAAGTGGATAGTCTTCCTATCGTAGTTGGACAGCTTATCGAAGGGGGGCT
CTTTGGTGTCGACATCGCACATATAGCGTGTGTGCCGTGAGTGAGAGGTCCATTCACTCT
CCTATCTTCATTCGAAATTCTCGAAAATGATGAAGGGCTCTTAACTTTTCTAATTGCATA
AAAAAGAAGTGGCTATCTCCTTGCTCGTGGAAAGTCTTGAAAGAAGAAAACAGCGGGCGA
GCAATCGATATTTTCTTGGATTAGGGCGACTCCCTCGTCAAGGGGGAAAGAACAATTTCT
CGTCCCAATAGCAACTTTATTTTTATTAAAGCGGGAGCTCAAACAATTAAACCCAACAAA
TAAATGCTCCCTGGGACGATTTCGATGTGCCTTACTTTCCTATTTTTATTTTTCCCATGC
ATCCTTTCTGTTGGTCAACAACCAACCACAACTCAATCGAATGAATTCTTCAAGACTCCG
GACTCTCTTTCTGTCCGGAGGGAATCATTGTTTCTCAATCAATCATGCCTCAACTGGATC
AATTCACTTATTTCACACAATTTTTCTGGTCATGCCTTTTCCTCTTTACTTTTTATATTC
CCATATGCAATGATGGAGATGGAGTACTTGGGATCAGCAGAATTCTAAAACTACGCAACC
AACTGGTTTCAAACCGGGGGAACAAAATCCGGAGCAACGACCCCAAGAGTTTGGAAGATA
TCTTTAGAAAAGGTTTTAGCACCGGTGTATCCTATATGTACTCTAGTTTATTCGAAGTAT
CCCAATGGTGTAACGCCGTCGACTTATTGGGAAAAAGGAGGAAAATCACTTTTCTCTCTT
GTTTCGGAGAAATAAGTGGCTCACGAGGAATGGAAAGAAACATCTTATATTTGATCTCGA
AGTCCTCATATGGCGCTTCTTCTTCAAATCCTGGATGGGTGATCACTTGTAGGAATGACA
TAATGCTAATCCATGTTCCACACGGCCAAGGAAGAATAAAAAAATAAGAAAGGTATTGCT
TTTTTTATAATAGTTGCTCGTTCGTTCATAAATTCACTCGACCACTTGTTAGTCTTGCTA
CACGACACGAGTCTAGGGTGAAGTTGAAGCAGACACGGTCAAGTAAAGTCGACTTCACAA
GTGATTCAACATACCATATATATGGATGGAAATAAAAAAGGAGAGAAGGGTCTCGCCCAG
GTGGCTCCCGCAAGGTAACGACTTCAAACTCAAACAAAGAACGTTCTTCTCCAAGGCATG
AGTCAAAGAAAATGCTGTATTGTATGTATTGCAAGACCCGTCGATAAGCTAAGGCTACGA
CATGAAGGAAGGCCAGAAGAACTTTGACTGACTGGAATTCATTCCACGTACACGTACAGG
AACTGGGTTAACAAAAGGGGCTCGAACTACAGGGATCTGATACCTGGCTTCTCTTGGTAT
GATAAGTTGGTTGTTTCCTAAATTCTGGTTTCTTCGTAGTCAGTTTCAGGAACAATGAAA
TGAACATAATACGTTTTCTCTCAGTTTTTTTTGTTAATTCTGACACACGCTTATGGAGGA
ATGGTAGGTGAATCACCATACATAGATAAGTAGACGAAGCCGGCTTCCCCTAATTGATAG
ATGTAATAGTTCCACGAATTAGTAACGGAAGAGAACACCCAGCTAAACCTTAGTTTGCTA
CGTCTTATATCCAAGTTCCGGATCCAGATCCACCAACCGAAAGAAGGCGGTAGACACAAA
ACGACTCAAAGAATTACATAGAAAAGAACCAGGCCACTGGAGTAGAAATTGGAAAGAAAA
GGGCAGTGGGAAAGGATCCAAGAGGAAGTAGGTTTGCGGTGAGCCCCGCCCAGCGGAGAC
GACCAAGGTCTGGTAGCGCCGGTTCTTTGACATGCCCAGGTGATCCCTTCTGACTAAGTG
ACGAAAGCTTGAACTCGAGTGAAATCTTGTCTGAGTTCAGAAAGAAGTGGAACGAGAAAG
CGTACTTTTCATTCCGGAATACTAGTTCCTTGGGCTTGGGGATCTAGTCCCAGTCCCACT
TCCAGCCTGTCTTCTTCTCTTTCCAGGAGATTGAGTTGGAGTTTCATTCGCCAGTTAGAG
TCCTTCTGAAAAGAAGGCAGTTGGAAAGCTGGGGATCCATACAGTTGAATAGATAGACAC
GAAAGCGACAGGATCAATCTTTCATAAAAAGGTCTTTGGATAGGGTAAGTTAGATCTTTT
CCTGCTTATGAGTAAGGGACGGTCTCTTTTCCACCTGTGAATGTGGTGAAGGTCCTAGGA
TACATCTTTTCTTTTCAACAAGCCTTGAAAGCAGTCTTCTCTTTCACTCTGATGTAGCAG
ATAAGCTTAAGAGTCTTGTGAACAAGGAAACTGACAATATCAACTTCCTTACTTACGATA
TAATAAACTCATACACCAGCTCCAGGCTTTAAAGAAGAGAAAAAAGACCTGGCTTCAAGG
GCTTTAGCTTTGAGGAAAGAAAGATCCCAAGCTTATGCTGAATTGAGAGTGGATGTGCCT
TGGTCTTCTGTGAGTTCCAGAGATTTAGATCAAGGTAGTTCAGTTCTACGAGGCTAATTC
CATTCAGTCTTGCTGTGAAATAAGCTCTTGCCAACCTCTGCGGAATATAGTAAGTGTACC
GCGAGTAAAGTAAGGCGGTCAAGCGCACTCAGAAAGATGACTTTTTGAAACGTTGAAGAT
TTAGGCACAATTGTCAAAAAAAAGCAAATGAACTATATTCTTCGATCCATGCTTTTTGTA
ACTTCCATGGGTTTTGCGCATTTTGTCGGATCAGAAGGAGAAGCTATAATGACCACTGGT
AGAAATCTCTAACTTTTTTGGATCTCTTTTTTCCCGTTCGAATCTTTTTTCTCTCTGGGT
AAATAGGCAAGCGACAGGGTAAAAGACATCTTAGGAAACCATTCATTTCCAGCCTGCCTT
TCCTTTCAAGGAATTTATTCTGACCCTGGATTCAAGCAGGGTCAAAGGATGGGGCAGGGG
AGTTTGAAACACAAAGCAATCAGGTATGGTGGCTGTGCACCACCTTGAAGGGCTGAGGCA
ATGAAATGAGTGAATCCCTACGGCTTCTTCATATCCGAGTACGGGAAGAAAGCAGTCAAA
ACAGCTCATAGACAAAAAGTTTCGCCAAAGCCAACCCAACTACCACCCATTCGATTACCG
GGAGTCAGAACATTCGGTCAGGGCCAGCTGGCACAAACAGAAAGAGACAAAGCCCTCACT
CTACTCTGGCAGCCCTTTTCCCAGCGTAGACAGAGGGAGTTGAATCGGGAGAATAGCCGA
GTGTACAGGGTACGGTACGGGTCGAAGAGCGCTCCAATCGAAGGGCGGGCGGTGGGAGAA
ATGAGCAAGCAAAGAGACTCACATGTTGGTTCACCAAGTGAAAGAAGTAATTCTACAGAG
GTACTGGCTAGAGGACGGGTTACTCTACGCCAAGGGCGGGTTCCTATTCGTTCCCAATTT
ATGATATAGAATTCCCGTACCTAAAAGAAAGAGAATAAAAGAGGCTTCAGCTTCTGTTCT
GAAAGGCAGTTTAACCAGTTGAAAGAACACAGGGAGTAGAGCGGCCCTAGGGGAGACCTT
CTGAGGCTCTAAACTAATGCAGGGAAGGACATGACTACGTTAACCAGCCGCAAGGGTGTG
CCGAAATGGCACAGTGAGTGAATGGGTAGTATCCCGAGTCGGAAGGAATCTACTCTAAAG
TGAGTACCCAGGTTCATTCTCAGGTAGTTTTCTGGCAGTTAGTCCAGGAAGAGCGGTTTG
AGATCTCATCCGTAGGTCCATTTGGATGGTACTCTTCATGGCAAACACGAGACTACGGCG
GAAGGGACCAGACACCCTCCTGCTGAAGGATCTTCGCATATAGCCGCGGAGGCCAATCTC
GCTGTCGTGGCTCCGCCAGCCAACCCCCTTCCTTCCTGCTGTGGCACCTGCAAGAATTAC
CAACCAAGAGGTGGCTATGATTAGGCAACAAGTGGGAAAAGAGAATCACGATATGATGCT
GAGGATGATACAACAGGTGGCTACTGTTCTCAGCCCAATGTACGAGACGGTCACGGGTCT
TAAGCCAATTGTCGAGTCAACACTAACTAAAGGCCCATGATAAGTTCATAAGCTTGATGG
AAGGGAGGCCTCAGTCTCATGATAAAGAAAAAGGTATCAAGTTCAATGAGCTTTCCCCTC
AACTCAGGCCCATCCTACAGTATGGGAATGCGCACTTGATCAGGAGGCCTGAGGTCGGTC
AGGGGAGCCAAAGCAAGACTGCTCCAGCTCAGAGCTCCAATTAGAGCAATGCTGGGGCCG
GGGTGGCCGATCCTGCTACCAGTATAGTATAGGAAATGCCCAGGCTGGGGGCATGTTTAC
ACGCACTTGCTTCCGAGTCAAGTAGGAGGAATGCCTGTCGGCCAACAAGGAAGCGAGCAA
GGTGCGGAGTCTCAATCACGTGTACGACGGTCGACGGGCGAAAGGGAACCAGAGCAGCAA
GCATCACAACTAGGGACATTCCCCGCCACAACAGTTCCACAGGCACCATCGGATCTGGAA
ATTACATAGAAGAGAGAGACTGAATCTATAAAAGGTGGGGATGAATGCAATACGGAGAGA
GGTAGAAAGGCAAGCACTGCACGGGGCCTCTCAGATGCCTACACTTCCCCTTAGGGAAAG
GGGGAGAGGATGATTGGTAGGTCCGATTAAAACAAAGCCACATACCTAATAGAACAAGTC
AAGCTAGAAGGAAATTTAGATCGGTCGTGATGCTTTGATTGTCGTCTTTCGAATTAAGGA
GATGAATAGATTCTTCTTTTGAAATTCTTTTGCGCAGCATTAGTCTTTTCTTTTCAGACT
GCTGTTCAAATCTCTTTTCAGCTTCTGCCTAAAGAAAATGGTCAGATCAATCATAGTTAA
AGGAGGAGTTTCACGGGAGAGAGTGGTTGTCAAAGACTCAAACGACTTCAGCAGACTTCC
CGGTCACTAATCACGATCAGTCATTTTGACTCTCACTGCTAAAAATTCTTGGAGAATCTT
CTCCATCTTGTCTAAGTGCTGAGACACGCTCGTCCCCTCTTGCATCTTGCTTGGAAAAAA
CCGTTGCCGAAGAAACTTCATGTTTACCATTGTCACTGACTCATACATTCTCTGTGGAGT
CTCCCAGATTTCTCATGCAGACTTAATGTCTCCCACTGAAACTAGTACCTTATCCTTGAC
CACCATTAGCACAGCTTCGAAGAACCTCTTTTTTTTACTGTCCACAACTATAGATGTGTT
CATTTCTGGCTACAACGGGTACGCTCTCTAGAAGATTTGCTCGGGGCTGTTCACTTTCAC
TTGGTCGCCTGGTGGTATCTTTGAAACCTCTTTGCTTGCGGAGGCAGGAGTGCGTCTGAG
AGAGCGCTTCGCGAAAGAATCGTGTGGCGCGGTGAAAGGTTTCCCGTTGGGGTTTCCGGC
CCCCTGGTCTTCACCTAATTGTGGAAGAGGGGGGGTGCATTGAGTATAAACTCTCTCTCG
CGCCTTTAGCTTGTTCCTGTTCGTCTATTCGGGACGGGGCAGGCAGCCCACATACATACA
TGAAGAGAAGAAGAGAGGAGAGGGGGTTCCCTGAGATTAAGGTGTCAAGGCGGTCGAAGA
AGGCCACAAGTGGAAGCAACCGATGCTTTGGTCATTCAGTTGACTCCGCCAGTCCGTGCT
TGCTGTCATGCTGGCGCAGGGCTTTCGGCCTTACCTACTATTGGATTTGAACCAATGACT
CTCGCCGTATGAAAGCGATACTCTAACCGCTGAGTCAAGTAGGTCAAGCTGAGTCAAGTC
AGAGAAAATAGACCCCTATCAGAGAAAGCGTTATCACTATACGAAATATCGGCCTATTCA
CTCAGCTAGGGAATAAGACTAACCTAATTTCCCTATTCACTGAACCCAAGACTAAGGGCA
AAGAGAACTTCCTTTGCTCCCTTCCTTCAACTTATAGGATGGAACCCGGACTCCTAACTA
AACCCTCTTCCGATTGATTGTCTCGATTTCACGGTTGGCCACCATGCCTACTTCTCTCCA
ATGCCTCCTTCTTAAACCCCTTCGTACTGCAATCCAATCAATCGATCGATCAAGAGGCTA
ATCTCTTTTGTTTGGGCCGGTAGCTAAAAGTCCTCGCCTTCTCTTGAACAAGGGAAGGGC
AGCATAGCATTAGCTTCAATTGAACAAGCTCAACCTTGAAAAAGAAAGGTGGTAGGCCGA
AGAACCGTTGAACGCTTCAACTTGGCCACTGAAGAAGGCGAAGGCTGGGCAAGAGACTAG
GCCAACTTACTGCTTACTGCCATGCCATGGTTTAAGCTTTAGGCTCCATAGACGGAACTT
TTTTTTAGGTATTAGGGAGGGGAGGACACCACTCAGCACCTAAGGTGGGGTTCAATGCCT
AACAAAAACGGCCAAAAGAAAAAAAAAGAGATGTATGGCTGAGGGGAGGAGAGAAAGAAC
GCATGCATGGGGAGTCTGTCGGAGGTTCGATAATCTATGATAGGACATCTAAGGCTAAGG
AAGAATTAAAGGAAGTCCATTACTGAGAGAAGTGGTGATCTCGTCTTGCTTGCTGGGAGA
GAGAAAGCTTCCGGACCACCTTTTCCAGCCAGATAGCGAGCGATCACTCAGCAATGAACA
CTAACTGAAAGCGGCCGGGAAAGAGTAGCCATCCCTTACGGGAATCGAACCCGTGTCTTC
GACATGAAAAGACGATGTCCTAACCACTGGACGAAAGGGACCAAAAAGCCATTCTTCATA
TACCTCAGCTCCGAGAATAGAAGTGGTTCGTTTTGTTTCTATACGCAATTCAAGATTTCG
TTTGTGTTCTGGCGATTTCTGATGTGAATTCGGCGGGTCGTCCCCCCGGTTCCCCCACCA
GAGCCCGCTTACGGCACGCATGACGCATGGTTACAACCTTTGCCTTAGCGTACAGCGAGT
TATATAGAAAGCATGAACCACCTCGAACTCACTCGATCGATGGCTCATGGTTCTACGTAA
TTAGTAGGATCGAGTTTCTACTCCAATCTAAGGTTTTTAGGGTTGTGAACTCAAGAGTAC
CGGTACGAGTTCTTTGAGTAAGGAAGTTTTAGCTTTTACTTATGTCAATGAGTGAGAACA
GTAGTAGTAGATTGAGTTAAAGAGTTTGATCTTCCCCCCAAAAGGGATATAGAGGGGTAA
GGGTCCTTTCTTTTGTTGTTGCACTGAACTAAGTAAGTGTCCTCTTCTCAGAGAGGAGGA
GTTGCCTAAACCTAAAGGATTAGTTCCTCGAGTCTAGTTAACTCGACAGCTTAACACGAA
TAACGCGCGAGCTTTCCTCGACTATAGCGCGAGTAGAGTCTAGCTCGACAAGAGGAACTG
CTTAACTTGACAATAGCTCGACTAGGTCGCTTCGCTTCCAAAAAGAAAAATACCTCCTTT
CTTGTATTAATAGTTTTTTTTTTTTTTTACTTGTACTTGATTGAGTACAGGTAGTAGTAG
TGGAGTTTAAGAGGTCGCTATCTCCCCAGTGAAGGCTCGCTTCGTAGACTTCACGAGCAA
AGAATAGATATGACTTACAATCAGGTGCCCATAAGTTTGCTGTCCTGTCTCTGCCTGTAG
GTAGTAGGTCCCTGCTCTTTCCGATAAGCGGATAAGTTGAGGGGCTTGCTTCCCAAAAGA
AACTTCCCTTGCCTCCTCCTGGCCTTGACACTCTAGTTGTTGTAGCTCTTGTTTACTCCT
TGTTTTCCTTCTTTCTCTTGTTAGGAGTTTAGAGTATGTCTAGAACGAGTGGAACGAAGT
GCTTCCCTTAACTTAAGAAGCCCGAGTCCACGATCTAAAGAGGAGCCGAAGGGAGATGGC
TAATAGATTGACTTGCTTTTTACCTTTCGTATTCGGCGGAAGTCAATGGGAAGACCAGGA
GCAGCAACAGGCACAAGCAACACCAGAAACAGAAATCGGAAGAGTCATATATATATAAGT
AGTCGTAGGAATCGCCAAAGCAAGCGTATTCTATTTCATAACCTCTTGTACCTTTAGACC
CTGGATCTTCTAGTTGAGCAAGAGAGGAGTGAATAAGTGGATGAAGGGAGCGAAGTTACG
AAGCTAGAGACTATAACCTACTTTAGCTCATGGCCTTCTCTTCTTAGCAATAGCCAGTCA
GCAATCAAAGAGTAAGTATATGTAGGGAATAGGAGTAGGAGCGAGTAAGAGACGGGGGAA
TACGAGAGGATAAGGCCGTGGATGAGCAGGAGAAGGCGATTAAGATTGTTAGCCAGAGCC
ATCGCAATATGGATGGCAGGGATCGCTCCTTTATGCTTTAGCCGATAGGGAGCGAGGAGG
TAAAGCATGAAGGAGCTGTTACAGAATAAGGTCTTAAAGAATCCGCTGTAAAAACGGATT
CTCCGCATGCCATGTCTGTGCTTTACTGCCTGACTTGACTCTCAAAAGCTCTTTCTTTGC
AAGTGGCAAGCAAGCTATAGCTATGGTTCTATGGTTAATGACTTAATGCTTGAAAGAATG
GTATTCAGGTTTGGCATGAAGTACACCTGGTTAATTCCTTTATTCAGTAAGCATGGTATA
AGAAGAGTATCAACCACTTATTTTTATGCAAATCACTCTATGAATGTAGAAGAATCAGTG
GTGGTTGTCTAATAGATAGAGCAAGAAAGCTAGGAGCAGCAAGGGCAGTGATTGGCGAAT
CTATAGTTTCTGGTTCCTCTCTTTCTCTAAAGGTTTTGAAAATGCAATCCTACAAGTACA
GTTTCAGCAAGTAAGATTTGGATCCCCAACGACAAGCGAACGGGCATTTTCGGGGACTAG
CCCGCTTCCCATTACTCAAGCAAGAGGGAAATTCCTAGCACATAATTAAGGGAGCCATGG
AAAGGTGACTGAAACACCAGAAACGGCGACTACCCGAGCTAATGATAGAGGCAAGAACAC
TTTCCGGCCAAGTCCCATTAATTGATCATAACGATATCGTGGAAATGCTGCGCGGACCCA
TATATATAGAAACAGAAACAGAATCACCTTGATACTAAACCAGATCGAGCCCGGGATCCT
CTTGAAAATGGGAAGATCTAGGATAGGCGGCCAACCTCCTGGAGAGAGCGATGTGCATGG
ACCAGGTGAGTAGGGATGCAGCTCCGTGGACCGCTCGTCGGGCCTGATAGGTGGTGGTAT
CACACCCTTCTCAAAGGAACCGTACGTGAGACTCTCGCGTCATACGGCTCCGTCCCGGAA
TAAGGACCTCCCCTTTCCTTTCCTTTGACCAACGGGTCCTCGAACCAACCTTCCCGTTTT
CTTGCTCGTTAGCGCTTTCGTTTTCAATAAGTTTAGGCTTGACTAATAGAATAGATAGGG
CTTTTCTCGCTTGTTTAGTATTGCTTTGGCTTCGCCGTCCGTATCTTGCTGGCGCGGAAG
CTGCCGCAACTAAAAGAAAATGAATGAAGGAAGAAGGCATTAGCATTAAAAAGACTACAA
AGGCATTCCGGGCCGACTACAATACAAGTCATGAGCGATAGCGAAGCCAAGCCGGATAGG
CTTTTTTATTAATGTCGAAAGCCCCAAAACTAGCTATCTTATAGCAGACAACTCACGCAA
GCCTACTCAACGAATCTCATAAGTAAACGCCTGTTCGCATCGCAACTAATAGAAAAAAAA
CGACTAGACTAGTAGTGGAGTGCTCCTTGTTGTTCGGATCTTGACCGGGTCCGAGCTTCC
CAAGCTCTATGCTGTTGGGGAACTCTGCAAGGGTCTTACCACCTTCTTGATTGACTATAT
TTGAGTCTTTGGAGTACTTGGGGATTATATTCCGCGCCGAGGATTTGTGCTTGTGGGCTA
GGGTGAATATTGCAGACCAGCGGATCTGGTGGTCGACAATCGTTCGGACTTGGTAAAGGT
TGTCGCGGCACCTGTAGTAGGACAGAGGACTTATCGCGATGCCCGCAGACCAATTTACGA
TGTCTCCGTCGCTGACGTTCGTCAAGCAGGCCACGTGGATTGGCCAGGGTCTTCTTCGGC
TAATGATACCTCGATCCCGAAGCCTTCGGAGTATCTTTTTGATAGGCGCCTCTATCTGTA
TGGGGAATTCGCTGCTGATAGATCCCGCCCAGTGTCCTCCTCCTTCCCCCGCCGCCTTCC
GACCCGCGGGAGTATACAATGACAACTTCCGGACACTCATGCCCGATCGTGCGACTGCCT
CTTGAACGTCCGATGGCGCGTTGCTCCGACCTGAGCTATGCAACAACGAGATCCCCCTTG
ATCCTTGCCAGATGTGCTGGACGGTCCCCCATAATACGCTTACTTGGGGACTTCTTACTC
CAGCTGTTCCAAGAGTCTCCGCTAGTGGAACCCCGTCCAGTAGACTCCCTGTTTCGCTCA
TCCCCTTCGTCAGCTGTTTGATCGGGAGACTATTCCCTAGGTTCCTAAACTTGGAATGGA
TGGCGGAGCGTAGGTGGCAAACAGTTATATGGATACGGTGCTTTACCCGTAGACGCTTCT
CCAGCTCTCGCAAGAATTGTATGGGAGTCGTCCTCGGAGGGACTTCCCGAATGACCGTAC
CGGGGAATTCTACCGTACTCCGTGCAGCTATTGTTGTTGATCCTGCAGAGCCTACCCAAA
GGTTCAGGCCGGATTGTAGGAAGTGGGCGATACGTTTTTGTATTTCTATGAGAAGCTCTA
CGGCACCCACGATTCCCAGTAGTAAGTCGTCGGCATATCGCACGTAACAAATCCTTATGA
AATAATGGTTTTTTTTGAAGGGGGCCAGTTTACGGGCCAGGCCTCTCTCTGACCTGATAA
CTAGTCTCGCCTCCCCGCCCAGCTCTATCAGCAGGCCCTTTCTTTTGCAATACTTAATAA
GGTCTCTCATGGCCCAATTATTATAATAAAAGCATTCTCTACCATAGAATTCGGCCTTCG
GGGTCAACCCGGCGGCTTCTATTAAGAAGGCGGCGCAAAGGAGGCTCGAGGGCTTGTTAA
GGAAGGCGGCAAGGGCCGACGAAGGGGGGAAAACGAAAGGCGTTTTCTGGTCCCCCCTTC
GCCGGGGGGTGCTTGTGGGGGGGGTGTGCCACGACGAAACAAGGGAATGAAAGGCCGCTT
TGCGTTGAATGCTCTTGACCCTGCCCACAATGATGGCTCTGTTGTCTTGGGGAGCGTTGA
AGCTTGCTTCTTCTCCAGAGTTTTCTTGGTCATCAATACGACCTGTCCTTAATAGAACCG
ATCTTATTCTAGGAATTTCGTACTTTTGTCGGATCCTTCCTATCTCCTGATCGAGCTTGT
GTAGGTAGATGTTGCCTGGTAGGGCCGATAGTAGTACACTGTGTGGGACGGAGTAAGGGC
CCTTCTCACCTCCTACGAGTCGTCCGGCGGAAAAGACTTTATGAATGGAGTAAAAGAACT
TGGGATCGTCGATCTCTTCCTTAAAGATTGGGATGAGTCGATGTCGGTCGATGGTGTGAA
AACACTTCCTGATGTCGAATTCCAAAAACCAGCGAGAGGTTCCCCACTCTTCTTTGATCC
GTCTTAGGGCCGAGTAGCGGCCTCGACCCGAGCGGAAGTGCGATGTGTCTGGAAACTCGG
GATCATAAATGGATTCGAGTACCATTCTGATCGCCTCTTTCATGATCTTTTCTATAGGTA
GAACTACTGTAAGCGGTCTAAACTTCGACCCTTCTTTCTTTCTTCATATTGTAAAGGGGA
GCAAAGCCCGTTTTTTGCTCCCTCTATTGATATTGATAGATCAAGGCCCCCCTGCCGTCG
TTTCAGTGACTCATAAGGCTTCCCTCAGCTCAGTTCTTGAGAATGGTCGCCACCTCTCCC
AGGACCGGAATGATTATCCCTGCCCGATGGGTCTACATCCATCCCTGAATGTCGTCGGGT
ACTGTTCACTTCCCCGCCATTCTTGTAACCGTCACCTGTAATCCGCGCAGGTGTGTCCGC
ACCCCCCTGAGTGGACGAGAAAGAAAGGATTTTTCGGAGACTTCGTTCCAGACCCAGGAG
TCAACTTTCCCGTATGAGCATTCGGTACATGTATCAGTCCGTGGAAGAGTGAAAGGGTCA
CCACTACTGAGGATCTCCCCCCTAATCTTAGATAGGTCGTCTGAGGGTTCGCCGCGGTTC
ATTGCTGTGCTTACACACTAGGCTACCCTTCTCCGAAAGCTCCGCGGGACCACCTACCAC
TAGTCTTCGGCCGGAGGGGTTTATTGCACAAAAACGCCGGGACGCAGGCTCCCGAAGAGG
GAAGCCCAACGAATGTCAGATGCAAAGCCCCGCACCTCATTAAGATCATATTGGCATACT
CTCCCAAAAAAAAAAGAGCAGACCCCATTGAAGACGAGAGTGAGGTACAACAAGGCCATT
TCTGTCCACCGCCCTTCTCACGGAGCCGTACGTGGACGTTACCGTTCATACAGCTCCCAG
CCGGCAAGCAGTTAGCCTCCCTCTACAAAGAATGGAAGTATGGATGAATCGACATCCAAA
TAAATAGAGGAATTAGGTTTTTCTTTTCAGCAATAACATGATAAGAGCATCCCTTTCACA
AAAACCTACGGGTCCTCCCCCCTATCCTGCCTGCCACTTCAGCACCTTGTGATCTTTGAG
AAGATCATTACGAGCCCTCTCCTAGAATGTTTTTGTAGATTCCGAAAATTCCACGGTGGA
TCAGGATGAGTATGTCCTGGATTCATTCTCATCCTGGAGCTTCTGCTCTCCTCCGGGGAG
GGGTTTTTATAGATAGAGAGGTGAGTCGAGGGTAGCCCCCCGCTTGACCGATTTCTCGGA
ATCAGAGGAGGAGCTCGACCCAAACAACGGCTAACGAGCCCCTATCAGAGAAAGCCTTGG
TAAAGTAAAGCGCGTTAGCTCTTTTAAGTTAAGGCGCGCATCCTCTTGCTGGGAGAGGGG
CTAATGCCACTCGCCCTAATGAATAAATAAACAGGAGAGGGGTGAAGCTTGCTTACTTGT
TAGAGTAAGGAGTTTAGGCTTTCGAAAGCTCAATCCCTTGCTTGTTGTTTTCGAGCCGGA
GCTCGCTGGGTAGTGAAGTGGTCCGTGAAGGTTAAATCACACTTGTGTTAAGCAAGCCGA
GTAGTCAGACTTAAGATTGAAGCAGCTGTTGGAGAGAAGACACCAGTCAGACCTGCAAGC
ACCGGGTAGTACGCAGCGGCAGTTTTCAATCATACAAAGTGTACTCGTAGTCTGACTTTT
AGCGGTAGTCAGCTGTCCTCGTTCTCCTCTTTTCATTGCCCTATTGAGTTGAGTAAGGGT
CGGTGTTTGCAAAAATGTCGAGCCGACGGGGTCAGGTACCAGTAGTGACAATGGCAAAGG
GGGGGGAGCTGGACACTGCTGAACCGGAAGAGATTGCTCAGGATGAGTGTCTGGGTAACA
AAGCCGAGAAGGGTGTAGTCAAGGTGCGAGTTTAACGAGCGAGGAGAGTGATTTGGCCCA
TAGAAGCGAGGATCTGGAAGAGAGGGTTGATACTGGGTCAACTATGGCAGTGACTGAGGG
GGACTTGTTCTGTGATAAACAAATGACTCCAAACAAGAACCTCAGGGCAGCCAATCCTAA
GAAAAGAGGTGAACCTGAAGCAGTAAGAGTAAGCGTTCAGGTGCTGGTGCTATGACCTTT
TTTCCACCTTTTTCGAATGATTCAGCGCTCTCAGAAAGCGGATCAAAGGCTTCCTATTCA
ACGGATTCGGATTATTCTACTTTAGATGCTTCGGATGCTTCCTCGGCCGCGCAGTACGTA
CTTCTGTTTGGAGAGTCTGTTCCTTACTTAGCTAGGACTTTGAGTGACTAGAGTAGCCCC
TCTGTATCCGAAGGCGCCTTTTTGTTTATGCACCTGAAACGGCTTCCGATTTGACTTACT
TATAGTAAAGTAAAGTGGATCGACCCCGTTCAGTAGAATTCCGAAGAAAGAAGGCTAGGC
TTCTTGAACCAGAGCTAATTCCCTTTCGACAATGTGTTTGAATAGCAAGCAAAAGTACCA
CGACCGAACAATTCAATTCGGTTAACAAACTACTTCTAGAATGAACTACATCCATCAACC
GGCATACCTTTCTTCTCGTAACTACGATCTGTCTTCGGTGTTGATATGATCTTTCTATCA
AGAGAAGATCGGGAATTGCCGCTAGGCTTTTCTTTTAGCTCTCACTCATCCCGGGCGATT
CTGATTCTTATTGGCCACTAAGGAGTAGTTGTGGCTTTTGACCAAGAGAACGAGCTAGAC
AGAAAAGGTACCACCGAAAGAAGGTCGACCTCACCCCCTTTGGTAAACCGAAGCAGAGAA
AGAGGAAGAAGCAAAGCTAGGCCATTCGATTAGGGATGTTCTCACCTGTGCGTACTATCT
TGAAGAAGGAATATAAAAAAGAACCTTATTCTTTTTCGCATCTCCCAAGTTCGAATGCTT
TTTTGCTGTTAAAAGAAATCGAATACCATTCGTGACCCAATTCAAAAACGGAGTGACTGA
AGACCTCCTCCCCCTTTCCCGCCTATCCCTCCCGCAAGAGAGGACTCGTTCTGGCTTTAA
AGAGCCTCTTTTTTAGCAGTCTCGCCCATAAGATAAGAGAAGATTGACCATCTCTTCTTC
CAAGCTTCTTTCTGCTTCTTCTCGGCGTAACGAAAGAACTAGATGAGGAGAGGCCTCCGG
TTTCAAATCCCTACCCTACGCCTTACGAGGGCGCCCTAGCCAGATTCACTCCCAAGGGTC
AATCAAGCCTTTGAAACTAGTTCAAATAGTCGTCACAGTCTTCGTTCCTGCTTTCAACGA
GACTTTCTTAGCTGCATCAGCTTGTAAAACTCTCTCTCCTTCACCAGGAAAGGGAGAGCG
GACAAAGTACCAGACGATTTGGGTTGGGTAAGAAGAGCGTACGATAAGAGTAAGCAGACG
ATGTCGATAGAAGACGATTCGTGGGATCTTCCTCAAAGTCAAAGAAAGAGAAAAATGAGC
TAAGCTAAAGAAGGTATGCCCAGCCCATGAAATTCGATGTCGAATGAGTACGATTTCGAG
CATAAAGAGAGAAGAAAAAGGAACTATTTAGCAAGAATCTAGGTTTAGCAAGATAGCTGC
CAGAAAGACTGAGCTTAGGTGCATAGCGCTTAAATAAGTGGTTGAAGAGTAGCTTTCCAT
CCCGACAATGACTACTTACTTTCCATTTTTGGGATTTCACTTAACTTAAAAGACTGGACT
TCCAGCAGCAATGAGAGCAAAGGCAAGGAATTGATGCGCCAATAATCGAAGAATGGGGCA
AGGCAAATTTCCAGACAATGGCAAGTGCTTGAGAAGGAGCTGTGAAAGAAGGGGCTGCTA
GAGAATAGGGAGCTCTTGAAGAAGAAGGGATTGCGGGGTGAACGGCATTCTGTTGTACTA
CTAACACTAGCTGTACTAGAGTAGTTTAGTAGCGCCTTTTGAATCAAAATCAAATAGGCG
AACCCTTTCCGAATCCGAAAGGCGAACAGCCCGCATTGCAAGCAAATAGATAGCCCCCGC
CCGTTTGAGTCGTTGCGAGCCGGAAAGCGTACCGGCAGTTTGAGTCACGAAAGGGCCGCT
TGCTTAATCTTTATTTTATTATTTATATATACAAATATATATACAAACAAAGAAGAAAAT
CATTTTTTTATCCAATTGTTCATTCCTGGGAAGAGGAAGAAGCAGATAGAGCAAAGGCCT
CCTCTTTCCGTCCACTCTTCCCGAAGTGAGCGAATTGCATGTAGAGATCCGTAGGGGCTT
ATAGTTTAATTGGTTGAAACGTACCGCTCATAACGGTAATATTGTAGGTTCGAGCCCTAC
TAAGCCTACCACCCCCTTCTCTTCACCCGATACAAGAAGGCAGTCGAAGTCCCCTCCACT
CTTCATTTTATGGGAAGACATCGCGTTCCTAGTCGATTTCCCTCATTGCACTGTCCCCTT
AATGCTACGAAGTGAAGCAGGCATAGAGACCAACCAAACCATAGGGTATCTATCCTGTGA
TCTTTCATCAACCCCGGCTCGGTATCGGTAGTCTCAGTCTTTCCCTGCCTGCCCTGGTAT
GAGTTGAGAGTTTAAGAGGGAGTCTTATTCTACTCTAGGCTCACTCCACCCCCTGTCTTG
TCTTATTTCAGGAGGGACTCGATTGTTAAGAAATCCCTGACTCTGTCTTTGGGCTAAAGC
CTATAGTTCTCTCCTCACTAACGGAAGTATCTTAGTAAGTAGCATCAGCTCTTCCGGGGG
GAAAGCCTAAGTAAGGAGTTTTAGCGGGCTATCCACAAGCATTAGTTCTCCCCCTGACCT
GCCTCCCAACCTCAAGATCATCAGCGGACGACGCCTTCTTCCGAAAGTCCTCCCTCTTTG
CTTTGCCCCAGCGAAAGAGACTGAAAAAGATCCGTATCTGATTCCTCGGGTCTTGCTGCG
TCAGCTACCGTAGATAGGAAGAAAGCTTAGTAGTAGGAAGCAAAGAAAAGTATGCCCTAC
ATGTCAACAGGGTGGAAGTTCAAAGCATCGAAGATGAGTACATGGAAGCACCAATGAAGA
AAGTCCAGAGTGCAGATATAACCTTCTCGACAGAAGACATCTTGCTGGACAGGAAGAAGC
ATACATAAGCGGCCTCTTTTTCTCACCGGTGACATCGGCGAAAGAAAGAAGGCTACCGCG
GGTAGAGATCGACCCTGGGGCCTCCATCAACGTGATGCCACTGCGGGCCCTAGCCGATCT
TGGAATGAATTCCTACGAGCCGGCTAAGTCAGACCAAGGTGACTATTCCGGGGTACAATG
CCGACTCGCAAAGAACCATCGGCAAGATTCGTCTCTTGTGTGTGCCAAACATGGGATCTG
AAGACTGAGGTCACTTCTTACGTGATTGACGGTGACACCTCCTAAACTTCCTGCTTGGAT
CCACAGCGTGGTACCTTCCACCCTTCATCAATGCTTCAAATACGTTGATGAGAAGGGAGA
AACTGGGTATTTGCCAACAAGAAGCCCTTTTTTCATTTTAAAGGAGTCTAGGCATACTGT
CTGTACGGATGCGCGTCTTTACAACGACGGCCCAGCCCAGACAGTGATGGATGACGAAAG
CCCGCCAGCGAAAGCCGAAGCACAGGTTCGTAGACCTCTCCGAATCCCAAAGTAGAAAGC
TAAGGGATTTACGGTCAACGCTATCTCAAAGAGCATGACCCCGTTGACGAAATCTCTAAA
CTGGGGCTGGGGGAATTACTTCAACTCTCGGTAAAGATGCCACTTCCTGCATTACAGCAA
CCTTCTCAGGCAGAGGACCCTAATGGAGCGACATTCGTCCTCTCAATGGAAGGTTTTTTT
CCTCATCTTTCACAGGGTAGCCCGGAAGTCTTCTTCTACGCTGGAAAGAATCGTCACCGA
TGGTGAGATAAGAAAGAGAAAGTACAGTCCGATTGCAAAGAAGCGAAGGACATGGGCTAT
GACCTTGAGGAGCCTGTCGGGCTGAAGTGAAGAACGGTCGAGGCAGAAAAGTACCCCTCG
AGCCGCATCTAAGTGAAGAAGAAAGGGAAGCTTGGCTAGCCGGCCAGTACGTACGTCGAT
CTCAGAAAACATAGGCTTGGGCTACCTGCCAACTCCGCTCCCTGCGCCGAAAACTTTGTC
TGACGCCGAAAGTTCTGGAGATCTTTCTTTCAGATCTCTTCCAATTGTCTATAAACTCTG
TCTCCGTCAAACAAAGAGCAAAGAGACGAGAGTAAGTTCAAGAATAGGATGTAGAGCCTG
TGCCCCCTACAGAGGACGAGGTCAAGTAAATGGATCTCGTGTTGACAATCCTCGCCCTGT
ATTCCGAAGTGCAAGCTTCTCCAATGAAAGAGATTTGACAGTACATGGATCTACTCAGAT
AATTCTTTGATGTTTTCGCTTGGAGCTACGCCGAACTGGACTAGACCGAAAGATAAATGA
GTTAGCTCAGGCTCAGGGCGTGAAAGAAAATAGATAAGAAAGGCGATTCCTGATCTGAAG
AGTTTAGTTGCTATAGTGGAATCTGTTGAATTTGGGAAGGCTCACAGGTTTGGTGGTATA
TCCTTACATATATAAGTAGTTTTCCGGCTCCGGTCAAATGGATTTAGGAAAGCTTCCACG
TGACATCCTCAAGTTAGTCTTCTGCTTGAACTGTCTTATCGAAAGCTAAAGGTAGTTAAC
CTAGGGGAAGAATCCGACTAAGCTTTGCCTTGAACTTGGCACCTTACCTTCTAATCCTTT
GCTTGGGAATTCGATTAAATAAAGAGGACTCACTGATAGTGGCACTGGAATGATAGCAAG
CATCCCTTCTTCTCTTTCTTGGTATGAAAGAAGTAGCTAGGACCCATCTCCCTCACAGTC
TCCTTTCGCGGATTCTCTAAGAGCGGCATCCACATGATCAGAAAGTAGTGACGAAGGGTC
AGGTAAAAGTGCTAACATGCAAAGAACGGAAATGCCGACAACCCTCTTTCTATCCCCCGT
CAGTGTAAGAAGAGGAATCAAGTCATGCAGTCTCCAATCCAATCCTTGCTCCCGGAGTAA
GTCCTTGGGGTTGATCTCCAGGTTCTGGTTCTGCCTCATCTTCTAATAGAAGTACCTCTG
TAAGGACTCCATCTCAACATCAATTCGCAGGCTATTTTACTTGAAGATTTTCATTAACGC
CTTACGCAGAAAGAGAGCCCGAGGACCCGTCTATCCCGATCGGGATGATAAGGACTTGTC
CTTACTTGAATTAAGACTTGAATGAAGCGGGCTCAATAAGTCTTGCTCTTCGTGAGCCAT
AGCAACAGGATTTCAGAGAAAGAAAGCATTCGCAGTAAGCCTAGCGGCTTCCTATGATCA
CCGATCAAATAGCATCACGCTCAGGAAAGGATTTCTCCTCAAATCAAGTAAGTCTTCCCT
CCGCTGGAAAGAACGGATCAAGAAGTGGTGGTTCAGTCACTTCGGTAGGGGATTCGCGAT
GCCATCTGTATGGTCTTGCTGTTGATGGTACCTCACAATGGGGGTGCTGCCCAAGCGGAG
CTAACTACAGGTCCGAATGCGATCACCCAGACCTTTCAAATACTTAATCTAATACAAAAA
TCCTGTATACGAAATTTCTTCAGTTGCTTACTCGACCTAAACAAGCCAGACCGAACACCC
GAAAAAGAAGTTCTTTCTCCAGGAAATGGACGAAGAGCGAGGAGGTATTCTTCAGAGAGA
AGAGCCTAGAGAAATTTAACGATAACTGAAGAGGGAATGCGGCTTTACTAGTTTAGAAGA
CTATAGACTTGGAAGGCTTTCCCAGTTCGCCCTAACGCAGTGTCAGGGTCACTACGAGCT
GGACTGGTCGCTCACTTATTCTTTTCTTATCTAGCCTTCCCTTCCAACGATCGGCGTATC
CGCTTCCAGAGGTTATGCTTTATCCAATCCAGTTTGTGAGTCTATTCCCTTTCCTTTGGT
TTCTGATCTCTCTGTCCCTCCCAACCATACCTCCCTTACCTTCTAAGGAAGGGTCACGGT
TAGCCAATCACCTGGCAAAGAAGAGAACTACGTTTGACTTGATACCTAAGGGGGTACGTA
GGCAGCCAAGGAAAAATCCTGGTCCAGTTGTTCCTTTTTGAGGAAACTATTACACTAGAA
TGAAGATAGATTCATCGTTTTTTTTCTTAGTAAGAGTAACCTCAGTTGAGAGTTGATTCG
ATAGTAATTTATTTAAGACTGTCGTCTTTGCTAGTAAGTGAGGCAATCGATCGGAAGGTG
GGTAGATAGCTTTTGTGATTTGAGAGGTTCGTTGTTGATCTACCTCGGACGTACCCATGC
CGCGTGGGGAACCGAGTAACCAAAGTCACGATCAGTCTAAGGTTGAAATCTGGATGGTCT
TTTTGTACTGCCAGACGCGCTGGTTCGAGTCCAGCTCGTGACAAAGGGCTACCCTTTCTC
TTAAGAGAATCTCGATATCCTCACTGAAAAAAATTGGAATTGGAAAGCAGCTTCACATCA
CAAGTGAGGAATGGTTTTTAGCCACCAGTGACCGGCTCAATGATCGTATGCGATCAATAG
AATATGTACGCGCGGGCGAACGAATTAATGCTGCTTCTGCCCGCCCCTGCTTCTAAGCGA
GCGAAGCCCTCGCCTATTCATTGGATTAAGAAAATGGGAGCGGTCAACTCTGTATAACAT
GAGAGAGGGAACACTAGACGGGAGGAAGCGAGTGAAAAGGGGAGAAGGAAGAAATGGCAA
TAAAGCCATCTCCGGTAGTCAATAAAAGCTGATCTACGACAAGCCTTCATCAATAGTTCA
GCAACCAGAGCTACTAGGCTAGTCAAGACCAGGCTAAGTAGTTTATTCAATCCAACTTCA
CAGTAGTGATCATCAAACTGGGGTGGTCACTCTGCCTGCTTCCCATGGGTGTGATCGGCT
ATCTCTTTTAATGGATTTTTGAGTAAAGTCAGGCTTCCCTCAACATCTGCTTCAAAGAGC
TAAACCCCGGTCCTTTTTCTGCCCGATAATGTATAATTTCTATTCTATTCTATTTGGCTC
TATATGGCCTTCTAATGCGTTTTATTGTCCTCATGTGGAGAATCAATCATCTTCCATATG
AAGAAAGAAAGGTGGTTTTCTCAGTAAGAATCTAGCTGTCTGCTCGCTATCTGCGTCTCG
TGTAAGGGCATAAGGATAGAAGTTACTCGAGTGAAAGGAGAGGGATCTGGCTATGAGACT
TCACGAGCGAGCTCTTCTCTATTAGCCGTAGCTGCTAAAGAAACGAAGCAAGTCGAGCGA
AGCGAGGGGAGCTAACGCCTTTACCTTACATAGAAGAGATTAGATGTTAGCACCTTAAGC
TCTCTTTCTTAAAAATCTACTGTACCAGTGAAGTAGCCCATGGGTATGGGATACGAGCGA
TTAAGAGTCTTATTGCTTTCACGTAGTCAATGTAGGTACGTACTTACTCATATAGCTGTA
TGATGCTCTCGGTCTATCCTGGATATGGTAAATTACCATAATTCTTTGATTCTAAGGCTG
ATAATTGGCTTTATTTTATAACGCCCGTTCTCGCCAGAATGTGGCTAATTACGTATGACT
CGTTAAACGCGACTTTCTTAGCCGTCATAGTGTAAGTCTAGTAAGAACTACTACTTCTTT
CTCTGATTCGATAGCCTTTATAGTCAATAAAGAGTGGGAGTACTCACTCATATAGCCAGC
TATGAGTGACTACACGTACCTGCCCTCTCCTGTAAGTCGAGTGGTTTAACTCCTTAACAG
GACAGTGACTGACGTACCTTGTTCTTGATGTCTGACGTCGGTAGCTTCATGCTATGCTCG
AAGAAGGGAAGGGGGATCAGACTAGTATGGCTTGCCCTCAAAGCTTAGAATGCCTCCTTT
CCTATTATCTGCCTGCTTTGCTTAGCTATCCTCTTTCAAAGTAGGCATGAGCGCCTAGCA
GTGCCTGTCTCCCTATCTAGATCAGGCTATCCACGTATCTGATGTCGAGAATGCAAGTCT
TGGTCAATCGGATAGCTGAAAGCTAAGTCATGTTATAATGTATTCCCCTATGACTTGTCC
GCATTCAGGACGGAAAATTAATAGACTATTTTTTTCTATATGTTAATAGATATCAACTAG
GCTGGTATAGTAAGAAGGCTGAGGAACGATAGGATGCTAAAGATCGGATTCTGTTAGCTT
ATCTGCAGTTCCTGATCGAAAACGTGCTACTCCTACGGAGACTGCTGCGGATTCAATACA
ATAGGCTAAATGCCCCCATTCTTAGCGTAAAGGAAAGGCTGTCCTCTAGTTTAACTGAAC
GCCGGCAAATAGAATGGAATTGGCTTAGAATCGAAGGAGGATATTCATCTTTCATGTTTG
ATGTTTTCAAAAGACTATCTATTTGAATCCCCGAGAAGGAAGGTCTCAACACCGGGCTGT
CCTCCCAATCCACAAAACTAGAACTACTGGTGACTGACCTGTCCTACAACTTACTTGCTT
TCGGACTTCCTGGCTGAAGAGCAAAGAGATATCTATTTTACAGTAAAGCTGTAGCTTCAT
CTCATCTTAGAATAGCTATTCCGCTCGCTGGCATATTCGGTAATAATGAATGAAAGAAAA
AGAGGAGGAAAGTGAAAAGGCAATCAGACTGGCTTACAGGCCAACTGCTTCAAAGCCTAG
CTGACTAACATCCCTCACTAGCTTTCAGAAGAGGGAATCCAATCCATAGGTCAAACTACT
TGCAACAACTTCTTCGAAGAGAAAGCTGCTGCCCTTCTATAAAAGAAAAAGGATTGTCTT
ACTTTCTTTCCTACTTGACAGGCCAATTCATCAATTGATACTGAACGAGACTTTTGTCCA
TCTTTTAACTAAGATATCAATTGTACTAAATCCATTCCTTTCGCTGCTGACCATCAGAGT
ATATACTTTGCTTTTTGGATTACTAAAAAACCAAACTGAAAGCATGGATGGCATTGAAGA
GCTAGATCATAGCCGGTATCAGGCAACTCAAAGGCCAACCAAGATCAGATGAATAAGATC
GCTTCCTCTACTTGGAGGGCTGGGTGAAGGCAATGAAGGAAAGCAAAAATAGAACTCGAA
CGAGAGGCGACGGAGGCTGCTTTCTCAATAGGTGACGACAGGGCCAGAACGGAACGGAGG
AGAACGGGATAGATGAATAGAATAGTTCCGCAAAAGCACACTCAAAGACAGGCGAGCCGA
ACCTTCATTAGCTGACTTGGGAATGAAAGAACTGGGCACTGACCTATCCTACTCTTATGA
AGGCGACAGACCAACGTGTCTTTTGAAGCTCATCTTTTTGCGTAAAACGAAGATCATTTA
CGTTCTAAATAAAACTATTTCTTCAATTAAGTCAGAAACGACTCATTCATCAACAACTGA
TTCAGAAAAATAGAGCTCAAAGAGACGGGGGTCCTGTCTTTTATGCATTTGGAATGGTAG
CTTTGGTCCGTACATCGCTGGCATAACCATAAAAAAAGCTTAATATTCAGTTTGCGTGCC
TCGTCTGCCTTAGACGAGTCGTATGCTTTGTTCATTTCGTAGGCATCGAGTGCGTATACC
TAAGAGTACTCATTTATGCCCACTTTGAATGAATAGGAGGGAAGGGCCTATACAGATTCA
TCCTGTAAGGACGCCAGCACCTTTCAGCTTTCCAGTTTACCCAATCAACGCCCTCCTCCA
TCTATTCCCCATCATAGCACTTGGAATGACTTCCACAGACCTCCATAACGGCACTCTTGC
CGAGAAAGCCCTTCCACATCAAAGGAACTTAAGCTTTCACTGACCCCACAGGCCTTTTTT
GCTATAACACGAGAAAAATGCCTTATCGCCAATGATGCTAACCATACCTCACTTGTCTTA
GCTGAGTTAATGGTTCAATTAAATCATACCTGCCCAGACATGTATAAAAAACCAATTACA
CGCCACCGGATGACCTAAAGATCGCGTGGTTACGCCTTAGGAACCGGAGAGGCAGATGAA
TATCTTTCCTTTTTCTTTAGACTTTATAACTCCTGACCCCAAGCTAGGAATTTTCTTGTT
TTCTGATTGCAGTGACTGCCCTTACACAACCGGAAAGACATTGACTCGATCGACAGGCCC
TCGCTACAAGACTGAAACAATTCGAATGATAGAAGAATCGACTGCTGCTCCTGCGCTTAC
TACTTTGAAAAGAGAGCATGGGGCTAGACCAGGAAAAGCATAGACTCGATCTACTTCAAC
AGCAGTCACTTCACCACCTGAAGGAAGATGAGTACTTTTTTCGGGAAATAAGTTTCACTC
AACTCATCCCTTAGTTTGGAGGCTTAGCTTAAGTTAAGCTCTTTGATTGAGGATTGGGTA
AGAGATGGACTGGAAGACTTCGAGCACTTCCGGGTTCCCCTAGGTCTATTAGACCACCAT
CAACTCATAGACCAATAGAAGACTTAGACATTTATTCTTTTTATTTTACGAGGTACAAAG
CAAGAACCAAAAAGCATTGAAGCGAATCAAGCAAGAGAAAACCGGAAAAGGTTCTAGATC
TCCTGGAAAAATAGGAAAACATAGCCTACTTACTTGGCCTACTCAAGAGCCAGACAAAGA
AGAAAAAGCAAGAGGTTTGAGTGAGACAGCAAGAACGTCAGCTCACCCAAGGAAGGACGA
AGGAAGAGCTTTGAAATCCTCATCAAGTGAGACAGAAAGGGCAGCTACTTAAATAAGAAA
AGGAATTGAACCTATGAGTTCGATCCATTAGGTTCTTCGATTTATTCAGGTAATTTAATT
AGTTTGGGAGAAAATAGACTTCCCGCCATAGCTTGCCTCAGGTGGAATGGAATTCTTAAG
TCTTAGACCACCCTTCAAGAACATTGCACGTAGCATCACCACTTCCTACGCATTTCGTCG
GTCAAAAGACCAGGTCCCATTTCCTATTTCCACATCTCCGGTACCTATCTTATGGTCTAA
TTCACCTCGCAACGAAGGGCGCACTTATCTTATCATAATTACAGGATCACCTCGTATTTA
GTACTTCTATGATATCGAAATCCGGGTTAAACTACGGTTCACCCACTTCTGGCTCATCAA
CTGGGGCAGATCACTCATCTTCGGTTTTTATTCTTCCCTATCAACCCACCCTAAAGCATA
GGAAACTACGTCAATCAGAGGTTGTTAGCCCCTGTCCATGATAGGTTGATGGCGGTTCTT
CGCCAGATACCCATGGATGGCACCTTCGAACCGCAGAGAAGTAGTTTACTTGTGAAAACT
TCACTATAGACTGCTTTCTTAGCCAAAAACTCTATCTCTGAGAAGTAGTGCTATGAGGAG
GCTCTTTGCTTCTTTCGTCCCATCGAGGAAATACCCTTTACGCTCCTCTCCCGTTGGTCG
AGTGGCTTTCGCTCCTCAAACTCTTCAAAACAAAAGAAGCCATCCTTGCACCTTATCAAT
CTAATACTGTTGTTTCCTTTAGGAGCTGAAATGCCGACATCTACTATTCCATCAAAGAGC
CTATTCGTCGTAAGCCCTTCTAGTTCATCTACATCAGCTAATATCGAATCGCCTGTTGTG
CCCCGAGAATGGTCTGTTACGGGCTATCATTCGTATCTTAAGGCAGTTCAGTTGATCGAT
CCAGGTCCATTCCGCCTCTCTTCGGGAAGGAGGTCAAGCAGGGCTTCTTTAACCTTGGGG
AGTTCTTCTGAAGCTATGTCCGCTGACGAAGTTGGGGAGCTTGGCCAGTCTCTCTATCGC
CCTGACCTTCGAAAGAGGATCCTCTTTTCTGGCACTAAGTTATCCTTCGCCCGATTCGAC
ATCGGAAGAAGCCCCACTATACTAGATTTAAGCAATTCGGGTGTGGATCCGGCTAGACGC
ACTTCACTTTCTATCGGACGTCCGCGCAAGGAAAGCAGTTATATGTTGTTATCCTATAGA
TTTCCAGTTTTCTGTCATAGCGGACCAGGCTAATTCCCATACAATACATGGAGTGTATTC
CCTTTGTCATCTCTATAAGATACAGAGGTTTTCCACTCTATGTCGATTGTATGGTATTGG
TTATAGGCTTCTTTGTAAACTTAACCACACTAAGATTGATTCAGTCTATCTAATTGGAAG
ACTGCTATTGAATTAGCGCTTTCAAAGGTGTCTTTTCGCGACTCCACTGCTATTGATAAG
TGCAGCTAACCTCTTGTTAGCAGCTTCTCCCGTCCAGGATTCAGCATTCTTGGATTATCT
CTCTTTAAGGCTGGGCAAAAGCATTGGTTGACTTTCTTTCTAAGAGTTGGAAGCGAAGGA
AAGTTCTTCCCGTTCTGCTTGCTCCTTTAGCTCATCAATGCCTTTATGCTGTCTATTTTA
CTTTCCCTTCCATGGCAGGCTTCGACAGAGTAGGAGTATCCAATTGAACAAAAGGTAGCT
CAATAGATAGGGGAAGGGAGTCAAAGGCAAGGGGTGGGGACGCTTCGCTTACACATTCCC
TTCAGGGACAACTAGGCGAATGAAGAGCAATGACTAAACCCGGGCGATTTCCAAGACTTG
GAATGAATGCCAGCAGTCAAGATTTTCTTTCTTCCTGGCTTGGTAAGTAAGTGCTTTTCT
TTGTGGGTGAAGGTTGTTTTGATTGTAGCTGAAGTAGGCAGTCTGCCCTTCTTTCTTTTT
TAAGGATTGGAAGTCGAAGTCGTTATGTTAAACCTTGGAAGTAGTCCAAGTAAATTCCGG
TCGTATCCGGGGCATTGGCTTTTCCCTTAGCCCGTGCACCTCCTTCCGAAGCAAGTAATT
GGATTACTTATTGATTGAAGTTATTCTAGAAAGTTGGTTACTTTCAGAGTCAGAGTTGCT
TTCTCTTCCTCTTTTCAGTCTTTCATTTCTGTGTAAGAGCCCAAAAGGGAATCAATCGTT
AGCATTCCAATCCGTAAAGAATCTCTTTGTCTTATATTCTCTTTCTCGTATTCGAAGTAG
TAGAGCGAGCTTATGTGCTTTTCATTTAAGGGAATGGTCTTTCGCAAAAGAAGTGAGAAT
CTCCTTCCACCTTTGATTTGATGATAATCGTATCATCCTTGCCTTTCCACCTTCGACTCT
CTGCCGGAGAACCACAAACAAGAAAAGAGCTAAGAATGGTGAAGACATTCGCTAGGGAGC
TAACATCTTAGATGGTTCATTCCTCTCTCCCTTACACCCTGAAACTAGGGCTTTAAGAAG
GGCCCCTCCTACTAGCTTCAATCAGCCCCATACTGATGAAAGGGCTATGCATCGAAATGA
GGTATCACATTCTACACACCCATCTATCTATTCTGAACCTAGCTTAAGCTCGTCTATCAA
AAGGGGTTCACTCGGCCAAAGCCCAATGTGACATTGTAAATACTTGAGGGAGTGAGATGC
CCACCCACGCTAACCAACGATCCAATGCGCTTGAGTGGATGAACAGGATCCCTTGTTGGA
AGAGAAAAAGCAGAGAATCTTCCCAGAGTGCCCTATTACAGATTACAGACGGGCGATCAA
GGGAGGAACTAAACTAGCATGAGTGCGACCAGTCAGCGAAGTCCTTTGTTTGAGAAAAGA
ATGAGAGCAAGTCGCTGAAGTCACCGCTTTAAGATCAAGGTCTAAGAAATGTTGATGATC
CTGAATTGACTGGATGCATTCCCGTGCGGTCTTAGACCCCTTGTATCGAGTGAACCCGGA
GAGATGCATTCAATCCAGGCTTGGCCTATCTCAATCCAATCTCGGATTTACGTTAATTAA
TTAAGGTAGCTAGGTAGTTCCTGAGTTAGGAGTTAGAGTTGTAGCGGATAACAGATCTGA
TATCTTATATAGTTCCTCTTTCCTTGCTTCTTAGTTTGTCTAGGAGCAGGAGTAAGAAGT
CATAAGTAGTGGTGAATCCGTGTAGCTGTCAGCTGCTTAAATGGTAGTTGTTTATTCTCA
CCTGGTAGCTGCTTTTAGAGAAGAATCTCTCTTGCTTGGAGCTCTTCTTCGTCCTTCGAC
CTTTTGAATGATGTCTTCTCTTCTGGCTTTGGTGGTCGTGGTATAGCCTTTTTAGAAGAA
AATATCCTCTTCCCCAGGAAAGCTAACTCAATAGGAATTCTCTCTCTCGCCGATGCTATT
GAATCCGCTCTTTTCATTATCAAGGGCAATTTACAAATGTATTAAAGGAAGAGAGTGGTC
TTTCCGGGGCTTAAAAGGCCTGACTCGAATTTCCTTCAGTTGTCACAAGAATAGCTCCAG
TTGAAGAAGCTGCGATTGTTAACGGATGGTGAGGGATTAGAGTATGAAGCTCATAGTGTT
TTTTTGCAATGGAATATGTTGATTATTTGATATTTATTGAATTGCTCTGTTTTAAAGTGC
TGTTATCTGTTTCTTTTCTTTCATGGGTTTTGTGAAAGAATGTCGACTCTGATCTTTACT
ATTTTGCTATTCAAAGCAATCTGCCCAATGAGCTACGGGTATATGAGCTAAGGCCAGTGG
ATTCCTCTCTTTAAATTCCTTAAAAAATAAAAGAAGACAGGATCTTCTACTTATTTTTTA
GATTTATATATGCCAACTGCAACTGATTCCACTTGAGCAAGAGCAGCTTGCCCAATAACA
AGAAAGAGATATGCGAAATCAACCAAGACAGGCAAACGGATTGTATTGTTTCATGGAGAG
GGGACGTTAGTCCCTATTTATTCCCTATGGATTCTTAAGGGTGTTTAGGTTTTTTCAGTT
CTGTCACTCTCTTTTCCCTTTTCTAAGCTATATCAACATAGCCAACTATAAAACGAATGC
GCTTGTCAATTAATTCTTGGTGTAATACGTAAATGATTGGTGTCAGAATTTTTCACTGAT
CAGTCTCATCCGTGTAAGAATTCGGAATTCCTCTTCCAACTCGTCCCGGAATGGGCGTTA
TGGCAAAGAACAAGAAGAAAACAAAAGGAGGAATTTGTCCAATAGTAACAAATGGTGCCT
CCACAGGTTGACATCCGATCCAACCTAGTAGTAAGCGATCCGCCAAAAGCAACCAAAATA
TTCCTTGGTGAATAGGGCGAAAACTTGAACTACGCACGTACATACTTTTAAAAAAAGGTA
AAGCCAACAGACATATAAAAACTGGTGCTATTGCGGCTACACCTCCCGATTTGTCAGGTA
TACTACGAAGAATGGCATGGATCGGTAGGAAATACCATTCCGGCACAATATGAGGCGGGG
TGGGCATCGGATTAGCAGGTATATAATTGTCGGGATGGCCCAAAACATTAGGAGCATAAA
AAATCCAAATGGAAAAAAAGATAGCAAAAGCTACCCAACCTACTAGATCCTTTACATAAA
AATAAGGGTAAAAAGAAATTTGATCCATCTCTGAATGTACACCCAATGGATTATTTGATC
CATATTGATGCAATGCGGCCAGATGAAGAAGACTGGCGCCTACTAAAAGAAAGGGGAGTA
AATGATGAAGACTAAAAAAACGATTTAAGGTGGCATTGTCCACGGAGAAACCACCCCAAA
GCCAAGTCACTATGGTATCTCCTACTACAGGTATGGCGCTAGCTAAGCTTGTAATTACTG
TAGCTCCCCAAAAGCTCATCTGACCCCAAGGTAGTACGTATCCTGTAAAAGCTGTCACAA
TCATTAATAGGAAGATTACAACTCCGAGACACCGAACAAATTCCCTAGGACTGCTATAAC
TCGCATGATATAGACCACGAAAAATATGAAGGTGAACCACAATGAGAAACATACTTGCCC
CATTAGCATGCATATAACGGAGCAACCAGCCCCCTTCAACATCTCTCATAACGTGTTCTA
CGCTGTTGAAAGCTAGATCCACATGAGGTGTGTAATGCATAGCTAAAAAAACGCCAGTCA
CTATCTGAATGACTAAACAAATACCAGCTAACGAACCGAAGCCCCACCAATAACTAAGAT
TGCTCGGGGTTGGATAATCTATCAAATGTTGATTAAGTGTGGAGGATATAGGTTCTTTAA
GAAGAGAGAATCGTTGGTTCCTTATAGTCATTTTTTTTCTTTTTCCTATCGTGACAACTC
TGGTTCCCCCACCTTTTTTTCGTTCTGGGGCCCTACTTAAAAAAAAGAATCCATTATTGT
AAGTAAGCCCCCCTTTTGCCTTGAAATAATTTGGTTTCGCTGCGCCCTGAATCAATCAAA
AAGCTTCTTTTTTTTTAATTCATCCCATTTTATTTGGGCGAGAGGGAGGCTGTGAGTCAC
CTGGGCTATGGATTTGTCGGTTGGTTGATTCTCGAAATCACCTCTTGAGAAAAAAAAGGC
CCTCGGGTCCCGACCCAAAAATGAATAGGAAGCGGGGCGGGCGAGGGTCTTTCATTAAAG
GGGGGAAAAGAGGGGTGGGGCTTTGTTCTGGGGGTGGGGCCGCCTTGCGCAGCTTTAGAA
AGGAGAGATTTTCAGAAAGTCACTCTCTCCAACCTTTTCTATCTATCCTTAGAAGTTGGG
CGAGATAAAGTAAATATGATATTTATTTGCGTTGGTTTTTCCAACGAAACTAAGCACTTT
TTTTTCTTTATCATTCGGAAGGCTCAGTCCCACACTCTGACTTCCATGATGGGAACAACC
TCCGCACTCCGGCGCTCCAATGAACAACAGTTCTCCGCCTGACTTTATTTAGAATAGTGG
TCGATCCCTCGGGAGTTACATTCGTAACTTAATGTTATGTTCACGTTCACGCGGTGATAT
TATATCCAAGAGTACTACCCTGTACGTAGTCTATGTCTGGGGAGCATACTTGACAGGAGA
TAGACACAGGCGGTAGATAGGTCCCCCACTTCGATTCCAGCCCCGTTAGCATAGCATCTC
CGATCCGAGATAAGGGATTACTCCGTTAGGTCTTTTCGGTCCGGAGCCGGCCGGTAATGG
ACCTACTTACCTTGCTTGTGGACCAGCTGCAGAGCTAACCCTTGTTCTATTGGTTTGGCG
GTTGCTACCAAGACGATTTCTTTATGCCCATCAAAGGACCTCGAGATGCTAATCCACGAA
AAACGATACGAGAAATTCGAAAGAACTCATATACGGAACGAGGGCGACCCGTGGAAATAC
ATCGGTTTCTTACTCGTGCAAAGGAACTATTTCTTGGCAACTTGGACAACTTATAACGAA
GTTTGTCCCGCATATCACTAGGAAGATCGGAATCTTTACAAAAGGCTTTATAAAGCTTTC
GTCTCAATTCATATTTAGCCGCGAGCAATCTGCGTTTGTGATCTCGTATATTTCGCTTCT
CCGACATCTCTTTCTTACTGAGTTTCTCCCTCATCTTTTTGCAAAAAGCCGCTCCACGGT
GGTAATGAATTAATGAACTGAATACGTTTCCAATACGAGCCATGGAAAGGTGACTGAAAC
ACCAGAAACGGCGACTACCCGAGCTAATGATAGAGGCAAGAACACTTTCCGGCCAAGTCC
CATTATTTGAATGGGGGCTCCTTTAAGACGGGAGCAGAAGTAGATCCTTCCCCCGCTTCT
TGAAGGAATTGGTCTTGGGCCTGGAGTTGTAGCTGTAGGGAATTCATAACCCCTTCAAGG
GCCTGCCTCCGAGCTGCAAGCCGGGCCTCCCTTTGGTCAAACGGTTCTATCAGGGAGTTC
AGCTCCGCCCGGAGTCGCGCCTCTTCTTGGCTACGAACCCGATCTATTTCTCGGGCTTGC
TCCAAACGGCGGTCCATCTCTTCAAGAACCGTCTTGAGGCGCTGGAACCGTTCTTGTCTG
GCCTCCAGACCTTCGGTGGGGGATTCAGCCAAGTGGCGAATCTCCCTCTCCACTTGATCG
AGCTCCGCGACAAGGTCGGAGAGCTCGGCCCTGGAGCCAGGGGGTAGGTTGAGATCCAAA
TCTACCCGCGAAGAACCCTCCCCGCTTCCATCCGCTGGAGCCATCATAAGGTCGGAGAGC
TCTTCCCTGGAGCCAGGGGGTAGGTTGAGATCCAAATCTACCCGCGAAGAACCCTCCCCG
CTTCCACCCGCTGGAGCCATCATACTGATAGTGTTGAATTCTGCAGCTGCCGCTGCAGAA
AGCAAAGCCAAAGCCGTGAGAGTGAGACCTTCCCACCCCATCAGCCGGCTCAAAAGTAAG
GGGAGGGCTTTCTGTATGAAGGCACTTAGTATTATCTCGCCAAAAAAATCCCAGAATACT
AAAGTACATAAAAGAACGGGCGAAAGACAAAGGAAACGAATTAGTAAGTGCCTAAACGTG
AGCAATCTGCGTTTGTGATCTCGTATATTTCGCTTCTCCGACATCTCTTTCTTACTGAGT
TTCTCCCTCATCTTTTTGCAAAAAGCCGCTCCACGGTGGTAAAGTCTCATCTTGTGTGTT
GGCCGAAGTGACAATAGTCACATTGAACCCTCGAATATGTTCGAAGATCTCGAAATGATC
TTCCAGTTCCGGGGAGAATTCGCAAAACTCCGTTTCCATCGAGAATTGAATGGAGTTTTC
CCGTATTTCGACCGGAGAATCTAACAGAGACATTACTGTCGAGATTCTGACCGAAAAATT
AGACATTCCATGCCCTCGGAGAGTGCTTTGTCGTGCTAGGTCACTGACATATCCTTTGTC
TTTATTTGACCCCAAGAATGGATTGGATCGAAACGACTTTCCTGTCGAACCCCTTTGTGT
CTGTATGAATTTCTGACCGCGCGGAATCTCCATAGCCAATTTTCCATTTTTTATTATGAA
ATCATAGGGTGCCTTTGGTACTACTCTTATTTCACACGATCCAGGAACTTCCATAACGTT
GGCGTGATTCAGTTTGAGCAACGGATCCTGACGTGATACATCTTCGTAATGAAAATGGAG
TGGAAACATAGTGATGAGAAATCCAAATTCCCTCCATAACAGAAAGAGATTCCTGCACGG
AGTAGTGAATAACGAAAGTGAGATGTGCTTGGTTGTTGACCAACAGAAAGGATGCATGGG
ACTAGCGGGCATTGAACCCAACGGAGTGACTTTCGAATCCCTTAACACTACAGCTAAGGG
AAAAAGAAGAATTGCATGTGTTAAGCAAAGCACGCACAATTGAACAAAAGAAGATCAAAC
TCCTCAATAGTCAGATAGGATCGTAGGCGTACGGTGACCGGCTTCGCGAGACCATTTCGG
CCTACACAGGGCGTTGCTCTATTGGGCGTAGCTTATTCGATCCAAGCAAACTACTCGAAA
AAACGAGAAGAAAGATCGACTCTTTTATCTAAGCAATTTCTTTCTTTAACTTTAAACAGA
CAGACGGATACGTAGTGGAATAAGGTGCTGCCACTATAGGTTCGAGTAAGCTGACTGGTC
TAACCTCAGATTATAGGTCAATAAGTGAGACAGAGGTTACTGGGGAAAGGCGAGAAAGTA
AGTCCATCAAAATCAGTCCATTTACTTCGTAACCTTTACTTGGAATACTAAACCCGCGCC
TTACCTAGGGCTGCAAGTAAGGACTTCACATCCGGATTGGACGCAAACAAGCGCACCAGC
TATTTATATAAATTCCCCCTAAATGATCATAGGCCGGTCAGTTCAAAGCTCTAGATAAAA
ACCTCCATATCTTACCACCGCTTTACTCTTTGAGTTGATAGCCAAAGAGATATTCTAAAT
AATTAAGGGAGGGGGACCCACAACGAAGGAAGGGGGATACTACTAATGCTTGCTTCAATC
GCTTTCTTTATCTTGTGGTCGACTGCAATTGAAAGATTCGTTCCTGTTTTAGGATTGGGG
CGGTGTCCGCCCACTAATGTAAAGATTGGTCGGGGGAGAGGTTTTTTCGACAAAAGATAA
TTTCTTTTTGATTGAGTTCCAGGCTTAAGAGCCGAATTAGCCATTGGGATTGGTGTACAG
ACAAGACTGATTGAGATTTGTAATTAGCTGCAATAAAAGAATACGCTCTTTCGACAGAGA
AGTGAACGACTCCGATCTGCAGATAAGAATAAGGATAACCTTGAAAGGAGTCTTCTTAGC
TTGAAAGAGGCCTTGAAGGAGTGAAAGAGAGAAGATGGAGTAGCCGGGTGAATATCCTTT
GCTATTGAATTTGAAGAAGCTGTGGCTTTATCTTTCAATAAGATCTTGGACTGGGATACT
AAGCAAGAGAGCCAAAGGGGCGAAACGAGATATAGATGACTGGATCAGTCTGGCTACAAG
ACCTTGAAAAGGGAATAAGCCCTGGGACTTCTTTTTTAGTTAGAGCTTTCAATTTATTGG
TCAGTCATAGCTGCAGCTATAGCCGATAGACTAGGTCTATAGGGCATGCCCTTGAGATGT
AGAAGGACTGGTCTTTTCCTATTTTCGGAAGGTAGAAGGCGCTGCCCTATACGTGCCTGC
TCGCTTGAGCGACTCTCAGTCATTGTAAATAGATAGAAAGAGCACGAAAGTCTACTGTCT
TACTGGATCTGCTCAATGGAAATGGAATTGAAATCCTCTTAGTCCGATTCCTTACGAAGA
AAGTCTGACTCTATCTGCTCAATAGCGAAGGGATTGGGGCAAAAAGTTCCTTATAAAAGG
GATATGCCTTTGGAATTGCAATTGGATGCTTCCTCCCTCACATCTGATTCTATAGCAAGG
CTTATTCACGCGGAAACGATAGATGATTTTATGCCATCCTCATTCCCATCCTTGCCAGCT
TTCCCTTCCCTTAGTGGATTCTAAACCTTGCGTCTTGCTACTGGTTCTGTAGCACTAAGA
TTAGCAGGGGATTCAATAGCAATAGCAGCTCCTTCTGTGCATCTTCCTTATTTAGCTGCG
GGAACGAGTGCTGTGCTTACCCCGACCGATACCACCATTCATTACCGTGAACCAGCCCCT
CTTATAGGCAGGTCTTTCTTTAGAACGGATTCATTCCAAAACAGAAAACCTAATTTAGAA
TCAGAATCGCGCTTGGAGCCTATCGCTAGAACGAACAACACACCTGCGACCAGACTTGCT
ACGCTAGTAGGGCTTGTGGGCAAAGCAAGAGATCTGATTTTATCCTTAAGGATAGGGAAG
TCTACCTCACCCTCGGGGGGAGATATCGGAAGAAAGTACCCTGCCGCTGGATTCCTGGAT
TGATCTTGTCTTATGAATAGATAGGAAGAGAATCTGATCAATCTAGGCAATCTTGTCCGA
AAGAATCACAAAGTCCCGTAACCCGCCTAAGCGTGTGAGTCATAGACTTTGTACACCTTC
GCTCGTCACTTCACTTACTGAACTTACCGAAACTCGCTACCGTAAGATCACAGAAAGACG
TATTCACCTTAAAGTCTAGGCCTACCTTCTATCTATAGGCTCAAGGGACGGTATGAGTTC
TCTGCGATTAGACTCTGAACTCTTATGGCCTGAACAAGATCACATCCAAAACATCCATCA
AGGAAAGGGGGGAAAAGCCATTGCCAAGGGTGGTGATGGAAAGCCAAACGATGGTAGGCC
GGATTACGAGGAGAAGAAGAAAGCATATGTGCCCAGAGGTGGGTGCTAAAGAAAGAAATA
TGCAAGGGGCCACATGAGGGAATGCCCCAAGCTTGGGTCCTTGAATGCCATGGAAGAGAG
GCAGGAAGCCCAAGCTAGTCAAGATCAAGCTGCTGCAGTGGCCAAGATCTGTTAGCTGCA
ACTTACAGAATGACTCGTATGGAATTTAGTTTGGCCACAGGAGCAAATGTCTCGAAATAA
TCGATGCCATAGGTTTGTGTGAAACCTTTTCGCCACAAGACGATCCCTATGAGAGCTCCT
CTTTTGGCAAAGAAGGGGAAGTTCACCTTGATAGCTATAATGGACAGGGGGCATGGCGGC
CGTGGTCCTTTTCTCTTACGGAGGATGATGATGAGGATTTACTCACTGATGAAGACGCCA
TGAGTCAAGATGAGGAAGAGGTTTTTAGTTCGAGTTGGAGTGGAAGCAGTGAAGGAGGCG
AGTTCCCTTTAATTGCACGAGATAAGGAAAACGGGATATCAAGCGGGAAGGCAGTGACGG
TGAGGGAAAGGCAAGTAGTCAGAAGCAGGAAGCATAGGAAGCAGCAGCAATAGCAAGTCA
CTTTGGAACGACCCGGGAAGGGTGAGGATATGACCGGGTTTAAGACTAGAAAAGCTAGGA
AAGCTGCCCTTACACGGAAAGGAAGACAAGAACCGGATTTCTTACCTCTTAGTATCAGGA
CTTCGAATTTGCTTCTTTGACACCAAAGAAAGAAAAGCTCAAAGCACTCTTGGCAAGGTA
AGAAAAAGCCAGGTTAGAAAAATGCCCTATACATAAATGTCGTTCTATAGGGAAAAGTGC
CTTGCTTAAGCCACAGGGCTCGATCGGGCTCAAATACCAGATATCAAGATCCAAGGCATA
CCTGACTCCCGAAGGGAAGGAAAAAGAATGCCCTCTTTGGCTCTTTGATAGAAGGAGCTA
TTAGGGGAATATCCGCTCTTTTAGTCCACTCTTTGAGACATCTATTAGACCGTGGGGCAT
GAACACGAAGAGGAGACTTTTCTTTCCTATCATTAGCGCAGTGAAAGGAAAATATGGTAC
TTCTATAGCTTTCACGTGGCGAGAGGGAGAAAGAAATAGCAAGTACCACTCTTTCTCTTT
GAACGCGAAGTTCGAAGGGGAGATTGATTTGAACCTAAATCCTTTTTTCGCCCATGTGTC
TATGAAGAGGTTAAGCTAAGCAACTTCTTTCGCCTTTAGCTTGACAGTAGGAATGTGATC
TTTGCCTTTAAGCTTTGAGCAAGACACCTTGGCAGTCTAATCTATAGAACCGGATAGGCC
AATTAGTGAGTGTGGTTCAATAGCATTTTCTCTTGTTTCATCAGTTGCCATTGGTCCTGT
CGTATAAAAGGCATGGCCTTGTGTAAAGGAAGAAAACGGCGCTATCGAATCCGTTAATCC
GCATTAGCGCAAATCCGATCTTTTCGGGGTTGAAGGAGTAAGCGCAGCTATTCCGCATCT
GGCTTGACTGCTGGAAAAGCTTGACCCTCTTCTTTTCTTGTTCACTCCACCATCTGTGGA
AATTTTAACAAGGATCATTTGGGCAAGATTAGGTCTCCTTTTCCTGCTCAAACGTTCGAG
TTAGCCGCTTTCCGACACCTGGTCGAGTTTGTGAACTCTAGAGGTGAACAATGGAATCAG
GGCACTCTTTGGCCTGAAAGGACAAGGTTTGCCTTTGATCCCAAGAAGAAGCTTTTCTCC
GGCATTGACCTTGATTATTTTGAAGGTCATGTCGGTCCGTAGGGTGGGGAAGGCAACTGG
TAATACGCTAATATAGTACATAAAGCCTGAAAGACCCTATACTTGTACAGGGCTAGAGAC
TAGAGGCTCCCCAGGTAATCAATCTATGTTAAACCTCCCAGGTAAGGGAGAAGAACTAAG
ACTGGCATTGGCTGAAATGGAGCTTGCCCCAGGTACGAAATGCCTGCAAGGGAAGGACAT
CGGTCTGTCCCCGACTCCTCTGAGACTTAGACGGATAGACTCGTTAGACACGCTATTAAT
GGTATAAAAGGTGGGCCCCTAGACTGTTAGCTCGCCTGCGCCCAGTACTCTTTCACTTTA
TGGCTAGCCTTAGAAGGAGCTTTTGAGCTAAAATCCTTATTTGACTAAGCTTGATCACTG
GCTTGAAAACATTAGCTTGATTGAACTGCTTTTGACGTACTTGCAGGATATAGTGAAACT
GCCTCTCCTCCTGCTTCTATCGCTTCTATCAAAGCTGCTCTATTTGAATCCCCTTTCAAG
TAAGTGGGAAGCCTTCGTTAGTGCTTATGACTGACCTGGCACGGGCTGGCAGAGAGCTAA
CAATGGATGTAAGATAAATGCAAAGAGATGGAATGGAAAGGCTGACCACTATAGAATGGA
ACTCCCGAGGCTGGCGTGCTTTAAGACTCAAACTCTATGGCTAGCAGAAAAGAGGTAAGG
AGACTGCCCTCTTAAGAGTTCGCTGGCTTCTTTTCTTTCTTCTTCCTGCGGGAGATAAAA
GAGCTTTTCCAATTTGAACACTTGAAATAGTGCTTCCTCCGCCCCTTACTGATGGATTGA
CTTTGCCCACTGAAAGGGATTCAAAGTCAAAGGCTGGAAAACTGGAATTGGATGATATGC
CAAAATAGCACAGGAGGAAATATTCTAGTGAAAGCGAAGCACTAACCTATGCGTCTACAT
CTCTTTGAAAGACTCGGCTGTAAGACTGCTTGAAGGGCTTGAAAAAAAGTCCAATTCAAC
AGGCGTGTAACTGGTTGAGCAAAGGACTGCAACTCAATCGATGGCTGGAAACTAGGAATG
ATCATATGAGAGTCTTACCCTTACTGGCACTACTCCTCCCAAAAGGGGACTAGGCGGGCT
ATAAGGTACATAACTAGAAGATAGAGGCAGGCTGGCAGGAAACTCAACTGAACTTCCTTA
ATCCCGGCTTCGCTAAAAGCACCTCACGGTCCTATGCCTCGAAGCTTCCTTTCTTAACTG
GACGAATAGGAGAGTCAGAAGGGCTTGGCTGATGGACTAGTTAGAGTTTTTGGACGAAAG
AGTGAAAATCAATCGAATCAAAGACTTGTTGCCTAGGAGTTTCAAGCTTAGCTCGTCTTT
CCTGCTATGATTCCAAACATAGTAACTATTTAAGTTAAGCTCTTTCATTCCGTTAAATAG
TTTCTGCCGTTGCAGGTCCTTTCTTTATTCATGCTAAATCTGAACCGATTTTCAAGTCTT
CTTAGTCTGCATCCATTCCTTCATCCCTTAAGTACGAAGGGATAGCTATTCAAAGCAAAG
AGAAAGTGGTGAGAAGATCGGGATTTTATGCTTTCTTAGCCTAGTCTGTTAACGGAGGAG
AAAGGTCAATCTCGCCCTTCGGGCAACACCAAGGCAAGATCGATTCAAGTCAAGTACAAG
CCAAAGCCCAATTGCAGCTACGCCTTTTCAGAAAGCTCTTCTTCCAAGCCTTACATGCAC
TAAGTTACTGACACTTACGGAATATCCAATCTTACACTGTGCACTGACTATAGTCAACTT
CTATTCGCATTGACCGTAGAAAGTTCCTTCCTATCCTATTGCACTGACCAAAGTAGGTCG
AGTTTACCTTCCAATGCATTCTTTTCGATCTTGTATTAAGTATACTGAACACCAACCCAA
TCTCAATGAAGACAGGGAACGCAACTAAACGAACTCGGGTAGCCTTTTAGCATAGCTTTC
ATCAGAACTAGGCAACTTTCTTTTCTTCTCTTATGAAATTCAAGATCTCCCCTTGAGAAC
GCACAAAACAGTTACAAAATCATACCCTTTGGATGTTACGTTACATATCTGATACCCTTT
TGTCCCTCACGGAACACTGGCTATATCATCTAGCCCCATGTCAACCAATCCAACTCCTCC
TGCCGCTATGCATCCTATTGGGACGCTTCGACTTTTTGTTCTGCCAAGGTCTAATCGTTC
TGACGTAGTCTAAGTCTTCTAGGGGAATGCCGACTGCCGAAGTTGAAGCTGAAACCAATG
ATGTTAACCGGCGATGCTGATTCCGAAGCCGTGGCAAAAAATCTTTCCCCTGTAGAAAGA
AGTGTCTCCGAACAATCTCTGATGAGCTGACCCTATCTGAGGCTGTCGACTTAACTGCGC
CGAATCTGGAGGTTTGCTTTGATCCGAGTCTTCCATGGCCTGATCGTGCTCATATTGATC
GGGAGGAAAAAACCTGCCCCAAAGGCTATGCTCCGCAAAAGCGGTGCCCCTTAAATGTGC
TCTCATCAGATAGAATGAAAGTTGTTAGAGTAAGAGTATAGGTAAGCCCGGGGAGCTATG
GGGGTCGGAGTGGTCTCTCTAGTCATACCAAGTAGCTATATTAGGTTCATTTCCTTCTCG
ATTCAATCTTTAATTTCGTTTGATTTTAGGTAGAAAGCCTATGTCATGGCAGTCAAATCT
CTCTTTTTGAACAGAGCTTTAAGCCTTTAGCACATCAATAGATATTGCAGTAAAATCATC
TGATTTGAGCCCACTTCCATACTGATTGGAATAGCCAAAAATGCACCTTTCCCCACTATC
ACTTTCTAGAATTCTTTCTGATACATGCTCCGAGAGGGTTAGCCCCGGCTATCAAGATGA
GCTAAATGGTCACACCAGTGTACTATGCCAAAAGGTAATTTTAAAGATCTCGGGATTGCT
TCAATGGCAGAAGCCAGAAGAGTGAATTCAGCGATTGCTTTTTGACATGGTAATTGGAAT
CTTCCCTCAACCAAGGAGGGATGGGTAGGCTCAACTCGATATGGCTAGAAAACCCTTAGG
GCCACTTCTCATTATACCTTTGGACACCCATCTACGGAGCTTTTTTTGTAGTGCTAGTTC
AGAGGCTTGGGGCCCGACCCCTGCGGCTGGATTGAATCCTTTTCGAACTACGAATGACTT
GATCCTGTCCAAGCCACTAGGAAGCGGAGGCAAGCTCGATCGAATAGAGCCCCAGTCTCC
ATTTTTCTTACATAGCAAACGAAGATAAATCGTAAAGCATACAAAAAAAGGGATCCACTA
ATCCCTGTCATCCCAAGCACCCTATGCCGCCCAACGATAGCCCATCCGGTACCCAGGACG
GGTTGGGAAACGCATTCCATTACGGGGGAATGGTCCCGGCTGGTACGTCCGGAGCGTCCA
GCTCCAAAAAGAATTTTGAGGAGACCATTTGGGACGCCTTAGAGCAACCCCTAATATCTG
ACGAGCAGAGACTAACCGAAATAAAGGGAAAACTTAATCTGTATTTCGACCTGAAGGATT
CTTGAGCTCTACTACTAATAGAGCTGAGGCTAAGGAGAAAGCAGAAAGCAGAGCTAGCTA
AAGAAAGACAAGAGCGAATATCCCTGCTAGCGAAAAAGAGCCAATATCCATCTCTTCAGC
GCGAGTTGTTGGTCGGATCGTGGAACTCCCCCCATTATAAATTACCTTTTTCCTTTATCA
TGGTTGGGGAGGATGTTAGGTAAAGAGTCAGAGCAGCTATGCAAGCACACACATGGGCAC
TAGTCAACGCCCTTGGTTTGGTAAAGCCCTAAAGGCGGAAGGGGCCCTTGCTTTGTTTGG
TTCTTAAATGGTGGGTCGATCAGTCTACTCGCCCATGAGATGGATGCTCCTTTCACAGTA
TCCTGTGAGTCTCTAATTCAAAGCTAACCGAAGCGTGACTTTCAAGAGCATTCCTAAAAC
GAACCAGCCGCGAAGATAAAGAAAAGAAAGGGTCGCAGGTCTTAGAAGCAAGGCTATTGG
TTCAACTCTCGGGGTTTAAGCGGAAATTCCCAGCTTTATTAACCTTTTCCGGGGCTTTCG
TCAATCACTTTGGAGATGGCGTTGAAGGCTAAACGTAAATGGCAGCACTGGATTACCTAT
TCTAAGGTCAGTGAGCCGAGGATAAGCTGGATTGGATGGAAGCAATCAATATGAAAGATT
TTTAAGGCTATGGAGCCGGGCTAAGCAGCTAGGAGGTTTGTTTGCGGTAAACACGGTTCA
GAATCCGATCCGATGAGTAGTCGGGATTCGGTTGGTGTGAAGTTTTCGAAGGATAAGTAT
CCTAGATCTAATGATGAAGGGCTTTGATTTGACTATTCCGGTGGTCTTTTCTTTTTCTCT
CTATGTGTCTCTACCTTAGCGCCGCGCCCCTGTACTGTCTTTATAGTGAATCTGTGCTTA
CTTTACTGGGAATCCTAGGATTTGAATCTTGCATTTTCCCCGTAAAATTGGATGAAACCC
GAAATCCCCTCGGATAAGTCAATTCAAATCTTGCCACTGTTCTTTTTCCTGGGATTTTTT
GCATCAACCCAGGCGACCAAGGTACTACGTGCTCGACCCCCCTTACCTCTGGGGTAGTCT
TAGTTTTTGCTGCGAACGACTCTGCAGCGATTTCATCCGCATACGGCTTGCCCCTGCTTC
AGTCTGGTTCAAATGCTTTCCGTGGTTAAGCTTGTCGATAAGCGAGGGCTTAGAATCATC
TTCTTTTGTGTTGTGCCAACCTTCTGCTAGAAGGAAAGAGTCGTAGTCTTAGGCGCTTTT
AAGCCCTAGCCTTTTAGTCATATTCAACCATTTCTGGAAAGATAGCCAGGGGAATCAACA
CCTAGTTCTTTCGTACCCAGGCAGCACGGGATGAGACTTTACAGACGACCTTCTGCCCTT
TTTTTTTCTTTTTCTTTTTTATTTATATATATCCGATTTGAGATTCAATCTGGGACCTTA
AAGAAAGAGCAGGATTCGCATCAAACTAGATCGACACTTGACTTTTTTTTTATAGGCGCA
AGTGACTGAATTAGCCTGTTGCTAGATTTTTTTATGAAGAACTGACTTATTTAAAAAAAG
ATGAATAATAGGGCGAAAGCTTGATTCGAAAGAAAAGAAGACAGTTAAGTTAGTCAAGAT
AGTGAGTAAGGTTACGGAGCATTCCACTGAAGCAGTACGGCATCGGTTCTTGCGAATGAA
TCTGCTGTTGGAAGAAAGCTATAACTATAATTATAATAGTTGGGCTCGATCCCAGACTGA
ATAGCATTCAACGGAATAGAGGTTAGCGAAGAGGGAAGGGAAGAGACAAACCTTTGGTTT
CGGCTAGCGACGTGAGTGAGCGCGGGTAGGCAACGAAATTCACTGATCTTTTCGAAAACG
AGGTCCTATTTACTTAAAACTTAGTTTTGATCACGGCGCCAGGCCATAAACAAGAAATAG
CCGGCAAAAGGCCCAGCGAAACGATAGCGAAGTCCGAGCTTAAGTAAGGTAAGCGAAGGC
AGAAAGCGTCTTTCGTGATGAAAGTAGCAAGTTCGGATTCAGGATTGAGAAAGAAATCAG
CAAAGCGCAGCTGGAGCTGAATCTATTATAGGAGGCGTAGGGTAGGCTCTTTGGATAGAT
TGACTGGCTTAAGCCGATGAACCAGCTTCTACCACTGACGAGCTAATTCGGACTATGCCT
AACTAGAGGAAGAAAAGAACCTGATCTTGGCTCGGCATCTTTTGAAAGGGAATCCAATAT
CTGGTAAGAAAGGGCGACTCGAAGCGGAGAAGCAAGAGCTCACTCGACCCATAGGAATAG
GGAGGAAGTTTCATTCCAAACTGCTCTTAGTTTGAGCTAGGAGATGGGACAATACGCTGT
TAGACCGGGAGTTTCAAACTGACCTTTAGGTTAGGGATCGGAGTTTCAAACTGCTCGACC
TTAGGTAAGGTTGGGTAGGGAGGTCTTCCCACTTCCTCTTCCCATTCATTAAAGGGTACT
AAGAAGAACTGAGGAAAGGAGCGGAGTTGAAGCTTGAGCGGTACTCCTTCTCTTTAAAAC
TCACTTCTTAAGGTTCGGAGATGCTCGCCCGTCTACCGGGATAGGAGAAAGAGACGATCT
CGACTAGGAGTCAGAGGGAATCTCTAGCGGATCTTTTCTAAGCCAGGAAGATGCCTCTGC
TGAAGTAGCAAGTATTGGGGTTTCAAACTGAGATTTGACTTTATAGTAAAAAGGGGTTTA
CCAGATCGAAAGAATCCTGTAGCAAACGGGATTGATTCCACTTCCTTGCTGTTAAGTACG
TCCCTCTTATCTCTTGCCGATTCCTAACTCCAGGAGGAGAGTCGCTCAGCCGACTAAAGC
TAAAAGCAGAGTTGGAGCTTGGCAATGCAGTTGATCTTCTTGCAGCTGAGAGAGATGCTG
GCATTGAATGAAGCTGATTCCCCCGTATTGGACAGAAAGAACCTTCTATAATGAAGAGTA
GGATGTGAGGGAAAGCCCTCTAGTCGAGTAAGAGAACTGAAAGTTTCAAGCCAGTAAAGT
CCGTTAGTGGGGGAGTTAACCCGGAGATTCGTCAATCAATTCTTTCTTCTGGAAACGACT
AAAAAGAGCAGGAGCAGGGCTTGCTTGTAATGGTGGGCAAGGCAGGTATGTCATAAAGAT
GAAGCTTTCAAGCGGGGGAGCTGGACTGTGAAACTCAATCTCCATCATCAAAGACAAGGA
AATCAACTTCACTAGATGGTGAGCTACCTGATTCTTTCTTTCACCCTACTGGTTAGTCTT
GCCCAGGGAACAATGCTTTACGGGGAACCGGGTCTCCATAAGCCTCGGAATAATGGCAGT
TAGTAGCTCTCAATGACGAAGTCTCGAAACAGATTCCCAATTCCATCTCTCGAATAAGAG
TATCAGCGGGTAAGACTCCTGCCTGGAGTCACTAAAGAGAGAGTTGCTTACTCACCAGAC
TACCGGTGCCGGAGAGTTGACAAGATGCCTGACTTCGACGGAGTTTAACCAACCATTATC
TAGAGGAGGTGCGGAGAGAACTGACCGATAGGAAGAGATAGAGATAGGTATCGGCAATTC
CGTTGCTAGGCTTTTGAAGGCCGCTTTCAGCTATGCTATCTAGATGCGCTACCTTGTGAA
AGAAAACATCATATGTAAGTAGCATCTAGAATCGAATCAAGAGCAGCTAAGAAAAGAAAA
TATAGTTGCTTGCGGGCCGGTCGTCAGTTCAGACTAGCTGGTCAGTGGGGGTAAGAGAGT
GTTCCGTTAGTGTTCTCAGCGACCTTGCTTGGTCAACAATTTGGAGAGTTTGCTTCTACA
CGGAAACGAAGACTTTCGAGAACAAATATTAAACCGGGAAGAAAAAAGGGGAAAAAGTAA
ATAAAGTGCGCATATGGCACGAAAAGGAAATCCGATTTCGGTAAGACTCGATCTGAATCG
TAGTTCAGATTCAAGTCGGTTCAGTGAGGGCGACCGCGAAAGTCACCGAATGGGTCAGTC
TTTTCCTTCAGTTTGTCCTATATATGTTGAATAAAAAAGCTTGGGAGGACGTTGCAGATG
TCCGGGACGGACACGACTTCTTCTAACGCTAGAAGACCACTGGAAGACACCCGGGACCAG
AGCATGTCGTGAAAGAAGCACACTGGGCGGGCGTGCTTCGACCGTGTCTCCGGGGCACAG
TTGAATGTAGATATCATGAACGCGAGGTGCAGGATACCAGGCCGAGAAACCCGGGCAACC
ACCCCCTATGTGCCGATCGCTAGCGCATCCAGGGCCCCGGCGCCCAGCTCCGCTGGAGAG
GCCTAGCCTGATCTGAGAAGTGCTAATTCGGTTCGGATAGACTTCATTCAAGAACGCCGC
CGCCCCTGGAATCAATAAGAAAACAAGTGCTAAGTTTCAGATCAGTGAATAAACCGAAAC
GAAAGAAGAAAGAGACCTTTCTCGCTCGGCGCCTAAAGCGCACTATGCTCCGCTTCAACA
AATGAGAGTTTTCGGTGGAACCGGTGAACCACGCGAGCTGGTTAGATGCGTGGGACAGAG
GGCTCATAGTACCTGCTAGCGCAGCTATGCAGTGGAAGGGAAGGAGCCTAAATCGACCCC
CTTCTTTTTAATTTGAAAAAGAAAAAAGCAGTACAAAGAGATTAGACTCTCGGATGAGAC
TAAGCAGCCACCGACCGTTCCGACGCGCCCCTGACCTATTTTTTTTATTAAGACCGAAAA
CCTATCTAAAATGGAGCCTAGTTTAGGCTGTCAAACAAATGAGAAAATGGAAAATTTTGA
ATATAACCACTTGTAGGGATATGGATGGAGTCTCGCTCAGTAAAGAGAGTTGTAGATTCG
TAGAAAAGGAGAGGAGCCTTGACTTTCTATGATGTTATTAGTCAAGAAGCGCTAACGCTG
CAATCTTTCTAAAGCAAGAAGCGAGAAACTTGACTTTGAGAAAGAAGGTGCTTGTTGCCG
CTTTCTTTTTTTAGTAAGTAAACTTGTTTTGTTTTATAAGGCGAAAGGTTGCTATTTTAA
TAATTATTATAGCGTTAGCGCTTTCGTTTTCAATAAGTTTAGGCTTGACTTATTCGAACC
GAACGATAGCGGCTTAAAGCTAAGCCTATCACGAGCAGCGTCGCTGCTTGATCGGCGGGG
AGAAGCATCTCAAAGTATGGGGCAAAGGATCAAGTGCTTTGACTTTGTCTCCCGGGATTC
ACCACAGGTTGGGTTTGAGAGCCGTGTGATGGGTGACTATCCAGCACGGTTCGGAGAGCA
CTTTTAGTCTGCGTAGGTGAATGGAAGCCCCTCTTGAAAGCAAGAAAGAAGCGGCTATTC
CCACGGCGGAGTCACCATTGACTCTATTTATTATTATGGTAAATTAGTGTATCAAGATGT
CAATCTGAGATCTTATTTCGGTTCGATACGTCCACCTGCGAGACTAACCTTTGGCTTTCG
TCTCGGTAGGTGTATTCTTATACATTTTCCCAAAAGAACATTCATTCATTTCTTTCTTCC
CCGTCGACCACGACGACTGAAACGACGCAAAAAATCCAGACCCGGAAAGGAGAAGGGCCG
GTGGTGGGCATTTGGGAAAGTCGGGCCGATCGGGTGTCTTCATTCCAGCGACAATACAGA
AGAAGAACGAAACGAAGTGAGAGGCCGGAGGGCAGGGAAAAGAGTCGAGTCGATCAGGCT
CGACGACCGGGAGAAGCAAAACGAAATTCGGATTTGGCCGAAAAAGAAGCAACGCTATGG
ATACCATGACCGATCACCATCGATAAAGAAGAATCTTTCTAAATCACTTCGGGTCAGCGG
GGCCTTCAAGCATCCGAAATACGCCGGGGTTGTAAATGACATAGCGTTCCTGATAGAAAA
TGACGACTCCTTCAGAAAAAGGAAGTTATTTAAGTTATTTTTCCCCAAGAAGTCCCGCTC
CGACGGCCCGACGAGTCATCTATTTAAAAGGACCCTCCCTGCAGTGCGCCCCTCCTTGAA
TTATTCGGTCATGCAATACTTATTGAATAGAAAGAACCAAATGCATTTCGACCCCGTCGT
AGTTCTAAATCATTTCGTGGCACCGGGCGTGGCTGAACCATCAACGATGGGGGGAGCGAA
ACAGGGAAGAGGCTTAGATAAGAGAATACGTTCTCGCATCGCTTTTTTTGTAGAAAGCTC
GACCAGCGAGAAAAAGTGTTTGGCCGAAGCCAAAAAGAGGTTGACCCACTTCATTCGCTT
GGCGAATGATCTTCGCTTCGCGGGAACAACAAAAACAACCATCTCGCTCTTTCCTTTCTT
CGGTGCTACCTTTTTCTTTCCAAGGGATAGAGTTGGTTTTTATAATCACCTTTCTTTTGA
GGATGCCCGGGAACCACTCCTAGGTCAATTAAGGATCAAATGTTGGAACCTCATGGGTAA
GGATAAGGTAATGGAATTGATAGATAAATTCATAGACCTAGGTAGGATAGGAGAATGGAT
AAAGGGAATAGAGATGATGATAGAGATCATACTGAGAAACAGAAGAATTCCGTACGGGTA
CAACTCTTATTTGAACGAAGTGAAAAAAATGCGATCTTTGTTGTCTAATAGAACAAACAC
GAATACCTTAATTGAGTCGGTCAAGATCAAATCTGTTTATCAAAGTGCTTCTCCGATTGC
TCAAGACATTTCTTTTCAACTGAGAAAGAAAACAAGATCATTTCGTTCCATTTTTAGTAG
AATAGTGAAGGATATTCCATTAGTAATGAAAAAAGGGGTTGAGGGGATCCGTATATGTTG
TTCAGGTCGATCAGAAGGCGCAGAAATAGCTAGAACTGAATGCGGAAAGTATGGAAAAAC
ATCTCGTAATGTATTTAACCAGAAAATCGATTATGCTTCTGCGGAAGTATCTACTCGTTA
CGGAATCTCAGGTGTCAAAGTGTGGATTTCATATAGTAAAAAAAAAAGGGGACGTGCTAT
ATCCGAAACGTACGAAATTTAGTAAATATCGTAAAGGCAGATGTAGTAGGGGTTGCAAAC
CAGACGGAACAAAACTTGGTTTTGGAAGATATGGCACTCAAAGTTGTAGAGCTGGGCGTC
TTTCATATCGAGCCATTGAAGCAGCGCGTCGGGCTATAATCGGACACTTCCATCGTGCTA
TGAGCGGACAATTCCGAAAAAATGGTAAGATATGGGTAAGAGTTTTCGCAGATATCCCTA
TTACCGGGAAACCTACAGAAGTCAGAATGGGAAGAGGAAAAGGAAATCCTACGGGTTGGA
TTGCTCGTGTGTCCACGGGACAAGTCCTATTTGAAATGGATGGTGTGAGTTTGTCAAATG
CTCGACAAGCCGCTACATTAGCGGCGCATAAACCATGTTCGTCAACCAAGTTTGTTCAGT
GGTCGTAACGTAATTGGTTCGTGGGGAAAAACCAGGCCGGGATTCAAAAGATTTAGGCGA
AGGGTTTGTTCCTGAACGAGGGAAGTGGAAAGACACTAAGGGAGAGGGATATACTCCTTT
TTTTTGAATCGCCGAAATTGTACGACTGTTCCAGGCGTACGACCCGGATACGTTACGGTT
TTTTTTCAGGTACTCTTTCCTGTGATTGTATTGGATATTAATCTTTATGATCACAAGGTG
GTGCTTGGGCAGGTCTTCTCTGATTACGTTCGGACGTGACAGGGAAGCCAGGAGGTCCAG
GGACATAGCCGACCTATGCATTCCCCATCCAGCACTTAACCGACGAAAGAGAGGGGAACT
CAGACTTCTCTTTTGACTACCGGAGGAGAACCTTACTTATACTGAGTATAAGAGCAGGTC
TCCACTGCCTATAGCATAGAGGCGAGATTGCCTCACGTTCCACTAAACGCTGGGGAAGGA
AGTGACATAGTTTTTTTACGAGTAGTAGGGGTATGCTTTATCTATCTTATTGGCTTAAGC
ATCCTATTTCTTTATTATTCTTTATTTTTATCCCATTAGAATCAGATTTTCAACATTAGC
ACAAGAGCAGATAGGATGGAGACGAGTCTCAACAAGCAGGGCAGGAGAGATTACCTGCTC
CGATAACAACTGAAACTTTTCCTATTCGTGTAGCCAGGAGGAATGCAAAGATGCCCCGTT
CACTTGAATAGGAACTGGAAAGACTTAAGATACGAATTAGAATAAGCAGTACTTTCTATC
CTTCGGACCCTTGCTTTGGGGGATATCACTGCCCGAGAAGATCATCTGCAATGACATTTG
AATAATCCAAGGGCAACTACTGGCTCTAAGCCTATCTGCTGTTGAATAACCAACCGGTGC
CAGTCTTTTCTGTTACAGTAAGAGCTGTTGAGTAAATAGAAGCTCTGGTCCTATCCGCTG
CTGGTGGTGAAGTCAGTGAATCAGTCCCAAAGCTTTCTTCCTTCAAAGAAGAAGTTTTGT
CATTACGAACTAAGACCGAAGGCAGGTGCAGTTCATAGAGCAATGTGCGGGTTGGGCTTT
TTCAAGGATTGCAAGCTCCAAGCATAGCTAGAATATGAGAATAGGGCCTTTGTTGCCACG
CCAGCATATGCTAGGCAGGATTAGATTGAGCAGTATAAAGGTTACTTTCTTGGCACCGGG
GATTGCCATTTACATTTCACTCCTTTTGGTAAGGCAAGGCAACCCTTTATTAGATTAGGA
CCGCTTCTCCGATGAGATGATAGATGCCTTTGGCCGATTCCCTTGTCATCTCGCCCTCCC
CGCTCAAACTCAAAGTCTGTCTTAAAATAGAGGGAGAGGGAGCTCAAGAGCTCTTCCCTT
TGGGACACGTGAACTCCACTCTTGGCAACTGCCCTCTGCTGTAGCAAAAGTACCTTATAA
GAAAGAGGGTCGGGCCAAGATCGCCATTCCGAATGTTGAAGAATGGGACTATACTTAGTC
ATTGCCGTCAAAAATCCAGATGGAAGATTTTTCTACCTCAGAAGCGAAAGTTATAAATAA
ATGTGAAAGCCGAATCTCAGGTTCCTAGATAACAGATAGGCGCACAGTAAATAGGCGCGT
TGACTCAGTCTAAGAAGCATGGCGACGGTCGAGCGCTCTCTCCAAGACGAACAACTGGCC
TCCCCGAAGGACTGAAGGACAAATGTCGGTTAGAGAGGCATAGGTTTTTATAGTCCTGGT
AGGCTATATGAAAGAAGGGGAGAAATTGCTCTTAATTTAATAAGGTAATATCCCTTCACG
CTGCTGCCGCGAAAGCAAACCAATTCTACGAGGACCTGCGCCCTATATAAATCAGTACTT
CTCTCTCCGACTTCCTGCACCTACCCGGACCCTGCAAAAATGAGACTGAAGTTCGGTACG
GGTTGGGGTAAGGCTAAGCCAAGCTACCACCTACCCCTCGCTTGAGGTATCTTGCGATAG
GTAGTTGCCCTTCTTGGCCGAGAGCGTACATAAATGATGTGGTCCCCGGATGTTGTTACG
AATAGTTATTATTTATATAGGAGATTTTTCTTTTGTATTGTGATGAGTAAGTAAACTATA
GAGATCGAGGTTCAGATCAAAACAGACTCTTTGACTAAGGCTTGTCGCTTCGACCTAGTA
AGCCAGTCCCTCTACCTCTTCCGCATGCTGGTATGTCTTCCCGTCTGCAAGACCCAGCTA
AAGCGAATCTCATCTTCATGAAGTTTTATGGGGACTCTATCTTTACTTGTAGTTCGTCAC
TTGTTGGCAAGGGCTTCGGTGTAAGCACCAGTTCGAACTCTGACTTAGAATCAGACCTTA
TCTCTCTCTCTCAATAATTGGAAGTTTGATCCAATCAACCACTAATGACCAAAAAATGTT
CCAACCACGCATAAGTGTGAAGGATTGAATCCTGTAATAGATTTAATATAGAAGAGTCTT
AGAAAAGGGCACTGGTTCACGCATTTCGGGTTGATTCCTCTTACCTCTAGAAAGATAAAG
AAATGTAAGGGGGTACTTCACCGAATGGAGCGATAGGTCAAGTATGGGACGTTCAGTAAA
CAATCCCTTAGCTCAAGTCCTCGGAGATACCCAACTGGGAGCGGAGAAGGCGGAGGCGGA
GACGGAGCCGCTTTGGAAGCGTCAACGCAAGAAAAAGATAAGCCAAAAACGTGAAGTAGA
GGGATCCCATCCTGACGGATGAGCTGCTCCCTCCCCCGGTTAACTACCACTACCCGGTCT
TCCCTTTGAATTGATAGCTTCCGCTGGAGCACTTGCCTTCGTGATGAATCCCTTGAGCTT
TGACTATCTTTTTGCTTCTTCTTGCTAGCCTTCGATTGTATGGTTTCCTGTATCGCTCTT
GTCAAGCTCCAGCCCGATCCCTGTGATCTCGTACTTGGCCTTCCCCCTCTCTTTCTCTTC
GTCCCGGGATAGAGCCTTTCACTAAAGGGAAGGTTCCCGAGCTTGGCCGAAAAAAATCCT
GGAAGTAGCACTGCTTTGGCGATTGGCAAGACATATCCGAGTAGCGCTGCCTGAACGAAG
CGTGGGCGTAAAGCATCAAGTGGAGGCGCCGAATCCTTGCAAGAGGGGGGCAGACCGGTC
AAAGCCAAGTCCAGACGAGCTGGCCAAAAGGCATAGGGCCAAGGCGGAGCTGGCAGGCTC
ATCTCACTTATTGTGTGCTTTGTTGGAATAGACTGACATCAAGGGAAAGTGCACTTTATC
TCGATTCCTCTCTTTCTACAACTCTTTCTTTCCAACCCACTGCTCAGCCCCCTCCAAACT
ATGGCATCAAGGTCGGACCAAGGGTCGGGCCTCCACCGATCTACTGATAAGGTAAGGGGA
AAGACAACTGAATAAATAGGTCTATCCTATAAAGACGGGCTAGAGTAAACGCCAAGCGCT
GGCCCATTAGTGGGTTCAATTCCTGCTTGCCTTTCATTTTCAATTGTTTGTTAGAGTAGT
CTCGATCCTATTGAACATAAGCTATATCACAGGGAGTAGTAAGTAGATCATGATCGGAGG
GGACGACCGGAGAAAGATAAGTCAAGGAGGACCCGAAGAGGAAGGAAGAGCGGTCCGTCC
TAAACGAAGAGCGGTCGCTGAGAGCGAAATGAACTGATTTGGCCGGAGGGGGCCACGGGA
TTAGACTCTCGATGTATTATTACATTTCTAGCGGGAGGAGAGTAGCCCCGAAAGAAGTCG
GTCCTAGCGAAAACACATAATACAGCTTATGGCCGAGAGTGTCATGAAAGAAAGGTCAGT
CTGCACAGGCGGGACGTGACATTAATAGACAGGTCAAACTGTGGAATCGTCTTTCACTCG
GATGACGTAATTCAATTTGATTTATATCAGTGTGCAGCAGCCCCTATGACAGAATTGAAC
ATCAGATATATCACACATCCATAAAAAGATTAAAAACAGTCGGTTATGAGAGCAGCACTT
TTCCTTGCGGGGGCCCCGTCTCCCATCGGTGCGCTGGAGACGATTCTTTCTGTATCTTCG
GCTTCGTCTTCTCCTCCTTCTGAGTCAAACAGATAAAATAAAACATGTGAATGAACGAAT
TTATCGTAGATTGCACGAGCAAGCCAGCAAACCACCCTTTTTTACTTTACAAATGATTGT
GATTGTGGAGTTGAGGCAGGGGCTCTTGCTTTTTACTAGGCTAGACGACTCGGCGATTCT
ACCCTACTTTTTTCCCAGGATTGGACGCCTATTGACGAAGCTCAGGATTGGATTGTCGCC
TTACTGCTTGACGAGAACAACCTACCACTTACTTTTTGAAAGTACCTCTCTCATTGCACT
AAAAGAGTCTGTCTTTGACGATAGGGCTTGAGGTCGATCGGTCCACCACTAAGGATCTAT
GGTAGGTCAAAGAGCGCAGAGAAGATTGTCCACCACTTCTTCTTGTACGCGCTATAAGAT
ATAGGCTTTCTATGAAAGCTCGTAAGATCAGCTGACAAAACAGAAAGGGATTCGGACTCG
CCTGGTTCATGTCTATCGACGAGGGATCTCAGATTGCGCTTGACCGCAGACTCGTAGCAT
GGGTGAGAATTCTTCATCTTAGGTAATGAAGGTGGGCGGCTCGTCGTCTTTGAAAAAGGA
AGGGATGATTCTTGCCAAACTCTGTCATGCCCATCCTCCTTGGAGTTTCAAAAAAAATAT
CCCCTTATGTTTTTCCGTCTTCTTCTCTGCCGAAAGGAAAGACAAAGGCGAGGGAGTCCT
CGAACGGGGAAACCCACGATTGAGAGGTCAGATCACACCATCCTTATTGATCCAACTCGG
GTTGGTATGCTCACAAAGAGAGACCCTACCACATGTGTTTCAGTTTGAGAGCCACCCTGT
TTTCTCGATGTCTTCTTCTCTTTCGGGTGGGAGGCATTCTTCAATAGCTTTCATTACTGA
GGGGCCCAATCCTAAGAATAAGAGTATCAAAAGACTCGATCTATCCGACCTTACCATAGT
CTCCCTCGAGGCGCGGTCAACCTAGCAGGTGTCATACCTTCAAAAGAGATGGCTCAGACA
GATTAGCTATAATGCGCAGTTAGATACTTCGATGGCTCGTTTTCGAACTAGCTGTGTTAA
GCATATAGCTAGCCTTCTATTACCTTATTTCTCCAAATTTATGAATCCATAATTGTTGCC
ATTAAGTCTCTGATTAGCGATAGGGGCCGTCATCCAACATGCTTCTATCTAAGTGATTTC
ATACCTTATTCCCTCCGCCACCCTCACCCTTCTAAGCTCCTTTGCCCTATGCCTTTAGTT
AGTCTGCTTTGAATGATCATTTCACTCTTCGAAGGTGAGCGAAGTACTTCGAGGGATTAG
ATGGAAGGAACCTCTGCTAAGAATGGAATACAATTATTTGTGTCCTTATTTAGCTTTCAA
GTGGGAGAGGACTTCCATAGAGTGAGCCCTTCGATCGCGGTGCTCATCTTACCACCCTAA
CTACTAGCGCAGTCCAACTTATCCCTGCTAACCCACAACTAAAGCACCATGACTCTTTGA
TTCCGAAATGCGGCCGAGGGCATCGGAAAGGACACATCACACGCCCTAACTCCACGAAGG
GATGGATGGAATAGACAGGCACAAACCGTTGACCCTAATCTTACCAAGATATACAGGTAT
TCAATCCAGAATGGGCACAGAAACTGTTCAGGAAGTGAATAAAGCAGAAAGATACACATT
AGTATTGGACTTAACCTCAGAGGAGAAAGAAGAACCTCCGCTTGTCCTAGAGCTAGCCTC
AGAGTCAGAAGTTTATGTTAACCATACCACTAGGACAGGAAGGGTCTATCAACCGCCTCA
TTTGCAAGGCTAAGAAGAGCAAGAATCTATTATGCCTTTCGCTCAGTTATGAGCCAGTAA
TAGAACAGGAATTTGACTGGATTGAGACTCGCGGTGCTTACACCTCTAAAGTCAGCCTCG
CTCAACAATTCCTCGAGACCAAAGCAAAAGTTCTCTTTCGATCCCAAGGAGTTCATTACC
TATTATTGTTGGCTATTCCAATGCCAATGCCAATGATAGAGAGATTAGGGGAATATACTG
ACCGAGAAGAGAGAGTAAGACCCTAAATGCTTACGGGACAGAGAGGAGATACGCTAGTGA
GATGCGCAGGTGTATGAGCTCTGAGATGTGTAGGTAGAAAGAGAAGAAGCCGTTCCAACT
GGTCCTATCATCCTAGGGTAGTAGTCAATCCGATGTAGCTAATCCGACCGGCATTAGTAG
ACGAGTACAAATGAATATAGTAGCCCTATACAATAGACGGTAGTTCCATTAGAAATTATA
TGTCAAAAGTAACCTACCGGTTACCAAGGCCTATTAGTTTACAAAGTCAACATCGGAGAG
TCTTCTTAACAGCTGTACTAATGCCGTTCGCCTTGACTTTAGTCATGTAGAGCATTTTCT
TTTGGCATAGGAGCCTTCTAGGCCTACTGACTCTTATCTAAAGGGGCATATCGAGATCCC
TTAGCCCACAAAGCCCTTGACTTTCCTTCTCTGCTTCGCACCATCGTTACACTCACCCTT
CGTTACCCAGCCCATCGCTAACGCTCAGCCTCGTCTTTTGATTTGACCTATTTCCCTCTT
TCTCTATTTAGGATAGAAAGCATAAGGTCGCAAGTGAAGCTTCTGGAGAGAGCAATGAAA
GAGTTAGAATTGGACCCATAACATTGACACAGGGAGAATCAATTGCTTGGTTTCCCACAG
GCAGAAAAGGACTTGGCCTGGATGTAAACTGTAAAATGAAAAGAAAATTGTAGTATCCAA
AAGGGCAGCTAAGCTAGCAATCCGAACAAGAAGATCTTCCCGTGGACTCAACAGGGTTCA
CGAATCTTATCAACTATTTACATTAAGTAAAGTTGGAATAGATCCCAGACTTCATAGGGA
GATAGCCACCACTACTACTACTTTAGAAAGGACCGAATGGCGTGCCTTATACCTTTCAAA
TGAATGGTGGGGAGACCGGAATCGCTTTTGTCGCTCCGGATTTCCTCTTAGCCGAAAGGG
TCGAGGCAGGAAGGAGAACGCTATATATACACCTCTTTGTACCTGGGACAAGACATAATA
GCTTGAGAAAGGCTCGGGAAAGTACGTTGTGTATTTTATAGCACACGAGATAGGCTTGGC
TTAGAGCCTACACCAATCTATCTGTTCTATCTGTAATAGTTCGATCTGTCTTCCCATTCC
CTATCATCTTAGTCAGCGGCAATGGCTTTTGCAATTCCATCTTTCTCTGACTTCTCCTTG
GGAAAAGAGAAGGGACCCATGGGTATTGGTCCCGAGCGTGAAGAGGAGTACAGGGGAATT
CCACCTGAAGGTATATCCTGATCAATCAGTCCAATAGGCACCGGAAGGCCTGGTAACTGC
CGCTTCGATCAAGCGTTAAACTACTACTTCTGGCTTCGGTCGAGAAAGGTATGGGCCTAT
GGGTCGGGTTCGTAGTAGCAGACGGACAATTAAAGTACGTGGGGTCTGCTTGGTGAAGCG
AAGTAGACGGGTATCCCCTAGATATCGAACGAACTAGCCACTCGTTATTGTAGCAAGGCG
CCGTGGGTCTTGCGAGCTTCTGGGCGTATACGAATCTCCTCGATTCCTCTATATGTAAGG
AAATAGCTACATCCAAAAGAAAAGGGGCAATGGTCGCCGGACCGCCCTGGACTCTCCCAA
CAGTCTTTCGCCTTTTTCAGGCTAAGGCTTGAATGGCGCTCTTAGAATGGCTTGTGCTTC
AAGAAAACCTACATGGCTGGAAAAAGGGGCACAGACAGAGAACCACTCTGAGTCTTTATT
CCCCGTTATTGAGAGTCCCATGCGCCCTAGTCTTCTTTCTTTGAAGACATTTTTGAATTC
GCACCTTTGGGCTATGACGGTTCTTAGCTTCCCGGGACGGGACTAGCCGACTCAAGTAGG
AACGAGGGGTATAACTATTACTACTATACGAGAAATGCTTTCCGCCCAACCCCCGTACAA
GGCGGCTTACCAAGGCTTACCGAATTTCTTCAACGGCCTATGTGCTACGATTAGGACTTG
CGGCTTTACCGACACTGCCGCTTCTCCTTTCTCCCCAGCCCCGAAATGAGGCTATTTTCC
TTCTCTACGACCACAGACTGAAGTTAGAAGATCCACCGGAGATAGTCCTTTCTTTGACCT
ACTACCTTTACTTTAGTGGGTCTACGAATCCGCGGAGGGTTTCAATATTCTTAGGCGTGT
AACCGGTCCGGTACCTTCGTGGTACTAACATGGTCTACAAAACCTAAGTGAGTTTGCATC
CAGTCATGGATGGATGACAGTCATGCAGCTCACACCTTCGGTCATATCAAGGTGCCCTAT
CTATATAGGGTTCCCACGCAATGATGGGTTGGTGTCGAAGACCAATCTTGTGAAGGACGC
AGAGGGCTAATTCCTTCTCGTCGCTCAATCTGGAGTAAGAAGCCGGCTACCAGCACGAGT
GTACACATCTTGGGATGGTACATCTTGTGACCACCAGCATTGCAGGGCACTGAATGAGAG
TTTTCATTCTCCATCCTGAAGCCTTGGCTTCGCACCTAACCCTAACGGGCTTATGGGTAC
TGGTGGGAAGAGGGCGTAAGCAAAGTGATTATGAATCGTTTTGCCTCCTTCCCTGATTCG
TCTTTCGCCATTACGGCAGTTCTTCGAAGACTTCTCTCGACTCCTAATCTAAAGCTAGTG
GAAGTAGTCCTTTTTAAGCTGTTTATGGCCAAAATCCCGAGAGTCCTCTGGACTTAGCTC
CACTTCCAGCTACTCACAACTTTAGTGGAGATGCGGGTGAAGAAAATTAAGAAGTTGCAT
GAGCGAGAAAATTTCTAAGCAAAATGAGAAGAAGTATCAAGCTCAAGCTAACAAGCATCG
CAAATTTTCTGAGTTCAAAGAAGGTGATCTGGTGTAGGTTCATCTTCGAAAGGAGCGTTT
CCCGCGAGGACAATTTGCTAAGCTCAAGCCTAGAGCTGATGGACCATTCAAAGTTCTCAA
ACGCATGGGTGAAAATGCCTACAAGATTGAACTACCAGCTGAGTATGAGGTTTCAGAAAC
ATTGAAAGTTTCTGATCTTTTTCCGGTGAAGAAAGCACTAACGACTCGGGGGCGAGTCTT
CTTCAACTTGACGGGGAAAACTAGAAATAAAGGAAGTCGTTTTGGCTGTAGTTTTTCTGG
GTAAATTTCTTTAGAAATGTCATAAAAGAGAGGGGCTTTCTGCAGCATGTGAGGGAAATG
CCCCGGGTACCGAAGTTAGCGGATAGAGAGGGCGGCGGGTGGAGGGAGCTTCACTTACCG
AGAGGGATGAATTCGAGTAGTAGTTAGGGGAGGATCAAATCCGCTACACCCCTTATTTAT
TTACCTTTTTGCTTTTATTAACTTCTTCATTGAAGACATCCATGTAGAAGAACGTCGAAT
CCATTCTCGATCAAATAGAAGTAGGGGATGGATGGCATGTCTCATTAGCTGGCACTGGCT
TTGGACACAGGGGGCAGGCTATTTGGCTAGAATATTATGCCTTTCTATCCCTTGATGTGA
GGAAAGGGGGAAGGGATCGTCATGCAAAAACTAGAAGAGGCTCCTCTCAGAGGTGGTCCT
TCCTTCTATTGATCGGTTGAGTCGACGAGAGCTTTCCCAGAGATTCTCATAGATCGGATG
ATCCTGAGACCTATTGTACCTCAGTTGGGGAATCTTCCAGCGACTAAGCTATTTGTCTGG
CCAGGCGCTTCTCTGTGGGCTCTTGGGAAACAGTCTCATCTGGTGGATATCTGGGAATTA
GCAAAAAACAGTACCAAAGAGGGACTTAGCGGCAAAGAGGCGATTAGACAACATAGGAAA
TCTGGAATTTTGTTTACTGCACTTTCTCTTAAGCAGTGCGCGGTGTCACTGCAGCAAGCG
TATGCAGGTTCCGAATCTCCGAAGACTCTGTTACCTTTTCCTGTCTCGTTGACGAGGTCA
GGTTATCCCATGACTTTCTTATGAGTCAGCTGTGGCATTTAGGTTTCCTATCTACAATTC
ATTAAACACCAGAAAAGCATTGGAGTCTTTCTTTTTTTATGATCTCCGACCCCGCAAGGC
ACTACTGTAGAGCACTACTGGGCGGAGCTTCTCAATCCAATTCCTTACCACAGTTTAAGC
TTTCGTTCCTTTCGTATAGTGGAAAAGGGCTGGCTTTCCCTAGACGGAAGAAATAAGAAA
GAAGAAACTTACTAAATTAAGAAGACCAAAGCCATAAGCTACAGCTTTCCCTGCCGGAGT
TGTGCTTGGTGGAATTCAGGCCTCAAATCATCACTTTCTCACCGACCTTTACCCATGCTA
AACGTGTCCCAGTTTACTAACGAACCGGTGACGTAAAGCTTCTATTCTCAATTGATCCTT
TTTTCTTCCCAGCCTCACAGTTGTCTTTTATTGCCCATCGATAAAGGAATGACTCTTGGT
GAGCCAATGAGCTCAAATCAAGCTAGAGAACTTCCTGAACCAGATAGTGTGACGGCGGAA
CTTATTGCTATCTATCAATTCCCAGAGTTTAGTTCAGAACCTCGTAGGCCGGGAATGCCA
TCAAGAAGCCTTTTCCTCTCGGTGTCAGTGTCAGCCAAGTTAGCATCGGCTTCGCCAAAG
CCATCATTTTAAGCGGATGACATTGATGAGTGATCCAACAGTCTTGAGTGGTAGTTCTCA
AAGGAGAAGGGATCCGAGGTACTAAGTAGCTATGGAATGAAGGCGAACTAAAAGCTTTCT
CCCATTCTCCTTCGATTCGTGACGTGATTAGCCGGAACAGTCGATTGATCTGATCTACTC
ATATCAGAGTACCGCGCCAATGTCGTTTAAGACAGCGGAGTTTGACAGACTCTGTACGGG
AAGAAGGGCGGCTCATTAAATTATTCTTATTAATCACAGGTATGAGTTTTAGGGCGACGG
GCCTACGCCTACTATGAGAAGTGCCCATCCTTCTCTCAGGTATTCTTTCGACCGCGTCTA
AAAAAAGAAAAAAACTTGACCTTTTTTAAAGACATCCCTCGAGCTCCGCAGCTTTAACAC
CGGATGGAAGTACGGTCAGATGAATAGAACCAATACTATTAGTCTCAGCGACTATAGGTC
GGTTGACGGCAAGGAAGGAAGTGAAGTTTTCCCCTATCCTGTATGATTTTTAAAAGTAGG
GTCTGTAGGCAGAATAGCTGCCCTAGGCAAAAGACTCCGAAATCAGTGATTCATTAGATA
GAGAAGTCGTGAAAAGTTCTCCGCGAGAAAGAAGGACGCGACTCCTCTCTAGCCTAGCAC
CCTTTCCCTCAAACCTGAGAACAGGCATCTCAGAAGGAAAGTTTTTGAACTTTCGGGCGA
TGTCCTTACTAAAGGACCGGATAAGCAGCTAGATCGATTCCTAACAGATTGGAAAATCTT
TCTTTGCTTAAAACACAGGAGAGCTAACTCGATGATCGACCAAGCCATTCAATGGCATCG
GTTTTTTCCTAGACCTCTCTCTGGCACCTCCTTCAGATTCTAGAAAGTAGAAGACAAGGA
TAAACAAACCAGACCTAACCTAGTTCCCCTTCTATTCTAAAAGAAGGCTAGTCTAGGCTA
GTTGTCTAAGTAAGTCTCGCTAGTACCTTTTCAATTGGAAGAAAGGATAGTTCAATTCTA
AGGTAAGCTTTCTTAGCCGACAAGCCAGCCTTCTTTTACCTCAAGCCTAAGGAGAAGATC
GGTACATCGATTCATCGGCCAAAGAGTCCTGGAACTGAGTCCCTATAAGCAATAGAGGCC
TCTACCTGAAACCCATGTAGGATGGGATAGTCACACTCAAACAAAAAAGCAGTGATTAGC
GATTAGAGGAATATATATATATAACTATGCAACAGCGGATATGCCTACTTTCGGATTCAC
TGTAACAAGCCGTTTTTCCACTTGCTTCTTGCTTTGAAAACCGTCCTCTTAGTTTACAAC
TAGTCTGAGAAGGGTCAACGTAGATAACATTAGGCTGAGCGCAGCCATTAGAAAGACCTC
GAGATTCACCGAAGAAAGACCGGAACCTTCTTCTCTAAAGTGAGGGAATTGGCTTCATTT
TTTTATATATTTATCAGGTTCCACATCTGATGAAATAGCATTTTAGTCGAGAACAGCGCT
TTATTCACCTTCACCTAAGATTTAGATCAATCAGTTTTTCCTTTTATACTTAAGATTAGA
AAGATAGAATTGTCCATCATCTTATTTATAAGGTTTACATCAACAAGGAAGAAATTGTAT
TAATGATATCATGATGCTACCTCTCCTTCATGTACAGCTTTCTTCTTGAACAACTCTTTC
TTCCTAACGCAGGTAAGACGCTTTCTTATCCCGAACTATATGGCGTAGTGTATTCCACTT
AGACTCAATTGAAACTGAGCTTTTGTGGGCTGGGCCTTTCCCTTACAGGCTTTCTTTCTA
ATGAAAGGGCCTAAGACTCAGGGGAGTGCGTGGGTCACATCACATCAGTTTAGTTTGGTC
CTAGCTTATCGTTAGGGTACTAAAAAGGCTTTCAAGCCAATGGGAATAGGCTAGCCCGCA
CTTGAAATGAAAAGGCTTCTATAACAAGGGTATTACAGGATTGAGAGCAAGTGGTACGAT
AAGACCTGCAAGAAGGCCCCGAGCTACATATCTATCGCGGCTAAACATCACTGGAACGGA
GTGGAGTCACTCGACTTATAAGATAGGATTGAGCTCTATGAAATGGAACCCCATCAAGGT
GAACCCCTCCAACTCCAGATGCTTCACAGGGCAATTCAAACAAAGTATAAATAGGCTGCA
AAAGAGGAAGAGTCTACGTTAAGCTGATTCTCGTCTTTCTCTAGCTAACTCCTATTTGTC
TCCCTCTTTCAAGTGAGTTCAGTTAGCCCTTAGGGTCATAAGAGAGCTCATCTTTACTTC
CTTTCTTATATAATATAAATAAAGCAACTGATTTATAGCCTTCGTTCCCCGAGAGAAAGA
ATAAATTATTAAAAATAGAAAAAAGAAAACTCATTTCCGTGAGACCTTAATCCTAATCCG
CCCACGGTTGTTAAAGAAGTTCCCTGTCCCTTGTTTTCACTACCACATAGTGCTTTCTAC
CATGGATCAAGTGCCTCGCTGCTTATCGACTGGAATTGCAGGAGCTTGGCAAGAACTAGG
TCAGATAGATCAGCTATTAGGTAGTGTAGTTCTGAGTTCCCGGAATCTGCGGAGGATAAT
GACTTGGTTGCTAAAGCCTTCTTTAAAACCTACCTCTTTCCAAACTGGCAACTGGTAACA
AAACAAGTGAGGTAGATAGTCCTATCATCACCAGATCGATCGCTAATACTAAAATACTAA
TACAAGGGGAGGCTGGCAGCCGATAAACGTAGAAAGGAATGCTCCCAAACAAAGGGAGTG
TATTTAGCTACTATTAGTTAGTCTAGAAGATAGGATTGGATCGGTAACCCCTCAACTCCA
TTCCTGACTGAATAGTGAATAGCAATTCCTACCGTCAACGGACTGAGCAGCTATAAATCC
TATAGTCCCGAGGAAAGAAAACAGGTATAGGGAAAGGCTACTCAGAATAAGAAGTTCGAA
TCATTGCCAGTCTGTATGTCTTTGAAGTTGAAATAGGGATTTTGAACTGAACTCTCCTAC
CGGTAAAGAAGAAGGCGGATTCCTATCGTAATTCAATGACTCAAACTATTCCCTCTCTGC
AATAGAATATGATTTCTTAATCTTGCCCTAGCTCAAGTGAAGTGACTTCTGCCTCGGGGT
GCTGCTGCTTTAGAAAGAGAATCTCTGCTCAAGCCTATAGCTAACGAGCCTTTATTTGCT
GTCTTAAAGGTAGGTCACAGGAGAAGAGAAAGGAACTTCAATAGAGAAGTGAGATAGAGA
ACTCATCCTTTCACACTAAGGGAAATTCGACATTCCCTGGCATGGCAGGTTAAACTATAG
TATATATCTACCTATGCCTTGTTTTAAGCTTGAACGGAGAAAACTAGCCGCCCTAACGCT
CGGCTTACCTTTATTCTTCAACTGATCTTCCATTCCATATTACAAGACTGAGTCCTTTGT
GCCTCTATCAAGTAAGCTTAATCTTTATTATTGAAAGAAGAGGATACACTATCCTTGAAA
AAGGCCGCACTCGAACCTGACCTTCTTAGGACGGGACGAATGGATTGCAATCTCCCCTTA
TGCTGGGAAAGATTTATTGAGCTTTCTTGCTATCCCAAGGCGCTGTTCAATTAGAGGAGC
AGTCAAGTCATAAGGAACTCGCACTAACAGGGATCCCCGGCCGAAACATATAATATCCAT
TGTCGGTCAATCCACATGTTAAGGACTCGCTCGGGAAGAGGATCGATCTAATTCAACCAA
TTCAACTGAAACTGAGTTGGAATGCTTTTTTAGTTCATAGGAGAAGGGAAAGTCAGCAGC
TTGGGATGCACAAAGAAGGAGAGGCGCTGAGACATGCTACCAACTTGAGATAGGGTTCCG
GGCATAAAATCAGTTCGTAAGGGTGGCTCTTGGTGATGTGGAGTTGGGCGGATAATGCAA
CAGAACAGAAGGTAGAGCTAGAGCCTTATAGGCTTAGGCTTGCATGGGTCTGTCTTCTTT
TTCTTTCTTTTCCGGCGTCCTTCCTAGAAAAGAAAAGGGTTAACTACTGTTAAATGTTAA
AGTGAAAACTGAAACTAGAGTGGCTTAAAGGTAGCTGCTTAAAGGGGAATCGGCAGTGTT
TGTTTTTGATTCATTATTCCTGGAACTAAGACTCCTGAAAGCACCTCCGGTCGAATTTTC
CAGGTCTAATGCACTAAAGGAACTGTCTGCTGCGTTACCAAGGACGGCGCCCTGTAGTGA
TAATCGATAATAAATCTTCTTGTTAGCAGGTGTTAGGACTCTTATTCCTTACCGAAGGGA
AACACTAAGACAGAGTCTGCAGCCGGTAGAGGAGGGCTTTCAGCGCCTAGCGAAAGTATA
ATTATCTTATTGGTAGTACGTGTTAGCTCTCTTTTTCTTAGACCGGAGGAGGAGGTAAGA
CAGGGGCGGCAGTAGTACGCGTTCGAGTAATAGTAGTTTTCTCGTTTCGAATGTTGATCG
TAGCTTTAGTCTAAGAAAAATCTTAGTGTTGGAAGTAGTGTCGATCCCCATCGGTAGTTG
GCGAATCTACAGTGTGAAAGTTACTTTTGGAGAATCCCCGGTATTAGTAAGAATGCTTCG
AAGAAGCTATTTGACATATCTCTTATATAGGCTTAGATTCCAATAAGAGCAGGAGTAAGC
GTAGCAAAGGACGTTAATCTGAATTATAAGGAAAATGCCCACGCACAGATTCAAGGAGAC
GAACGACGAGATGACATAGATTCTCTTCTTATAAGGATTCCTAAGATACTCTTACTGATA
CTAGGGGCATTGCCTTCTTTCTTACCTAGAATCTTACCAACTGCTTTTCTTCCGCGAAAG
CCAGGAGAGCGCCTAATGAAAGTGGAAAAATCGTCTGCTATCGAATCTAGCTATCCAGAA
GTGAAATATTGAAGATACGAATGAATAGGACAATAAAGAGAATAGGCGGAGAATGCCCTG
ATCTTCGGGACGGTAGTCTCTGCCCACTCTAAGACTCTATTAGGGCTGGTTTGAAAGAAG
ACTCATTTTATCACATGAAGGGAAAAGGTTCTGAAAGAAAGCCTAAGCCAGTCAACGTTT
GGCTAACCCTCTAAATCTCTTTCCTTACCTTACTTCTTTTAGAGGTAAGGCCTTACACTC
CGATATATCATAGCACCCATTAGGGACTTATTTTCTTAACTCACTTTGCTTAACACAGGG
CAGCAACAAGCTACATCCGGCATCCTAATCCATTTCTAGCTGATAGATAGATAAGGAAGG
GATCATAGAAAGGATCGAGTATGAAATAGCTGAGATTGTACCCTCTAGGACGAAGTGCTG
AGCGATTGACTTCCTGGACAAGATTAGGTCGGGAGAGAGGCTAAAGTAAAGGATAGTGAC
TGAAAGGATGCGGCTCGGAACTCCCCTCTAATTCGAGGAATGACCGAGTCTTAGGATAGC
GGGGAGCTTCCGCAGGTTTAAGCATTCAGATAAAGATAAAAGATAAGCGCTGTAACCCCT
GAATGAAAGTGGAAGTGAGAGAGAGGATCAACCCTTGCAAGCAAGAAGGACTTAGTTTTC
GGAGCAGGATTTGTTCCTGGCAGCTAACGAAGATGCAGGTAATAGAGAGAACCCCGGCTA
TTTTAGTTGTGCCGATCCTTTGTATTTTCATTTTAAAGGTAAGCCCTGACTGAATAGGGG
TAAGTGGGCTTTCGTTTAGGGTTACTTTTAAGGATAGGAAAGAAGTTCTTATACTGCCAA
GATTGGGCCGGCATGGGGTATAGGCGGGAGGAAGAAAACCCTTAAGGGTTGGAAATGCAT
TGGTAAGTTATAAGGTTATACTATAAGGATCTGATCTAGCTATCTACTTCGGGGATTTTT
CTACGGGAAAGCTGAAAGAAAAATAGAAAAAGAAAGGAAGGCTAGTTGCTTTCAAGCCGG
ACCGGACTAAGTACTCGTAAGCCCGATCAGACCTTACCACTTTGATCCTGTGTATCTAAA
AAAGGTTTTCTACCTCTGCCTTGAAGACCTTAAGGCAGTTATTCTTTCTCATGAAGCAGG
TAGCCTCATAAGAGCTGCAGCCACTCCTTCTTCCCGCATCAAAAGACCGAGCCTCAATAA
AAGGTCTATAAAGTCCGCTCAGTCAATCCGACGTTACCCTTTTTAATCGTTCCACCTCTG
AAGCTACTCAACTCATTGAGGTGAGCTACTTCCTTCCAACTGAACTACCCGTCAGCTACA
CGTCGATTAGCCTAACTCTTCCTTCGAATGCTAAACCGGATGAAGTTCCGGATCTAATCC
CATTCAAAGAGAGACTAGCAGTGATCCGGGTGCATACAGGCCATAGCCTTCTCAATCCTA
ATAAATAAATGACGGGATGAGTTAAAGCACTATCAGACTGAATACAAGGTATTCTTAGTC
TTCCATGAACTCAATACCAACTCTACTTATCCTTATCTGGGTATGCCTTCGGCGCTCTTG
GTCTTTTTTGGTGTGACAGTATAAGGTGTTTGAAATAACCATTGTTTGCAGGGTAACTAA
ACTTAATAAATGTCATAAGAGAGAGAAGCTGTTAACGAACGTAGGTCAGATCCTAGCGTA
GAGAAATGCTATCCGACTTTCATGATCGAATCGATTCCACTTTTCACTTTGTCGAGATTG
GCTTGGTGTTCAGTATACTTAATACAAGATCGAAAAGAAGGATTGCATTTCCAGTGAGAT
AAGAGAAAAGGAACGAGGGGAAGAAGCTACTTATATTAATAAATATTAATATACTTAATT
TAATATTAATGTTCGGGTACCCCCCTCCGGCTCGTAGTTGAGAAGAGCTTTAGTTTAGGA
AAGGGCTAAATGGGTGCGATCCCTCTCGTTGAGAGTCAAGGGTCTCCTGGAGTAGAAGGC
ACATCCTGGATCTATTAAGCCGGCAAGGGTTCAGCATTGGCTTTCACGACCGCAAAGGGG
CCATCTCTCAGTCGGAGTAGATAAGATAGATATACTTAATTTAATATCTTTATTATATAT
TTTTAAAAATATAATAAAGAAAATCGTGAATAAAAAAAAAGAGCGTGACGAGACTTTTTA
TCAATTCGAGATGTTAGAAGGTGCAAAATCAATAGGTGCCGGAGCTGCTACAATTGCTTC
AGCGGGAGCTGCTGTAGGTATTGGAAACGTATTCAGTTCATTAATTCATTCCGTGGCAAG
AAATCCATCATTGGCAAAACAGTTATTCGGATATGCAATCCTGGGCTTTGCTCTAACCGA
GGCTATTGCCTTGTTCGCATTAATGATGGCCTTTTTGATTCTCTTTGTTTTCTAAGTTTC
TCCTTTTGAAAGGTGTAGTCTCTCCTACCTGAGGAAGAGGACGAGGCCCCCAGAAATGGG
GGGAAGGGGAGTGGGCAAGGGGCCCCTTCACGGCTAATCGATCTCTCTCCCTCTAGTAAG
CTCAAAGACCTGGTGCCCAATACTAAAACAACATTGGGGAAGGTGGGATGCTAGGTGGAC
AGGATTGGACGTTAACCTAGAGAGCTAAGTGTAGTGCACTTCGTTCTCTTTGATTGGCAC
ATGGAAGATCCACTTAAAGCATAAAGAAGATCTGCACCGCTAAGACAAGGAAGGTAAGAT
GTTCAGAAAGAAGATAAGACAAAAAAGTAAATATTGCAACTGACAGCTAATAGGAGAGAG
AATACAACTGTCAGCAAATCAAATAGATAAGACAGTCCTGTCTTGATAGTTGACTTCAGA
TTTCAATGTCCGATCTGACTGTGAGAATAGCGAAGTCCGGAATGACATGCTCAATGCCAG
TCCATCCAGAAATGCCAGATGAATCCCGTGAGAGATCTAATCTAGGCAGAAGATCCCATC
CCTAAAAAAGTGTAATCAGAGGGTGAAACCTTGCTTTGCAAAAGGGGAGTTCTTTCCCGC
ATCCATCCCATAAACCCCTGTCAAAGGCGCTTCTACTCATTCTCAATTCAGGAAAAGGTT
TCCGGTTGCCATAAATAAAACCACAATCACACAGTCAACTCGAACAAAGAGCTTCTCGCC
TACAAATTCAGGAGCTGGTCCAAGCCTTCCTCTTTACTGTTTAGGAGTAGCATTGAAGAT
TCGAAACCTTTCGTGTCGTCAGGTTGCTACACCTAACCTAGCCTAGCGGGAGCTCACTTA
AGGCTCCGAGTATCATGATCGTAAGACGACATTTGCTAGCCTCACACTACCCTTTTTGGA
ACCCTCGAGTAGTCATGTGGAAGAAACAAACGAAAAGAAAGGAGAAAGGCTTGCTGTTGC
CAAGGCCTATTCCTCGACCATTTTTGATCGGAAGTCACCTATTCAATAAGTTGGGAGTCC
CCGCCATGTAAACCCATATCCCATGGAAGAATCGAATCAATACCGACTATTTAGCATCCC
GAAGAGTGACGAGAAGACCACACTTTACATCTTTCTTTCAAAAGAGGAGAACGCGCTCAT
AGAATATTAAAAAAAATGAAATCCTCGTCCAGTGGCACGTCCTTTAGCTGCTGCGGTCCG
GTACGGGGAAAGAAGTTCGGACATATTCTATATAGGAAGCGCTCCTTGCCTGAAGAATAG
GCGTCTTTCATACCTTTCCTGGGAACGGGCAAGAAAACAGATTGGCCTATGAATGTGCAC
CCTCTTTCCTGATACTAGGGACATTTGATTCTTTCTGACCTATATTATAATCTTACCAAC
CCAACTGCTCTTATTCCGCTAAAAGAGCAAAGAGAAAAGCCCTCTTATGCCAGAAATTTA
ATAAAGAATAAAGAAAGTGTACTTTCACCTCTGGAATGGCAACATGCGAAAGACACCCAC
TGGCGTGCTTACGTTCTTTCTTCGCTTCCCAGCCAACAAGCAACTCCTTGAGCTTTAGAA
AGCCGTTGATTGCCATCCGTTTTCTTGCTGGAATCTTTTTCTTATTCTTAATAGAACCTG
TCCTCCCGGGGCTCAAGGGAGAGGCCTGACTGTCTTTTCTATAGAGTTGGAGTAGTAGTT
GGACAAAAGAACTCTCTGGCCGGAGTCAAACACGTAGTCGTGACCTGTCCCGTCGTTACT
CCTCTTTCTATATATGTTTAGGGAGAAAGAATTAGGCTGCCTAAAAATCAACTCTAGGCG
TTGGATTGTTTTTCTTTTCTGCTGGTGAGGAAAGGTCGTGCAATCGCAGAGGACTAGTTC
CCTATCCCGCTGATAAGAATAAAAAAGGGATCGGCGCAGTGGATAGGCCACTCTCACTGG
AAGAGCTTAGCTTATTCCAAAGCATCCCTGACGCTCTCTAGTTTAGGAATAGAGGGTGCC
GCATCCGAGGCAAAGCAAGAGCTAACAGCCTCTTTTTTTTCCATCCTTACTTTCATCCGT
TAATGCTTCTTCTTTCCAGTCAGTTTAGATCCTGAGAACAAGTCAAGCTTCAAATAAGTA
GTCCGCTAAGGTCTGTCTAACAATAGAGCTTCCAGAGGCAAGCCGAAGCGGAGAATGTTT
CTCCTAAAGAGTCTATTATAGTAGTCTATCAAAGCACAAGGAGAATGGCTCTGACTAAGC
ATCTGGTGAGGGATCCGCTGGATTAGTAAGCATCACATAAGGAGGACGGTCTTCAGGAGA
TCTAAGTTGCTCCTTTCTTCCCCCTTCCCCAGTTCTCTAACTAGTGGTGTAAGCAAGTGC
TCCATTGTGTAATGGTCTAAGGGCCTTTAAGTTCTAATCTTACCTACCGTGTCTAAGGTG
TGACTTCTTCCAAGAGTGGGAGGGCTCACAGTAAGACCGGGTAGACGGGTATAGCAGTAA
TAGGACTTTCACCCAATAGGATAAGGCAAGTCAGTTTGAAAGCAAGGCAAACAACCTTTG
CCTCTTGGACTACGGCTTGGAAACCTTTGCCAAGTTTCCTCCGTGAGAAAGGAATAAAAC
TCACTCTCTTTTCTTCTTCAACTCAACCAAGTCCAATAGAAAACACATTAAGCTTCGTCT
AACAGGAAGTAGCACTTGCCGCCTTGCATAGCATGTCGAGAATCCTTTTCCTTGTTTCGA
AATACAGATTGTTGTGGAGAGTATAAATTGCGTAAGAGAAAGAAGCTGTTCTTGAATTGC
TAGTCTGTCAGTGAGATAAGTGAGAAGCTGTGATCGAGAAAGTCTCGCCCAAAGAGCTCT
ACAGTAGTGCCTTGCGGGGTCGTAGAGCCGGTCAACGGGAGCTAAGATCCGATTCTTGCA
TTCATCTTAACTGCAGATTTCTACTTCTTCTTACCCAGTTTGTAAGCAGAGGAGAACAAA
TAAGATAGAAGCCCATATTTAAACTATACTTCCTAACTAGATAAGAAGTCTTTTCAGAAG
CAGTAGACTGAGAGGCTTTGGCAGAATTGATCGAATTTCTTGCTCTCAGGGTGCTTCGCT
TGAGCTCAACCATCCGGGATGCTTGTTTTCTGAGGATGATTCTTTCGCGTAAGTCAGGGA
AGTGTTGAGCCAGAGTAGAGATGACCTTTTCAGCATCGCTGTGAGAGCATCCGAGTGAAG
AATTTCTTCCAATGGCATGCTGAAATAGTTTCTTAGTGCTTCCCTTTGTTCTTGCAAGAG
ATCAAGTCAATTAAGGAATTGCAGCACAAGCTTACCAGACTAAGCAGTCGCTACTCCCTG
CTATGAGAACTAGGTTGATTCTGACCCTACTGTCGAAGATTCCAGGGACTTAGCCTTCGA
CAGGACTGGAATCTTCGACTCCTTTCTGGGACCATTCCGCAGTGCCTGAGAAGGTCGAGT
CATTCTAATTGCGAAGTTCGTTCTCGATTAGTCATGTGCGGAGGGAGAGAACGGTGCAAT
TGCCCCAGACCAAGTCTCATCCCCCTACCCCTACTCCAAGGGGCTTCACACTCTGGGAGT
TCCTTTTGACCAGCTTATTCGGATTTCAATTACCAGCCCCCTATAGGTATTGTCTTCCAA
TCAGTGGGTTCATGCCGCACAGAAAGCGAGACCTGAGAAGGAGGCTGTAGGAGAGAGTCC
AGCATAACTGAAATCATCTAAGCTGACAAGGACCCAGAAAAGGAGGATGCTGAGGAAGAA
GGCTTCAGTGAAGAGGAAAATACAGACTGAAGCAGAGAAGGCAACCATTAGGTTGGTCTG
ATGGTGAAGTACCCAGAGCAGAAGGTAAGGCTGGGAAAGACCACAAGAAGCTGGAGAAGG
GACAGACCTCGTCAACGGAGTTTTCTTATGAGCTTTCTTTCAGAAGGCTTGGCTCCGGAA
GATGACCTGATGGAGGAAGACTTTAAGGTTGATGAGTCAAGCAGTCAGACCCAGGTTAAA
GAAAATGAGCCAAAAACTGGCATTAGTGTCCGAGGGCGGAAACCGGTCTCTACAGACTAG
AATATTCTAACATAGCATTGTTACAGTTTTGGTTACTTTCTTTAATTGAAGTGAAGTCCC
AGAGTGAAAGTTAACTAAAATCAAAAGTGAATCCCGGAGAGGGGAAAGCAGGAACGGTTA
AGTAGATTGTCATTCCGTTGAGGACTTACCCGAAACAGTCTAATCTTTTGATTGGGACTC
ATCTTTCATATTTTGTAAACTCCGCTCCAATCATAAATAAAAGACACAGATTAAACTGCC
TTAGCCCATAGGAAAATCAATACAAGGAATGAAATCCCACTTCCTATAGATCCCAGGTTC
TAGCTTCATACTATACTGGATAGCTAGAAAGATAAGAATACAAACTTCCAAATTGAACTC
ATTATGGAGTTCTCTTTCTGGTCCCTCAATGTCCAGTCTTGACAATGGTCAGACCTTAAC
ACACTTTTGCTATACAGCTTCACTCCTATTACAAGACAAGAAGTAACGAAGGCAAGGGAG
AGGGAATAAAATAAGACCGGTAGAGGAATTCTACTCTCTGAGCTTCTTCTAAAATCTACG
AATGCGTAAGAAGGAGGAAACTTTACATGACCGAGAGTCAATCCAAGGCAATCTTCCTCA
AGCGGAAGTACTCTTAGAAAGGTTTAGGAACTTAAAGAGAGGAGTGAAGCTGCTGTACCA
ATAAGTGAAAGAAAAGAGCGGACCGCAACTAGACCTGAGAAAAGACTTTCAGGCATCCTC
TCATTGAGGAGGTCTTAGATAGAAGATGAGCCGACGGTAGGACTCTCTTAGAGTGTGGGA
GTATAACAGTAGCAGCAGTTATGGCCCCATACCCATGAGCATTAGCGTGAGCAGCTAAGC
TAAGGTCGGAAAGGAAGAATGGGTGGGCGGCTACCTATTTCCTCAGCCGATAAGAGAATC
TGTCTTCAGCACAGATCGAGGCTTGTCATAAGTATCAAGTCCTCTATCGCTGGACTAGAC
TAGATTTCGAAGATTGAGGAGTGGCAACTCTCCATGGAATTCCAGAACCAACTCCCAAAA
AAAAGAAGGGTAGTCTTTGACTACCTCTTTCTCCTGGCTGGCTCTCCTACCTGGGATCCC
AACTATCATCCATATCCGTTTACCCTACCTGCTATCGACAGTCCTTCCACCTCTTACTCA
CTCTCCGGAGGGAGATGGATGGATCGTGCTAGTGCTATCAAGCCGAAAAATGACTGCTTT
CGAGCGGTATTCACGGAAATGAAAAAGATGGAATGGTTGTAAACAGATTCGCTAGTTGGG
TCAATTGGCACTCTTTCACTAGTGATTGTAAGCTAGGTGCCCTTAAATGACAGGAGGGGA
AGAAGCTCTAACGGAAGCATCCAATCAACCGGGAATCCCACCTTTCAGATTCTACATCTG
CTACTGCTGGAGTGGAGAATGAATCTACTACCTGTGCCAGCAAACAAATACTAAAAATAA
GAAAAGGCTAGGTGTCCATGCCACCAACCAACTCCTGAAAGAAAAACAAGAGCTTCCCCG
GCAAACCACTAGAAGTTACCCATCGAGTCGAGCAATGATCCAATTGGAGAAGCAAGCTGC
TCTTTGTCACCCCGTTTCCCTTGGGACCAAGAACAAGCTCCAAAGAAGAAGAAGGACTTA
TCGCAATCTCAGGTACAATGGCTAGTTGGAAAGCCTTTCAATTCAAGCCAATCTCTTGAT
TCACATTCATGTGAAACCGTTGCAACCGATCCTGCATACCAATCATCCGCCGCTTACAGT
AATGGCACTAAGCCAAGGTTTCTATGGATTCAGTCCTGTGGAAAAATACATATATTAGGG
CAATTCAGTTAGTAGTGTCACCGGTCAATCCTTGGGACACTAGCGAGTCCGTCCTTAAAA
GCCCTAAAAATTGGGTCCATGAAGCCTTAGATACTCCAAGCCTCCATCTTGATTGTCCTT
GAACCTAGACCATGGAAGTATGGTTATAGTCCCATTCCATTAGTGGGATCCATAGCCTAC
GGGTCTTTCCCAAGCCAGTAAAAGAAGAAGGTTTTCGAGGACTACCCTAAGCCTACAAGT
AGGCAGGACTTTCAGTTACAATGTCTAGGTTGGGCAAGCTTGGATGCCCCTACTCCCAAC
AAGTTGCTGGTCGGGATCGTGAAACTATCGCTGTTTGGTCATAAGGATAATCGTTTTTAT
CTTATTAGGTCAGGGGCGGCCGGCCCGGGGGTTACCCGCGATTGGTAATGGCATAACCAG
AAGAGGAGTAGGGGAGACAAGGTTACGCGCTGGGTAGCGCAGCGCATCTGTTTCGGGTAC
AGGGGCGACGAGGGGTGCTAACCCGGCCACCCAACCCAGCAGGTCAGGGGCGGGCCGGCC
ATAGGTTCGAATCCTGCCACCTTTCTTGTGGATCATCCTGTCCTGTGGTTACCGGATGAT
GGGACAAAGCAGAAATTTTGAAATGAGCACAGCACGAAATGTCAATAATTTATGAATTAT
TTCATTTATCGTTATTTCCGGGTCTTTTCGTTGCATTCACTTACAACAAGAAACAACCAC
CAGCGTTTGGTGCAGCACCTGCATTTTGGTGCATTCTTCTTTCTTTCCTTGGTCTTTCGT
TCCGTCATATTCCTAATAACTTATCCAATTACAACGTATTAACCGCTAATGCACCTTTCT
TTTATCAAATCTCAGGGACATGGTCTAATCATGAGGGTAGTATTTTATCATGGTGTCGGA
TCCCACGTTTTTATGGATTCCTTCTTTGTTACCGGGGTCGACCCCAAAGCCATAATGTCT
CAAAACGAGGAGGCCATAGAGAAGTTTTGTATTACTTTGTCTCGAACTTCGTGAAGAACT
CCATTCTATCTCTCCCTCGTTACGAACAAAAAAGTGGGGCTGCGCCCCAGTTGTACACTC
CCTTCGTTCTACGAACCCTTGTTGATTCTGAACTTCGTTCGCGAAGGAACCGGACGTTTG
ACGGGCCAGCCCTTTTTTATGCGCCGCTTTACCCTGAAAGGAAAATGAGCTTAGCTCCTC
TGGGTGCTAGGCGCTCCCGTGGTTCGCGAGAAGGAAAAAGAAGGACTCATCCTTTGTTGC
ATCTGGCACGAGATGATAAAGAGAGAGCTTCGTCTATCGATGAACAGCGGATTGACGGAG
CTCTTGGCATTGCTTTGTTTTTCTCTCCTTTCCTATCAGCGAGTTCCGATCCTTTTGTTC
GAAATTTCTTCGTTCGTACCGAACCGCTTGCAGAATCAAATCCTGTTCCACAAGATCCTA
TATCAGCTATACATCCTCCTTGCATTTATGCCGGAGACGTCGCCAGTGCTATGGGATTTG
GATTATGTAGATCAAAAATGATGAATGGGATTGTGGCACTCCACTCGCCGCCAATGCGGA
AGGATGCCGCCGAAAAGAAGGGAACGCTGCTTCGCTCTGCTGGATGCGTCGGATCCCGTA
TAACAAGCGAGCTTTTTACCAAAAAATTCAAACATGTGGTCGCAAAATGCTATCCAGCTC
TCTTGTTGCGTAGCAATAGAAGCCTGCTCATGCTGCTTTGGCGGCGCTTTTTCGCCTTCT
CTTCGCTCTGGACAGGAGCGCTAGTGGACACGGGGGGGGAGCAGGCGAAGCGTGTCGTTC
GTAATGAACAGAAAGATACCACTACTTCGCCTCTTTGTTGGAGCGCCGGCGCGAACACAG
TGGTATCTGACCAGGACCAGGAACAGATTCGAATTTGGATCTTGACATGTCGGTGGTTTT
TAACCGTGGGCATCATGCCAGGAAGTTGGTGGGCTCATCATGAATTAGGTCGGGGTGGCT
GGTGGTTTCGGGATCCCGTAGAAAATGCTTCTTTTATGCCTTGGGTATTAGCCACAGCTC
GTATTCATTCCGTAATTCTACCCCTTCTTCATTCTTGGATCTCGTTTCTTAATATTGTGA
CTCTTCCATGCTGTGTCTCAGGAACCTTTTCAATACGGTCCGGATTGCTAGCTTCCGTTC
ATAGTTTTGCTACAGATGATACACGAGGAATCTTTTTATGGCGGTTCTTCCTTCTAATGA
CCGGCATATCTATGATTCTTTTCTCCCAGATGAAGCAGCAGGCATCGGTCCGTAGAACTT
CTAAAAAAGAGATGGTTGTGGCGCGAAGTACTCTTGTGCACCTCCGTCACTCGGCTCGCG
CGCAACCCCGCCCCGTTATGTTATGGAAGAATTGAACTTATTACCGGGCTGGTTATTCAG
AGCCAGCAATTGGCTGCCGGATTTCGTCCCGCAACTATAAGAAGATCGCTTCGGGGGTCA
CTGTGGCGTGGCTGAATGTAGAGCAGTCCACCCCTACTGCGTTTGATCAGTAAATTCTGG
ATAAGTTCGGAAGATGGTCAAGGTAGCTTGCTTCCAAGCCACTGCACTAGATGCGCATGT
AGTCGTAGTAGTCGGCTCAGAATGCCTCTGTTCTATACTAAAATACTACTTTGGATGAAT
GGGTCGTTCTCTTACTTGACCATGGCATCGCCAACATGAGTCTGTCTTCGGTGGTTGATA
AGCTGCTAGTTGGTTTTTAGTTTAGGGCTTGTTATTTCCTTTCACTTTTCCCAACAAGTT
ATGCCATAGCATGATGCACTGGTTGAGGCTCGATGGTACACACATCTTCCTGTGTATCCA
TTCTCTTCCCAAGAGTACGTTGTACTGCACTGGGGCGTCGATCACATAAAATTTGGTAAG
GCTTCTGTAATCGCCGATCTTGACCTCTAAGAGAACCGTGAAATGGAATTTGACCTGTCT
TGCAGTACGCTAAGGAATATTATTAGTGAGACAGAAATCTAAAGTGCGCATATGTACTAT
AGCTGCAAAAGAAAATGGATCCTTGTTCGGGTGTTCTGGTGGTGTCCCCGTCTGGTCTAC
TATCGTCTCTTCACCGCCGCTAGACTACTTTAGCCCCCAAATGGCACAACCACAGTTGCT
GGCTTGGCTCCCTCTTGCCTCTATTTCCAACTGGCGAAAGGCCGAGGAAATGAAATTGAC
GGAACATGTATCATTAGGTATTGATCTAAGCTTAGAACGGGCTAAGAGGGTAGCCCACGA
GCGAAGAACTTGCTGGGATCGAAGAACATCCTGAGCATAGGCTCGTAAGAGGGAAATGAA
TAGATGAGCTCCCCTTGCCTTGAAAAAGGCCAGCCGGTATAGTATATATATATTATTTTC
ACACCGGTGCTTTTATTCAAAAAAGGTATTCTACTTTGATCAAACCCTGCTCCTTCTTGC
TTGAGCGTATATACAGGCTTCTTACTACTACTATTGGTTGGTAACGGCATCCCTATCCAT
ATCTTTATGCACGAACGAAAGGGTTTCACCCGTTCCCGGAAATGAGAATTTTTCTGAGCT
TTACTCCACAGGTATTATTTATAAAGTCTAACCAGTTCCTATTCTTTTCACCGCCCCTGT
TTAGTGAAAAGATGGTTTATTCGCTATATAGCGATCATTTCGTATATGATCTCTTTTCTT
CTCAGGCTATTGGCTTTTTATCAAACTTGATAAGATGAGTCAGTACGTTCCGCGGTTAAA
GACGAATCCGATCTTTCTAATCTAATTATTTCCAGCTTTCAACCACCGGTTTCTTATTCA
AAACTATGCCAGAGACTCCTCCAATCAGATACTTAGCTGGTCACTCAGGGGGCCTTTGGG
AACTTATCCAGCCGGCCCTATCTTCAAGTCAGTCGATTCGAAAGTTGGTTCAGCTTCACT
GTAAAATGCAGGTAGAAAAACGCGGATTTAGATGCACCCAATGCAAACTATAGCTATTGA
TATCTCCTAGACTACTACATCGTAGAGTTGCTATCCGGAGTTAAGAAGGAAGCGGATCCC
TTTTTAACAACTATCATGCGCTAGATAGGCGCATGGCATGGCTCTTACTGAATTAGCTAA
ATTTCATCCCAGGAGGGATGCACTTTTTCTCTTTGATGATGGCCGATCATAATTCTTTCT
TCCCCTCATAGAGTCGACAGACTAAGCTCCAGGTCTTATTGTAAAATATTCCCCAAATAG
ATTCCTGCGCTGCGCGGTTAGTCTCGCTACCTCTTTAGTTGTCGCCCCCTACTTGCTCAT
AATGAACTAGAATTTCCCCCTCCCCTTTATGGCTTGCTGCTTGCGATAAGTGTAGCTTTT
TTCTTTCGATTCTGTGGCTGAAGGTTTTTATTCCTTGAGTTGTTTATGACCAACTTACTG
GGAAGCTTCGCTTGGGAGACAGATGCAAAAGGAGGTGATCTTGTTGCTGACCGAGTCTTA
ACTTCACTCCTGGCTCTCGAAATGCTCAATTAGGCTTTCCACTGATTCCTATCAACCAAG
GCTGCAAGTGCGTGCTGTTGGCGGTCTACTTCTTGGGAAAGTCACAGGCTCCCATTGGCC
ACGAGGTTCGTTATTATATACTGCATCAGTGGTCTTTGATCCACATCCTTAGCCGAGAAA
AAATCAGTCCGCGAAGAAGCAAGGAGGAGGCGATGATGTGATTCCTTATGTACCTGTGTC
TCTGTGTCGCTTGACAAGTCTACCTCTGAATCTGTTGACCCATCTGTATCTGTGTCTTCT
TCTAAGTCGGTTGACCCCGGTCTTGTTCGAGTTGTTTTTGATATTCCCCGCTCGGCCGAG
TGTAGGCCGAAGCAAATGCTTAGATGAGAAGAAGTAAGAGCAAAAGTAAGAACAAGAGGA
ACAAAGAAGTATCTTCAACTCCTCTAGAGGTTGAGGATGAGGAAGTGATGGGGACGACGA
TGCTCGTGCAAGATAAGATGACGACTGGCTGACTTACCGAACGGACGGACACTTTGATCT
TGATCGTGCAAGATAAGTCGCAATGAAGGAATATCGTCAACGCAGCTGGAGCCGCTAGAT
CCCACAGCAAGTATCCTCAGTCGGCGAAGCCTAGATCCCATGGGTTGTCCGTTTTCGCTT
TAAGGGCGCCCTTTGGCTTTCTTACCACTTTAGGCGGGACGCATAGCAAGAAGATTCCGG
GAAGGGCCAATAGCTCACTCACTCACGGTACACGATTCAATTAGCCTTCCATTACACCTC
ATTATCTAAATTATGGAGGTGTAATAGAATAATTGGGCTTTATAAGCCGCCTATTTCGCG
CGTGAGAGCTTTCTATGCATTTCAGATAGCTGCTTTGAGAGGGAATCTTTAGATTCGTGC
TTTGAAATGGTGTCACTGGCCTGGCTTGCGTAAAGCTAACTTGACAAAGATCTGAACTGA
TCGATGAATTTCCCCTAGCTTCTTGTAAGGGGATGTGAGGGCCCTCCCACTATTTGGATT
GGAAAGAGCTGGGAAGCTCCTAGACTATGGGGAAGGCAAAAGCTACTTACTTTCGCCTTG
CAACTCGGCTCTGAGCCCGATGCCTTTAGCAGCTCTTATGTCTTGCCTAGTCCTTCCGAG
ATCGGAGTGGAGAGCTTCAGGCAGCACCACAGCCCTAGGAGCACTAGAATAGGTAGCACG
GGTCACAGCAAGACTTCAATCTCTCGATCCAGCAATGAGGAAAGAAAGGTCTTTGTCCCG
AAAGAAAAGAAGTGGCATTTCCCTTCCGCTTACTACCTATCACAGAGGTACCTAACTCTA
TTTGCTGTTGGGCTTGCTGGTTAGATAGGAATTGGTAACAACATAGCTCTTCTTTCAATG
CTCTGTAGATTGGGCACTTTTGCCCTAAAGCAAGGAGAAGGAAAGTAGGTGCGCGAAGGC
ACTTTCACGAGGTAAACTGATTGTATGAGCTCTATCATGCTTTTGAAGGCAAGGGTCAAC
ATCCTTTGCCCTCAGCTCAGAATCAGAAGAAGGGTATCAAAAATGCTATAGACGCTTTGT
TTTCGGAGCGCACCACGGGATGCTTTGTGAACAGCCCCTTCTGTTGAAGACCTATACCTG
TCAGATTCCATGAAGAAGAAAACCATCAATGGCGGTACAAGGCAAGGAGGGACTGATGAC
TTTCCTGCTTAAATGCTGCCGTAAACTGGATCAATCTCATCTCACACATGAAGGACACTC
TTCGGGAGGTTTGTGAAAGAGACTACTGACTTCCTTCCCTTAGTCAGCCTTCCGTCTAGT
AAGGCCATACTCTGATTGGCAGAGAAAAGAGAGATGGATTTGTAAGGAAAGGACCGGCTA
AGCGCAATCTATCCGTCAACCATGGGGGAGTTCGCCCAAACAAACCCCCGCCTACCTTCT
CTAAGATAGCTAAGTTGGCCAATGGGGATCTTTAGCTAAAAGAATTGCTAGAAGTCTGCT
TTGCTGCATTTGATTGATATTACCTTCTTATCTGAGATAGACAATGGTCTTGATAGTCAT
ACTCTTTAGATCTCAATAGTAAAGATCTTTCCTCTTTTTCATCCAGTTTTCCGGATGAAA
AGAAGACCGAATCACGTGCGGCAGAGACTGTCAATGGGGACATAGCGAGAGCGACCTTCC
TTGCTGCTGTGGATTCCAACATTTCTCACTTTGCGCACTCTCTGCCATCAATCCGATTCT
GAACATGTCCTTGAAGGACAATAGAAAAGCGTATCCTAACAAGAAGCCGGGTACGGCTTT
GAAGTGGTCAAAGACCATAGGAAAGAACAATTCATTCTTGTGGTCAGAAGAGCAAGAGCT
TCTTTTTGCTATTTTCCCGCGGGGCATGCTTTCATTCAAAGAAAAGAGAGGTGTCAGCAG
GCTAGCTTTCCCAAGCTCTACTTAAAGGTTTTTTAGGTACTTACTCACTGGAGGGAAGAT
TACTCTACAAACGAAGACGGAGAGGGGGGGGAACACGTTAAGTTGCCAGTTCCGATCGAA
GGAATAGGGGACAAGGTGCTCGACCAACTAATCCGTATTGGGGAGAACTAATCTAGCTAT
TAGCTAAAGGTAGATTGCTTTCAAGCTACTCGGCTAACTAGGATCGGAGTGGAATTAAGA
CTCCCCTCTCGGAGTTTCACTGTGGACTGACTTAGCCCTTCACTTCTTTCCCTCACATTT
ACCTCACATCAAGGAGAGCATTCTTCAAGACATTTGAGAAGCATCAAGGATTCCTTGTTC
TTTGGAAGGGAATCCACTTCTCCTCCTGCCGAAGACTGAAGAGTAAACCTTGCTTGCATT
CATAATATAAGGATTATAACAAGGTTAGTAATAGGCTATAGGCGCGACTGCAAGGAGAGA
AGGAAGCAGCTTGACTTTCACGACTATCAGGGCACCTACTGAACTAGATGCAACTCAAAA
GAAAGCTCCAACTCTATCTAGTGAAGGTTTAGGCTTTCTTTGCCTCGGACAAGCTTTTTT
CTTTCCTTGCGTCTCTGACTTCTGCTTCTGCTAGGTGAAGAAGCTATGAGACTATTTAAA
GGCTTATTCGAGCCAGTCTAGTAGGCATCGCTTTCTATCGGAACCGTTAGCCTCGCCCCA
TTAAAAAAGCTATCAATCTTATTCCCGAAGTCAAAGTAACCCACCAGGCAAGAGTGAAAC
TCTCTCCTTGACGTATTGATGGTTCCATCCTCTCTTAGTCTTTGCTCTGCCTCGTACTAC
CTTCGCTCCTAACTACCTAACGCCGAGCTAAGTGCCCTCCTTTCCATCTCCGTCTTAGTA
GACACCTCCTTTCCGTTGAAAAGCCAGTTCTTCCGAGCGGGAAGTCTTATGAATCTTAAT
TGTCACTTCTTTATGACTTATTGTATGAACAAAGCAAAGTGGAAAAAGCCTTTTTTAACT
AGCCAAGGAAGGAAAGCGCGAAAGGCATCAGGTAAGAGGGTAAGTGCTAACATGCGTAAC
AAAGTAAGAAGGGGTGCCGCTTCCTTCATTTTCTATATGTCGGGAGGAGAAAAGCCTACA
CCAGGTACGGCGACTGGAAGCAGCCTTTCACCGTCGTACCACCCGGGGAACGAGCAGGAA
CCTACCCCGGACTCCGGGGGGCCTTCAACCCTAGATATACTACTGGGCTCATCGTCTGAG
CCTTCCGCCTTAGACAGGCGGGAGGAAGAATTGATCCAAGAGAATTTAGAAATAAGAAAA
GGCGCCCTTGCTGATGGGGAAGGGATTTCCGGCGTTCGTAAAGCAGTAGAATTGGACTTT
AATGTAAATAAGTCGACCAATTCTAATTAAGGAAATGGAAAGGGAAAAAAACGCTAAAAA
CGACCCTTCCCCCGCAACTAATGCAGCCTTTAATGAAGTCCGGGATTTTGAGGGGAAAAT
GCAAGATGGAAAGGGCGGGGGCAACCCTAAGGATTGTGCTTTTCTGGAAAAGGAGGAGAA
AGGCCAGAATAGTAAGAGCTTTTGGGTAAGGAAGGAGGGTAAAAGGGACCCCCCCCTGGA
AGGAAAGATTAAAGTCTCTTTGGTCGATTCCGGCATAAAGGTAGGGCTGGGCAGTAGCTT
TACCCGTTGTCAGAATCGAATGTAGCCTTTTTTTTTTTAAAAGGCGAGGCCCCTAGCGAT
AGGGGGAAAGGAGAGTGGGTAAGCGGGCTCCTTTCGACCAGATTACTAGCTTGAATTCAT
TCAAAGTCAAGGAACTGGTTTATCAAAAGGGGTCAAGAACTACAGTGATCTGATACCTTC
TTCCCTTGGTCTGGGAGGTAGGTTATGTAGGCGTACAACTCTTCCTGGGTTGTATTCGAT
CACGAATGGCCAAAGAATCGATTAGTAGTATGCCTTATATTTATTGCCAGAAGACCTCCC
CTCCCCCCGTTGACGGGATTTCAACACGGGCTAGCTCTCTAACTTCGTTTCTACCAAGAA
AAAAACTAAACCAAAACAAAAGAAAACACACACGAAATAAAACGGAGCAAAACTAAAAAA
AATCCAATTGTTTCAAATTTAAATTAAACTTGCAACTACATAGAACACCGCCCACTAGAC
ACCAAGCCAAACTCACCAGAGAGGTAGTTCACACCAACTCACTTCGATTAACCCGGACTT
AACGGATGCAGCCTTTCCGGTTAACCTAGTTATTAGCTGCGCCCAATCATTATTGCGACA
TTTTTAGTTCTTGCTGCTGTGATAATTGGTTTCCGTGCTAGGTTGCATGCCCGTCCGAAT
CTTATTCAATAACTGGGTTCTGCTCCTTCCTAGCGTTACATAGGCTTAGGCTACTTCTTA
TGCCGGAGCTGAATTCAGGCTTTTGTCTTCGCATTTTCTATAAGGCCTATTGAACGGACT
GCTGGATCCTGCATGTGCAAGGTATACCCTCCCATGCCCAGGTCGGGTGGGGAGTCCTTT
GGTTTTGGAGGAAAATCCTACTTCTGAAGACTTCCGAAGTCTAGTCGTTCCGGAGGAATA
AAAAAGTGCCTGGAACGACTAAATTCGCGAGGCACTCGCTCGATTTCTAAACAACATTTA
TAGAGATCGGGAGGGCATTGACTTTCCCCATAATTTCCCTCAAAGTAGAATGTAGATGAC
TTTGTTAAGGATCTGGCCGCCTTAAACCACGGAATCCCCATCCTTACTAATGGGTCTTAT
CAAGACATACTACGGGCCTTAGACGTGGAAGACCCCTCTTCCGCCCTGGAAGACGAGCGC
GTTTGCACAAAAGCTCGTTCTTTGTTTTATAATTTAAAGAGGAAGCTTTTTTATTATATT
ATAATAGGGATCTATCGTTTGCTCCAATGATGGCCTTTTTGATCTCATATTTCAATATGC
AAATCCAAGAGGCTAGTCCCCTAAAATGCCTATGGAAGGTGGGGTTAAGTAATAAGCTGA
AACCTGCGATGCGAACTACCTTCTTGCTTGAGTTCGTGGAGTACACAACCTTAAGGTCGT
GGGTTAAGCTAAGCAATGGCTTAACTATGTGAAAAGGTACTACACAGTAGCAGTATCTCC
TGGTGTAACCATCCAGGATCTCTTAGACGCACTATTCGTGAACCGGAAATGGCAGATGGA
GTCGACCGACCACAAGTTGGTCCGATTCGGTCTCGTCTGGAAGGTTTTCGATATGGTAGC
TCTGAGGGGTTTGGACCCTAGAGTTCCCATTCTAGGTCCTTCAGCCGGCTATCCAGTTGT
GCTGTATGGAGGTGTATCCGGACAGTCTTTTATGTTGATTGCTACTTAGGTTATCCAGCC
TCGAGCAAGAAAGGGGTGTGGTAATCAATTTATCTACCGCCCCTAGGTCCGCCGGGTGTA
AGAAAAAAGACGTTCCTAGTCGCCAATGCAACGCTGGCTTTAAGCTCTTTCCCCGATGCC
TGAATGCTACTTTCGCCTAGTCGGTGAAGCTGCGTCCTCGCCTCTTCTCTTGGTGGCATT
TCCCTTGGCTTCCATCACATAAGATGTCAGCAATCCTTCAGTCAATGGAATCAGTAGCTA
CCAAAGCCCCTTTCTTTGCCTTGACTCCCACATCAATCAAATGCTGCTTGCGTGCTTACC
CCCAAAGCCTTATAACTGCAGGCTTTAAGGCAAGTCCCAAGCAATTACTAAACTCCAAGC
TACTCATGCCAAGCAGCTAACCAAACCAAGCTACTCAAATAGAACAAGGAGCTCTACTCA
TAAGAACAGTAGTACAGGAAAAAGTCTTCTATACGGATGCAGACCATCTACTATCAAAAT
AACCATATAACTCCATTTGAACCGAGGGTTAGAAGGAAAACCCAGGAGGGGCAGAGTTTT
TGGTTTTTTCATGTTGTCAAAGAGTTGAACAATGAAAATGGATGACTAGTGCCTGATCGA
ATTGATCGGATCATGTAGGAACAAGGTTCAAGTCTACCGGTCTGTTAGGATGCCTCAGCT
GCATACATCACTGCACTTCCACTTGACACCTATCATTAATTAGAAACGGCTCGTCTCGCC
GTGACCTTCTCTTGAATTCTCAAAACTTCTTTCGCTCCATCCCCGCTGGGGCAGAGAACC
CATCGCTGTCTCGGCTGTGCTACCGGAGGCTCTGGGGAAGTCGGAATAGGAGAGCACTCA
TCTTGGGGTGGGTTTACTACTTAGATGCTTTCAGCAGTTATCCGCTCCGCACTTGGCTAC
CCAGCGTTTACCGTGGGCACGATAACTGGCACACCAGAGGTGCGTCCTTCCCGGTCCTCT
CGTACTAGGGAAAGGTCCTCTCAATGCTCTAACGCCCACACCGGATATGGACCGAACTGT
CTCACGACGTTCTGAACCCAGCTCACGTACCGCTTTAATGGGCGAACAGCCCAACCCTTG
GAACATACTACAGCCCCAGGTGGCGAAGAGCCGACATCGAGGTGCCAAACCTTCCCGTCG
ATGTGAGCTCTTGGGGAAGATCAGCCTGTTATCCCTAGAGTAACTTTTATCCGTTGAGCG
ACGGCCCTTCCACTCGGCACCGTCGGATCACTAAGGCCGACTTTCGTCCCTGCTCGACGG
GTGGGTCTTGCAGTCAAGCTCCCTTCTGCCTTTGCACTCGAGGGCCAATCTCCGTCTGGC
CCGAGGAAACCTTTGCACGCCTCCGTTACCTTTGGGGAGGCCTACGCCCCATAGAAACTG
TCTACCTGAGACTGTCCCTCGGCCCGTAGGTCCTGGCACAAGGTTAGAATTCTAGCTCTT
CCAGAGTGGTATCTCACTGATGGCTCTGGCCCCCCCAGAAGGAGGCCTTCTTTGCCCTCC
ACCTAAGCTGCGCAGGAAAAGCCCAAAGCCAATCCCAGGAAACAGTGAAGCTTCATAGGG
TCTTTCTGTCCAGGTGCAGGTAGTCCGCATCTTCACAGACATGTCTATTTCACCGAGTCT
CTCTCCGAGACAGTGCCCAGATCGTTACGCCTTTCGTGCGGGTCGGAACTTACCCGACAA
GGAATTTCGCTACCTTAGGACCGTTATAGTTACGGCCGCCGTTCACCGGGGCTTCGGTCG
TCGGCTCCCCTGTCATCAGGTCACCAACTTCCTTGACCTTCCGGCACTGGGCAGGCGTCA
GCCCCCATACATGGTCTTACGACTTTGCGGAGACCTGTGTTTTTGGTAAACAGTCGCCCG
GGCCTGGTCACTGCGACCCCCTTTGTGAGGAGGCACCCCTTCTCCCGAAGTTACGGGGCT
ATTTTGCCGAGTTCCTTAGAGAGAGTTGTCTCGCGCCCCTAGGTATTCTCTACCTACCCA
CCTGTGTCGGTTTCGGGTACAGGTACCCATTTGTTGAAGGTCGTTCGAGCTTTTCCTGGG
AGTATGGCATGGATTACTTCAGCGCTGTAGCGCCTGGTACTCGAACTTTGGCTCGAGGCA
TTTTCTCTACCCCTTATTACCCTGAAAAAGCAGGGGCACCTTGCGTCCTTGAACCGATAA
CCATCTTTCGGCTAACCTAGCCTCCTCCGTCCCTCGGGACCAACAAAGGGTAGTACAGGA
ATATTCACCTGTTGTCCATCGACTACGCCTTTCGGCCTGATCTTAGGCCCTGACTCACCC
TCCGTGGACGAACCTTGCGGAGGAACCCTTGGGTTTTCGAGGCATTGGATTCTCACCAAC
GTTTGCGTTACTCAAGCCGACATTCTCGCTTCCGCTTCGTCCAGCACTGCTCGCGCGGGT
CCTTCCCTCTAAGGCGGAACGCTCCCCTACCGATTCATTTTTACATCCCACAGCTTCGGC
AGATCGCTTAGCCCCGTTCATCTTCGGCGCAAGAGCGCTCGATCAGTGAGCTATTACGCA
CTCTTTCAAGGGTGGCTGCTTCTAGGCAAACCTCCTGGTTGTCTCTGCACCCCTACCTCC
TTTATCACTGAGCGGTCATTTAGGGGCCTTAGCTGGTGATCCGGGCTGTTTCCCTCTCGA
CGATGAAGCTTATCCCCCATCGTCTCACTGGCCGACCTTGACCCTTGTTATTTTGAGGTC
ATATCTAGTATTCAGAGTTTGCCTCGATTTGGTACCGCTCTCGCGGCCCGCACCGAAACA
GTGCTTTACCCCTAGATGTCTAGTCAACTGCTGCGCCTCAACGCATTTCGGGGAGAACCA
GCTAGCTCTGGGTTCGAGTGGCATTTCACCCCTAACCACAACTCATCCGCTGATTCTTCA
ACATCAGTCGGTTCGGACCTCCACTTAGTTTCACCCAAGCTTCATCCTGGTCATGGATAG
ATCACCCAGGTTCGGGTCCATAAGCAGTGACAATTGCCCTGTGAAGACTCGCTTTCGCTA
CGGCTCCGGTGGTTTCCCTTAACCAAGCCACTGCCTATGAGTCGCCGGCTCATTCTTCAA
CAGGCACGCGGTCAGAGTCCAGAGCCTCCTCCCACTGCTTGGGAGCTTACGGTTTCATGT
TCTATTTCACTCCCCGATGGGGGTTCTTTTCACCCTTCCCTCACGGTACTACTTCACTAT
CGGTCACCCAGGAGTATTTAGCCTTGCAAGGTGGTCCTTGCTGATTCACACGGGATTCCA
CGTGCCCCATGCTACTCGGGTCAGAGCGTAAGCTAGTGATGCTTTCGGCTACTGGACTCT
CGCCATCTAGGGTGCAGCATTCTCTGCTGCTTCGCCTAGCAGCACGACACTTGTATAGCT
CTCCCACAACCCCGTTTTCACGGTTTAGGCTGCTCCCATTTCGCTCGCCGCTACTACGGG
AATCGCTTTTGCTTTCTTTTCCTCTGGCTACTAAGATGTTTCAGTTCACCAGGTTGTCTC
TTGCCTGCCCGTGGATTCAGCAGCAGTTCGAAAGGTTGACCTATATCGGGAATCCCCGGA
TCTACGCTTATTTTCAACTCCCCGAAGCATTTCGTCGCTTACTACGCCCTTCCTCGTCTC
TGGGTGCCTAGGTATCCACCATAAGCCTTTCTTCGTTTGAACCTCGCCCTTAACTTTAAG
GCTATGCCATCCTAAGGTGCTGCTAGATGGAAGGATCTTATCAACGTCCATGAATGATAA
ATCATAGCATAGATCAAACTGCCGAATCGGAAAAATGGAAGTGCTATCATATAGCTTTGT
ATCGACTAAGTTCACGAGTTGGAGATAAGCGGACTCGAACCGCTGACATCCGCCACAGGG
TAAACCACCGCCTCTCAGGCCCCGACTGATTCTACCATAGAGGCCAACGATAGACAATAA
CTCCCCCCCGAACACAGCTCACAACTTTCATCGTACTGTGCTCTCCAAAGAGCAACTCTT
CTCAAAATCTCAAAAGGTGCTGAGTTGGAATCCCATTCTAACTAAGGATTCTTGTGGTTC
CGGAGGATCCAGCTACAGGAGAACCGGGAACGGAGAGCTTCCCCCGCCCCCCTTTTTTTT
CCGCCCGACTCTTTGCTCTTAAGAATACTGGTTTTTAAGAATGAGTGATTGCCCTTCTCC
GACCCTTACTGTCCAACCTGAGAGCGGATAGCTAATGCGTTCCGCTTTTTGAACAGGGTT
CTATGGTCGGTCCGCGACCCCTGGATGCCGAAGGCGTCCTTGGGGTGATCTCGTAGTTCC
TACGGGGTGGAGACGATGGGGTCGGTCCATGGATTCTTTTTCCTTTTGCCACATTTCGCT
CAAAGGGTTGAAGGGAGATAGTGCATCAAGCTGTTCGCAAGGGCCAGCTTGATCCTCTTC
CCCAGGATCCCAAATGAGGAAACCCTAGGAGAGCCACCGACTCCAACTACCGTCCATGTA
CGATCCATACTAGATCTGACCAACTGCCCATCCTACCTCCTCTACGTTCTTGACAGCCCG
TCTTTGTCTCAGTAGAGTCTTTCAGTGGCATGTTTCGGTCCTCTTTCCCATTACTTAGAA
AAAGTGAGCCACCGGTTCAGGTACAAGATACTATCATTACCGCCTGGACAATTAGACATC
CAACCCGTAATCGCAACGACCCAATTGCAAGAGCGGAGCTCTACCAACTGAGCTATATCC
CCCCGAGCCGAGTGGAGCATGCATGAAGGAGTCAAGTCAGTTTTCTATTCTTTTCCTTGA
CGCAGCTGGGCCATCCTGGACTTGAACCAGAGACCTCGCCCGTGAAGTAAATCATCGCAC
CTACAGTCCAACCAATTGGGAGAGAATCAATAGATTCCTTTTCGGGAGCGATTCATCCTT
CCCGAACGCAGCATACAACTATCCGTTGTACTGCGCTCTCCAAGTGTGCTTGTTCCCCCT
TCTTCTTTACCATGGCAAGTCTTTGTGAAATAACTCCGATGAGAAGAAAAAGGAAGGCAT
TAAGAGACCCTCCTGGCACAACCCTAGACACTCTAAGATCCTTTTTCAAACCTGCTCCCA
CCATTTCGAGTCAAGAGATAGATAAATAGACACATCTCATTGCACTGATCGGGGGCGTTC
GTAGTGACTGAGGGGGTCAAAGACCAAGAAGTGAGTTATTTATCAGCCAAGCATTCTATT
CTTCTTATGGCTAGATCCAATCTCCTGGTCCCTGTGGAAAGGAAAAAGAATTTTTCACGT
TCTTCCTTTCGGGAAGGAAGGATTAGGAAAATCCTATTGATTGCAATTTTCTCCAGACCC
CCGGGAAAAGCATGAAAAAAAGGCTCGAATGGTACGATCCCGCCGTCACCCCAGAATGAA
AGGGGCGATCTCGTAGTTCTTGGTCTGTGAAGATACGTTGTTAGGTGCTCCGTTTTTTTC
CATTCCATTGAGGCCAAACCTAAACCTGTGCTCGAGAGATAACTGTCCATATACTGATAA
GGGATGTATGAATTCTCGAGAAGAGAGGAGCCGTGGTGGTCCCCCCCGGATCGCCCGGAT
CCCACGAGTGAAGAGAAAGTTGGATCTACATTGGATCTCACCTGAATCGCCCCATCTATC
CTCCTGAGGATAAGTTTGGTTTCAAACCCCGGTTCAAACAGGAGAAGTACGCCATGCTAA
TGTGCCTTGGATGATCCACATCTCAGGGTCAGGCAGAAGAGCAGCCTTTAGGTAAGGAAG
GACAACCTAGGGAACGTAACCTTCGCCCCAGACTCGGGGTTTGAGAGGTTTAACTTCCTT
TCCCTGTAATGAAATCATAGGAGTAGTAGTAGTATCTTGATCTTGAAAGAAAGGCAGGCA
GTTTCACTTTCAGTCTGCATTTTCTGAGCTCTCCGAAAAGGAGTTTAGCAATCGATGTTA
ACTCTAACTCCAGAACTAGATCTCGTTACAACGAAATTGGAAGCATGGGCGGTGGTCGGA
TGAACAGAATGTCCGAGTAAGGAGAACTAGCCAAGCTTCTGAACAAGCGAAGGAACGCCT
AACCATCTGTGATATCGGAGACTTCGAGAGGCTCCCCAGTCCTCTTTAACGCCACTCTTT
CCGAGTCTCGTTTGATGAAATGAAGCTTACGATTCTCTTAGTGAGAAGCTCAGTTCCGCT
TTAAGCCCGACAAGCGAAGCGGGCAAGATAGGCTTGGTGTGGCTAGCTCTAAAGCAGGCC
CTAAAAGCAGGCAACCATGAGAGGCTGGCGCGGAAGGCAGGAAAGGTAATTGCTTACAGA
CAGACCCGATTTGTTAATAGCAGCTTACTCTCAAAGAAAGACCGTATTCCGCCAAAACCA
TTTACTACGCAAACAAGACCGGCAACTGGTTGAGCTGATAGGACCACAGCTGATATTGAC
TCAAGAGCGTCTGTGGTTAAAAGACTAGCAGCTTCTTCTTCTGCAATTGCGACAGGAGCT
CATTCATTCTTCTTTCTTTCATCTGCACCTTCCACCAGCTCTTTATTCTTGCCTGCAAGC
AAGTTAAGCTGTTTCGTGCCTTTCCTTCCATTAAATTGGATCTATATCGAAATAGTGAGG
GGTACTTATCACTATCCGAATCTTCTACTTAAGAAGAAAAACCTCTTCACGATTGATCCC
GGGTTAGAGTTAGCTAGACTCTTGGAAAATAGACTTTCCTTCTCTATCCGTACACGGGGT
CTGGTTAGGAACCTTATTTATATTTATATAAGAACCCGTGTTTCTGGCTAAATAGAAAGA
TTAAAGTTAGCCCAAGCCCAGAAGCAATCAAGCCTTGGAAACTAGTTCAAATAGAACTCA
AAACTAGGCAATCCAACTTCTATTGACTTCCCTGGAACTAGCTGCCATTTCATCGGTTGC
CGGAAGAGCTGTAGGTCTTTATGCTTTAGTCAGTCCGTGGGAAGAAGGAAGAGATCTTAG
TTAACCCCCTTTCACTAAGGCTTAAGGCTAGCTCTTCCCGCTTAGCTAGTGTCATTTTCT
TCTTCTTTCCTCTTCTTTTGTTGATATTGAGTTTAGGGTGGGTATAAGGGCTGTTTACGG
AGAGCTGGGAGTTTCGCCTTTTCGTCGCCAATCGCTGCGGTTCTTTCAAACCTGACAACA
GCAATTTTATAGCTGTTTACAATCCATATCTGACAATAGAATCTGACAATAGAAAAGGAA
GTATCCAGCGGATAGCACTGCTGCCACTTCTGAAGCTAGGGACTTCTTTCTGTCGATACC
TTTACTTTAGAGAAAGAATAGGGGCGAAGCGGTTGAATTGGCTTCCATCGAAATCGAGAT
TTCCTCTGCCTCTTTTCTTATATTTATATTTTAGGCACTCGAAGCATATTGGAAAGTTTC
CAGTAGAGCGGGAAGAAGGCTTAGTCAAAGACTTTCAAGAGCTTGTTGGAGACAGGGACA
CGTCTTACTATTGAAATGAAAAAGTATACAAGGAAAGGGTGAAGTCTGGGGACAACGGTA
AACGTGAGGAATGGGATCTCCAAACCCGCCCTACTAAAAAAGTTCGCAACCAAGGGACAT
GCCGAACACCTACCTTTCCAACTAAGTCCAACGCGAGGACCCTTTAATTGACGATGCGTT
CCGTCGTCAGCAAGCGGTGGCCGACAAGGCCCTTTTCCCTAAATCTCTTGGGAAGCGAAG
CAGGCTTTCTGATTCTGAGAGAAAGATAGAAATCGAAAGGCAAAGAGATAGGCAAGCCAA
ACCAAATAAGGAATGTTTCAATCTTTACCTCTTTTTGTCAGCCGGCAATCATAGGGTAAG
CCCATTTCTTGGAGAAAGTTTACATGTTGGGCCAGGCTAGTTTGCTTCGATGGTAGGAGT
CCACGCAGTGAGGCAGCCATTTCCAGCCCAGCCGAACGAATAGGATCCAATAGAGTAGCC
CGCATTGCAAGCTCTTTTCTTTCCCAAGGAGAGCTGGTTATAGGTCAAGCGCAAGACATA
GGATGTGAAAGCGGTTTGCTTGGTTCTTTCTTCGCGCGAGACAGGGGGAGTTCTGTTTTC
TTACATCCCGTTATATAACATCAAGTGTGAATGAGTTGCCCCCCCTAATTCCATGGCTCC
TAGTGCTTCTGCCTAAGAGCGAGTTGAAGTCTTAAGGGCTTTAAGCCACCCAGTTTCATT
CTTTATCGCTTTGAGTTTTGTTACATCCCCCCCTTGCCTTGTCCCCGTAACCGCAGTCTA
GGGATGAGGGCAAGCAGATTTCGCGGGCAAAGAAGTTTTGGTTCTAGCTCAATGGTAATC
TATTGAGAAAACAAAGTTTTAAAGTAGGCAAGCGGATAATGGATTTCTTAAGTATCCCTT
AGTCTATCGAGCCAGGCCTCTCCACTTGCAGAAAAAAAAGAAAATTTATTAGTAAGCGAG
TGAAAACAAGAAAAAGGAATGATTTTAGTTTGAATGTCCGTCTATCTGAGAACGAGAGAT
ACAACATTTCGCTGAGCAGTACTATTTCCAATTGGGCAAGCTCTTTTCTTTCCTCCAGTA
TGTACATATAGATTCTTTCTTATTACCAGATAGGAGACCTACCTATCCCTATAGCGGAAG
TCTTTCCCGCAAGCGGCGGGATAGGGGAAATGCAATTGATCCAGCAAGTAAGCCAATGAA
AGAAAGGAAAGAATATATGTGCTTAGCTCTGTAGATTCAATAAGTAAGAAAAAATTATAG
GGCAAGAAGTTTGAAAACAATTCATTCCAGCCATTTCCAGTGACCTTTTTTGGGGTTGGT
TCTATACGAGGCAATCGAATATGGTCCCTGTCTGTCATCCAATCCAATAGGCATTTAGGG
ATCCCCTTTTTTATATTAAAGTGAGCTTTTGGTAGTCCTATGCCTGTCTCTCCAGCTTGT
CTATGTCTATGGGGAGATTCTCACTTCTTTTGCGAAAGACCATTCCCTTAAATGAAAAGC
ACATAAGCTCGCTCTACTACTTCGAATACGAGAAAGAGAATATAAGACAAAGAGATTCTT
TACGGATTGGAATGCTAACGATTGATTCCCTTTTGGGCTCTTACACAGAAATGAAAGACT
GAAAAGAGGAAGAGAAAGCAACTCTGACTCTGAAAGTAACCAACTTTCTAGAATAACTTC
AATCAATAAGTAATCCAATTACTTGCTTCGGAAGGAGGTGCACGGGCTAAGGGAAAAGCC
AATGCCCCGGATACGACCGGAATTTACTTGGACTACTTCCAAGGTTTAACATAACGACTT
CGACTTCCAATCCTTAAAAAAGAAAGAAGGGCAGACTGCCTACTTCAGCTACAATCAAAA
CAACCTTCACCCACAAAGAAAAGCACTTACTTACCAAGCCAGGAAGAAAGAAAATCTTGA
CTGCTGGCATTCATTCCAAGTCTTGGAAATCGCCCGGGTTTAGTCATTGCTCTTCATTCG
CCTAGTTGTCCCTGAAGGGAATGTGTAAGCGAAGCGTCCCCACCCCTTGCCTTTGACTCC
CTTCCCCTATCTATTGAGCTACCTTTTGTTCAATTGGATACTCCTACTCTGTCGAAGCCT
GCCATGGAAGGGAAAGTAAAATAGACAGCATAAAGGCATTGATGAGCTAAAGGAGCAAGC
AGAACGGGAAGAACTTTCCTTCGCTTCCAACTCTTAGAAAGAAAGTCAACCAATGCTTTT
GCCCAGCCTTAAAGAGAGATAATCCAAGAATGCTGAATCCTGGACGGGAGAAGCTGCTAA
CAAGAGGTTAGCTGCACTTATCAATAGCAGTGGAGTCGCGAAAAGACACCTTTGAAAGCG
CTAATTCAATAGCAGTCTTCCAATTAGATAGACTGAATCAATCTTAGTGTGGTTAAGCCT
GGCCAGGGTCAGAAGTTCTTCCATCTCGGGGGATCAGATCAGGCAGAGCCTCTACGCTTT
CTTCCTTTGCTACAGCTACCGGGTATTCATTAAAAAAGAAAGCATTTACGGGAGGAGAAC
TTGAATCTAGCTAGGGCGCCCTGCCCTCGTAAGGGGTATAACTTTCTGAGGAAAGCGCAA
CTAAGACCCTATTTAAGAGAAAGAAGAGGCTAATTTAAGATGAGGAGGGCATAGATCCGA
TACAGACAGATGTGAGAAATGTTGCGAGAGCTTCCATCCTTTTTGTAAGCCTTTCGGGCG
ATACAGATTGGTCAAGCCTCGAATCGAATCCTGGATCAACGCCCTTTTTCGCTTAACCCA
TTCGTTCACAGTCGATTCAACTTAAACCAATGTCACATGTCTTGTGAGCATTCAACCATG
ATCTTCTTTTGTTCACATCAGATCTTTCCTGGTAACTAAGGCAATGAAATTTTATTAATT
AATAAATTACCTCATATCTTTCCCTCTGGGTGGGATGATACGAAATAGAGCAGTTGCCTA
TTGGCATGCGAAACCGAGAAGGAACTTACTTTCATAGACAAGAGCTGACCTTGGGCCAAT
GACCAGATATAGAAGATTATTAGCCAAAGTAGATAGAGTGAATGGGAATAGTCGAATGCC
CTATGGAGTAAAGGGAAGAGGCTTGAGTTCTGAGACGAAGATAAGGCTTCCGAATATATG
GAAGAAGGAGGCATCGTAGATGAGGAGATCCAGTTGTGCTTGCTGCCTATCCACTTGGCG
AGTAAGAGGCTCTGTGCAAGAGTGGATTTTCAACCTTCTGCCTTTGCTTGCTTCATCTGC
AGAGCTAACTCCGGAAGTGACTGCTCTAGCCAATGCGCATGCGTTCCTTCCTAAATGCAA
TTAGGCTTCTCGCGTTGATCACATAGCTTCTTCTGTAGTGCGTGTATTTAGTGTCTCCTT
TGCTGTCCTATCGCGGTATGAGTTATGTACGTAGGGTGCGCGTAGAAAGCTTATAGTGCT
CTTCTTTGATTGATTGTAATTGAGTTGACTGACTCAGGAACTTTCCCTTAGGGTGAATGC
ACGAGGTGAGCGTCTTTCAATGCTTGCTTTTTTAGTTGTTTAGCCTATAGCCTTGTTGCT
AAAGCTGTTAGCGCGTAGTCTGTCTCATATACCTCCAAGAGCGGTGAGTGGGTGTAGTAA
GATAAGATGTAGGTAGGCATATCTATGTTTGGGCACTGAACATGGTAGCTATAGCGAGGG
GAAAGATCCATAGCAAAGACCGGTAAGCTCGCTTCCCACATTCCATTCGATGCTTTCCTC
CTTTCCTTTCTTTTCCTTACCTGGGAATTCAAATAAGAATAGAAGGACGAGTTACTCGCA
TTATAGACTTTCTCAATTCGAGATGTTACCTTCAGACATGGATTTGCTCTCGAGTAGCTG
AACTAGGGTACTCAAAAACATAAGAGCAATCAGGCAATACCTGACGAATACTACACCCGT
AGATAGGGTATCAGAGCAACCCGAGGGAAGTTTGATTTTGATGATAAGGAGTCACCACAG
CGGAATCTACCTGAAGTGTGTAGATAAAAAGGCTTATGATGGAAATCCATAGTGGGGCCT
AGATGAATAACCATGGATGAAGACTGTGCTCAGTTAGGAAGTATTCCAAGTATCAAGTCA
AGTTCATACCAATCCTATACAAGGTTGTATTAATAAAGAGGTTAATCATGCAGTAGCTGG
AATAAATCTAGATGAAGTTGCTGTTATAGCACATCTAAAACGTTTTGAATGCTAAAAAAC
GAAGATAAGACTGCCATTAATAAGGTTTGAAATTGAAATGAGTTTAATGTCAGTAGGCAC
ACTTCAACTACATTGATGGAAACAAGGGTTTACATTAAGCAAATCGGAATAGCGTGGAAT
TCCTTCAATTTAGGCTTTTCTTGGTTTGTATTGATGACATTCTTTCTTAAATACAAAAAA
GGTAACTTAACTTCAAGTAACTGCTATGAGAGCCTAATCCCTTTAATTCGATTCATTAGG
GTGGGATCCTTACTTTACTAAAAGCATAGACTGAATTAGGAATATCCCAGGTATTCTTGC
AAAACAGCGTATTAAAATGAAAGGAAGATGCCCCTTCGATAGCTATCTGTATGGAAGGAA
GAGAGAGCTACGAAGGATGCTTAAAGACTGATATGAGCTCATCTACAACAAATAGAAGAA
TGACGAATAAGATCCCAATAGGAGAGTAGATAGATAGAGAATTCCTAATTTAATGCTTGA
TCCATGGGAAGGAAGGATGATAGCATCAGTTGCTACACCTCTTTAATCTTACTGGTAAAT
GAGATAATCCATAGATGCTGTGAAAGCAAGTGCAACGAGAGAGGGAAAGGTAGGAACGTT
AGAAGACTAGCTCGGCAAGCGCCCCAACACAATATACTTTTGACGTGTCTAAGACGGAAG
AGATCTTTGATTGATCTGTAAGAAACTGTCTTACTAGCACCCGTAATAGGCCTACTTATA
GGAATGGATAGCCTCTTTACCTTCTTTCATGATGTAGTTGCTTATCCTTTAGGGAAGCTT
TTTCACTCCTAGGTGAAAGAGATGTGGAACTCTTTGACAGCAGGAACTTGAGACTCGGCT
TAGTGTCTTACGTGATTAGGCCTCTATTTAAGCATCAAAACAAGAGTTACAGGAAGCGAA
GTAGGAACTAGTCAGAGAGGTACTCAACCCCTCACCTATAAGTTCTCAAGGCTAAAGATC
TCTAGACCTATCATCAGCTGTTGTCACTCCTTTCATTCCAAGTATGAGCTAGTCAGAGCT
TTGATCATCTCTCTTTCTAATAGAACATACAAAACTAAGAAGCTTCCTTTTGTTAAGGAA
AACTCAATAGCTCAATAACTAGCCAACGGGAAAGGAAGATATAGATCAGGGAAGATCTCA
CTGATGAGTTAGGAGCAGGAGTCTGGTAGCTAGGTAGCTGGGGAGTTAGGAAGCAAGTGT
GAAAGCATCTCTTCTTTTTGCTATTTCCAGAGGTAGTTCAAAGAGAGGGGAGAAGGTGAG
AACTCTCAATCGAAGGCAATCATGCTTTGTTTCCTTTTTAATTAAAAGAGCTAGCTCATT
AGCTATCTGTGAGTGGGGCTTGTTGAAAGCATCTACTCGAGTGTTTCGATAAACTTACCA
GTCATCTCAACATTCCAAATTCCTATCTTTCTAGCCAGCAGCCTATTACGTAAACAGCTT
TGTCAACTAAGACATATACATTGTAAAATAAATCCTTTGGCCAGGTTCAGTAAAGAGAAA
TCGCAGGATAAACCGTGGGGAGATTAGTGAAGCTAACGATCGATATAAGCTCAAACAATT
CCCAAGCACAACAATAGCAATAGCTGCAGCTTGAAAAGCGAAGGTAGTTCTTGGGACCTT
CACATTCACAAGAGATCAATGGATAAGGTAGTTGTTATGGAGTCATGAAAGAGCCGATTG
TCTGATGTGCTCGTCAGGTAGGAAGGAGATGACCATCGTGCTGATTCGAGAAAAAGACTG
AAAAGAAGCTCTCTCGAATGAAGACCGTGCTCCCTTCTTTATAGGGAGGAGATCTTCTGC
CCGCGGCTAAGTAGAGAAAGGGGTCTTTGGTTCTCCCCTAAGGCTGGAGAGGCTCTTCCC
GCTAAGAAATAGAATCATGTTATATCTACGCCATGATATCAATCAGGTGGTTTAGAACTA
AATTCATATGGGTTTATCTTCCGCTTCTGGTAGAGAAGTTGAACAAATGGTCTCTGAGCT
TTCGTCCCTGTATCCCATTCTTGGCCTTCAGCCGGCTTTGATCTACCCATATCTTCTTCC
GGGGCTATCTCTCTACGCTAAGCTGGCAAAAGGGCTTTCCGAGGAAATGGGTGTAGAGGA
GCTCGTGTATCTTTAGTCATAGGGCTCACCCCTCAAAACCCTTGCTTCTCTGTCAGCTTC
TTGTCTCGGAGTCTATTCTAACTACCTCTCTGCGGGACAGACAGCTGGAGGAGCACTTTC
CAAGCGCTTGGCCAGGGGTTCTTCATCTATCAAGAGAGGGTTCCCGGTAATCAAGCTAGA
AGTTCATTCCTCCCTTGCTTTGAAAACTTCTTAGGAAGTCTCTACTCAGACGGGGATGGG
TTTTATTGATCCAGGTCGTACTCTATTGACTCAAGAAAAGTAGGTTTAGAAGGTGACACC
TCCGCTAATTGTCAAATTGCGTCTATCGGATAACTACTTTAATCAAAATTCTCAGGTTCC
TCAATGCTGGCAAAAGAGCTTTGAGACTTCCCGCCCGAAGATAGAATGTGAATCAATAAT
GAATGCGATGATCAAAGAAGCGGCTAGACATAGGTCAAAGGTACAACCGCTACCGCCAGT
AGGATTTCCTTTTATTAACGAGCTAACCTACGAACCGCTCCGTGGGCTACGCGAAGAGAC
GAGTTAAGAAACAAGAGTAAAAGACGACGTGGACGTCATACTACACAACACAAGCAAAGA
CAGGAGGCCATTTACATAAGGGCGCGCCTTACGTGCCACTACCAACCCTCGCAAGCTTGC
TAGCCCTTCTTTTTAAGCTGTGGAGCGTACCAACTTTGATTAACATCGAGTTGTATGTTT
CGCTGCTGTCTAATGAGGCGCAGCATCGGTCTGTCCAAGGGACTGGATCCCAAGGCTCTT
CTTAGTCTAACATGATTGTTGTAACCCCTTATTCTCTTCTAATGGGGTTGCTCATTGGAT
TTTGATGGAATTCAGTGACAGTCTACTCCTTAGGTCATACCAAGGTGCTGCTTCAATGGG
AATAGCAGAAAAATGGAATTAAGAAACTCATACTTCCGGAAGAAAAGCTATATCCCTCTA
CTTCTCCGGAAGCAGCTAATTTTCTTCGTCTTTTAAGGGAGTTCAGTTCAAAGAGGTCGA
GGATCAAGAGGCGATCTTCTATATAGAGATCGGTGAAGCGAGCCCATTAGGGATCACCTG
TGCTATCAATAAAATAATAAGGAATACCAGGGTGCCGTTAAGGTAGCTCACCCGGCTCTT
AAATAGAAATCCCTGCAGTTCAGTCACCCCGGGGTAATTCAATTCACTCTTCTTTGTGGA
TTCCAACTGAATTGTCATCCACAAAGAAGACAGAAAACATTAAGGGGAAAGAGGGGAACG
TAACCTTTGCCCCAGACTCGAGGATTGAGAGGTTTAGGCTTAGTTTTCTTTCTCGAGGTA
CTGTGCCCAAAGCAAGCTAGCTAGAAGCATAAAGAAGTAAGGCCAGCTGTAAACAAAAGA
TTCGTGGTTGTATCAATCCCATCGGTCGTAGTTCATACTCTACCAGCTAACAGGATGACT
TTCTTTCACTAGGTATGATACTGCGTAAAGGGATGAAGAAAGAAGGGAAGGAGGGCTGTC
TTAACCTCTGACACCACATCCGTAAGACCTAACCCTTGGGGAGAGGGTTATGTTATTGGG
TTATAAAGAGGGACTCCCACCTCAACCATAAGGAGACATTTAGAATAGTGATTTCTTATG
AATACTTTTACTAGCAAGTAAGTGCCGTGCCCTCAAGTCAAGCAAGGTACCGAGTGAGAT
AAATAATTCTAGGGGGTGCAAGCCCGGATACTAACTATTTGCCTTGCATTTGAAAAGCAT
GATTTTTACCTTCGGGGAGGGGTACTTCTTTCTTTTACTTTATAGAAAACATTTATACTT
GATTGAAGATATACCAAAACTCTTGTCTATTTCGATGGTATGATAGTAACTAGAGCTCCA
TTATAGGGAGAAAATGACCATAGAATTCTTAGCCTTAGACAAAGAGAACGGGAAACCGGG
AACCAAGCAGGCCTCTTGGCAGGAAAACAAGCTAGATCACGTCCTCGAAATCAACCTTGT
TTTTTAGGTAGGATTGGGTTGGTGGTAAGTGAAGATCTGGACCCCTAGGAACTAGTCGGA
AATAAGGTAAGTAAGTTAGAGAGCTCTGTCCCAATTGTTGAGGAATGGGGTCTTAAGACA
GACAAGGCTTTAGTAACGAGTTTGACTAACCAAGGATGAAATTGCCACAGACCAGCATCC
GCTAGCTCATGTCTTGGGAATCCTCCTAGTTCAGACTAGCTTTTACCAAGAAATAGTAAA
AGATTGCTTTGGTGGTAGGTGAAGTTGTAACAAAGTTCCCTTTTTCAATCAGTTCCAAGA
CCCCGAGGCTCGAGCCCTAAATCATATTTTAGGGGGATCTTTGCCGTTGATCCTAGCAAT
GAAGAAAGACTTGTTTCTTGTAAATCGCCGGTTGGGTTTACCAACCAAGAAAGACATGGG
ACTTTTGGGAACAGCGTTTCTCATTCAAAAAATCTTGGAATGCTTCTTGCGCATAGGAGC
AGCTTGTTAATCAAATCGGCCGTTTAATTCGAAGGTCTCTCTTTTATAAGCTTTTTAAAA
AAGAAAGAGTTTTGGCCTTCGGTTGTTAATTTTTCAAGGTTCTTTTGGAGAGTTTCAATA
GTATACTCTGCTCCGTTGTTGTTTAATATTCTATTAGCGATCAATTCATTTCTTTGCTCA
GCCCAGAATGGATTGGGATCCAATTGGACCATTCGACCGATAATATCACTTTTATATAAA
ATAATGGCATCTATGGTGTCCGTGTCTCGTGGGCGGTTGGAGGTAAAAACCGCGAGTCTG
TTTCTTATCTGGTCATGTTGATAGCGAGACCAATCAAAAGGAACCTCCTGAGGAGCGTTC
GCCGGGGGGGCAAGCTGCGGAGCTTGAGAAGGGCCAGGTTGCTGTTCAACAGAGGTCCCC
CCCTCATAAATAAAGGATTTTTCGCATAAGCTCCTGATTTGAAAGAGTTAAGGATGTAGG
AGACTCCACAGGGGCAGAGGATGATACCTCGCCCTGGTCTCCAAACCTATTTTTTTAATA
GTTATCAGCCCCTTCAAACCAAGAAGGACTTGGCGATGATGGTAATGAGGGAGAGACTCA
GAGAGGGCCACTAGCTTCCGACTGAGACGGGCCAGCTTCAGATAAGATGACTGCATTGGC
GGGCGACACAGTCCCAGATTCGATGCCAGCGTCGGGTGCTTCCGTTTCCGAACTGGTTTG
TTCGTCCCCGTCGGCACAAAAGGCAATCAATCAGAATCCAGAAAAAATATGTAAATAGTG
AATAAAGCAAGATCTAGATGGATCCCTATCTTTATCTCTATCCACGGAGATACCTATCTA
TATGGATAGAAATCTATCTATGAATCGATCTAGACTATCCTCTATCCGGATCGATATGTC
CCTATGAGCGGCCGATCTTTATATGTTTTGGCCACGTCCGTTTCCGCTCCGAAGAGGAAG
GTTTGGATCTTTCAATCTTATGTCGTGAGGGATGTGACCTATGTTAGGTCCATAAAATAC
CACCGCTTTTGGTGTTCTATGATTCACCTCCGAATAATGAGTAGGTAGTTCGATCCTTTT
GATTCTTCTCTTCCTAGGAAACGGATGGGGGGATGAGGAGCAATAGGTCGAATTACTATA
TAAAGAAGAGTTGTAAACTATAGGACTTCTTGTTCGAGTAGGAAGATCTTGGTTTTTCTC
GTTTCTTCTCTTCGATAAGAATAGGGATTTGAAATGATACAAATTCCTCTTCATTCTGTT
GTGCTCAGCGAAGGAACTGCCTAAGCATACTTTTTCGGATCCAAACTTCTTTGTTCTTTC
TAAGTATTCTTCTTGCATAGAATAACGCAACTGTTGTTGCAAAAACCGGGATTTTAGTAG
TAGGCGGCATCCCCGCTTAGTTTTGAGTAGGTGGAACCATTCTGTTTTGGTTCTTCTCCA
CATTCTTACCGGGTGATCCAGGAATTTGCCTATGATTTTATCAACTGATATTTCGATATA
GAAAGATCTCCTTATTTCTTCACCGCGGATTCTCGCGTCATTTTCTTGAAAAGATATTAG
ATCACCGTGGGAAACTTTCAAACGAGTAATGCTTACAATTCGATTATTCACACAAACCCT
TCGATGACTTATCGGCTGCCTTGCTTGAGGAATAGTTTCACGAAAATGGAGACGAACCGG
AATAACGTCCGATCTTGTTTCTGGATTGAGTAGAAAAGGGATATATGAAGTTCGTTCTGT
TCCTCTGTGCATCTCTGTGATGGGTAAATCTGCATGAAAAAGGGGCAACTTTCGTGTAGT
TTGTGATTGGATGTAACTGTTCATATTTTTTCTCGGAGAAATCTTTCTCTTAATAGATCT
CTTCTTGTTCCTCAATCTTCGGAGAACGCGGCGTTGTATTATTGTAAGTTCTCTGTTCCG
AACATTTCCTGAAAGTAGACGACAAGTTTTAAATCGCATATCTCGTCGTCGTTAAATCAG
TCTGATTCGCCACATCGCGTATAAAGGGAATCGAAGCCCGTTCCTATAGAATAAAAATTC
CCTTACTAATGAAATAATGGTACCCTTAACAATCAAACTGTTTATCGTCCGTTTTTTCAT
TTTATCTCGAGGTCAGGGGTGTCGGCCCTTTGCGGGCCTTTCGACGGCATTGATCCCGTA
TTATTACCCCCATTACCTCCTTCACCTCCATCATCATATTTTTCATTCATTTCATTTTCA
TTCATTTCATTTAATTTTAATAATTCATCTAAATCATCGTTTAAAGCTTTTTCAAAAATA
TTTTCTTCAGCAGTATCATTATCATTATTAACAGTTGTAGATTCACTTGCCTTTCTATTA
AATTCTTTTACATCAGTATTATTTATGATATCAATAATATCTTTGATATCAAAATCACTA
TCTGATGAATCACTATCTGATGAAAATAGACGTTTATTAGTAGTAGCATTTATTAACATT
AACGAACCAGGGAGGAACAGATATTTGTGGATCATATTTAGATTTGATTAAAACTTTTTA
TGATAGGATGGTATTAAAAATCCCCACCCTATCCTAACCTATATGACTTTGAGCGTATGT
GGTTGGTTGTTGACCAACAGAAAGAAAGCATGGCGGCATAAACACATTTACATTAGGATT
CGAAACAGAGCCTCAAGGACTCTTACATACATATCAACCTGTCCTTGTTCAAAACTTCTA
TAAAAATCTGCCAACAGTTCCAAATTATTCAAATTATTCACACCAAGCATCATATTGATT
AGCTCCATCGAAGCATGCCCCCGTGGCATTGTAATTTGCATGTTCGATAAAAAAGGGTCA
ACGTACTGTTGGCAGATTGCTTCCTTTATTGTTATTGCAACAGTCTCATTGACCTTCTCT
TGGTAGTTGAAATAGGCAATACCACCGAATCGGGCTATTTTCCAAGTGGATAGCACCCAA
ATAAAAGGTGGAAGAAAGGTAAGCACAGGATTCGTCATAAGAGATATTATATAGTCACAA
ATCAATTGATCGGGGAAATTCATGAAGGTCGGATTTACTTCGCTTCGTGGCTCTGCTCTT
CTACATTGTTGATTTTTTAGGGCCAAGAATAGGGTTGGGTTGTTGACCAACGAAAAGCAT
GGGAGAAAGATGCACAAACGAAATAGGAAACAGCATTTCATTTCATACGCAATTTTTGAT
CCAATCTCGCACTTGGTCTGATCCTCTTTCTTGATGGTCTTAAACCTGAGGTCCGACGTG
ATGTCATCTCCCAGTCTCCTACTTCCTTGGTACGAGCTGCATCACTGGCTCGTTCATTTG
ACGAGCGCTACCTGTTACAGAGTTCGGTTGCACGATAAAAACCAATGGTGCCTTCCTCAT
CGATACGGACCTCTCCGTCCAATTCATCTTCTCCTTCACTTGACTATTTAGGTTAGTTTC
TCCCACTACGAACGAAAGACCAATGACACACCGGTCTATATTTTTCATCATCTCAGTGTT
TTAATTTCCCTCAAAATGATGTCTATAGGCTGCCCTTTCGGATTTTTAAGTAAATTAACC
AATCCAATCAATGTTCATAAGTCGACCTATGCTTTCCATACTTACCCTGAAACAGCCACT
TAGCTCTAGCTTCGGCCGAGCCTTCGTCATATGCTTAGTCAAAACCACTCTTGCTACGAA
GCTACTTTTTTTTTGGAGGGAGTCCCTTTTTCGGGATAGGCAGGATATCTTGGTTTGGGA
AAACTGGTTAAAAAGACGAATGCTCCTCCATCTGTGGTTATTGCTTTTGGATCCTATAAG
CTACTAACTATTCTAGTTAGCCTGGGCTAAGAAGACCCTGTCAAGCCTTTGATTCGACTT
TGGGCAATGCCACTTCGAAAGAAAGGGAATCGGAGAGATCTTTGAACAGCAGAAAAGACG
GATCTGAGAACATAGCCATAGTTACGGTTTCAGGGCTTAGAGAGACTGGACGCGTACCGA
ACGAAGATCGTGTCTATTTACGCTCAATCCATATAGGTGGAAAGCTGGAAGCTTCAATAG
TTCCCCGCGGAACCTTAGAGTGCTATGATGGGGTATTTCAGTTCGTACCATCACGCTATG
GTCGAATGGACTCGTAGGGACGAACAACAACTAGATTATATATGTGATGAGTTCCCCGCC
TTATTGTTTGTGCTTATAGAGCACTTTACGTCCCCCCGTTCGCCTTCAGCTCACCTGGTC
CTTTACCCCCTTAGACTTTGCTTTCAATGGAGCCCATCTGGATCTTACCCGGCGACCCTG
CTTGTGTCGACCTGCCAAGCAGATGTGATTCTGTCTCTTCCTATTATCACTGACATTAAG
GTTTACTATCTCCTTGCTCGTTTCACTCCTTTCCGTGAAGAGCACAGTAGGAAAAAAAAA
GTCTTTCATCAACTAGAACTCCGAGTGAAGGCAACTCACTAAGTAAAGTCTCTATAGCCC
TTGGGCTAGAAAGCAGAGAAGATCTAAAAGAATTAGCTCGGGTTCCAATAAGAATAGAAT
TTAGCTTACGCCCTTGGCTTATGTGATTGAAGACGGCACCTTTTTACCGAAAGCATTGAT
CTTGTTGAGGCAGGCAAGCCCTTAGCCCTTACTACGATACGATATGGGGCACGAGCATTG
AATGATTCTAGCTTGAGGGTCGATGAACTCTCTTAAGTTAAGCCGAATGCCCTTCGCTCG
TTAGAAAGAAAAGAAAATAACCCGAAACCGCTAAAGCCCTTAGCGACTCGAGCTGAAACC
ATTCCAGGAAAAGTCGACAAGATAGTCACCTGGCTCAAGGGGCATTGGTTGACTCTCTTT
CTAAGAGCAGAGCCAGGTAGCATCGTAACGTAATATCAAGCACGTTCGCCTTTCATTCTC
TTTCGCGTGAACGTGGACAAGTTTGCTTAGCAGGTTCGGAAGTAGGAAGTCAAGACCTCT
CGGTGCCATATTCATATTAAGTAAGGAGAAAGAGATGAGGCGAAAAGCAGCTAGTTCACA
TCTTCTCTTTTCGTTACTGCGGTTAGGATCAGGTCAGGGATGAGAAGTAGGTGAAAATCG
AACATTTCTAAGAGCTAAGAGTTCGCTGGCGAAGGGCTTAGCAGCATAGTAAATAGGAGT
GACTGAATGCAGTCGTCCTTACTTAGGCCTTTTAAGTGCTAGGCAAACTAAGCAAATCAT
TTAAGAGCTTCAAATCCTTCTCACAAAGAAGCACCCCTATAGGTATAGGTCCATCAAACT
TTCGAGATGGCATGAACGTTCTTGGAAAAAGAAAAAGTAAGGAGGTAGTTATGTTTTAGT
TACAACTTTCCTTGAAGTTGGGCTATTGACTTATTATAGGATGTGCGCCTTAGGCGAGGG
TAGACAAACCAAGAAGAATCACTCCAAGAGGAGTCGCCTGAAAGGGTGAACACCCCGAAA
TCTCCGAAGGAAGGTGGATCAGCCCGAAGTAGTGCACGAGCTTCGAAAAAAAAAAAGAAT
TGTACGCACGAGCTTTAAGATAGAATGCATGCCACTGACTCAAGGCTAGAGCCCGTAGAG
CAAAGAACAAAGAGAGAAGAACACTAATATAGGGGGAGCTAAAAAAAAGATGGAAAAGAG
AGAATGGTGGTCACGCATGCGAGAAAGACTCAAAATGAAAGCAAGCAACTAATAGACTTC
GCGAACTCCTGAAAGTACTCTATCTCGCACGCATAACTACTGACGGAAACAATACATACT
AGCCATACGAGTTCGGTTCACCTGCACTGACAGCCGCTTAGCAACTAAGCCCTAATAGAA
TAGAAACAATTTAACCAATAGCTGAAAACCAATACTAAGTTTGCTAATGTCGTCTAACTT
CCATCTCTTCTGTCTTAGATAGGGTTCTACTCAAGAGAGGTCCGTTGCACAAGTGCCGCG
CGGGCAAGTTAGCTAGGCAAGCTATAAGTGACACCAGGTATCAGAGCGAGATTGTGGAGC
CATGGCATCCTCCAAGGTTACTGGCCCAAGGCCGTCTGACGATCAACCAAAGAAAGAGGT
CCAAGTCAGCGGAAATTGGAGACAGGCGTGGGAGAATTGAAGCTCAATGTGACGGATGGA
GAGGAATATCTTTAGGAGCTTGAATCCAACCAAGAAGGACTTGAGAGTGCCTTCGACGAT
TGCCTTGGAGGAGGTCAAGGCAGGGATGGCTCGTGTGGAGACATCACTCAAGGAAGAAGT
AGAGGGGCTCAAAGCAACTAAGGAGAAGCTGAGAATCAAGGTTTCAATCCTTGCCTTGAG
AGGGCTGTGGCCAACGGAGTGTCATGCACTCTCCCAACTCCAAGAGTAAGGATCCCCGAA
CGCAAGCCATAGAATGTAGTATAGAATGTAGTGAGGGATGCTAAAGCTTTGGAGAACTTT
CTTTGGCGGATGGAGCCAGACTTGCTATCTTAGGCCTCACCTAATTCTCTTAGGTCTGAT
CCTCATCCTCTTATATAGAGGCATAGCTCTTGATCCTGGGCACGCACATGGATCCCATTA
AGTAAGGCTAAGTGCTCCGTTATCTTCTCCTTTCCTTATAGCTCAAACTTTCATCGAAGA
GGAGGGTCGATGTTAATTGAGATGGATTGATCTTCGCTATCGTGCCTCTTCCATCCCTTC
GGTCCTCGCTCTTAGAACTTATAGCATATAGGCTACCTACGGTTTCCCAGTAAGAACATT
AAGAATAGTCCAGGATGCGGGATAAGCGCTGTTAAAGACTGAATTGCGTAAGTAAGAGAA
TCTTTATTAACAGCTCATCTTCCGCACCAGTAGTCAGTCTTCTCTATAAGCAATTCTCAA
TGCCTATAGTATCCGTCTTTGAATCAGTCTACCGTGCGTGGCTAGCTTATTGTTAATCAA
TAATCCCAGTGTAGGCTTTTAGACTCGTTCCGTAAACTACACTCGCTATATGTTTAAGCA
ATCCCTCTTTCTGAAGCATTGAGCAAAAAAAGTAAGCCATTGATTGAAGGAAGCTTTAGA
GTTCCCTGTGTTAAGAGAAGAACTTGCTTTATTAACTGCAACTATCAAACCCCGGGATTT
CAGATGAAAGAATGAGTTAAGAAGAGAGATCCCATTGTTTCTAGATACCCGTGAAAGTGA
CTCCTTTACTTTACTTAAGGCATGCCCCTAATAAAGAAACTTCCTATGGCAAATGCCAAA
GCCAAGCTTACTTAATTGAATCTTTTAGTTTGAAAGCACAGTGGAATCTGTCCCTGCTAA
CTAGTTAAATTACCGAAGAGAACCTTCCTTAAAGGAGAACTGAAACGAAACTCCCTTTCA
AGGGAAGACAGGGGGAGCTTGATTACGCACCTGGCTTACTCTTCGTTTAGTTACTGAAAG
CGCTGATGAACGATCTTCCTTATTTTACAACTCGGATTCCTCCTTCACGGCTTGAAGCTA
TCCGGCTTCAAGCTTAAGGGCTCTCGGAATTCCCTTTCAAGCTTTCTCGAGTCACCCTAA
CGTAACGGCTAACAGAACTTGGCTAACTTCGATCAATTCCACTACTTTCCATCCTTCTTG
TGAGAGTTTCAGATTAAGAAAAGCGGGGAGTCATCAGTTCTTTCCTTCTAGTCTAGGCTT
TAGGTCTGATAGTTCATTCTCGAGGATCACAGAACTTGGCTAACTTCTTACTTCATGCCG
TACTTCGAGTTATCCCGTCCCGAGAGAACTCGGGATGAGCTCTTAGCGATTAGCCCAGAC
TGAGGATTTCCCGGGCCGGGAAATGAAATTCATAGAGCCCCCAAGCCTTTTTGCCGTGGA
TCGCCAGCTCCACGCCAACATGCTACTGACGTTTAGGTAACGCGGGTATGAGTTAGTCAT
CCGAGCAACTAACCTGGTAGGTTGGTTCTCTCCGTCTATGAAATCGCATTTGACTCACCA
CCAGCATATGAATCAAAGTAGCAGCAATTTCGGTTTCAGTGCGTAAAATAAAGCAGCAGT
TTCACCAATTGATTTGATTGACCACCCAGTGGGGGTAGTAGCAAAGTCAGTGCTTTCCCC
CGATCCTGAACCGGATTCAGGACCAGCATTCTCGCCTGTTGGATAAGTCTGTAATCCGGA
GGATTGCCTCAAGGGGTGGGAGGCCCTTCTCGATGTTGATTGAGAAATCCATCTCGGAGT
TGAAAGGGTTGGTGTGGCCAGAAGTGAGAACTCCTTGAAGCCCTTTATCCATCTCTATCA
GTTCACTCCTATTCTTCCAGAGAGGCCCCCATAGAGGAATTTGTTCACGTTCACATAAGG
AAGCTTAAACAAGACGAATTCTTCAAATGCGGTCCGAAGAAGGGAAGGTCAGTCACTTGA
CTGTAAGAACGACTGGAAGGAGAGGACTTTTACAGCTCTATGTTTCATGAGGTCGAACTT
CGAATGAGCTATACACTCTAGGAGAAAGCCACTCTACCGACAGGGTAGTCACCGACGTTC
CTTCAAGGTAATGTCCACGCTCTAGTGAGTTAAGGTGTATGATCAGGCCTCCTACATGGT
ATCCCTGCCTTACATCAATTCGATAAGCTCTCACTAAGTAATTGAAGATAACTGGGAAAC
CACTGCTTGTCTTTCCTTTGAAAGAAAAATCCAAGACTTCGGTTAGCGGGGAGCGCCCCT
GTCCTCTTTTCTCCCCCCACCCTTTCTTATTAGTTAGAAGCCGAACCTAGTCTTTGTGTG
AGTTGTAGCGGATCACAGTGGCTAGACGCATTCCTGATTGATTAACCTTTTCCTAATGGT
TTCCCTTATTCACTGATTAAAGATCAGAGCTCGAAGCCTGAAAGCTTAGGTCTGAGGCTA
CGAGTGAAACCGCTGTCCAAATACAAACAATAGGTGCCGGAGCTGCTACAATTGCTTCAG
CGGGAGCTGCTGTAGGTATTGGAAAGGTATGCCTTTTCTTCTTGACTTTCTATGTTCTTC
TTAGGTTCATTCTCCCTTTGGATTTAGAAGTGAAAGTCTTTTGCTTCTATCTAACAAGGC
CCAAGTTACAGCAGGCTCTTTCTATTATGAAATGGTTCATCTGTATCTATTTATTGGTTA
GTTTAGTATATAGGATTTCTACCTTCTTTGATTTGATTTTACTTCATTCCCCCTTGACTA
TGCTTCCGCTCGATCCGAGCAGCTCTGGAGTCAGCTCAGGACGGACATAAAAAGGTAATT
TCTTGAAAAATTGGACTTGTTGTTTCACCCCAACCCAAGACGAAAGCCATTCTGTTTCGC
CTCCAAAACCAATTCCCAACTGGGTGGAAGAGGTTGATCTTCCAACCGAGGATCAAAACG
ATACCATAAACGATCTTAGAGATAAGTGTGCGATTCTTCTAGAATCCTTCTCTAAAAACC
AATCAAGAGACCGCTTTACATGGCAAGATATCGCACAACGCCTCGTTTTGGAGGGGAAGG
GAACGACCGCTGAAGTGGGTGCCACCAGGGAAGACTTCCAACGTCTGCTTGGAGAATTCA
AAAATCCAGGAGAGAGCGACGTCGTCTATCTTCGGGTTTTAAAGGCCCTGGAGAAGCATA
GACGCTGAGGCACCTTTTATTACTCAAGGATGGATAAACTTGGTTGAAACAGGCATTGTT
GGTCTGGCTGCTGGTCTAGCGATCCCTCCTAGCCGCCGCCTAGAGTGCAGCCTGCCTGTT
GAAGATCGTAACGTTTGTAACTCAGTGCTCCATACGGGGAAAATGAAAACAGAATTCGTT
CGGATCCTCCCACATGTTCAATCTTTTTTTAGCTGTTTCCCCAGAGATCTTTATCATTAA
TGCAACCTCCATTTTGCTCATTCATGGAGTTGTATTTAGTACCTCTAAGAAATATGATTA
TCCACCGTTAGTCAGTAATGTGGGTTGGCTTGGATTACTTAGTGTTGCGCGCCTAGGAGG
GCAGCGCGCTTTGGGATGCGGAGGAGCGAAGCAGCTCGAACGAATGAATGTGAGAGGAGC
GAAAAAAGCCCAGCTCCCTAACCTAATGCGGCACCGGGTTCGGACCGCAGGGAACCGTAG
CATGGGAGGATGTCTAATCCTTTTGCAGCCGCAAGGCTGGCTAATCGTACGCAGCTGGCT
CGAATACCCCTGGTTCTGGAAGGCACATGAGTCCGAACGCTATGTTGAATGTGCGACCGA
CACTACACTACGTAGGTACCTGTGCAGGCGAGGCGTCGGTCGGTCCTAGAAACGGCGGCA
GCGGCGCGAGGAGTTAACGACCGGACGTGCTGCAACCTAGGGATCACCAGGCAGCTCTTT
CGCTCTATAGGGATCGGGAGGGCATAGCACAATTCTTCTTGGAGGAGGGTTGGTTTGCCC
GGGTGACTGATCCTGCCATAATGTACTCCTACCTACACGCACCGGCAACCGAAGTCGAGC
ATACATACGACGATCTTCATGCGTGAATAGCCGGGAGGAAAGAAAGGGCGGTAGATGATA
ATGAAAAAGGGCGCCGCGTCTGGACGGGCGGGCGGAATGGATGAGCGAAAGGTGCCATGC
CATGGAGTGAGGAATATCCCGAGTCTCATGTAAGACAACTAAATGCACCTCGAGGTGCTG
CCGAGGAACTGGGGGACCTTCTCGAGCACAGGATAGGCAATTGAGAGATAGAGCTAGCCT
ATTCGTTATGGGGAATCAATGCTCCGGGCCGAATAGAATAGAGCTTACCTCCGGCACCTG
GCTTTATCCGGCGCATATTAGCTTAGCTGCGCTTAATAGGCCGGCTTCCTCTCTGGCGGC
CACTTTCCTTACCTTACCCACGCTACACTCCCACTCCAAGCTACGCCTTGCCAGCTGAGC
AAGATGCATTGCGATTTACTCTTCTGTGGACGCACCGGAATATGATCCAGGACGAGAAGA
GAAAGACTTTTTTTTATGGCGGGCTTTCTCTCGTAAAGCCAAAGACGCCCCAAGACAAGG
GGGAAGGGGACATGATCAATAGAACCTGGCTGGATCAGGGCTGGGATAGTGACGCCCATT
CCTAACCAGTTTCGAAAAGGTTCGCTCATGCTGGAGGGAGCATCCCCACTTAGTGATCGG
TCCGCTAGTTCGCGCAAATCCGAATAAGTTATCACGGACGAGCCACATGCAGGGAAACTT
GCACGTGTGGTTCTGGCCGGGCTTTCCTGAGGTATCTAATAACCTTGCTTCTGCTCGCCG
CTGGCGCACCTCTCCTAACTATTGCCCATTTATTCCGGAATAATCTTTTTAGGAGGGACA
ATTTTACATATTTCTGCCAAATCCTTCTATTATTAAGTACGGCTGGTACCATTTCGATGT
GTTTCGATTCTTCCGAACAAGAGAGGTTTGATGCTTTTGAATTCATTGTATTAATTCCAC
TTCCTACTCGCAGTATGCTCTTTATGATCTCGGCTCATGATTCAATTGCCATGTATTTAG
CTATTGAGCCTCAAAGTTTATGTTTTTATGTGATGGCAGCATCAAAAAGAAAGTCTGAAT
TTTCCACGGAAGCCGGCTCGAAATATTTGATCTTAGGTGCATTTTCCTCTGGAATCTTAC
TGTTTGGGTACGACCGGACAACTACCGATATCTAAAAATCTCCTTTCTTAGCTTAGAATG
TTGTTGTTAAATATATATCGTAAACTATCGGATCGGGTATTACTTATATGTGAAACTTGC
AGACCTCATTGGTGATCTTACGGGGGGAACGAAATAAAAAAGAATATATAGACTTGTAGA
GACCCTCTATGTAGTTGTCTATCTGAGGCGATCGATCTACATCTTTCCTCATAGCCCTGG
GGCTGTGTCTCGATCTCCTACGTGCGAAATCTGAGGGACTAGTTCCTATGGAGATTCCCC
TTGGTCTAATTCCACGCCTTATGACGTATTTGAACTGGGAGGCCTGGCGTAAAGTGAAGA
TTGAGGGAAATAGAGAAAAATTCCCTTCTGGGGTATTCCGAAGGTGTAACCTAGGCAACG
AAAGAAAAAGGGGCCCGATACTTCAACTAGAGGAGCGACCAGTTGGTTCACCAAACCCCG
ACCCAGCGTCACACGTTCTCCAGGTCCGAAGGGATCCAGTGCCCAACTACCGACTCCTTC
CGGAATTGCGTTATCGGAGCCGAGCCAGGAATGGCCGTTAGTGGACACCCACCACTTTTC
ACCGGTTAGAGAGGCCCTCTTTAATACATTAAGAAAAGATGTTCACAGGGGCCAGAAAGA
CTCGGTCATAGGAACTTAGACCGCCTACGCGCTGGTAAACGAAAACCACCTCGACCGGAT
CAGAGTAAACAACAATGTCGAATCAGGCCGCCCCTTGCCTTGAATTCACAGGCGGCCACC
AGCTTTCCCAAAATCAATAAGGGGAGATCTGCTGCTTACTGCTCACGGAAACATCCGACC
TATACTATAGTAAAGTCGTCCGCGTATCTTTCTGATCTCTCTTCCTTCTATTTATCAGAT
TTTTGGCTTTGACCAATTCAAGGTGAAAAAAAAAATGGGGTTGGCTAAAAAAGGGGAAGA
GAGGATAGCTTTGGGGTACGCTCACTTCTGCATTTTTGTTTAGGTTATCGAGATTCTCAA
TCGCTCTTTTTAGTGGGGAGGAATAGTGCGTGAATGGCGGTTCTCAGACGAGGGAATCGT
TCCTCTCTAAAAAAAAAGATAGGCTAGGCTAGAATGAATGCTTCTATCGATAGAGCTTTC
ACGTCTGCGTATAGAATCGTTTTTTTGCCTTTCCATTCCGTTCTTACTATATCATGGGCA
GTTGGGTTGGAATCCGTGTGATGGTTCGAGAGTGGTTTCCAATATTCTTCGCATCCATCT
TCGGCCTTGTGTTAGAAATGTCCCGCGGGACTGAGTTAGTGGTCGAGTCGTTTTTGGTAA
TTGACACCCGTCGCATTAGTTTCAATTCATATGTTACCATTCATAGTGAAGTAGCCCTCT
TTTTGATGTCTTAGTGCCTTTTTCTATCTATCAAAGTCCTTCTTTGTCTATAGCTCGGGT
CAGTCCCCCATGGTCTGCTTTGATTTTCTCGAACAGTGCCGGCCCGCATCAGGGACTCTC
GTGCGAGCCATACAACGTTCCCAGGCAGGAACTGCTCCTTTCCTTGAGCTCCCTATTTAG
TTCCTCCCATCCCAGGCGTTGATCTCGCAACGGCCCTCCAGCATGTCCTCATATCGCGTC
CGTCACCACAGCTGCGCATCCCCAGATAGATACATTGTTGCCATTGTGACTTGGTCGTCA
AAAGGGGCACAAACAGAAAGTACTATTCCATATCCCAAAAGTCTTCGATCCTTAGCATCT
CGGGTGCCAACGAATGCCTTTGGTTTCGCTTGATTCGAACCATCTCCGTCGAGCCACTGC
TTACGGCCTTCTCCCTCTTCTCTCTCCGCCATGGACATCTCTTTGCGATTCACAGTGCTC
TTCGCAATCTCGATCCTCGCAATGCTCTGCAACCCGAGGGTGACCGCCATTGAAGGACTG
GAAGCAAGCTTCACACCTTCCACAACGGCAACTACACCGTCGACTCCACAAGAACTCCAA
GAACACTCGTTCTTCTCTCACACAGCACTCCTCCCTCCGATCTTGTCCCATCTCGGCTTC
CACGAGCTAGCCACGGCGGCTCCTTCACTCTCTGACTCCGCGGCCACCGCTGCCTCTGCC
TGGACCGGTCCTTCTACGATCTTCGCTCCATCAGATGCCTCCCTCTGCACCTGCTTCTCT
TGCTCTTTCTCTAACCTCCTTCGTGAGCACTTCCTGGTCTCTTCACAATTGATTATATGC
GGAGACTTGCTTTTGGTACCAAGATCGAGACCTTGAGTCCAGGCCGTTGCATCACCGTCA
CCTCTGATTCGGTCAATAGAAAGACCAGCACAACTGCTAGTGCTAAGGTCTTTCTCGGAA
GGGTGGAGATCACGCAACCTGATCTCTTCAACAACGGCATGGTGGTTATTCATGGCCTTC
AAGGTTTCATCGCTCCGTTTTCTTGCTCGTTAGCCATATAGTTTTTCTTGCTCTTAATAG
CTGGCTTTATGAAGAGCTGGTTCCGGGGTATACCTTTATTGACAGAATTAGACTCTCTTT
TCATCAGCCTTAAGTTGAGGATTCTGACCTAGCTCGATGACCCCTCTGTGAAGCTCTAGT
CCTTTCTGCTTACTGTGCGGATAGTTCCGTGTCTCCAGCCTCTCTTGCCTACCTACCCCT
AAGTCCTGTCTGCAGTAGCTGCTTCGCTTCTATCTTAAATAGTAGACCGAGTAGATGACC
GAAGAGCGGACTTCTTTCCAACAAACAGAGGAAGTTTCGATTCGAACAGAGATATGTCGG
AATTAGCTATTGGGAAAGATAGAAGGTCAGGGCTTCAGACCCATAATTCAACCTAGCCAA
CCAATGTGGGAGCTTCTTTTAATATAATTAGTTCCAAAACCTTGAGATGAAGAAGGGAAA
GTGTAAGTGAACTCGATCCAGTGGAGGAGGAGGAAGCTCGGTTCAGTCCTTGCAGATCTT
TACGCACTCACTTCAAGAGTAGAATCCGCAACTCTAGTGGAAGGGGTATTGGCCATTATG
AGTAGTAAAGGCTACTATGAGCAGAAAGGGACTACTTGGCTCGATCGAGCAGAGCACCTA
CACCTTCTCGCGTAACGACTTCTTTGAAGCTAGGCTAGGATCGGATCCAATTCTAGGAGA
GATGTCAGACCAGTCAGGTTATGCCTTTGATCTAGGAGCTTCGGTTTGAACACGTTGTTC
TCTTGAAAGCTTATTAGGAAGCTAAGTCTTTACCTTTTCTTTTTTTTTTTTTCAATAGGA
GGTGTGGTGCCGTTGGACCTGCCCTTTATGCAGCAGTAGTTTCGGTTGAAACTGGACATT
TCTCCCGCTATTGGTAGGCTTACTCGACTCAGAATTCATTCAAGGAAGTGAACTGGCGGG
ACCCAAGACTCTCCTACTTAAGACACTCCCGAAGGTCCAAGCTTCAGGTTTCGAGGGCAA
GGCGAATCCTTTCTTTTGGCCCATGGCGAATCTAAGAATTTGGATTCCTCATTCGATCAC
TTGCGCTAACCCTGATTCTCCTCTTTCCTTTCCCTGGTTCGTTAAATAGAGTAGGGGCTC
TAGCTTTACTTTAGCTTGAAGAGGAAACGAGTTTTCGTTCTGATCTGCTCCGGGCTTCGG
TTAGTTACAGGGGTGGTCAGTAGGTAGTTTCGATTCTAGCTCTGGAGAAGCGAACTTCAA
TCACAAAGATTTCACTACACTACTAATTACGTTTACGTCAAACATTCCTATTTCTACTTC
TTACTCTCGCACGGATAGAGATGGAGGTCGGGATTCCCTTTCTCAAGGCAGCACCGCGGC
AATTCAATGAGCGAGACTTGCACTCAATAGTAGAACAATGAAAGCAGTAGTGGCACTCCC
CATACTTAGATGGTCCGGGCCTGTGAGCTCCATGCAAATTCACCTTTCAAAGTTGCAAAA
CACAATCCCTAGCGTAAGTCGCAATCAACTTGATGCATTTTGTTGGACTAATGAGTATAG
GACGTAATTAGAGGTGGTGGGTGGGCGAAGGTCTCTTCTCTCTTCAAGTCTTAAAGGTAG
TTGTTCAGATTGTTCAATTTCACCTTAGCTCCAAGCCAAGCCGTCTTATCTAGAAAGCCA
ATAGCAAGACGCTAGCAAGCCCACCTCTAATCCAGCAAGCATGTGAAGGTGGGAATAGAT
TAAAGCGATCGGGCGGCGGCGAATGCTCGGCTTGGTGCTGAGTTCTGACCGGTGCCTGCT
CGGCTGCATGGCATTGACCCTGTTGGGGGCCTTACTATACTCCTTAATTAAGGGGAGAAG
GTCTCAGTGTAGTCGATGTCCTCTTTCAGAGTGAACCCCTTGGCGACAAGCCTGGCCTTC
TATCTCTCAATCTTGCCTTTTGATTCCCTATTGGTCTTATCAATTTACACCCTACGGGCT
TGGCTCATTTTCTTTCTCTGGGTTTCAGAGTGAGTGGGTTAAGGAGCCTTTTTCCGCCTT
TCGTCTTTCCAGTCAAGCAGTGGTTCCTGCTCTTGCCTCTCATGAATCTACTCGACCATT
CCGTAATGAGTGAGCTTTTGTATCCGTATTGAAGAATCCGGTTATCGACTCGGCAGCTAT
TGAATCTAAGCCAATTGAATCAGCAACCGCTGGTACAGTAAGCGGTGTTCAAATAGCCGT
TGTTGGGATCTTCTCCGCTGCTAGCTCTTCTTCTTACTAGGTTCTGCTTCCTCATAGTTC
TCTTGAACATGATTCTCTCATACGCACTCCTATTAAAGGAGTTAGGAAGCCAAGATCTGA
TCTGAGTAGTTCTGGTAGCCAATGAGCGCTTGTCTGGTATCGAATGAGCTCAAGTAGTTG
AGTAGCTAAAGGCTTTGGTTGCCTTAGAGGAAAGTCCTATCTTCGGATAGCTTCCTACAG
ACTTCTTCCCTTATTTCTGGAAGTTCCTGGATTGTGTGAAATAAGAACAGAGGGTATTGA
CTTATTAGCAGCTCAAGCTCCATTTCAAAGGTGAGGAGTGAACCTTCTGGCTGATTCAAT
ATCACCGGAGTCTGCTCAGGGTTCCAAACCAGAAGCGAAGTTTCTTTTCTACGATACACT
GGAATCGGGTCTATCTTAAGCGGGAAGAAAGCCTACCGACGGGTATGAGTTCAGGGATTC
GGCATTCAAGAACTCCCTCCCAGCCATCCTATCTTGTGTAAAAATAGCTTTCAGGCCAGT
ACTCTTTCTCTCCTGGAAGCGAAGGCAGGAGCAAAGCCTATTGATTCACCTGTTTGCTAA
CCTACTTGTCGGCTACCCGCACTCTGTAACCAGAATAGGGCTCTGGAGTTCATACCACCC
GGCGGTTCATCAGAAGTCTGGAAGGCGGCGCCTAAACTAGTCGGACTTGCTTGAATCGAT
ACGCTTACCGGACTTCTCTGTCTATTCAATTGATTTTGTTGCAGACTCTTCCCCCGGCCC
AGTAGTGGAGCTTGACCCTCGCCCTACGCCGATTGAGATCTTTCCTTGTGCGGTACAGGT
AAATTTGGCTCTTGAGGGAATACCCGGTTCATCGGAACTTCAACCAGAAGAGGTAGGCTC
GGGTTCCTGGTATAGGTATAAGAAAGCCAGTAGAGCTAAATAGAGGTAGACTTGACTTCT
ATGCGTACTGAGCTTCGGTATGTTCTTTGCTTTCATAGAAGATCCTCCGCTGCTAGCTGC
TCTTGTCTTTCTTTTTCCTTAAGGATTGTCACGCGATTCAGTCAGTCGATCCTCAGACTA
GAGTCATGGAGTGACTAAGCCCATCCCCAGTCTTGACACAAATGGGCTTTCAGACTTCAA
GAAAGCACTGTGGGGAAGGGAAGTCAGAGGATAGTCTTGGTAGCGAGTCTAAGAGCAAGA
CTGTTCTTTGAATGGAAGCAATTTCTTTTGGTGACACGGCGCCCTTCGGTGAGGAATCAT
TGTCACAAGGCGTCAGAAAGAGTCACCAAGGGTACCGATCAGATGTGGGATAGAGCTCCA
TTAGGTTCTTCTTCAAGGGAGTGTAGTCTAAGGCTGACTGGTGGGCTTTTCCATCCTGTT
AAAAAAGTAAAGTGAAAGAAGAGTGGGTATGCGGGCTTCTTTCACAGAAGATGATATATA
GGATCCCGGTAAATTCCTGTAGGACAGATCTCAAGAGACTCTGTGAACGAAGCTACGTCT
TTAGCCTTAAATGGGGGCCACCACAACTCGTATCCAGCTAGATCTTAGAAGGTGCAAAAT
CCATAGATTCCGAAGCTGCTACAACTAATTTTAGTTAATTATGCTGCGAGAGGAAGTCGT
AGATTGCTACTAAGAACCTAACAGAACTTTGAAAGGAAGCCGGGCCTAGCTGCGATTCCA
AGCATCTTTTTAAGATATTAGGAAGCATACTATATATGATATTCTATTATTTGCAACTAT
TCTCGAAGCATGGGTTATGCTATAAGGTAAGGCATCCCAAGGAGCGAAGCGGCTCAAAGG
ATTGGCAATTCAGCTCAGTCTGGTCTGAGGAGATGGGCTAGGCTACTCGCCCCATACATA
GGAAGAGGGGGAAGTCAAGTACCTAGATCCAAGATCACGATATCCGGTTTGGTGGTAATA
TCCCGAGGAAGGGCATAAAAGAAAGCACCAAAGCAAACAAAGTCGATTCTTTGTTGAGTC
AACTGGCAACTGGGATTGCAGCGGATCTAGTGGTTCTCCTATTCTATGGTCTTGCTGCTG
AGAGAGAGTAAGAATAGAAAGCAGAAGCTCGCCCGAAAGGTTGGGAGAAAGACAAGGGAT
GATTCTTATAAGATACGAACTTGCGAAAGGAATGAAAAGGTATTCGACTAAGACGGGGAC
GGGTATTCCCGAAGATGCTTGACCTAAGAGATAGAGACGAGAACGAGACTAAGAAAATAA
GATATTGGAGAGGAAAGAAGCAGTGCGAGTAGAGTAGGGGAGATAGGTCAAAGAAAGACA
GTACTGAAAGGGGGAGAACCATTGAGTAGGGGGATAACCCCAACCCCAGAAAAGGAAGAG
CTTAAGTTCTTTTAAAGACTTATTTCCAGTTCTCTTTAGTAGAGACATTAGGGGGGAAAA
CATTCTCACAAAGAAAGAAGAGCACCATAGTACTTACTATAGGGCGGAGCTCCCTGCTTA
AGCTGAAAACCGCTGACTTGCTTGAAGAGCAGTAACTAGCTTACTTGAAAGAGAAAGACT
TGAAAGGCAAGGCCTCTTTAGTAGCACCAGACAAAGCATTATTCTGAAGCAAAGCCAGGA
AAGGTCAAAGACGCTCGACTAAGCAAAACAGTTGCAGAGTCTCATTCAAAGAGCTGATGT
TGCGGTAAAGTCAAAAGAGAGTTCTGAGTTCACAACGTTCGAAGATGCTCTTAGATAGGA
GCTTTGGTACGAGACGATCGGGAGAGGGATAGGGCGGCAAGGCAACCTCTCTGCTAAAGC
AGGAATAAGCTCCACCGGCTAGAGGGACGAGAGAGATGTTATTCGAACGACAGAATGGAC
GGGCTTAGGGCACGGACAAAATGAATCGCCCGACAGGAGCATCAATGCCTTATTAGAATT
AGAAAAGCAGATCAGGAGTTAAAGAGAGTTTTCGTTTTAAAAGAGAATCACACCTTCCTT
TCTGCTTTTGCCCTTGCTTTAATGCGCCCGATTCCTTACCTTGAAAAAGGACGATTTGGC
TTTGAAAGGAATTCCTCTCTTGCATTGCGGCTAAAGGCAGAATTGTTTTCGAATAAGCTG
TTTGAAGGAATTGAATCCATAGTAGAACTACACCCATGCACAAGTTAATCCTTGAAGAGC
GGGTAGGCATAGAATCGGACGACGGAGGGAGCTCTTACTGCTCGAGAAGGAGCTGTGAGA
CTGATGTTTGTTCTCGCATCCGCAATCGAAAGGGCAGGGGCAAGGAGTAGTTTAAATAGA
ACTAAGCAGAAGGGATTCAACGTATCCGGTCTCGCTTTCCATTTCCCTTACTAGCCAGAC
TAGACTCCCGATTGCCTGCCCGGGATAAAGAAATCGGCTACTCTTTCTCCGCCAAGGAGA
AGGATTAGTTGCTATTTCTGTCTCCGCCATGCTAGCAATAGGAGATAGTTAGCTTTCAAT
CTACCTGTCCCAATCGGCATCCTAGAAGATCCCCGGCTAGGCAAGAGAGAGAGATCGACT
AGCAACTTCTTTAAGTCAACTGCTATGCCTATCTCTTCTCTTTCACCAACTCTATCCTAT
AGAATGAGTTGCTTATTCTATCTGTCAGCTAGACAAGTAGAAGCTATGATTGGAAGCTAG
CAGTATAGACTTGTTTCCTATTGGATTAAGCTAATCTAACTCGGAAATTTGGCTTAACAC
ATGCAAGTCGTAGAACTACTTTACTCCCTGAGTCTAGATCTCCGATTCCAATCCTGCTTT
AGTGCATCTTTTACTTGACAGTTGCATCGATAAAGGCGTGGCCCCAGAAGTGCTTTTTCG
GAGATAGCGAAAGAAGAGCTTAGCTTAGAAAGTAGTGTCTCCAAAAGTTCGTTTATTTCC
TAAAGCAAACCCGAAGCCCCTCTGGATTAAAAACTTAGCCTTTGAAACCCTCATTCTCTT
ATTGTGCAGGCAAAGGCCTGGGCGAGCGAGTTAGGGTTAGATTAGAGGGAGGGGGACTGG
TCTTTCTTTATAGGACAAGGCAAAGACATATGGCTATTTCCCGGGGAGAGAAGCCACGCT
TTGCTCTTGATGGTAATTTCGAAACGAAAAAAGGGTATAAGAACTGTTCTTGGAAGGCTT
TGTCCCCGGTCTTCTTCTCCTAACTAAAATTCCATTCTTCGAGAAGGACGGCCAGCCCAT
AAGAGAAGAGGCTTATCCATGTAAAAAAACACAATAGACGAGCTCAGAAGACCTTGCCTT
TGAGGCTAATTCGAAGAAGAAGATTCCCTATCATGGGAATAGTCCAACCGGGTGAACCAA
TTCTTATCCTTCTTCTCGTCCATCTTTGCAGAGACGAAAGGGAATCGGTCAGGAATAGCC
TTTAAGGATTCTAGCTCCTCTAGACCATACCTGTTTAGCCGATGTCTTAAATATAAGACT
GGTAGAAATTTTAGGAAAAATTGCATTTAATTTAGAAGCCATGACAAAACCAGGCATTCA
TTCCTTAGTCACGAGTGAGCAGCTGCTTCTCCTAAAGACTGGGCTCCCAAGGCATAAGAA
AAAGAGAAAGCGGATTAGGAAAGATTCCAAAGATTGCTTTACTCATAGACAGGGTTCAGG
TTAAGTACGCTTAAAATAAAAAGGATAAAAGAAATTCATTCTAAAAACGGAGGGAGGTGG
GAAAGGTCCCGAATCGAAGGGCTCTTCTTTCTTTGATTTGAAAAGAAGGTGAGAGCCTTA
ACCCTCTGGTGGGTAAACCATTCAAAGATAGAAAGCAAGTGTCCTGCCTGAGGAGCAGTT
TATGAAACAGAAATCCCGAGTAAACTGGCTTGAAGCTGGTGATCAAAACACTAGCTATTT
TCACAGAGTTGTCAAAGCCAAAGCTGCTAAGAGCAGAATTCACTCGATCACCTCTGCTAC
AGGAGATTGAGGAACCTGCTTTGATTAAATTAAAAAGGAATTCTTGCAGCATTTCCAGAA
TTTCCTTGGAACTGCAGATAGCAATGGTTGAGGTGGTGACACTGAAGAGATCAGATCATT
GCTAAGCCATTTTCTCACTGATGAGCAAGGATCTGCACTGGTGGCTCTTATGACGGCTGA
TGATGTGAAGAAGACAATCGCAAACAAATAAGGCACAAGGACCTGACGGTTTTACTGCTG
AATTCTTTCAATCCAGCTGGAGCATTGTGGGGAAAAGAGTTACCAAAGCTATCCTTGAAT
TCTTCTCTTCCTTCAAGCCCACAGCCAGCCGATTATCTTCAATGTGAATGTGCCATTTTA
TCGGGAAAATTGGAAGCAATCACTTTTCCCTCTTTAGTGACAGTTCAATCCTGCCAGTGG
AGCGTTTTCTCGGTCTTTTTGGATGAAAGTTCATTTTAGCCCTAAACTGGCATCCAAATG
TGACAGTTGATCATTTTCCCCGTCTTTTTCGTCATCGACCCATTTTCACTCATAAAGCGA
CTTCAAATCGACCAACTTCCACGAAAGACCGTGTTTTTTCCGCATGAAAGAGCATGTTTT
TTGTCATCCAGAGAGCTTGTCCGCGAACAGATAACTTGCTTGCTAGCTGTCCTAGCTGCT
TGAAAGGATTGTGTATACATAGGGATGTCGCGTATACGCTGTGAGAGTGGATCTCGTCAG
TCTTTCGCAGTGGCATCTAAAGCCTAAACTAAACCGTCACTCCGCTCGGCTAAGAAGAGA
GGGAGTGGACAAAGCCCAGGCTGTTTTCGGGGCAAATGTCACAGAAGGAAGATAATAAGC
TGTTCTTTCTCTCTTTCCTGAAACAAGGAACGGAAAGGTCTCGACCAAAGCAACGGAGGA
ACGAAGATTTAAGGAGAGGAAATAAGATAGAAGGGTATACCTTCGGCTGCCTCTGATAAT
GCTTTCTCTGGGGACTTCTTCTTGTCTTGTATCTTTCAGCTTTGACTCGGGAGACAGGAA
TAGCTATTGTTGGGGGCTTCCTTTCTTGCTCCCTTCCTCCGAGACTTTAATCGGAATTCA
GAGGGAATCCTTCTCTTAAAGAGAAATAGCTCGACAAAAGAGGAGTTGGATGCTCTAAAA
TATAGAACAAGGGAAAGAATTACATTGAGAAGCCATGCAAATTCCGACGTCCATATCAGA
AGAAGTTAAAGGTGAAGGGCGTCACCTACATGGGAAGGGAAGGATAAAGAGGCAAGTGAG
ATAGGATTGAGAATGTAGCTACTAAGAAGCTTCCACTTCTGACGACCTACTGAAAGAGTT
GCTCTTCCGGCTGTTAGAGCTCTTGCTTTTCCTCGGATTCGCATGCTAGGAGCTACAAAC
AAGGGCAGTTCGGAGTTGGGATTGAGTTCCAAGCTAGAGAGCTAGGAAGTCTGCGAACGA
TGCCTGCCTTAACTAATGGAGTTGCTTGCCTTCGGCTTTCCTCCGAGACTTTCTTTTCCT
TTCCAATTATTCGCATGCTCCTTAGATTGAGATTGAGTTGGTTGCTGATCGGATGGAGTC
GAAGACTTCTCCTCCTTCTCTTTAATTTGATGAATTTTAGCACTAAGTTTGCGAATCTCT
TTAGAAAGAAAAGAGTAGCTAGCCGGCTAGCGGTCCCGAATCTTTCTTTCAGGGCATGCT
CAAGCAAAGCACTCTGCTCCTTAAGCAAAGCAATAAGCCGGGCTCTTCTCTTTCTTTATC
TGAAAGGGCCTTTTTCAATTGCTGTTTAAGGAAAGCATTCTCCTTCGCAAGACTATCAAC
AACCCGGATCCAATCCTCTGTTTCTTGTTCTTTTTTGAGATAATTATCTTGTAGATTAGC
ATTCTCTGACTTAAGAGAGTTGATCTGATCCATAACAGAATTGAATCGTTCATTCAGCAT
CTGAACTTCACATTTAGTAAGAGTTGTATCTTGCCCTGCGGAGTCAATGACATGTTATGT
TTTGTGTCGACCCGTTTTGATAGAGTGGATCCCTTTTGGTATCGACTTTGACTCCGTGTT
TGATCTGATAGGACCTTTTAGCAATGTTCAAGGTGTTCCATCGAAGGTAAGGCTCATTAA
AGCTTGCCTGAGCTACTCTGCATCCAAGATAAGGATCACGGGTTGCCTCTTTGAATCTAA
TCACTTATGCCGCACGTAAGGAAGAAAGATGGCCAGGCTCCTTGATTGAGTATTTTAAAA
CCCTAGTTAATGAGTTCACATCACACCACGACGGACAATGTAACCTCCAACAATTACGTT
GTTCGATTTCATAATCCAGCAAACACGTATCGCCAATGTGCAGGCGAGCTGCATCTCTAG
CTTCCTGCCTAGTCATCCCACTGTGGCTAAACTTTTTTTTTTCTTCAATTCAGTAAAAAT
TACATTTGTCTATATTCAAGTCTTATCACAGGTCATCGGCTATCTAAATTTACGGCTACA
GTAGCAAATGTTTTTTTTGAAAGCAAGATGCGAATGTGGAGTATTAGTGTGTTCACCGGT
TATGGAGCTTACCTTATTATTAGAATATGCTGGTTAGTTAACAGTTTACTTTATATGATA
TGGGACGGGCCCTTTCGTACACTGATTAGATTAGAGGACAACCACTAGCTTTCCCGCCTA
ACCCTAATGAAAGGGTTATATATACCCTGGTGACGGCCTTAAAAAAGAGACGGATTCCAT
TCCTTCTCTCGGAATGACGGATTGAAGTCAACAGGCATACTTGCCATATTGATTCTTCTG
CTTTTGCCTTTTCCTTTTCACTTAGCTAAGCGCGTTATCTCGCGTCTCTTCCAGACTTCT
CTTGTGGTAAGCTGGCCGGTTTCGAGTTGCCTAAAGGCTGCGTGCCCTGGGAGACCTACG
ATCATAAAGAATATAAGGTTACTTAATGTTGGAAGTTCCCCTGGGGCTGCCAACTCAGCG
CTTTTTAGCCTGTAAACTCTGTTGCCGTTAGTTTAGATGAAGCGACTTCGGAATTCAATC
GAATGCTCCCCTCAACTCTTTCGTGGGCTCCTCTCTTCGAGTGACATTGACCTTTTCTCG
CTAATAAATGAGAGTTGGTGATTTTTAAATCATCCAGTCTATTCGTTCTCTCTTCCTCTG
ACCGTACTCCACGAGTAGTGACTTTCTTTCAGCTTATTGGATTGGGAAAGAAGCGGAACT
GCTTCCCCTTTCCTCAGTCTGTGATGAGGAGTAGAGTCCTTTGATTGCTGACCTAAACTC
AGAAAGGAGAGAAGGTGAGAACTCTCAAGTGAGTTGGCAGAGACAGGGTCTTCTATCAGG
ACTCGCAGACAACTTCCAATGCCTTCCAGGCAGAATTAAAACACGCGGGATAACCCTGTT
ACCTATGGCTAATATCCTACGCTTCCCCCCACCCTCTATAGACTGACCTAGTCGCCCTTC
GGAGTATCCCGGATCGGCACTCAATATCATACCCAATGAAAACCTAACCTTCTATTACTA
CTCCTTTCTAGAGAGATAGGCAATAAAGAGAAATCGTTTGCCCTAATGATGACATCGGCT
ATTGGAGTGACGCCGAGGCAGAGGGAAAATGGATCTGTGCCTGAGTCAACTCATCCGGAT
TCTGAGCTCGGACCATAGAAAAAACGAAACTCTATTCTCGCGGAGCTTTAGTTTAGAGTT
TAGCACCGCGGGCGGAGCATAAGGCTTCCAATCGCTCTCTGTCTATTCCCGTGACAGTGA
GACGCACTTGTTTTTGTATGGATCTTACTAGCCTTTAAGTGTCTTCTTTCCAATTCGATT
TCGGGAGGGAATTGAAAACATCTTTCACTTGAAAGCGATCGATCTCGATTGAGTTGACAA
GTCATCGCCAGCTTTTAGTATTTCTAAAAAATGCAATGATCTATTCCACCAGCCAAGCAT
AGATAAAAGATATACGCGCTTCTCCTTCATAAAAGAGCGCTCCGACCGTCAAGCGGGCAA
GTGCTGGGCTTGGTAGGTTCAAGTGAACCTTTAGGCAGAGAACTGGATTAGCTTAGAGTG
AAGTTTACCGTAGTAGAAAAGAGGTCGGTGGAACCGGTACAGAAATGGGTGATTTTCCAT
TCGACTTTGGAATTCCGTCTCTGGCTCGTGGGTTTAGCCAATGATGCTTCCTTTCTCAGC
TATTTCTCACTGGTAGCTCGCTACCAGTCCCGCGCACATATTTGCGATCGAAGTTTAAGA
GTTCCTATGAAGATGCGTAATCCCATTCCGTTGTCGTCCTTCTTCTTCTTGCATTTATTT
TCATTGTAAACTGAGCTTGTCGATCAAACTGTGGCTTAGGTCGGACCGTTCCCTAAATTA
TTCACTTCCTCACAACCGAGCCCTTCGAGTCTTTGTCCTGAAAACAGTTCCTTCTTCGCA
TCTCTCAAGTGAGAAGGATTTGGTCTCATCTGGTGGAATTAGCGCAGGAGCTAAAACAGG
GCTTGAAGCTTTCGGGCAATCTGTACCTTTATGCTCTTATTCTTCCTATCGAGTTCTCTT
CTGACTTTGTTTGATTATTTCTCGTTCAATCGAATAATATATATCTTATATATAATGAAA
GGCTTTTCAAAATCCATGCTGTTCAAAGTCTTCATGTTCCGCTCCTTTACCGGTTAGAGA
TAGAAGATCCTCTGATCCCTCTTAACTCAGTTGCGTAAATGATGATGCCGCAGAGGGGAA
CCAGGTCTCCTTTCCTTCTCTCTCTGTTGGTGTCGTGGATACAGTCTATGAGATTCCGGT
TCTTTGTCCAGTCCCGTATTTGAAGGTTGAATTTGCTTGAGTAGTTTGTGTAATGAAGGG
AGGGACTAATGAGGTTGGAGAAGCATTCCCGATCGTATCAGGCCTAAGACTTCAAAAGCC
TATCCGCCCACCTTTGCCTTCCCCTTTCCTTTGTTTTGGCACTTCTCTATGAACAGCGTA
GTCCCCCACTCAACTAACCTAACTAAGAGCACTCTCCCTTCCTTCATTACCGGTGACAAG
AAGTTCACAGCTCAACCGAGGAGGAGGCCATCTCAGTGATGATTTGATCTCCTTTTCTGA
CCTATGCTTGGATGTCATCATCTTACCTTGGGTACACGACCATTAGTTGCCTCTGTGTAG
TCTGTACGTAACTCTTCATCACAGTGAGTGCTTTCCGTCTCTTACTTAGAACGGTGTTAT
TTATTGGCTTTCTCCCTCTAGGTGAAGTAAGACTGCTTTTCATTTTTCAAATCATTCAAT
CAACCGACCTTGCTTAATTCTCCAATCTTATTTAAGTCAATATAGAACTAAAAGAATGGG
CTTCTTCTTTGCTCTCATTCTTTTCTCAAACAAAGGACTTCGCTGACTGGTCGCACTCAT
GCTAGTTTAGTTCCTCCCTTGATCGCCCGTCTGTAATCTGTAATAGGGAGACCTTGGGAA
GGCATCACTTATGCTAGAAGGCTTCACTGCCCTCCTTACTAGCAGCCCAGATCTGTTTTG
TGCTCGGCTTGATGCCATCTCAGATGTCCATTCAAGTAGCCTGCCAACCCCTCTCCTTTT
AGAATAGAAATGCAACTACGTTCCTTTAGCGGTTAAGTAGGATTTATAAGGGATAGGTTT
TAGTCCTGGTTCAAGGTGTGAAGAGAGAGGCTGTCCCAAAAGGACAGGTACAAGACGAAG
TGGCAGAAAGATAGAAGTATTGCACCCTTCAATGCCTTTTCATGCTGATTGAGTAGAAGA
AGTCAGATAGAAGGACTAGTCCCTTAGGGAATGATCTTATCTGGCTTTAGACTCCTTTCA
ACGACACAAGAGACAAGGTTATGAAAGAGTTTGCCTAAGAAGCTTAAGGGCCCTTGCCGC
AACACAGCGCTAAAACTTTCGACTCACCGGCGGCTGGCTTCGTCTTCACTTTCAAGCTGG
AAAACCTGGAACAGAACGTAAGTTGACAACCTTTAGCTTCTACTACAACAACAATAGACC
TATCCTTCCTACTTAACTGCTTAACGGCAGCTAGTGTGACACTCGAATCCAATCTTCTAA
GGAGTAAGTAAAATACCCTTCTTCGCTTCACTAAACAAGATTCAATCCCGGGACAGACTC
CGTGCATCCTTTAAAGAAGAATCAATAACAGCCGAAGAATCAACTACGAGACTGGTCTAC
GATCAGTAGATCGGGTACAACTTGACCTTACCCGCTTCCGATTTGGTTGGTTTTCAGTCT
ACCGTGTACGGTAGATAAAGGAATGCATGTTCACCCGGGCATTGAGTCACAGGGCCCTAT
GCCTTATCTTCCTTAGTGATCTTTCTATCCAGGTTGCTTGCTCTGGGTGCAGCTATCACG
CTTAGGCTGGTTGGAAGCATTCCTCGTCGATGAAGCCGGCATTGCCCTTTCCGCCGCTAA
CCTGTGAAATGGAGCTTTTTCACGCCGGTTCTTTCTTGATATCAAGGAGGTGACGATCTT
TCTTTGCATCACAATGAGTAGGCCGGGACAAAGCAAGAGGAAGTCGTTCACTCTAGGAGT
CGTTTGGGCAAATCCAAGATGGAAAGGGCGGGGGCACACTAGTTTTCACATTAAGACTTT
GAATCATGCCTGGTCTTCCTTGATCCATGATGCCTAAGGTGCCTAAGTATGGCGTAGGGA
CGGCTTTGGTTTGGTATCCAAGAACTCTATCCCTAAGACGACCTTGAAATCGTCTAGGGG
CGCCACAGCCTGCCTATTTGTGGCTCCATCTGGAAAACTGGAGCTTATATGGGTGCTTCA
GGCAAACTAAGTCAACTGAAACTCCAACCGGCGTAAGAAGAAATCGCAATAAAGCGTTTA
TTCATTTTTTTTCTATACTCGCTACGTAAACTCCACTACTTGCATTTAGTCTCGTATATA
TTCAACCCACTTGGAAGGCTATACCTTCTGATAGAGGGAAAGCGCGAAAGGATAAGAAAG
GGATCGATCTTTCTCAATATAAAAAGTGAAATAGAGTGGTTCCTTGCCTATGAACTGCAT
TTTGTATCTAACGATATAGATGCAGATCCTATAGGTTTCGGTTACCCTCTCTGGTCACCT
TTCATTCGATATGCCCTAGACCCAGGAAAGAGAGATATCTCTCTTTGGTCAATGAGGGAT
TCTTACCCTCTTTGCCAATCCCAGGTCGAAGAAAAGAGGGTATACGGAATCCCTAGCTTT
GGCTCTCCCGGGAGACTAGCCCAGTCCACCGATTCAGGTGCTGGTAAACGTCGGATATTT
GCCATTGGCAACTACGTCAACCAACGGTTGCTAAAGCCTCTTCATGATTGGTTAATGAAA
GCTTTATAAACTTTGCCCATGGATGGGACTGATAATCAAGTCTCACCCTTGGACCTTTTG
GTTGGAGCGGAACATGTCTCATCTTATGATTTAAAATCTGCCGGGTGGCCGATTAATCTA
CAAGGAGACATTTTGGCCTTCTTATTTGGATCAGAAGTGGAAGGTTTCGTAACCTCCATG
CTTTCTTTATCCTGATTTGAAGTGCCATTCCGCAGGGCCCCTCACCGTAAAGGTGGTCGG
GGTGATCCTGTAGAATATCCGTTCGCTCGTGGTAGACCCGTTGTCTCTTTTGAGACAGGG
CAGCCATTGGGTTATCTGTCGTCTTGGCCTCTCTTCACACTGAGTCACCATTTAGTGCTT
CAGTCTTGTGCAGAGAAGGTGTATCCGGGCAGATATTTTGACAGGTACGCTATCCTAGGC
GATGACATATGTATCGCTGATAGGAAGGTTGCGTCCGTATATCATCAGGTCGTGACAGAT
CTTGGTGTAGATCTTTCTATACCTAAGTCTCTTGTCTCCGATTCTGGTGGTGCTGAATTT
TCAAAGCGTTTTAGGTGTCATAATTTGAGTGTGGATTTCTTAAGATGGAAAGCCTGCCGA
AGACTTCTAGGCAAGGAAAGAGAGGAAGGTGAGTAACTAGGGCTTACGCGGAAACTAAAA
TCGTAGATCGTTTGGCTGGATCAATTATTCGTTTTATGAACGCTTTAGTTTAGTGTCACC
ATACTTCAAGCATCGAAAAGTAGGTTTTTCGGCATTCAAATAAGCCAATTAATCGACCTT
GAATGTGACGTAGATAGGGTTGAGATTCATTCATAGGCTGCCCAAAGATCAGCCTTCAAG
AGCCCTCCTTTTTAGGACATCTGAGGAGTAAGGCCCTCGCGCAGGCGGGAACTTGTCTTT
AACGGGATTTTTGATTTTCCTGCAAACAAAAGATAGAAAGACCAGTGACAGCTACGGCTA
ATGCTATTGTTACCTCCTCCTTTTCGGATAGCAATGATATAATATGCCTTCTGTTTTCAA
GGTTGTTATCACTTACTTGCTAGAGTAAGGAAGACATCGCACTTTTTTAACCCCAAAGTA
AAGTATCAAGCTGTCTTTGCTTTGCCAGCGGATTCCAATTCTGCTGTGCCCAAACCATTC
TTGGCTTTACAACTGCAGCGCCTACGGTTGTTGATGAGCTTTCTTCCATTTATATGGTAA
TGCGGTGATTACAGAATTCCGTTGCACTAATGTGGATCATAAGCAAGAAAGAGAATTGCT
GAGACTCCCAGGTGCGTATCTGGTCAACAACCTACAGGAATAGCTAGATGTTCTATTTCG
AAATCCAGAAATGAAATGACTGGTGGTACCTGTAAAGTTACTAAATGTATCGTCTTTGGA
TTATTCTTTTTGTCCGAAAGTCTTCTTCGTCTTCTGCTGGAACTATTTTCTCTAAAGGTA
GTGAAGTGAGCCGAGGAGAGGCTGGATGGAATTCAGCTCGACCCTTCCATATTATATACA
CGTAAGGCAAGCAACGGCTAACGCTTTATTAGTTTAGTAAAGGGGGCGCGGAGCCACTGT
TATCCCCTCTTAGCGAGTATGGTACCCACTCCTCTTATTGGCTGGGGATGTACACAGCAG
TCGAAGCAACGTATAAGAAGCGTCGATCGCGATACGCCTTCGATCACCCGGATAGATTGA
GTCAAGTAATGGCATCCACTGAGAGCTTACCTTAACTGGCATGACATTTAAAGAAGGCTA
CGTCTAGACCTGAATGAAGAATCCCTTAGTCTTCCGGTCGAGGCATATTGCGACTCTCCT
TTCAGTCTCACTTCCTACGTACCAAAGCTTTAGAGAGGGAATTCTTTATCTAAGGCAAAG
TGTCCCTAGGGTTTCATTAAGAAGATATATTCCTTACAAGCAAGGGTGCAGATGAAGCAG
CGCTCAAGCCTATAGCTAACGATTAGATCTTAATCTTTCCCGTAGGACAGTTCAGTGAGC
CTTAAACCATAGGATAGGAAAGGAAACAAGCAACGGACCAGTTCAGTAAGATAATGAATT
CCTTCAGTTCCGTAATCAGATAATAATAGGCGAAGGTATTGAATCACTCGAGCTGCTATC
TGCTCACCGCTCCTCTGTTCGAGCTACAAATCCACGAGAATCATGGACTATTGAGAATCG
AGGTTTCTCACCATCCCATGGGTCTTCCTACCCTACCCGTGAAAAAACGAGTTTTTGCTT
AGTGACATCGAGGTCCTCAATCAATGTAGATGATTCAACAAGGTAGACCGAAGCAACTCG
TCGATCAGCTATCACCACATCGTTGCCGAGAATGGCATAGCGATCAAACTAGTGACTGTC
TACGGCTTATGCCTTCACTCGGGGGAGAGCACCCATCCAAAAAGCAGAAAAGTGAAGAAG
TGACGTCCAAACCCTCGGATGGACCTAAACTAGACTCAGTCCGAGCTCCTGCAAGAGGGT
CCAAAGTAGAGTGGCATGGAATCGGCCGGAAAAGACAGATCTGAGAATTGCGTATATTGA
GTGAGATGCCGCTTCAAAGATGCTGCTTACCTAGGATGGTGTGCTTTTCGCTCCTTTGGC
TTTCTTTCTCCCGGAGACCATGCCATTCCTCGACACCGACCTTCAAACAAAGTCAGATGA
GGAGCTGGCTTCCCTCAAAGTTGCTCTGGCTGACTTGCCCGTTCCGCTTCTCTCCCGCTT
TTGGGCGGTTCTTCCTCCAGCAGCCTATTCTTTCACAGCTTCTATGCCAAGGGCTATTAT
ATATATATTCGATTATGCATGCAAGATGTATTGGGGTCACATAAAATTATTTATGAAAAT
AAAGCGCTCTTAGTTCAGTTCGGTAGAACGCGGGTCTCCAAAACCCGATGTCGTAGGTTC
AAATCCTACAGAGCGTGATTCCATTCTTGTTAGATCGAGAATGACACTGAAATAATTGAA
CAGCAGTCTAAAGTCTGAATTTGACCTCCTGTGGATTAGGATTAAAAACAAAGAAATAGG
AGGTCAATAAACAAAAGAGATGTTAATTAATCAAAGGTCCAAACGCGGAGGCAGTTCCAG
TCCTTGTCGCAGCGCAGTAGTGAGTAGGTGATCCAACACCATAAAAGACGCAGCAGATTC
ATATATATACTTACCTTAGTTATATAGATCGTTTACCTAGGTACAGAATGAGACCCTGAG
GTCCATATCGGTAATAGAAAGACCTGCCACCAAAAGCATTCCGATGGAGCAGAAGTAGAC
CCTTCCCCCGCCATAATAGCACCACCTAGCTTCGGGATAGTAGTAGCACATATCTTTTTC
TAGTGATCGTTATAGGGATAATGAAACCAATGATAGAGTTGACCTAGCCTAGCGACATCC
ATCCCTTGTCTCCGACCGGGAGATAGAGACTACTTCATGCGCAACTTCAACATCTCCTGC
CAAGGGGTAGGCCTTTTTTTTTCAAGACCCCCTTTCGGTTCGGAAAACGCATTGGCTTTC
ACTCAAGTTCGAGGATCCATTAAATAAAGCAAAAAATGCACGTTACAGACGAAAGGTAGA
TGTTCATTGGCGAATAAAGAGAATGCAAGCTATGCAAAAACGGATTTCACTGATTTTCTT
AGCCGGAATGTGCCCTCAATCTCTTTCTGACACAGGGCTGAGCGCTCTAGAAGCGAAATA
ATTACCCTCGCAGGGTTGATGAACCTGCCTTTTTGGTTGGCGTGGGGTGAAAGACCTAGC
AGCGGAAAGGCCGCTATTCCTGCTGACTAGCTTCTCGCGAACTATGCTACGCTCCGTTCG
CTTGCTTGCTACTCACTGTAATTCACATTCACTGGCTTAAGAGCTAATGAATGCGGAGTA
ACAGTTGGTCCTTACTCTAACAAGTAAGTAAACCACCTTGGAATGCTTGTGCATTCATAG
AAGAGAAATCCGTAAATCAGGACAGGAACAGTATCCGGCAGTCAGGTACAAGCAAGTAAG
AGAAGAAGGTAAAGGCCTGACTCCGTTCCTGAAGAAGGAATGGCGGGGCGAAAGAGCTAC
CTGGAAGCTAGTTACGGTTGTGCAAAGAATATGAAGGAAACTGGTACCCTATTAGTTCAG
TCAGTTACAAGTGAGAAGAAGGATATCAGGTTCCAAAGACTCATCACAAATATCGTAGGT
GATATCCGAAACCGCTGATGTTAGGATTAAGGAAGTAGACTAGAATCTCGGAACCAAGCT
CAACGCGGCATGTTCCGGTATTGCCAATACAGTCTTGTCCAGTAACCCGCTAGAACGATT
AAGCCAGTGTCCTGATGAATCCCGTGGAACCTAGTATAGGATCTCGTCTGAGGATCCTCG
CGGCATTCTGAGTGGATGTATGATTCTAGTCGAAAGCCCTAATCCATTAATCACAAAAGA
AGCGCATCAGTACAAGCGGATATTGATCCTGCAAGTGGAGTGGCTCTCCATACTACCTAC
AGAGGTAGCTTGGGAGCACATGCCTATCTGTGTACTGTTCTTTTCGAAAAAGAAAGAATA
AGAGAAGCAAGGCATGCAAGGTTTGAAGACGCTCGACCGGAACAAGCAACGGACTTAGCG
CACTAGCGCGAAAGCCTATAGCGTTAGGACGCGCTCTTGCTGGGAGAGGATGGGAAGTAG
TACGCCCGGTTCACCAGGTTCTACCACTGCAGGGCCCAATCATACTCAAAAGAAGAGTTT
GATCCTGGCTCAGAAGGAACGCTAGCTATATGCTTAACACATGCAAGTCGAACGTTGTTT
TCGGGGAGCTGGGCAGAAGGAAAAGAGGCTCAACGCGTGAAGGTTGCTTGTCTCGCCCAG
GAGGTGGGAACAGTTGAAAACAAAGTGGCGAACGGGTGCGTAATGCGTGGGAATCTGCCG
AACAGTTCGGGCCAAATCCTGAAGAAAGCTAAAAAGCGCTGTTTGATGAGCCTGCGTAGT
ATTAGGTAGTTGGTCAGGTAAAGGCTGACCAAGCCAATGATGCTTAGCTGGTCTTTTCGG
ATGATCAGCCACACTGGGACTGAGACACGGCCCGGACTCCCACGGGGGGCAGCAGTGGGG
AATCTTGGACAATGGGCGAAAGCCCGATCCAGCAATATCGCGTGAGTGAAGAAGGGCAAT
GCCGCTTGTAAAGCTCTTTCGTCGAGTGCGCGATCATGACAGGACTCGAGGAAGAAGCCC
CGGCTAACTCCGTGCCAGCAGCCGCGGTAAGACGGGGGGGGCAAGTGTTCTTCGGAATGA
CTGGGCGTAAAGGGCACGTAGGCGGTGAATCGGGTTGAAAGTGAAAGTCGCCAAAAACTG
GTGGAATGCTCTCGAAACCAATTCACTTGAGTGAGACAGAGGAGAGTGGAATTTCGTGTG
TAGGGGTGAAATCCGCAGATCTACGAAGGAACGCCAAAAGCGAAGGCAGCTCTCTGGGTC
CCTACCGACGCTGGAGTGCGAAAGCATGGGGAGCGAACGGGATTAGATACCCTGGTAGTC
CATGCCGTAAACGATGAGTGTTCGCCCTTGGTCTACGTGGATCAGGGGCCCAGCTAACGC
GTGAAACACTCCGCCTGGGGAGTACGGTCGCAAGACCGAAACTCAAAGGAATTGACGGGG
GCCTGCACAAGCGGTGGAGCATGTGGTTTAATTCGATACAACGCGCAAAACCTTACCAGC
CCTTGACATATGAACAACAAAACCAGTCCTTAACGGGATGGTACTGACTTTCATACAGGT
GCTGCATGGCTGTCGTCAGCTCGTGTCGTGAGATGTTTGGTCAAGTCCTATAACGAGCGA
AACCCTCGTTTTGTGTTGCTGAGACATGCGCCTAAGGAGAAAGTCTTTGCAACCGAAGTG
AGCCGAGGAGCCGAGTGACGCGCCAGCGCTACTAATTGAGTGCCAGCACGTAGCTGTGCT
GTCAGTAAGAAGGGAGCCGGCGCCTTTCGAATTCGAAGCACTTTCTAGTGTGCGCTGTTT
TTTGATTGCAGCTAGCGAGCAAGAAAACGGATGCGCGAACGCGGCTTTCTTTCGAAAGCT
CAATCCCTTGCTTGTTGCTTTACTAAATAGAAAGAAAGGGCTTTTCTCGCTTGTTTAGTA
AAGTCCAGTTTTTGGCCTTATCTTGCAGGTGACGACGACGTCGAGTTGGCGGCGGAGAAA
GACTCGGCATTCAGGTGAGCCGCCCGGTGGTGTGGTACGTAGTGGGTTTAGTACGCCCCG
CCAAAACGGCTCCGAAACAAACGAAAAGGTGCATGCCGCACTCACGAGGGACTGCCAGTG
ATATACTGGAGGAAGGTGGGGATGACGTCAAGTCCGCATGGCCCTTATGGGCTGGGCCAC
ACACGTGCTACAATGGCAATTACAATGGGAAGCAAGGCTGTAAGGCGGAGCGAATCCGGA
AAGATTGCCTCAGTTCGGATTGTTCTCTGCAACTCGGGAACATGAAGTTGGAATCGCTAG
TAATCGCGGATCAGCATGCCGCGGTGAATATGTACCCGGGCCCTGTACACACCGCCCGTC
ACACCCTGGGAATTGGTTTCGCCCGAAGCATCGGACCAATGATCACCCATGACTTCTGTG
TACCACTAGTGCCACAAAGGCTTTTGGTGGTCTTATTGGCGCATACCACGGTGGGGTCTT
CGACTGGGGTGAAGTCGTAACAAGGTAGCCGTAGGGGAACCTGTGGCTGGATGGAATCCT
TCGCGATGGAAAAGCCCTCTTCCCCCAACGGGGCTAGCTTGCTGGAATGCGGGCTTTGGG
TCCAAAGGACACCGGGGGCGAGTCAAAAAAATCGTTCCATTTTCCTTTCCCTTCCGGTCG
AGCACTTCGTTCCTTCTTGTTCATCCATCGGAAATCAAGCAAGACAAACCGGGCACTACG
GTGAGACGTGAAAACACCCGATCCCATTCCGACCTCGATATGTGGAATCGTCTTGCGCCA
TATGTACTGAAATTGTTCGGGAGACATGGTAAAAGCCCGGGGAAGAAAGAATGTTTCCTT
TTGCTTTTGACGATTGGATCTCTCTATGAATGGAAAAGGGGTGCTTCGGATCGGGAGTAA
TCACTAGTGATAGGGCAAAAATAGGGGGGAAGGACAAAGAAAAGAGCGGAATGAGACGAA
TGGAACAACTTGATTGCACACCATTTCTGATATGCGTTTACAATATCGTTGCGGGAATTT
TGAACGTAGTATGGTTTCCGGGCGAAGTGGCCTCGCCTCTCATAATTGTGGGGGGTTCTT
CGGCCATCTTTTTTGTTTTTTTCGCTAAAAGTTACGAGGAAAGAAGCCTATCTCTTCTTT
CTTTTTTCTTTAATAACGTCATCGTATTCTATGTTTTGCAAATGCCTGATCCATGCAGCT
TCCTTGTGGGGCTATTTCTCATTCTGTTAGCATCTTGTCATCTTTATTTGTTTTTGGGTG
CTGATGTTTTCTTGAATTTCATTTTTTTTGCGGTGCTCCTTTCCCGAATCTTCTTTCATC
AGAAAATGGGTGAATGGGGATTAGGTTTGGTGACCGAGTTGATGTTTCTAAGGCTATATT
GTATATTCTTCGAATTTTTTCTTAAAAAAGAATATAGATCTGAAGAAGGATCTAGAATAG
AACCAGTCTTCTATTTGATACCTTTATTTGGTATCGCTTTTTTGAATCTTCTTTATTTAG
ACTACGGTCTAAAGGAAATACTGATTCAAATGAACTTCCTTTTCGCGGCCGCGTCTCTTC
TCTTTTTTTCATTTTTTTCCGAAACTATAACTGAACTAAGAATTGCATTTTTCTTATATA
TAATATATAATAGGCAATTGTTCGATAGGTTATTTCCTAGCTAAATCAGTAATGACGTTT
TTTCTAGTAAGTTCCGTTTTCCTTATATCCAATGGAATCTTCGCGAGCTTCTTTTTTTTG
AAAGCCCAAAGGAGAAGGAAGCCCTTGTCCGACATACTTCTCGCGAATAAGAGAGAGGGC
ATCCAAACCCTCCTCGTTGTTTATTTCCTTCTTTTAGGCGTCCTTCTGACCCAATTAAAT
CCCGGGTCCGCAGCTCTGTCTCTGTATTCGAATTGGCTTGTGGGGCTCGGGATTCAAATC
GGGTTCCTGACCGCACTAAACTATTTCTTCCAAAATTAGTTTAGTCGGACCAGGACCTAT
TAGTTTAGCATCAATTACAAGAGTGCCAGCCGGGTGGCCCCGGATGTAGTCGTCAATATC
CGCTTCCTCAGGGACTGCTACTTCCTTAGAATTCTGCTGTTATGGGGTAAAAGGTAGGAA
AGGGAACCGGAAGCACCAAAGATGAATTAATAAGTAAAATGAAACTCGTTTTACGTGGTC
ATCGAAAGCTGCGCTCTAACGTTCTGCAAAAGATCCAAGAGGATATTAGGCTAGAAACAG
CTTCCCCTCTGAAACGGATTAAAATGAATGAGTGTCTCGATTACGTTTCAAACAACCGAG
ATTCCCTTTTAAATTCGGGTCAAAGCCTCGTCTACGAGTTCACTGTCAGGGTCAACGATT
GGGAGAGGGAGCAAGGGCACTTCCCAAACCCCGTGGACGACGTACCATAAGACTTTCTGT
TTATTACTGTTACGGGTAGCACTCAGAAAACCAGGGTGCCGCCCTAATTAAACAATGTGA
GGTACCGACGCCGGACGGGCCTCTAATCGTTGGATCCGGTAAACAGGGTAGCCCCAGGTA
CGCTTGGGACTGGATTGAATCCTTTGTTAGAGAGAGAGGCGAGTACTACACGAGCTCGTT
ACGGAACGAGCCTTGTCTACGAAGAGCAGAGCAACCTCATCTTGCGTTATTCTACATCCC
CAAAACTCCAGGTGGGTTCAGGGTCGGGTCGATGGGGAAACTTCCACTTCATAATAATGA
AAAGAGCATGATGGATGACTTGATTTTGCCTTTTCATTTTAACATTCATAAGCTCATTTA
AATAAGAAGTTCCCTGTTATCTGACCCCTTATGGATTTCGTGCGCAAGCTCCTCCCAAGT
GCGCCCCGTTGGTAGGCTTTCCCCAAGGTTATAGACTGCTCGAGGACTGTGGTCATTGTA
AGCCGTAGCTCCTCCAGACTTAGCATGGCTAGTGGCTCCTCCAACGGTTGCGTTGTATTG
CTGCAGTAAGCCCCACGGCCCAAAGCGATACTAGAGAGCGAATAAAGAAGAGTCTTATTG
GTTAGCAAAGCCGAGAAGATCCACGCCCATTCCATCTTTGCTTTGATTCCGTCTCTACTT
CAATGAAAGCTAGCTCCTCCTTCGACTCCTTCATCCTCGTTGGTCCTTGTAAATCGATGA
CTTTCTTCTCTTATGATATAAGATATTCCGAAACCTAGCTAGCCGATCCCAGGACTCCCT
TAAATGAGTGTTGACTACTCTCTTCTTTCGCCAACGGGCTACAAGAAGAATTTGATTTGA
TTGAAGCTAGCGAGACCTCATTCACTGAGTTGCCCTCTATAGACCAACCTAGGACCGAAG
ACAAGACGATTAAACTGACCCCTGGGACCGCAGGAAAGTTGCTTGCATGGGCAGAACGAG
GGAAAGATTTCTTAATTCCATCCCTCACAGCTAGGATTGGTACGCTAACTCCGGAATGCT
TTCACTCGGTGATTTTCACTAAAATGACTCTCTTTGTTCTGTGATCTACTGGATCAATCA
CCCTTTTTGTGTTGTGGCAGCGAGTTCAATGGTTGCTAAGCTGGACGCCTGATAACAATG
GATAGGTCAATTTCGAATTTCATGTGAAAAATCAAATAAAAAGACGAAGCCTAGCAAGGA
TAGGGAAGAAAGTCTCCTAAGATTGCATCTGCGAGAAGTGTTAAAAGATAGCCACCACTT
CGTAAGCGAATAGCTACTGAACATTCCGTAGTAAGCCAAGGCTGGATCCGTACCTTGACT
CCGTCATCAATCTGCTGCTCCTTTGAATGACCTAGCTATTTCATTTGCTTTCTTACTTAG
TACTCGTAACCTCTTGCTGGATCCAGCTTATACTTCTTCGCTTCAGTCATGTATTCTCTT
TAAGGTTTAGTTTTGTGTTGTGAGAAATCAATCAATAGTTGTCCCGATTGAAACGTTGTC
GCCCATAGGGAAACGGAGTTCGAGGTTCTAGACAAGTTCTCGTGTTAACGGCGAGTGATG
TCGATGATAGAAACTAAGATAGATGTAGAAAACCAGTAATTGAATTAACTAAGTTTCTGG
TAAAAGAAAAAACAAAACCACGTTTTGTGGCCTTTCCCGAAAGGACCATAATGGAAGTTC
TCCCGAGGAAATAGAAAGAGTATTTGAAGAAACTCATGTAAACAGCGCATGAATCGTCGA
AATGAGTCATCGTTGGAACTATTTCGCTCCAGGATCAGGAGATAGGGAAAGCAGATTGAA
TGATACACGTGCGTTGCGATCGACGCCCGTAAGCCCGGGAAAGCACATGCCCAGGTGAAA
TGGATTTCAAACCAACACCAGGAACTGCCGGTGGAATACGGATGGGATTACGACCGTGAG
GTTCTGAAAGGAAAGAGTTCTTCTAGGTCTCCATGTCCTAGGTTTAGGTCTATCCGATGG
GAAGTAGAAGATGTTAGGAAGTTGAGACTGTGGTGCTTCTTCTCATCCGTCTCTTTGACT
AGTGGGGACAGAGCCCAAGCACAATGGAAACCAGCTATTAGCTAATTGATATAAGGCCCT
ATGGGACGCTAGAAAAGCCCTAGAGCAAGATTGGGATACGGAGGATTTCATTTCTGCCTG
TCTTGATGTGATGTCACGGAAAGTCTTAAATTTAAGGAGTTCTCTTTAAGCGGTGATGTT
CACTGAAAGAGAAAATCGCTTTGAAGATGGGCCTATGGGAAAAAGGGAAGTTTAAAACGA
TAACAAAGACCGTAGGGGATAGGTTTCTGCGTCTACTGATGCTAATTCGGATGCTTTTGA
AACAGCGTTTGGTTTGGGCTCGTTTGATTGATTCGTAAACCAGCTTCATACGTGGGATTT
GGACATTGATTTCAGATTTAATGAGTGAAGAATAGTCTTTAATTTAAAGCGAAGTCTTCA
TTTAATCAAACCTATTCTAAATGAAATCTGATTTATTCAATCTAGTGCAATCTAGAATAT
TAGACTGATTTGAGAGTGAATCAAAGTATTGAAAAGAATTTTTTAATTTTTAAGAAGGTT
GTCCCTTTGGCCGATAAAAGTGCCCTCCTGTAGGGGTTCTGTTACAGAAGGGCTTGTTCT
TGTTACGTAACTGATTGATCTAAGAATGCCGGGGAAAGTTCAACTAGCCCACGATGGCAG
GCTATAGACTGTTCCGCCAAGCAGCACCTCGGCTCCTAGCCGGGCTAAAGACGATGAGTA
GACTGCTTTCTTACTCTTATTCCATTTTTGTTGATAAAGTACTTTCTTCCCCTTCTTTCT
TGACTTCTGAAAGCACTCTGAGGTGCCTCCTCAAAAATCGCTCCGCTCCTTGCGAAAAAC
AATATCGATTCGGCGCATTTGAGCTCTATGACTATTCCTTTCCGTGCCGGTCAGTGTAAC
AGAGGAGAGGGGGGCCTAGCGTCTTGCCTAGCTTCATGCTTTGTTGCAATCAATGCTGCA
ATCGAATTGTCCTCCTTTTGGAGAAGAGTCTTGCCATCCCAAATTCGTATTCTTCCCACT
CCGAGCTTCTCCATACGAGGTTTGGGATTCCGCATTCACTGATAGAAAGAACCCCGGGGA
TTTGTGCTTAAAAGGTTTATATATCCCAGCTACGCCCCTTTCAAACATTGGAATTGAAAT
AAATAGATCGGCGGACGGGGAGCCAGCTAAGCCTAGCAATGACAATCCCTTCCCCTTTTC
CTACTCCTCCTTCTCATCGTTGATACCGACTAGCTCCCAACAACTGATGGCATTAGCGCG
AAAGACTCATGCTGATTTGCTGTTGGGTAGAACGAATAGGAAAGCATTCATCGATAGGAC
TTTTGAAGAAGCTAATAAATGAGATAGTCCTTAGTTTACTTCGACGCTTAGTCCGGAAAG
GAAGCCTTCCCAATGAAATTCCTGTCGATGTAGTCTTTCCTTCTCTGTCCCTTAGGCTCT
CTGTCCTGCTCCCCGGAAATGGTCTCGCGAAGCTAGGTAGGCTTGCTTCGCATAGGCTAC
GCAGCCTTGGTCCCCGGATGGTGTAAGTCCTTCTCTAACTTGAAGAGCAGCAAACCACCC
TTCCTCTAATGGCATGGTCTTCCTTCATCATTCCACGAAACTAAAAAATGAATTATTTTA
CTACACTAAAACCCCATCCTAAAAAGGGCACTCAAGCTTTAACTTACTCTTTTCAACGGC
ATCTTCCTTGTCTGCTTCTACAGATGTGTTAGTGGCTGCTTTTTCTGATTTCTATTGATT
CAGTGGATGAAAGATCGGATTATTCTTATTCCGTTTAAGCATATCTTGCATCTGCATTTT
CTCTAGCTGTTCTGCGTCCTGCTTTAAGAGAATACCCTTCTTTTCTGATAGCTTCTGCTT
CCTTGCTTAGGTTTCGGGAACTTACTTAGAAGTTCTGTGCCTCAGCCCTTTCTAAAGCTG
TTTTTCTTTCCCTTTCCATCGTACTCGGGCATCACCCTTCTCTCTTGCTCGAACAGAAGG
CGCATTCACCTACTCGCACTGGGACCTAATCTACATCACACCTAGAGCTCGGATCCGGTA
AGGTACGGCGAAGGTCTTAGTCACCTACCACTGCCCTAAATCGAGGGGTCGTCATTCTAT
TTATATAGCAGCCAGCTTACTGTAAGCCGAACGAGGACGATAGTAATACCTCGTATATAT
GAAAGAGGTTAAGGTTAGATTGATTAATAGTAATCAATATCTATACAGATGGATCAACTA
TGAATTGTATGATTGAAGGACTGAACCAAGACGAGTAGGCTAAGATCTTCTCCTTCACTT
GAAGCAGTGAGTTGCTTTGGTTTGCTCAGCTTTATCCGAGTTGATGCTTGGGTGTCTTGC
AGCCAGGCGAACGAAGCATGATTCTATAGTTTCGGTGGCCTTCATTAAGGTCTTTTAAAA
AAGAAAATGGTAAGCTCTTGCTCGCGCATTTGGGCTCTTCTCGCCTATCGCGTATAGGCT
TATTCGCTCTTCTATAGCGCTTATCGAGGGAATTGAGCTTCGCCCTGTTCTTCCTATAAT
CCTTCTTTAGGGAGGGCTCTGAGCCTCTTCCCGCTGATCGGACGGAGAATTCCAGCCATC
CATCGGTCCGAGTAACGCCGGTACGAAAAGAGAAAGAGAAGCAAAGCTAATCGAGAGGAT
TGACCAGATGGAAAAGAACTGGAAGGCTTTTAAGAAAGATGAGGACATTGTGGACACATC
CTCCTTGGTTGTGTTCCCCAATGCTAGGCTACCCCCGAAGTTTAAAATGCCCGACATGGA
CAAGTTCGATGGAACGGGATGCCCTCAGACACATCTCCTCATGTATGCCGGGAACATGCA
ACCTTTGGGTGCTTCCTTCGGAACCCTTGCTCAGTTGTTCCAAAGGACACTGACCGGCGC
TGCCTTAAGATGGTTCCTCTCCCTGGATGACAAGTTCAAGAAATTGGGAGGACATATGCA
ATGAGTTCAACAATAAGGATAGTTACAACATCGAGGTAGATGTAACCAAGCGTGACTTAG
AAAGCACCAAGCTGCAACCTAACGAGACCTTCTCTGAGTACATTACCAGATGGAGGAAAA
GGGCATCCCAAATGACAACCAGACCCCAGGAGGGGGGGGCCACTGGAAATGATAGTGAAA
AACCTCTTGCCAGAGTATCAAAAGCATATGTATGCCCAATACCTACCCGACTTCAAAGCT
CTCATAGAGATCGGGTAGAGAATAGAGGATGGAATCCAATCAGGCGTCTTCCAAGACAAG
TCCTCTAACACCTCAAACAGGTATAGGAGTAACAACAACTCCAGGAATTACAATGCTCAG
ACTTCACAAACCGAAACCTTTCTTGCTCTTGTGTTCGCTCCAAAGCTTAGTAATCAATTC
CATCGCTCACAGGAAGAAATTCAATTCCCGCTTGCTTTCCATCCTCTGCCTACTCTATGG
TCTTGTAGCCGTTCACTTACAGAAAATCCATATGTATTCGAGAAATTCATCCGCAAGAAA
AGGGAAGCGCTTACGAGCAAGAAAAGAAGAAGACTTTCTCATTGCATTTGCTGGCCTATC
CCTATCTGTCGACCTTAGTCCTCTGCGAGCAATCTCATACCTTTTAAAGCAAGCGATTGA
ATACCTATCCCTATGGCTGCTATCTGCTTCTAGCTTCTATCCTTGAAGGAGAGGTTACGA
AGTAGCTCGAACAACGGGAGAGGTCAAAAAACGGCTTTTTCTTAGGCGCAGGCCAGCTTT
AATCGAACTCAGGTTCAGCTAAAGAAGATCCCGTCAAAAGATTTAGTCTTGAAGGCTATC
TCTAGAAAGTCTTACCTCGTTTCCAGCTCTGCTTGCGGCATCGTCCCACACAGAAAGAAA
TGCCTTAGAATAGAATCAGCAATTCCCATCCTCTCTCTTCTCTTACAACCAAGTAAATCT
GAGCGCCCTTTTCAAGATTGAATTCCATTCTCTGATTGAAGCAGACGACAGCACGATCAG
GTAATTGACTGAAAGCAGAGGGACGGAGAGGAGATGCTCGACTGACAAGTTACTTAGTGC
TTGTGCTAAGGAATCGTTTTTCAGTATGATCAGGAATCGAATTTCAAGTAATTCTGTAAG
CCTGTATGAAATTACAATTAAGTAAGCTTTTTCATAGAACCAGGACCCCGATGTCACTAA
GCAAAAACTCGCTTTTGAACTGGTAGGGTTATCCCATTTCTTAGGTCTCCGACCGCTGCT
GCTTCTGCTACGGCAGAGGATGGTGGAAAAAAGACTAAGGTGTGTGAGTTCGGCTGTATA
AGACGTCACTGTGACTCGCCTTGCTGCTCCCATAGTCTAAAGTTCTACAACTGAGAACCG
CTTCTCTCTGGTCCCTCTCCTTGCTTCTAAGGTAGGACCATCCGGTTTGATTCACTTTCC
AGACTAGGGGCCCTTTCTTCGAGCTGTCACTCATAGATTCTGACTTTGATCTTTAAGCGA
AATCAAACTCCTTTCGTCCATGAGCCCATACTATCTTCCGTCACTCCACTCGATCAACAT
AGGGGAGGGGGTCTTAGCGAGTAAAACAAGAAGGAAGACAAACATAAAGGGGAATTTAGA
GGGAGCGAAGTGAGTGAACGGTCTCTAATCAAAGAGTAAATTCCTGGGAATAGGACCTCG
TCCTCTTTCTCTTTCGATAGACTTCCTAAAGGATGATCTAGCTGTGGATGATGTCCCAGC
TCGAGAGGTCAACCTTGTAATCTGAATGCCTGCCCCTTCTTCTTTCCTCTAGCGGGCTTT
GTCTCATATCACATTCATTCTTCTATGTTAGAAGCCTCTGGCTACTCTTGATACCTCTTA
CTCCAGAATAGTCACGCTTCCCAGTCTCTCAGCGAGTTCGAAGGCGATTGAGGAGTTTTT
TAATCAATATCCGCTATTCTGCATCTGGTCTTTCCGTAAGCCTGCCCATCGAGCTGAGGA
GAAAGGAAAGAAGAGCTGGCTTTGTTGTTCCTTCCCGCGATTGGAATGCCAACCCTAGTA
GAAAGTGATATGGATTCTTAGCTTTTGAGCAAATAGGATGAGACTATCATCCGAAGTATT
GAATACGCTTTATTTATTGTCGAAATACCATTTAATGGACTCGTTGGTTGAAACGAAGGA
TTTCTAATGGAAGGGAGCAGGCAAAGTCTAGCTGCCTATTCTCTTCCTTAAGTCCCAGAC
TTGCTAAGACTAGCAGCGCTCACTCTAACAGCTGTTATTCCGTTCTCAGTTGATTCAATA
GCCCAGGAAAAACAATAGCTGCGCTTACAAGAGATTCAATGGCATCGCTTCTTCCTCTAA
GCATGCTACCTGTCCCCGCTACGGATACTGACTCTAGAGAACGTCGAATCATCATCCACT
CCTGGCTGAGTCAACAAGACTTGAACAACCTGAAGAGGGATCGCTCAACCTGATTAGATT
CTCTGGTCCCAAACAAAGACTGGTCACCGATGAGTTCATTTTCTATTTTGTATACAAAAG
TGCTAAACCCTCTAAGTCCACAATGTCTTCAGTTAGGAGAACCCGAGCTACCTCGAAGCG
CACAGCTGCGGAAACAGCCTCTGTTAATTCAAAGGAAATTATAAGGCAAACCCGAAGCTA
GTGAAGAGGAAAGAATTCTTACCCTTGCTGAGCTTGCTTGATATCGAGATAGAAGAGGCT
CGGATTGAATGAATCTACCTTTCCCTGACTTCGTTCACTCAAAAAGAATGGAATCCGGAT
CTGTAAGTCACTTCGATAGGGAGGGCTAGCTTTTGGGCTTTTAGTTAATACTGATCTTCA
CCTTTTTCTTCTAGGAAATTTTCTGATCGCTTAAGGGGTCTGATACTTCTCTTTATATAT
ACATATTATTGAACAAAGGAAGTCTCTCGGCTCACTTCAATGATATTTACATTTCCAGAA
GACCTCGAGTCAGGACTTAAGCTTTGCCCGTACTAAAGCACCAAGAGCGGGAGACGGGAC
ATCTCTTTCATTCAAAGCAGACCACGGTAATCCCGATTCAATAGCATTGGCTTCTCTAAG
AGCTTAAGCTTAGTCAATAGCTGCCCCAATCTTTTACCTTTTAATCTCAGATGGGAACAA
ATATCCTCCAGGAAAGCTTTATTAATGTGTCGAGCAGAATTCTTTCCAAAGCCAAGTATG
GTTAAGCTTCCTGTCCCACTTCATAATGAAAACTAGGTCTTCTTTTTTGGCTTCAAGTCA
ATTTAACTTTTTAAAAAGCTTGTTTTCGTCTAAATGCTTTTTTTCCTTCCTAAGTTACAT
AAGATAGTGATAGTTTTATAAAACACCGGTATTTGTATCATCAAGAGGAAAGTTAGAAGG
TAATCGTAATCGGCTTATTTCAAGAATTCTTGCTTTTAGACCTGAAAAGAGCGATAATGC
CGCAAAAGCTTCTGTGGCTCAAGGTCAAGCAAGGCACCACTGCTTGAACATTTTGACTCC
TCTCCGGATATGGTGCTAAGGCTCAAAATTCTTACCACGCTGATTCAATAATAGCTCTGC
CACCGGGAAATTTCCTACTTTTAATAGTACTTTTAATAGAAAGAAGGGATGCGGATAGTA
CGTCCTACCTCTAAATGGGACTGGATCACCGGGAATCCATAGAATCTACAGGATCTACTT
CTGTGTCTGGATTTGTTACAACTAAAAGATTTCGAACCGTTGATTGATAGCAATGAGACA
AAGAGAGAGAGAGATTCCAAGTCACTTTCCTTATTCAAAGGAAGAAGAAGAGCGGATGGA
TTTTTCTTCTATATAAAGTAAAAAAAACAACCGAATTTCGACTTACCTTAGTCTAAAGTC
AAGAACGAATTGCCATGAAGTTCCAATCCTATCGGTTGACAGTGGAGTTGTGTTGATGGG
CAATAATCACCCCTGCAATGTAGTTGGTATTGGTTCGGTCAAAATGCACGACGGTGTGGT
GAGAACTGAGGTGCGGCATGTTCCAGACATGTCAAAGAATCTTATCTCTTTGACCACTTT
CGATCTTGGTGGTTGTAAATTTGTTTTCGGTGATGGTGTTTTGAAGGTTGTGAAGGGTGC
TCTAATTGTGATGAAGGCTCATCAGATTGGTAGATTGTATGTGTTGCAAGGGTCTACCGT
TACAGGTACAGCTGCTGTATCTTCCTCCATGTCAGATTCAGATGAAACCAGATTATGGCA
CATGAGGCTGGGACACATGAGTGAGAAAGGCCTGACAATGTTGAGCAAGAGAGGTCTTCT
TTCTGGTCAGAGTACATCCAAGTTGGAGTTCTGTGATTTCAATAAGTTCTGCAAAGATGA
AGGCATTGTTAGACATCTTACAGTCAGAGGTACTCCGAAACAGAATGATTTGATATAGAG
CACTAACACCGTCAATACAGGGTGAATCTCATTGTGCATCTACTGGAGCTCATCGAAAGT
CTATCTCCGACTGAATCAATATCTCGTTTTCCCTTTGCCTTTGCTGCCACGGAGAGCGAT
GTTCCGCCTCTTTCTTATTCTTAAACTCTCGTTCCAGCAGCTTTGAGTTCAACTGCCTGT
CCCCCAGTTAAAGAGGTGAAGGAGTGGAAAGGGGCAAGGCCAATGAACCAGCATCTAATT
GAATGGATTCTTGATAACCTGCTTCGCCTTAACCAACCCATCCTACATGAATCAAGAAAG
ACAGTGGCACTGACCATCTTGATGGAGTAGAAAGAAGAATTACTACTAGGCCTGAAGGGA
AGCCTAAGAGAATGGGCTACTTATCATACAAGAATCTGACTAGATCGACTACTGACTCGA
CGGACAAGGAAAGTCAAATCAAAGCTGATACGACTAAAAAATAGAGCAATGGTCCGAAGA
AATCATGAGAGCTACGCTTTTCTAGCTCGGGACCGAAGAAATGAAGCACTCAGGACTCAA
ACAACTGGCACAGGCAAAAGAAAAGCTCGGGAAGTATCAGATTAAGCAAACACTCAAACT
ATCTTAGATGGGCTTGCCTTTGATTCTGATGTCTTTCAAGCTGATTGATAGTGAGATGAT
TTTTCTAACTGGGAATAAAGTCTTACTCTAAAGTATAAAGTAAGTAAGTCAATTCTATAG
GAGAAGAAAAAGAAACTAGGATCTCCGGCTGATAAGAAACTTCAACCCCAGCGAATGGCA
AAACAACTGCAACTGGTTCGTAGGAGGCTCCCACTATACATATGTAGTTTGTAGGAAGGA
TAGGATGGCATCAAGACTGCTAATTCGTATGGAGACTTTTTCTCAATTGTAGGAACCTCC
TCAAACTCAATTCAATCAATAGGAAGAGTCGAAGCTAGTTTTGCTATTGTTAACGTAGTG
CTAAGAAGGAAAGAGAAGCTGTGAATCGATAAATGAACTAAGAAGTAGTTTCATACTCCC
TTGCCTTCTATCTACATATGTCATTGTTGAGAGATTCAGCAGGCCGAGGAGAGGGACAGG
CAAAGCTCACTGACGATCGCTTTATTGAGATCTGAATTTGGCCTACGAGAGGCAACAAGC
CACTAAAAAAGCAAACGAAGCGACGAGCTTTCCATTCTGATTCGTATTCTTCTGGTAAGA
ACCGAGATCGAAGGCTTCTTTGTCCTATCCTATTCCACGACATTCATTACAGATGGAACT
ACGCTACGACGTGCATTGAGACTTGAAATTGCTTATTAAGAGAAGGGTTCTACTGAGGGC
GGGGATTCTGCTTAAGAAAGAGGTCCATTCACAAGCATAATCATAGATAGAGCGAGCTAC
CCGTCTTTGATGTCTTTCAATATATAATGAAGGATTTCCCCTTTCTTCACCGCGGATTTC
TCGCCTAATTAAATCTGACTTGAGAGAAATGCTAGTTTGAAAGAAAAGAAGTTCCAATTC
AAGGTTGTGCGCCCGTATCCGTTGTAGTAGGCCAAAAGAAGTCAAGACATCGAGTAACCC
CCATAGATCGGATAGATCCGAGCGCGAATGCAACATTAGGAAAGAGGACCGTAAGGAACC
CCAACAGAAACAGGAATTCCCAAGGCTTACCTATATATATAAGGAAGGCAGGGATGGCAG
TGAACCTATGCAAGGGAATGAAAAGACCTATTCATCACAGGCCGAAAGCGAAGTCGAAGA
GTGATTGGTACAGTTCACTAAATTGATTTGATAAGGAATAAGAATAAGGACAGGAAGAAA
GGTATTTGTGAACGGGGGAATCAAATGCCCTTGAAGCAGGGTGAGAATGTAATATCTCTT
GTTTGGGTTGAGCTAGGATCCACCCCATCCATTTATTTCCTGGAAGCTCCAGTAGCCCGC
CCGCGGGAGAATCACTTTGTCTTTTTCTTTTCTCCTTTTCGCGGTGAAACTCTTCTTTAA
TTCTTCTTCCTTGTCCTACGTCTTCCACTTATCAACTCCCATCCTCGAGGGAAATGAAAG
ATCGTCTAGGCCAAGCGGGAATCCCTACCCTAATATGAATTGGAGTTTGCTGAAGCTTCG
TCCAGTCCCGAGTGGGGAAGATCCCTTTTCTAGGGAGTGATTCAATTATTTTTACATACG
TGATTATGCAGGGCTGGGCTTGGGCTATGCTGCTGACTCTTCCGCTGAAGCGAGAGAACC
GACTGCTTTAGCAAAGAACAAGAGTAGAGGAACATGGAATTAAACCTTTTCGAGCATGAT
GAGCAGAAGGCAAGGGATAAACCAGCTTTCGCTGGAAAATTCTCATTCGATGTCTCATCC
TGGGAATTTGATAGATGAATAGGGCTCTACTCCGCCAAAGTCGAGCAAGAGACTCTCGCC
CTATTTAGTACCTGATCTACTACCTACTATCTAGCCTTCCTTTGTTGAGCCCATGGTCTT
TCAAATTGGGGATAGGACCCACCAGGAGTCCAACTCCAGATTGGTGGCTAATGGGCCTCG
CGTATTCTGCCTTTTCGTAGAATGCAACGTTCACTGAGGAATGAAATCCTATCTTTTATC
CGAGCTAGGGATCGCAGTGAGCAAGTATGCCTTGTTGACTGGGTGGTGGTTTTGAAACAA
GGATGAGTCACTCAGCAGGGAGTCCGTCCAAGCTTCAGCAACTAATGCCTGGGCTAACTT
CTTTGGAGTGAACAAAGTGCTCTGCCATTGGTCCACACACAGAGTCATCAGGTAAAGTCA
GAGCTTGGACTGGGAATGAGATCATAAGAGGCTAGGCTACTAGGGAAGATAGAAGCGATC
CACAAATCAAACCACTATCCCATTGGCCGCTTCATGCGCCGAACACTCTTAATAAGAAGC
TTTATAAGGTATGTGCCTATGCTCTCGATACACGGCTTGTTGAGAAGGCGGCTCCTTTTT
ACTATAGGAGCTACTCCTGATTCAGTCAATCAGAACAAGCCTTCGGACTCACCAACCAAT
CAAACTAGCTTGATGAGGAGGCAAATACCCAGGCTCAACATACGCCTGGCCGGATAAGCT
GAGGGGAAGGAAGCGAGCTCCGTACCAGTGGAGAGAGAAACCAAACTCTACCGCACTGAA
GAGCGAGATAAATAACGGACATCCTTGGTTGATGATCCTCGTCGGTGGAAGGTAAAGCGC
GATGAAAGGCAAGTCGATAGTAGGTCCCAATGGATAGAGGAATAAACGATGCTAGTGGCC
TATCCCATGCTATAGAAGACGGTGGTATAGAAATCTCATAAGAAGGCGGGACATATCCTA
CCTCCAAAAGGAAACTCCCATAGGTTCCCAGGGATAAGCAACTGCTACAGAAACTATATC
AATGATAGTGGAAACTCGCACTTACGTTTCAACCCATCCTAGAATGCGAATATGCGCCAC
GACGGGGACCTACATCGAATGTTAACCGTCAATCTTAAGACCATTCTCAGCATGAACAAA
ATGAGAGACCCTAGAGGCGATCTATATAGAGATCGTGAAGCTAGCACCCTAAACGGAAAG
CGACTCTTCTTATAATTGAACTCTTGAATGCTCTTACGCTACCGTTCGCTACGCACCTAA
GCTAAGATGCCCAGGTCTTTTTTTTTCGCATAACCACGAGACTAGAGCGGCTCTTGAGGA
GAAGTGAGTGGGAAGTTCACTTTGGTAGCTTAGCGTACCTACTCTTCCGGACCCATCAGA
AGAGAGCTTTATCCATTTTTTATCCATATTGCTAAAAAAAAGGATTCGGAGTTAACCGAA
TGGATGGGGGGAGCCATATCATAGAGAGTAATCGTGAATCGGTATTGAGGATAGGAATTT
TCAAAAAACTCCCCAGAGCGCGATCCTTAGGGTTAGGGCAGGCGTGGTTAGATAACGGAA
TGACGTTAGGCAGCCCAGAGAGGTTTTCCAGTAACCTTTCCTTCTCCGTACTTTGGGGTG
CAAGGGGATGGAGCCACCTACCTGACGACGGCCGAGATGCCACCGGTTCTGTGAGGAGGG
ATTAAGTAGAGGCAAATTATAAGAGGAATGAATTACCTCCCATCAATCTATGATTGCTTT
TTCTTATCCTCCATCATATTACAGAAAAAAGGGCATTTGGGGGGAGTTTTCGAGGTCGGA
CTAGGACTAGTCGACGAGACGTAGCAGCTTATCCCTTTTATAGATAGGAAAGGCTTTCGA
TCGAAGCTCTCACTAAGCTAGCTTAACTCGTCGAACTACTTGAACTATAGGAAGGCTAGG
AGAATTTATAATAAATAATAGGCTTACTACAAAAGATCGGAAGAGAAAAAGAAAATAAAA
AAAGTCCAAGTGGAAGAATATGCTGTTATAGAATCCTCTGCTCTTTGTGCTGGATTTACT
CCTACTAGTGCTTTATGAGTTAGATCCTTCTTCTCTCTCCTCTGCATGAGATCTTTTTTC
CCGAGGATTTGCTTTGAAGGAAAGGATTACCCTCATTCATATATAGGAAGTTGCCCGAAG
AGTCACCGCTTACCGGATATCGATGAGGGAGAGGAGCCGTGATCCCCCGAGTGTCCGACC
AGCACTTCAAACTTGTGTTCTAGCAAGGGACATAGCTTGGCTTCGGTGATGAAAGTCCTT
GTCATCAATACCAATTATTGAGAGATTTCCTCAAAGACGTTCCAAGGGCGGGGAGGGGTT
CAAAATAGCAATAGTAAGCATAGTGGCCATTGAAAAGAGTGCCGAGTCATCAGTCCCACA
GCCTAGTCTTTCAAAGAGAGCAGGGGATTTGCCCACTACTAGAACGAGGACAGGCCTATC
GGATGAAGTCTGAGGGCATTCCATGTCCGATTCTATTCCTGAAAAGAGGACATTCACAGC
CTATTCTTTGTGCATGGGTGTGGATATCAATGACTATTGATTCAATTGTTCGAGGAGCAG
GTCAGATAACAACAGATCAGAGGAAAGGGCTTACGACGAATGCCCAGTTTCGGAGGGGTT
GAAGGTATTTGATTAGCGGAGGACTAGTCGTCAGAGCTAGTAATGAGGATGGCATGAAGA
TCGGCATATGACTCTTACTCTTTGAGACAAGAGCATCTAGAGCAATGGCTAGTGACGGAA
GATCATTTTTCCCTCTCTTAGGACTAAGTGAAGACAGTCACTTTCAAGCACTCGCGCTAA
AACTAAAAAGATGCGGCTTAGCCAGCTGCACTCTTTGATCGAACCGTCTGTTGCGAGAAG
AAAAGAAGGCTTTGATTGAGAAAAGAAAGAGACCCGGCCTAAGGCCAATGGGAAGAGACC
CGGGATCTTCGGGGGTGAATGCTCTGAAAAGAAGAGATGACTAGGGTCCAGTATCATGCC
CAGGGAGCCATGGGATACTCTAGAATAGGCTGCCCAGAAGGATCGTAGCACGATCCCTAT
ATCTTTGAAAGCTCAGCCAATCCGAGACTTTACCATTTATGTTTGTTGAAAAAAAGGCAG
CAGGAAATGTCGTATGTGACCAGTGAAACTTCATCTTTCAACGCGCTACATCCCTCGCGA
AAGGCATATATCGCCTTCCAGGATGAATAGCACTGGGATGAAGACAAGAGGGCTCTGGTT
GTCCTTTCTCTAGTTAATTGAATCTCCTAGAAAGAAGCCTTTTCGCTATAGCAAAGTCTT
CTGCTTTATTTCAATTCAATAGAGAATGCATAGGATTTCCTGCAACTCGCCAGACTCGAA
CTGGCACGGCTCTGATCCAGCCTATTGTTCCTACAATACAATAGAGTTGCTTTTGTTACG
CAGTTCGAAAAGCATTTAATCTTTACTACATCTGCGGGCCCCCCAGAGTCTAGATTTTTT
TAAAAGAAAAGTAAAGTGAAAGAAGCCCGCTTACCCACTCTCCAGTCAAAGAAAGAGAAG
GGCTCTCCTTCTGTACCTTGAACCTAGCTCCCATCACCATGCCCAGTTTGTGCACAATTT
GGATGAACAAAGTGTGCAATGCGTGGAGTCAGATCACTACCATACCTTTTTTCAATTGAT
CTAGTGAACATAGGCTTTGAGTGCCTACCAGTTGGTCGGCTAGACTATGACTGAGTCAAG
CGGACACCTGCTAATCTGCGCTTCCATTCGCCATAACATAGACCTAAAGCCAAGCCATCG
ACGAAGAACCTATCACCGACTTCTTTTCACACTTTGCCTTCTACCTTAAGCTCTCACTCC
TAGCGTGCTAAGCCGACTCAGTAAACAGATTCGCTAGTTGGGTCAAATGGCACTCTTTCA
ATTATCCGTATTGCAACGTGACGTATACTTTAACCTTCCCCATACATTTCGAACCTCCGA
AAGTCGTAAACCTGTCTGTCCTGTTGGAAAGGCAGGACGAGAACTATAGTATAGGACGGG
AACTGCAGTGCTCTAATTGCTCCTTTTCCGTGGGTATTGTCTTCATTCGGTGGCGGCATC
CTTTCATTATTATGCCGGATTGGCTTCTCCATTTCCGGTGGTATAATATTTCCTTGTTGG
CATATTCTTCTTTTCATCTTTCTAGCGTACGGTGTGAGCGTTCCCGTGTGAGGCACTAGT
GGAAGTCGGCTTTGGAGATCGTAGAGATTCTTCTTTCGGCTGTATAAGCGAGAACTTATA
TACAGCAAGAGGGCAAGGCAGGAAATTCCTCCCAACAAAAGACTTAAATGAAATATTTGT
ACAGCAGGTCTCTTTTCCGGTTGTGGCGGACAGGCCTGAGAGATTCTCTTTTGTATTCTC
TTTTTAGTCCCAGTTGTAGCCTTCGTGACTTAATCTAGATACCGGTGTGGTGGTTAGGAA
GCGTCCATTCAAATTAGTAGCTTGTTGAGAAGCAAGTCACAATCGGGTAACGAATCTTTT
CCAGAAGGACTGAAAGAGGGCAACCGAATGAAAAGGGGCTGAACTGAAGGGAAAAGAGAG
TCCGCGTGGCCCTAGCAAAAATGAGGATTCAGACTTTAAGCTTTTGAGAACCGTCAAATC
GAATTCATAACACCAAAAACATTAAATAGCGATATTTCGGTGCCAGCTTTTTGGGGAAGG
ACAACTGTGACACACGCCCGGTCTTTCGACCGACGTTATAACTTACCTTATCCTTTACTG
TTTTTGTATTTACTGAGTCACTCATCTTTCCAGGCTTTTCTTATGATAAAAGAGATTGTT
GAGTCCAATTGTGGGTGGAGAAGGCGTCTATGCTTGAAACTGATCCTTAAGATTGGAATC
GTTTAGCGTCTATCTATTCCGTGTATTCTTGTGAGGAGAAGCCCCCTTTCCCTGCTTTCT
AGATCTTTATGACGAATAGGTTTGATGATTCCGTTGTCTCTCTTTCCTAGGCCTGTTCCA
GGTGTGTACCCGGATCTAAGCTCCGAAACCTGCTTTTCTTAAGCCCGACGCATTACTTGA
ATGGAAGGCACTTTCAATAGTAAGCTTATTCTATGTCCTCCTTCGCTTGACCTATTTGAA
TTGAACTAGAGCTTTCTTTCTTGATTGACAGACAGACCGGATTTCAAAATTCCTATTGAG
ACCCTTGACGACCTACCAGATGATCATCCTAGAGTTCCCTCTAAAAAAGTTTTGTCAAAA
GACATAGACCGTGGCGTGGCATTAGTTCTAGCTCTCATTTCTTGCTTTTTATAGCTAACT
GCCCAGACAAAGAAGGTCAGAGAAGGCTCAGGTATGATTAAGTCTCAATCGATTCTCACT
ACCGAATCGATTTCTCCCAAGGCTAAAGAAAGCACTGAGCCTGCTCCGAAAATGCTGTGA
GAAAGAGGATCTGTTGGTTTAGGAAAACTATAACTTTTGGTTCATGAAGAAGCGGCCCCT
CCGCATCAAGATAGTCAATCGATAGAGGTGTTGGGGTCTTCTTCCTCAAATAGGTTATCG
GTGAAATGACTCTCATTGGTTGGAAGTACCAAAGACTCCCTAGCTTCCTGAAAACAAAAG
TAAGAGCATCTTCTCCTTCAATTGCGCTAACAGCTCAAATAGCAACGATGGTAATGACGA
TAGCTTTACAGGAATTGCTTTCTTTAGGGATTCTATTTGAAAACAGTATAATGCCACATC
TTACTCAACAGCTTCTTCTTCCTTTTCTTCTTCATGTGCAAAAGCCCTTCCACTATATGC
AAGCACTTTTCTTGCTGTAGAAAGTATAAAGTATCGCAAGTAAGGCAGCAAGAAGAAGAG
GAGGCTCGGCCATTAACAGTTGCGTTAGAATTGCCTCTCCATCCGCCGCTGAAGAAAGAA
TCTCACCCTTCCGCTGTCCCTACTATTCGACATTTCCCGGAGGAGTCAATCAGTGAGGGA
GGGAAGATTCAAGACTGAACAGCCTTCCAACTCCATTCTCTATCCTCCAAATCAATCGCT
AATGTATAACCTTTGAAAAGCTTTCATTGGAACTTCCCCTTTCCCGATCAATAGGCTGTT
AGGGCTTTAGCCCAAGAACCCGATGCCCATTCAATAGAAGAAGTTGTTCGACCTTCGGAA
CCTGGTTATGAGATTCGTTGTTCGATCTTGAAGCAAGCATTTATCGTCCAGCCGGAGGAA
TAGTCGTTATTTCACCATTTGAATAACCTTGAAAAAAGCCTTCCTCAGCAGAGAACAGAG
AGGTACTACCTACTTTCTTCCATTTTCCTTTTCTGACTGCTGTCTTAAACCTTTCTACTT
TAACACAGGCACCTAATACATCAGGGACAGAAGTTTGACCGAATCTTGCAGCACCCCAAC
CACCTTTGTTTGGAGGAAAGCCAGATGGGACCAATCGAGGAAGCAGATCCAATTCCAACA
ACTGAACAAATTTTGGTTCAAGTTCCAAGGGCTGAGCACCAAGAAGAAATAGAGCATCAA
CCCGAGGAAATGAATCCTAACCGGGATGGGATAGAAGGACCTCTGATTGCAGAGCCGGAA
GCCAACCATGGGGAATCCGTGACACCGAGCAATGATGCTCAAATCGCTCCGCTGCAACGA
CTCTCATTTCAGATGAGCATTCTTCTCAAGTTGGCGAAGGTGTCCGATCTACTAGCTCTA
CTCCAACCAATCCGGAGACTACAAGACCTCTACCCCAACGGAATCTATGTTAGCTCTAGA
CCACGTTATCAAGAATCATTCAACACCCATCAATAGCCACGCTATCTCAGTAGCTAACCG
GCCATAATTATGGATCCAGATTTGAAAGAAAAAGGTGGTGGCCGGGACGGGAATCATAAG
AATCACCTGCAACGTCAACGACTGGATCAATTGCTTAATCGACTGAAAGGTGAAAGGGAG
GAATCTCGTTAGACTGGAACGGGCTATTGATTGGATTTAGAAAAGAGAGTAGGTCCCCTT
TTTTAGGCAAGAAATGGGATAATCGATCTTTCTATCTTACGCAAGTTCTGCTTTCTCCTT
CTTTCGTTCTGAGGCTTTCTTCTCTTCTCTTATTTAAGACATTTTTCTAAAAGGTTAGCT
GAATAGCCTGTAGCAGAGTGGATTTACGGTATCCCCCCTCCTCTCTCTTAGAGTGCCAAA
ACCAAGAGCAATTTACCCACGGGCAAAGGCGTAGGAAGCACAGGTCAAAGAAGCAGCACT
CGCCGCAGGAGATCGAACAGATCCGGTTGGTTGATTCAAGTCTAAGTAGCATCAAAAAAA
GCGATATACAGTGGTTTATCCCCACCGAGTGAAGTAACAGCAGGCATGGCATCATAGGCA
AAAAGAAAAAAGGCCTTGATTGACACGTACGTAGGTTCTGGTGGGAACATAGACATCTCA
CTCCGTGCTATGAACGAAGGAGCGCGTAAATCATTCATTCTTAGGCCCCGCCTAAACACT
CACTCCCACAACGGATAGAGAGTCACTATGGCTAGATCAAAAGAACGCACGAAAGGAATC
AATCTACAAAGACTGATGGTTGAGAAAGAACTATATAGATTGGTGAGGCTACCGGCTCTG
TTGCTGATTCAACTCAATCGACAGATGAAACTAGCTCAGATGCTGCCTCCCCCTTATGGT
GCTGCTCCTGATTCTCGGTCAACTAAATGAAATCAACGGCCAACTACTGACTGAGTCAAT
GTAAACTGGATCAATAGGAATAAGTTGCATTCCGTTCCGTCAGAGGTTTATATAAAATAT
AGATCTCAATCTCGCTTTCGAACCAAAGAAAGACTATGGCTATAAAAACAGTAACTGCCG
CAAACTACAGTTTGTTCCGTAATTTTATGGTGGTGCTTAGATAGTCACTGATGCTGGTTT
AGAAAAAAATGATTAAAATGGAACTGGAACTCGGTCTCAATCTGTGGGGTAGGGATCTCG
AAATGAAATAGGGTTCCTTGAGCGCTTTAAGCTGGATTTTTTTTTCATTCTTATTATCTA
ATGTGCTACCACCTTTGTTCTTGCTTCTCCTTCGGATCTTTGGCTATCTCGGATGCTCTT
ACTAAGGGATGTTGTAACATCACTCCTAGGAACTAACACAGAAGTCGGCACCTCATTAGG
GGAAAGACTAAAACATACCAGCCATTTCTATTCATTTCCCACCATTGCATTTTCTTTCTT
TCACGAACGAATCCATCTTATCAAACATCATTTCCCGAGCCGGGCATGAGCTACTCCCAT
CTAGCCAATCTCGATTTGGGATCTTAGCAGCTGCCCTTCTTTCTACTGGGTATGAACTCA
AAGAATCTCCTTTTTTCCCTATCTTGTAAGGCCTGCTTCTGTGGCTTTCCCTCATTGCAG
AGAGGCTTTCGCTTAGCAACCTTTACCATAAGCGAAATCTTCATTGGTGATCTCAGTGAA
ATTTAGGGCATTCGAAAAAGACTCTAGGATCTTATACTGTCTTGAATCGAGGATTTTTTT
CCTTCCCTCCCTCCAGCTCTCTAGTTCTCTTCCTTCGGCTCTCTTTTAAGGTATTCCACT
GGTGTCTATTCACCCATCTCTTAATCGGGAATAAATAATTTAAGAACAACGTTCGTTTAA
CTCCGAAACGAGCCCTAGAAGAGGATCCTATCCGCTCATGGAAGCTAGTCACACAGCTCT
AAAAACTAGAACTCAAGAAAGAATGAATAACTGCTCCAACTCCATAACTCACTAACCACA
GAAACAGAGAGAAGCAACTCGGAACGGCAAGTTCGAACTGAAAGAGCTACTGAACTAACT
AAACAAGAAGAAGTTAAAGAGGAAGAGTTGTTTTTTAAGCAGATAGTCTTCTGAACTACG
TACACCCAAGTCTTCCACTCGTCCGCGCTTCCCCTAGTGAGTGAGGGTCGATCAAATTTA
TCATCATTCTCTCGAATGAAATTAGTACGCCTGGTGAACCATGCCTGGCCCTTTTGTATA
AAAAAAGAGAGAGAATCCCCTCAATTCTTTTACTTTGAAAGGAAATACACCTCTGTAGGA
GGTCTAAGACGAAGAAACGCAGTTGCTCGATTGAAAGGTGAGGACGCAGAACTTCCCTTT
TGGCTTTCTTCCGCTAGGAAATTGGACTCTGACTGAGTGTGAATGACCGACTTGGCATTC
TCAGCCGGCCTCCTTGCTACGTTGAAAGAACACAGGGAGTGGAGCGGCCCGTCTGAGTAC
ATAAGAGATTGTTTACCAGAAGAGGTTGTTGGAGAAGTCCCCGGATAGGCAGATCCGGAT
AAACGAAAGGGGCTTGTCCTCACTTACTTGAGCAAGGAATGAAAGACTCGCTTGCTTAGC
GCAGGACGGAACAAGAAAGGAAAGAAAAAGAGAAAGACCCATTATTCAACTAAGAGAAAA
GCAAGTAGCACAATCCCCTCACCTAGGGAGAAGACCCCTTCTGATTCTTGTACGTATACT
AGATCTGTCTGGATTGGATCTACTAGAAGAGGCATCACTCGAGTGATGCCTCTATTTATG
CCTTTTGGCAGGAGGAGCGACTGGGCTCTCTCGATTCATAGCAACTGGGAGAGGGGATGG
CGGAACTTAAACCAGTACTTGTCTGCTGGCATGGCCGGTTTAAGAATTCCTTTTAGAGAT
AGAGCTAGAAGCGCGGTTAAGCTATCACGCTTAGTGACATAAACAAAGAAGCTCCCTGGG
GCAAGGAAAGTTAGCCACCTCTTTCACCCTCGGAGGGGTTTCCTTCGATAGAGGATTGGG
AAAGGCATTACTACTATATTACTTGGCAGGTTTCATCATTCTTCCACCTCGAGGGATCGA
TGTGGGAAGGGCGCTTTCCACTATATGAGCTAGGAAAGCCCCCGTCTTTTGAATGAATTA
ACAAACCTTTTCCCTCCGTGGAGTGAGATCATCACGAGAAGGTTTTAGAAAACCCGGGAT
TTTCGCTTAAAGACCGATTTCTCTCCGTAGACTCAGAGAAAAATCGAATCGTTTTGACCT
GGCTTAAAAAGACGCGATTTACGAATGAACAAAGAAGAAGCGAAGCGGGGAAGCCCCATA
AGGAGATAATTGCTATGTCTGTCGGAAAATCGTTATCTACGCAATTACCAATACCCAATA
GATTGAAATCAAGGAGAATATGCCCCTTCCCTTAAGCTAAGCCGCCCACCTAAGTCCTAA
TCCTTCACCAAAGAGTGAAATCGTATCCGCCTCTCAGTCAGTCATCGCCTAATCCTTCGA
ATGCTAAACCGGATGAAGTTCCGGATCTAATCCCATTCAAAGAGACAAGCAGTGATCCGG
GTGCATACAGGCCATTGCCTTCTCAATCCTAATAAATAAATGACGGGATGAGTTAAAGCA
CTATCAGACTGAATACAAGGTATTCTTAGTCTTCCATGAACTCAATACCAACTCTACTTA
TCCTTATCTGGGTATGCCTTCGGCTTCCTCAGGGGCTACTACTGGAAGAGAAGCCAAAAG
GGAAACGACGAAAGAAGGTCTCGCAAGAGAAGGTAGTTTAGCTGCTTTCACACTTCCTGA
GAATGCTGCTAGCAAAGCCAAGGAATGAAATAGCATTTATATGACGGAGAGGAATCGAGA
AGACTAAGTTGCACTTTCTTTCCTTCTTCTATCAAAGAAGCAATTAAATAGCGTCAGCTA
CCCTTTATTTGAAAAGTTTTTCTTTCCTGTACTGTAGCTCAAAATAATAAGACAAGTGAG
CTTAATTAGCATCGATCCTTGCTATTGATTGAGAATCTTGCTAAGAAGCTGACGCTCTAT
TCCGGACTCATAACATGTCAAAGCTGAAAGCCCTGCCTTTCCGTACTCCCAAAAGGGACG
AAGTAGCATTATAAATCCGAGGGATGAAGCAAGTGAAGTGACGAGAGTTAGCTCATCGAC
GGTAGCGAGAAGAGCTCTCTACAAGAGAAGTCATCCAGCTATTTAGCCTAATGCGCATCA
TGAAAGAAGAACTAATCTCATCATCTAAATCAGGAATGTCTCAATTCCAAGAATCAGAAT
CAGAGCAACTCTAGCAACTAAGCATTCCAACTCCCTCTACCGCTCAAGCCTGTTAACTTC
AATCCGTCATTCCGAGAGAAGGAATCCTTCTCTCCAAGGAATTTATTCCCTTCCGCTCCT
CCATTTAACAAGCAATTTCATTTAGTGGTTGTTCGCTCCTGAACGAAGCTATTGGGACAG
CGGCTTTGATAGCGCTTTCTCAATGAGAGAAAGAATATCGTGGTAGAGCTCCTATCTGTG
CTTTGACAAATCCCTCTCTGGCGTCATCTACTGGCTGACTGCACACTGCCTTCTGCCTGA
CTATGGCTTTTTTTTAAAAGCAAGATCCCTCCGTTTATCACTCTATAGAAAGAACATCCC
ATACAAAGTCTTTCAACTAAGCTATTCGAGCCTTCACCTAAGCTCTCATCGATAGACCCC
TTTCTCCTTACCTTACTAATGTGAAATCATTCCCTCCCTAACAGCGAAAAGGCGCGCAAA
CAGTTAGTTTATTCGAAAACATCTGTGCCCGCAGAAGCAAAGGCGAAAAGACTAGCATCA
TCTTTGTCTACTTCTCTTCCTCAACCAACAGGTAATACCTCACAGCTCCTTCCCTGCTCT
GCTCTTGCTGTCGTGTCGATAAAAGAAGATCCCATGCATCTATAAAATATCCGTTTCCAG
ATGATTGATTCTTTCGGATTCCTCCTTTATAGTAAGGCATTAAGCCTATTTGACGGAGTG
GCGGGGAAAGTCAATCCTATCAGCCTGTCAGCTCAGCCAGTGAAGTTACTTCCGTTCTGC
GCAGCTAACAGCAACCTAGATTAAGAAAAAAGACGTTCCTAGTCGCCTTATCCGCCTCAT
TGAGGCAATTACCAGTCTTAGTTATAAGGAATTTCTTTGCCTGATTATCCGGATCTATAT
ACACTGTCTCAGCTCGTGCAAAGCGGTAACTATCTGAAGGAAGGGTACGGAGTTGATCCT
CGCACCGAACTCTGAGCGCTAGTTGAACCTTCTTAGGTATCTTTCAGCGGGGAGGAAAGA
TAGTCATAAAAGACTAGTATTGAAGGTTGCATTTCACCAGCAACCATTGTCACTAGATAT
GGTAGATCCCTAGCTAAGGGAGACTTCCTCTTTTCACGACGAATTGCACGACTAACGAGC
ACTTTAGCAAAGGACTTGAAGAGAGGGTGCGTTATAGGGTGATGGAAGAGCTATCTATAG
CTATCGTGTACTTGCTTTCTCTTCTTTCTCTTTCGTTAAGAGGTTCTTCTTCCTCTTGTG
AGTCACTATGGAATAGATTCTTTCGACGAGGCTTTCAAATTAGGAAGCACTCCAACGAGC
GTTGAGCGGTTATGCCTGTCCTAAAGGCCGTTCTACCAATCCCCTTCCAGTATGTGGTCG
AATCTATTGCAGCTTTCGACTGGGCTGTGGCTTACTAAAGGCAAGGTGAAAACAATTCCT
TACTAAAGGAAGAAAAGAAGTGAATTGAAGAGTCTAGAAGATGGACTTTTTCTTTCTCGT
CTCGTTGTAAGCTTCATCTTCATTCCGGCTTGTGAAAAGAGCTGATCTTTGGCTCGTTCT
TGGGCCTTTGATTTGTCAATCCCAAGCCCTATCCAAAGGGAAGGAGGTGCATTGACCTTG
TCAGTTCATAACCATTTCTTGTCCAGGGGCAAAAAGCATCTTCGTAGGGAAGCCCTTCGC
TCATTCGTCGCTCTTGTATTCTCAATCGCATTTTTTCTCTGCTGTGTGGCTACAGTAAGA
ATGAATTCCTATGCGTCCGCAGCTAATGAATCTGATGCCATTTTTTCTGTTTTGTTGTAA
TGCTAGCGAAAGGCTTTAAACGAATCCCTGACTTAAAGGGAATGGGAATAAACAACTGGC
TTTCTTCTCCTAGTGCAATCAGTTCTGGCACAAGACAATCCTGATTCAATTCCCGAAAAC
CTGACACCAGCAGTTTCTTCTGGGCATGTCCCTGAGACTGAGATGAGTGCCAGACTTCCT
TCCTAAACTAGATAAAAGAAGCGTTCTAGTGGCCTAAGCTCCAAGTTAGGGACTCCTACC
ACCGGCTGAAAGTGCCCCATAACGGGCTAGGTTTGTATGATAAGTAAGTAATGCCGAGTT
TCAAGTGGATACTGCTCTTTGCCATTAGAGCACTCTTGTGAAAATGAATCCGATGTGAAG
CTGTTCCTCCGCTAGAATAAGGGGGGCATGATCGCTGATCAGCAAAGGAAGCAGTCACTG
ATCTTCGACCACACCCTACGTATGGATGTCTTTCTTACAAAGAAAGAGATTGGAAAGCTC
CGACATCGTATTCGCCCTTTGGCTAACCAGAGTCAAAATCAGAGTAAGGAAGCAGCGAAT
AACTCAAATTCTCAGAAGAGAAGGAGTGCCGGGGATTACTACCTTCGCCACCGACTTGTT
ACCGCACAAGGAAGGTCGTTAGGTCAGGCGGATTCCTAGCCGGCCAAGTCCTTCCTTAGC
AGCATTAGAGGAGTTCTCAGATGCCGGTCTTCCTCCTAGCTTAGGACTTTGAACCCACGC
GACTTTCCTACTGAGAACAGAGCTGCTGGGTTAATTCTGCTCTGATTCCTGGTTATCCTT
GTTCTTAAGTTGAAGTCCTTTGCTGTAGTTCATTTCCTTTTTTGTCTAATCCTTTGTCTA
AAGTGATCTATTAGAGAGCTTCCCTGTGACTACCCGAAGGGTAAGAAAGAGATGCTCCGT
GTAGCTAACCCCAAGTCTGGTAGCCTTTGAAAATCGGTTTATGACGTAACTGCCTATCAT
GCCAAGCTTGACGCTGTTGCTCTAGCACAGGCGGTTGCCATCTTATTCGGGATGGATCAA
TTTGTGTAAACGATCGCTTTCTATGTCTCCCAATCGATGCGGTACTGCCAATCGTAGACT
GGTGACCGGGGAATGATAGCTTCAGCACCATACACCATGATGAATGGAGTGTTTCCAGTC
GTTGTTTTTTAGGTTTTTAGTGTATATGCCCAGCTGTAGGTCACCTATGTGACCAATCCT
CACCATTGGTTTCACAGCAATGAGTAAGCATACTAATGAAGACCGAGTTGATTTGGCCTG
TCCATTCGATCTAGGTAATGTAATATGGGCTCGACTTCCTTTGAGCTATGAGAAATGAAT
AGGGCTTAATAGCGCCTTCTTTTTTTTTCTCTTGACCGGGATCTCCTAAGTATGGCTACA
AAGAGAGCTATGGAGCCTAGCTGAAAGCTTGACAAGGCCTATCCGCGTTAGTGTATGCGG
TCCTTCCCGTTAAGGCGGGTTTATCGAACAAAGACTTTTGGGGGGTCCATGCGAGCTATT
AAATGTACCGGGTAAGAAAGCATGTAATGCCTTAATTTCCGCGTTGCCCAAACCAAAGCC
AAGCAGGTTTTCTCTAAACAAAATTGATATACCTGGTATCGTAGTCAGTCATTTTCTTAC
TAAGATAGTATATGGCCCTTTCCTTTTGTCTGTCTTCGTCCAACATACACCCCATAGTAG
TTTCAGTGACTGATAGGTATAGTAATAAAGGCTTTCCCGGCGTTAGAGGCACTAGAATTG
GTGTACTCTGGGGGTATTCCTTTATTTTGTCAAAAGCTTTCTCATTTTTCCCTTTTTTTA
TCTAGCTTTATAGCCCTTAGCCTGATAACTTACTTGCTTGAAAGAAAGACTCCTGCTACA
GTTGATAGTGCTTCCTGTCATTTTCACTAGTCCTGCTTTCGTTTTCCTTTGGTTTCCCCT
TGGACTATACTCTAAGAATAGACTTTGATTTCCGGTTCGGGAGAATGAATATTCTGTAAC
AACTCCTTACCAGACAGACAAAGGGGGCTGGCGGGAATAAAAAATAGAATAGGAGAACTC
TTCGATCAGAGGCAGATTCCGAGTTGGTTAGCCTTACTTCTTATCTTCTCCCCCTTACAG
GCGGTAATCAAGTAGCAATTCACTTTAAACCTCTTCTTTTCTGAAATCTTTTTTCAGAGC
CCTCATTCTCATTTAGCTCACAGTCCAGTCCTGTTAATGCTGTCCATCAGCTCAAGAAAT
TGCTTATGATGGTGAGGAGAACTAATTAATTTGCCTTTGAAAGAGAAAGAGCTATCTGAT
CCTGTGCATGAAGCAGGATTGAATTTTTGTCATTATTTATTTCCAAATAATAACCTAGTT
TTAGGATGAGCAGTCCCAAGGCATAGTGGCCTTGAAGTAAAAAATTCCTGCTAATGATTG
GAAGAATGCAATGCTTAATGCTCAACTCTCGCCAGAGAAAGCGTAAAACAGAACCTTTTT
CTTTTTAAAGAACTCATTCAAGCACGAAGAAGGTACAAGGCCGAGTGGGACAGCTTGAAG
AAGAAGCTGAGGTAGTGGACCAAGTTGAGTTGCATTATAAGCTATTTGATCCCATCAGGA
GAGATTTTGTTGTGGTTGCTACACACCGGAAGGAGGCCTCCAGGCAAAAGAAGCAATTCC
TTTGATCTGGTTGATGAACAAACTCGAGAAGCAATGGACAAGCGTTTGCAAATGCCTGAA
ATAACTTTAAAGCTTGAACGATTGGCTGCTCGATGGGAAGAAAGAAAATCTGAATTTCCC
GATTGTCGACTGTTTTGTAAAATAGGAGAAGCACAAACATTCAAAGCTCCCCTTTGAAGA
ACTGCTTAATGCTTCAAATAAAGTCTCAGGAAGTACCGCTTGAACCTCCAGATCCACGGG
CTGACACAGAAAAGAAGACCAGTTGCTTAGCGTGGATTTTCATAACCCTGCTGTGAAAAA
AGAGGATAAGACTTGTCAAAATCTTCCCTAGTTAGTATATATATCATGAGCGATACGGAA
ATGGTAGCGATTCCCTAAAAAGCCTTTAAGCATTCTAGTTTGCATGATCAAATAGTGGAT
CCCATATACAATAAACTTAGGTGGGTTTCTAGTATAGGTTACTTTCCACGATGCTGCTAT
TTACTGAACAAGTTTGACTCCATAAGACAAATCAATGTCTAATTAATGGGACGGTGCGTA
GCTTGCCTATATGCTTTCAGGTCTAATACGGTCCTTCAAATATCGAGGACTAACTACTCG
ATACAAGGATCTAAATCTAATAAGATCGTGTTCTTAGGCAATGAACTATGGCTGTCATCT
CCTTCTCTTGCACTCTGTATCATTGAGTTTACGGCTTTCGAAGGCGATGGGATGTCCCTC
TTGCATAAGCACACCTCAATTGGAAAGGTCGGAAGCATCTGTGTGGACTTCGAGCACCTT
TTTCTCGAAATCTGGTAAGACTAGAACAGGCTCCTGTGTCACAGCTGCCTTCAACTCCTC
GAAAGCATTCTGGCACCTCTTGGTCCACTCCCACGACTTGTTATTCTTTAATAGTTCCGC
TGCTTTTGCAGAAAATCCCTTGATGAACCGCCGATAGTCATTCACCAAACCAAGGAATGA
CCGTCACTCAGATACCTTGGTAGGAGGCTCCCACTCGATGAACACTGGCCCTATAAAGAT
ATCTTAAATATCCGGAATGCCACTAGGAAGGACTCACTTCTTAACTAGCTAAAAGTCTTT
AGCTTTCTTTCTCATATGATTAATCACGTTGATTTGGATTGCTCGCTCGATGTAACAAAA
GGCGCAGCGAGAAGGTCTGTAAAACGAGTAACATAATTCAAATGTCCCGAAAAAGAAGAC
ATTCCAATACTCGTTCTTGATCAACAGGAAATGCCTAAGATATCAAACTTGATATGATTG
AATTGCTAAGAAATCCATGGTTTTATACTATCTATAGTATGAATCCCATTCAAAAAAAGT
ACTAGCTTAAATCTGACTTCACAGTAGAAATTGAGAAGATGTAAATCAGCTTATTTTCAT
TTTCAACAGCTCATTACGTGATTGGGTCAACTAGAAGGAAGGACTCTTTATAGCAATGAG
GATTTTCTTTCATTCATCCTTAGTTGATAGGAAGAGACCTGAAAGAGCCATTCAAGAATC
TCCAGTTGGAAATTCAGAACATTGAACTGTGCCTTTACCCAACCCACGTGGTCCTTTTGG
CAGCCATTACACGGGGTGGCCACTCACGGCATCAGAGACTATTATGCTATGGCAACTCAT
CAATGCCATTTGAATACAAGGAATTTCGACTGAGAATGACACCTTATTCGCTCTGCTACA
ACGAACGAACTAAATGGCAGACCATCGAGGGTGAGGCCCGCCCTGCGTTGATAGATAGGG
CTCCAGGCTGATAGATGCTCTACAAATGAACTACAGTGACCTGATTCTCTCATACAAAGC
AACTATCTTGCTTGTTTACGTAGGCAGCCCACGAAGTAAGAGTGGGTCCGGTCTAAGATC
TAAGAATTGTATAGAAGGATTGGAAATTAGGGAAGTACAATGATACTTAATTACTAAAGG
ATATTCCGTTAAAGGTAAAAGTTTAGACGATGGGATTGTGACCGTAAGGAGGATGGTTTC
ATGATGCAGTAGGCACTAGTGTTGAACTCTGGCACGGTTGTAATGACTCGATAAGCTTTA
ACTTTAAGGCACGGAAGTAGGTTGGGTAATGAATTGTGATCCTGGGTACAATCGGCTGAT
GGTTAATCTTGCCAGGAAGGGTCAAACTCTTTCGGATTTGATAGAATTAAGGCTACATTA
TAGGGCCCAAACTATTGCCGTTTGTATATAGCTGTCATTCATTGTCTCACTTTCTATACT
TGTACCAATATACCAATCAGGATTGAGCTTGATGGTGGACAGGTGGGCGAGAGCGCTATT
GTAACAAATGCAGTGGAGACTGCACTGATGGTTGGTTATGCTTTAAGTGAAAAGTTACAG
GGGTTTTACGATCAAACAAAACTAGAGCCGAAATCACGCTGTCAGGTTGCTAGCATTGCG
TTACGTTACAATGTCTGAAGGGAAAAGAAAAAGGGTACTACGTATTTACTTACATTACAA
CATGAATTCAGAAGAGAGGTTGAGCATGACGGGCATACAATAGGTGGTGGAGATCCGGGC
GCATAGCCAACCTGCAACATGGATTTCGAGAGAAGGGCACTGGTAGTTGCATCAGTAGTA
ACAGTATCTAGAGGCAATCTTTATCTTGTTCATTGAGCTCAACGCTACGCCCCTTGGCTA
ACTCTTAAATCAAGACAAAAAGTCAGTATATGCTTAACACATCTCATCGGAAGTGGGATA
GAGCAAATTATGAGATCGAATGTCTCTCATTGTGGTATTGATTTAAAGCTCGTACAATCT
ACGATTCTGGGCATTCATCTAATATCCGGATATTCACCAAAAGAAAGTTCTTGAACAAGA
TAGGCCCGGCTAACTATCAATTGAAAGAAGAAAAAAGGATTGTAGGCTAGATTCAAGGTA
TGCCATTTGATTGATGGGGTTAGTGTTAAATCTATAATGACTCTATCTTAGACTTATAAG
AGAAAGTCACTCGATTCCCCTGTAACGAGAGAAATCATAAGAGAAGAAGTTAATGTAGGT
CGGCATAGAGAAATGCTATCCGACTTGAATGATCGAGTTTCTTCCATTTTCATCGAGATT
TGGTTGGTCTTCAGTGTACCGCCTAATACAAAGGGATGCAAGCAAGGAAGCTAGCCTATT
ATAGCCAAGGAAAGCAGTCCAATCCCTTGTTGTCATAGCTGACCCTCTTTCACCTCTGAA
GCGACTCGCCTAACTTATTAATGTGGTGAAGGAAAGAAAACTCACATTAATAGAATTCCT
GTTGAAGTCAGGATAACAGCTATTTACTTCTTCTTATTCTTTCCTGGTTTTCTAGGGTAA
AACCCGGTAATTAGCCTAGAAAATAAAAATAGCTGCTCTTCCTTGTTCTATCATCCTAAA
ACCCTGTTGTTAAATCTAGCTAGCATCCCATACTAAAATGAAGCTAGCATCTTATCCTTC
CCGCAGCTTCTTCCCCTCCTTTCTTTGTTCTTCCGCTCTTTTATCTTTCCCTCTGTTCTG
CTCTTGGTATGGGGGTAAACTATAGCTATCCTTGGGCACAGCTCTAATGGTAGCTTGTTG
CTATAGGGTAAATCCCGCTAAAGCTGAAAGCAAAGAAAAGACTTCTTCCTTTTCCTACTT
AACCGCTAAAGGACTTTAGAAGCTGGTTCGATAGAGCCAGGTATGAAGTAGCTCGTTATA
TATAAGTAAGGAGAGGGGTGGGATTGCTAATAGCGAAATATGCCTTCATCCGGGAATTGA
CAATTCTGGCTCTATTAAGACTACCGGGGCATTATCCCTATCACTGGAAGGCCCACAAAA
GCACAAATGAGAGATATAGTCAACCGGGTGCTAGACTGCAAGGTTGGAAAAGTCAGCTAC
TGACCTTTGCAGGGCGCAAAACCCCGACAAAATCAGTAACCGCAGGGATACCCAATCACA
TGTTGAGCAACTTCAAGCTTCCTATCTACACAATAAATCAGATTGAAGTCCTGCAACGTG
ACTTCCTTTGGTCCCAAGGTGAAAGTAAAAAAATCCATGCGGTGAATTGGTGGTCCGTCT
GCCAACCCTGGCTGGAGGGAGGCCTTGCCATTCGTTCTCTTGCACTCAAAAACTCGGCCT
TCCAAGCTAAATTGCTCTGGAGACTTCTCACATGTACCGCGACTTCATTTCCCAAATAAT
GAAAGCTAAATACTTTCCCGAGAGCTGTCCACTAGATGTGGAGCCTAAATACTCGGCCTA
CTCTTCCTGGAAGTCCATTTATGCCAAAAAGCCAATTCTCCAAAGCGGAATAGTACGTGT
CATTGGTGACGGCAAGGACACCAACCTATGGCAATCCGCTTGGCTCAATGGGTTATCCCC
TGCGTGACCAACCAGCCAGGATCACTCCTTCGGACAGCGACCTCTTACTCCCAGCCCAAT
CTATGTTGGTCCATGGGTCCAATCGATGAGATGATTCACTTACGGGACATTTGGAAAAAG
GCGCAGCACTGGAACTGCTATGTAGGCTTTTGTGGGTTCGAATCCCTCTCTTTCCGTACC
CCCATCAACACCTAATTCACCAACGTTACCGACCTCAATGTATCAAATAACAATGAATAG
GTAAATTTGAAATTTCATTAAATATCAAGACGGAGCCTAGCAAGGATAGGGAAGGCAGTA
TCCTAAGATCTGCGAGAAGTGGTACTTTAAAAGAGAGCCACTTCGTAAGCGAATAGCTAC
TGAACATGCCGTAGTAACCCAAGGCTTACTTTAACCTTCTTCACCCACTAGAAAAGAATC
AATTCGCGCTTGATTTCATAGTTCTTCATTGTGTTCCTATCCCTATAAGGGTATTCATAC
TTCTAATTTTGGAAAATTCCTTCCTTGGAATTAACTCTCGTCCTTCACACTGTGCCGAAT
TTTTCACAACTATACCTGCCCCTTAGGACCAAGGGCTTTTTAACCACCGAATACGAGAAA
ATGTGCGTGAGATTGATTGGCGGGGTGCTGATTCAAGAGTGCGGGCAACTACTTTACTAT
ACCTGCCCCATAGGGCCACGGGTGATCGCACTTTCGAGTGATTCAATATACTCTAATAAT
TCGTTTTAAATCTGAAATCACAATTAGTTTTCAACTGATTAAAGACTTCATCCAACCTCA
ATTTATTTTTTCTCTTCTCTTAATTTCTAACAAGAAACAGGCATAAAAGAGGAAGAGCTG
GTAGGCTACCCAACAGAGGTAAAGAAGCACTAACGAGGTGCTAACGAAAGAGCACCATGG
GATCGGGGAGCAGGTAGCTCTCCCTCCCAAGCGTGATTTCTTCCATGTGTCACACTGCGC
CCACTGCCATAACAGAAGCGTTATTTCCCGTTGGGTGGACCCCGCGCCCCTGCCTCTGTA
CTAATGGGATGCCCTGCCAGACCCTGACTCGATAGTTGAACAGAAGACCGATATGATGCG
TCATGGGGATCACCTCAGCTATGAAGCACCAGTCATCTTTATACCATTTTTCCTTTGGTG
ATCGAGCGACCGGATACGCGACGGATGCCAAACTCAACTCAGATTCAGAGGTCAATGGAA
ACTGAGCAAGGATGTTCCGAAGTCGGAAATGTGACCCAAAGCGGTCGATGTGTTAAGCCG
GCTCATCTTAGGTCGGACAATCCTGGGAACGAACAAGAGAGCCAGAATCCCACGCCTCCC
GCTACACTACACAACCGGCTAGAAGACCCGAGTACGAAGTGGCCCTGACGGAACGGAATG
AAACTTAAGAAGAGAACTCAAGCGCTCATCTACCGGTAGTTGTCTGTACCTGTAGGTGGT
ACGAGAGCAGCCGCTCCCAAGCAGGAAGTTATCCAACGCAATAAGACAGTTCGTACCTGT
AGAAGCGGTTCCGGTCATCGTCACATCAGTCGGTGATTCCATTCCTCTGATTGTGCGATA
TGCCGGACTCCTTTGATTGGGTTTTCCTAACTTATTTCTTTAGTAAGGTGTTGCTTTCAT
TCGGTTTGAAAAACAGGATCATTGGACCTCGCTCTCCCCTTTCGGTCTTCCTTGCTTTTC
TCGGTTGCGAACTAGAGTCCAATTCCCAATCAAGCAACAAGATATAGCCGTAGTACGGAT
ACCGGCCCTCAGCTATCCAAGCCAGGGATCATGTTGCTTACCTTATGCAACAAGGTAATT
CAATGCATCCAACTTTAGGGACAAACGACCTTATAGGAATAGGCTCTTCGGTATAATTCT
GGATTGCACTTTCTTTTTTAACTTAAATGAAACACCCCTTCCTAAAGGTACTTCAAGTGT
AGTGAGACGAAGTGCTTCCCTTTACAGAAGCGCGAGGGGAACGGGTCTCATTCATTGGCA
GGGGAGTGCTCTAGTTGTCATTTTCAGTTAGGCTTCTTGGTTGGCTTCTTTGCCTTAGTC
TGCTCCTTGCACTAAATATCGTATGATACAGAACTTTATATGCCCTAGAAAGTGAACTAG
AAAGCATAAAGCGAAAAAACCGAAATAAGTTTAGCACATCCCGATGGGAATGGAAAAGAA
AGAGTGAGATAGATGTAGAAGATAAAGTGCTAGCTAGCAACAAGCATTCCTTTAGCTATG
AATCTTATTAAAAATGGGAGCATATAAAGAGTTCCACGCAATGACATTTGACGAATCCAG
AATCGGATATCACTCTTTCTTCGCGTTTAAGGTCAGATTAGCTGCTTCTTGCCTTTCATG
AAAGAGAGAGGGAAGAGCCCTCTATTTGAGATCTTGTGCCTATGAATCAAGAATACTTCT
TTCCTCAAATCGCCCCTTCCATTATCCCTTATGCCTTTCCTTTCTAGTATTAAACTAAGC
GGCCCAAGAAAAATAATGGTATTGTTTTCCGATGAAGGAGTATAATCATATCCAATCGGA
AGTTTTGATTGACTTGACAGCTTTCTTAGTATGGCATCTTTGTTCGCTGTCCACTGGCGG
TTTCGTATATAAGAAAAAGGCTTTCATTTAGGAGCGCTATTTTCATCCAACTAGAGATTT
CGTAAGAGAAGCAATGCCCAAAAGTACAAGAAATGTCTTTCTTGGTCAACAATACTGAAC
CTTTTCTTAAAGAATTAATTGCTAGGCGATCACTGAGTTCTTGTCGCCTTATTTCGTCTG
ATAGAAAGGGATGGTAAACCTCCGGATTAGCCTGCCCGGCAGTGGGTGGATTCAGCTCGA
TCAACTGGGATAGGAGTTTGTTTTATCTATTTTGCGTAAAGCCTTGGTGCGAAAGCAGTG
ATGAATGGGAGGGAGCAGCTTCAATAGCTTTGGCTGTGAAAACTCTTGGTCTTGGAGCAT
CAGTGTCATCAGTTCACCCAAGATCGGCAGGACAAATAACTACTAGGTTTGTGCCAGAAA
AGCGTCTTGCGTGACGATCAAGGGAAAGAGTTGAAAAAGAAAGAGATTCATCAGCTATGG
AATCTGACAGGTATCGGTATTGAACAGAGGGGGCAGCTCATATAACAGCAGCGGGACCAG
CAGAGGGGGCTGTTCACAAAGCATCCCGTGGTGCGCTTCGATCCGAGGGGAAAAAGTATC
GGGCTTAGAGGTATGGATGGTCCCCACTAAGGCTTGCCTACTGCTTTGTTACCAGAACAG
GATCGATTGAATCTTTTACCAGTGCCCATGCTCCTACTCGGCTGGTGCCAAATCAAAAAA
AGAAGTGGAAGCTTGCCCAGTAGGCAGTTAGATGTAACCATGCTGGCAGTACTATGATAG
CCTTAGAGCTTGAAGGTCTCTGTCCCTAGGAACGTGATGCTTAGATGCGAGGTTGAGATG
ACGGAAAGACAGAAGAGGATAAGCAGCTGTAAACAGGGCATGCCACAGCTGTCTTGGGCT
ATTGTCTTCTAATACAATTACAAAGTGGTAGCAAGCAGCTCTTTAAGCAGCTGGTTTGAA
TCGATCAAATGTGAACTATGAGACGCTTGCATTTGCCGGGAAATTCTCAGCTCTTTTTCT
GTCGTCACACCAGGGATTTGCCCCTGAAGTAGAGAGTAAGGGCTGGTCTTCATCTCGGAA
AGAAGCTGGCATGGGTGTCTCTTCATTTAAGACAGAGAGGTACAGGAATATCGTGAAATC
AAAAAAAAAGAAAGACAGTAAATCTTAACGTGCCCCATGCCCATGGGTCACTTCACTCAT
CCGAAGGCAAGATAAGAAGGAAGGCTTACCGGGGAGTTCAGACAGGAGCTCAAATAGCTT
AGATGATGTTCGAGATCAAGGCTATTTCCAATCAGAGATTGCTATAAATTGAATAATAAT
AAGTTCGGATTCCTCTTAGCTACTATGAACGAATGCTTTTTCATTGAACAAAAAGAATAG
CCGGCCCTTTGTTTTTGCTGTTACAGAAGAAGCAGCTTCTTAAATAGGATATTCCCTCCC
TCACAGCGCATTCTATAAGAACTTACTAATGCTAAGCCATACCGTGCGGGGGTTGAGTCC
TCTCTCATTGAAGAAGGAGGTGGTTGGCAGTTACTCAACTCCTAAAGATGTCCAAACATC
CGCGATTAGTGATGCAGCTTCTACAAGGATTCATACATAGATACGGCGGTCATTAGAAAC
CGCCATCTTTATCAAAATCGTCCCATAATTTTCTTTATATAGTAAGACTGTGGTCCATTC
AGCCGGATATCCTTAATCATCGTGTCTCTGACAAATGAAGTGAACTCTACATTGACTGTA
TCAACGATTCCATAAAAGGAGAGGAAAGCTACCTTAAGAAGTCCATTTCCTCCATCCCTG
GAGGCATAGGCATAGACGAAGAAAGCAGAAGCATAGGAGGGGATTGAACGAGGGATGCAT
CTTCTTAGCTCTCAAGCGAGGAAAGGGTAACTTGTTGCGAAGAATCCTGTTTTCGAATTC
ACTCTTTGAAGGAACCAGGCGGAAGGGAACCTGTTTGAAGGCGCAGATGAAGAAGGGCTG
CGTTCAAGATTTCACCAGGCCCAGGTTCTTGGAGTCACCATTCGCCCTGTTATTCTATTA
TTACCGCTGCCTTTTTTCGTGGGAATCCAGCTTACACTGAAACCAGATGCCATAAGGAGT
AAAAGAAAGTAAGGGCCAGAGGGAATGCAAAGAATGGAAGGGGAGGACTGAAAGAAAGCA
GCAACATACGGGAAATTGAAATCCACTCTATCAATGATAGAATTCAGAATAACCATAGTG
AAATGTTACAAGAAGATCTACCACTTCAACAGTTCTACAATAAGGAAGAACAAATGATTT
ACAAAGGGAAGCGAGTCCACCCGGGTACGGCTTTGAAGCGATCGAAAGACCATAGGAAAC
GAAAGATTCTGTAGTGTGGTCACAAAGAGCTTCTTTTTGCTCTGTTCCCGGGGCATGCTC
TTAAAGATAGGTGTCAGGCTAGCTGTCATAAGCCAATGTCTGGAAATTCATATATACAAA
TTTTCACACGTAGTGGCACCCCATTTCATTGGTCTTGTTCTTGCACCAGGAGCCCTTGAA
ACTCTATTAAAAAAAGAACCCCGGCCCTTCTTCAAGGCTGGTGTCCCGTGTTCGAATAAA
TCGCTAAATGCGCTTAACACACATTCTTTGGACTCACCCCCTATAGTTGGCCCTCTAAAC
ACCATGTGTTAAGCATACGACGACAGAGACGAGGAACTGTCTTTTGAGGATAGAAAACGA
CTTTTCAACGAACTCGTGTAAAGGCTCTAAAACAAAGGAGCTATCCTTTGGAGACAGACA
AAAGCAGAGGCTGGCTTAGTAATTCTCACCTGGATCAACAGAAAAAGCAACTGAAACTCG
ATCGATGGAAGTTGCTTCCCTCTTCTCTTGGTCCAGCCCATCCAATTGAAGTACCAGTCC
CAGGGTTTAGAGTATAAGTGCTTTGAGTGTCATCTCATCTGCCCTCCTCTAATCTTCTGT
CTCTTCGAGCTGTACCAAAAAAATAAGTTTCAGGGAAGAAATTCCAATGACTGGTTCTTG
TGATATTACTTATTATTACTTAACGAGTGACTTACTCAATAGATCATCTAGAGTCAAGAA
TAGAATGCTTATTACCTTAAATATTTGTAGTTAAGATAGTCTAAGATTTCAAGAGCCAGG
GATAGTAGGACTAAAGCAAGCAAGGTCTAAAAGGCAAGGTCAAGAAAAAGCGGGTGCGCG
AGCACCAGTTATTTAGTAAAGTACAGGGGAAAGAATGATCGTTAGCCGCCCCACGTAAAT
AGGTAGGGCTTAGACCTCTCAGCAGCGAGAAGCACTCAAAATGGCTCAAGAAGGCGGGAA
ATAGTTAAGGAAAAAGTACCCGATTGAATCAGCTCTGTTGAGAAGAATCCCATGCTTGAC
CCCACCAGGTAAGGAAACTTGACTAGACTGACATTTTCGAAAGCCACTCCAATTGGCTCG
GCTGCACCGACAGCAAAGCACTTAGCAGTTGCTTGTTAGAAAAGAGCAATTTAAAAAAAG
GAGCGGGAAAGAGGCCCACGTCCTGCCAGAGGGTTATACCATGGGGACAGCATAATTCTA
AGGATATAGCACTTCTATTATATAATAAGGAGATTACTAAAATAAAAATCTCCTAAATAA
CTTGTAACTTGATGGCACTTGTTCGGCTGCTCCTGGCACGAAAAATTCTTATCGAAGCAC
TTTTTTCTTCAACTGGCCTACCAAAGAAGGCAACTAGCCTGGCAAACAAAAAGAATAAAC
TTCAACTGGATTGACCTTGTCTGAGGGGTCTCCTAAGCTAAGACAGGCTTTTTCACTGGA
CGGCTCGAGAGGAAGAAAGAGGTATTTCAGCTGTCTATCCTTTGCCAACGTCAAGGTAGA
CTGATGGGGAATACTAGACAGGAGATAGAGTACAGGGGACTGAGGGAAAGTACAAGCTGG
CAGTAAAGACTCGGCTGTCCAAATTTGCTTGAAAGACTTCATTGGAAATAAACCTGGAAA
CATCCTTGGGTAAGGTATAACCAAGAAAACCACCTGGCACGACAGACATCAAAACAAAAG
AAATTTGAACTTCAACTGCAACTAAAACCCCCAGTATTATTATAGCTATTGAAGCTGCAA
CTAGCTCGCTTGCCCTAAACTGATTATCGGAGAAACGAAGTAAAAGAGACTCCTACTATC
CGGAGACTGATATACTGTCTTGCCTCACTGGGAACTTCAAGCATTATATATTCTAGGATA
AAGCAGGATTGCTACCAGAGAGAGGAATGACTATAGGCACGGAACTGAGAATCTATCTCT
AAGTAGTTTAATAAGCCCTTTCTTTGCCCCTTGGTTCGCTAGCTTACTAGCCTTCCCTCC
CGACTAAGATTTTGAGTTACCTGTCTATCAGAAAAATTCCCCAGTATTGCTAGTTTTCTA
TCTTTCCTTATCAAGTTTTATGGCTTGTCTTCCCTGCAGTTTTTTCTCATGTACTGCGTA
GGGCCTCTCGGCTCCGTTCAGCTTCCTGCTCTCATAAGCAAGCAACTGGATGGCCCTCAA
CAGCCACAAGTGCCATGAGTCTCCTGTCTCCTCTCTTGGAAGGCGAACTTCTGCCCACCC
TTTCTTTGAACCTTGTCAATGATCGAACTTAAAGATATGAACTGAGTGCCATTTGATGAG
TAACTGAGAACAAGGGAGAGGGATATGGAAAGGATGAAGTAATGAAAGACGAAGTCATTG
CTAGTAGTAAGGACTTGTCACGATCCATTGGTTCATATAAAATCCATGTCCTAGGTGTAT
CAAAAAACATTCTTTTCGCTAAGCGTATATAATAAAATAGAGTGAAAGGTCCACCCCGAA
AGGGGGTACTAACTAACAGCTGAGTCCTCTCCGAACCGCAGGAGATAGTTGCCCATCATA
CGGCTCACCAACTTCACTTGCCTCTATGGGAGACTCGCTCCGGGCAGGTTCGGATTACAA
TACACGGCTCTACGAAGGAAGGGGTTGGTGGGTTAGGAACGTTTTCAATATGATTCTTTT
TCCGTATTTGTTCGATGAGAAATGCAAGACGAAAAAGGAACCCATCTTTTCGACTGGGAA
ATGCGAGTCTGTTTTGTCCACTTTCTCCATCCCTCTCTATCAAAATGATCCAACAAAAAG
GAAGGCGAGCTTGTTATTCTCGTGTTCGATCTCTGCCCCGCTCGTTGTCACCTATGTTGA
AGAAAGGTTTGGAACCCTGTAGAGAATGAGGAGGGGCCAAGGATCTTCCTCTCAACAGTG
CTTCTCGGGGCTCCACTCTCCCCCCCTGAATAAGGCCCCGTTAGCCTGGGCGAGGGGATA
GGGAATAAGGATGGAAGCCCCCTTAACTCTGCCAGGGACTGGACAGGGGTTAGCTCTGTA
AATGTGTAGAGCCGAGTGTAGTGTGGTGTAGTAGTAGGCACTTCTAGGCCCCTTCCCGGC
TACTGGACCACTCCAGTGCTTTGGGTACTACGGACCCTCTGCCATCCATTGCAGCAGAGC
CGTTTCATGAGCGGGGGGGGGCTAAGCGCAGTTCTTTGAATCAAACGTTGAATGAAATCG
ATTCTTTTTTAGATATAAAAATCTAAATCGGATAGGATAGATGGATGGATCTATCTTTCT
ATTAATATATATATGACTAAAAAAAAATGGATTTCTTAAGTAGCGTAGCGCCCCAAATCC
TTGATTTTGCCAGGAAAGACTGCACTGCTTTGGGCCCAGGAAGCGAAGGGAATGAGCTCG
GCTGCTTATCCTCCACACTGATTTTTCTCCGTGCCCGTTTCGCATGCGCTTCGCGCGCCA
TTGGCGCTTTGCTCTCCTCTTATTCTTCATTGGACGGTTCGGATGGACTTCGCCGTTCTT
TCCCAACTAAAATAGAAAAGGCTGTATCACATCGAGATGTCGATTCGTTTTCCGCCCCCA
ATGAGATGGGGAATTTGTAACCCCCTCTTTTGACTTTCGTTTGGACCCTTCATCTTTCTG
AATGGAGGCCCGGCTCGCGTCGTTCCAACAACCGGCGGGGAGCACCTCAGTATACGATCG
CGCGCAGTAACTGGGAGTCCTTTTTTTTACACCTAAGGCTTCCATTCACCAAACCAAGGT
TCATCTCGTGTAGTGATTGTGGACTCGTACAAGGATATTGAGTAGACGGTTGATGTTTCA
GACTCGACCCTATCTTTCGTAGCATGCATTCCCATCGGTGTCGCAACGGATTCGGTAAGC
TACGTGTCCGGTGCACGGAGAACAGCCTTCGGTCCCCCAAACTGACTTACTCGTGGCAAC
CTTCCGGCCGCCCAACAACCTATAACGCTAGTCACTACTCCCACTGGGGCTAGGAAGTAA
GCCCCACAACCCAAAGCGGCGAAGAACAAATAGAATTTGCTACAAAAGCCGGCTAACGGG
GGTATTCCTACGTATGAGAACATAGTAATGGAGAAGGTAATAGCCGAAATAGGATTCGTT
TTGGCTAGAGCGCCCAAATCTGCTATATATTTGACACGGGTTTGCCGTAATGCTAAAACT
ATGGCGAATGCATCTATCGTCATTAATGCATAAATTAAGATACCAATTAGTAGTGATTGA
ATTCCTTCTATGGTTCCACATGAGAAACCAGTACGAATATAACCTACATGTCCAATTGAA
CTATGAGCTAGAGGTCTTTTGACTTTCGTTTGGGCCATGGCGGCCAGTGCTCCTAAAATC
ATAGAAGCAATGCTGCAGAAACAGAAGATTTGTTGCAATGTAGCTCCATAGGAACCATAA
ATAGAAACACGTGAAATATTAGCAAAAATAGAAATTTTAGGCGCAATAGAAAGGAATGCT
GTAACCGGGGTGGGTGAACCCTCATAGATATCAGGTGCCCACATATATAGAGTCAAAAGA
GATATGGAGTCCGAAGGGGAGGGGGGTTTTCTTCGGGGCTCGAGAGATGGAATAGATAGG
GCCAAAAAAGTTTTGAATTCGCCGCTGGGGAATTCACACGAAAGGGAACGAAGAATTCTC
GACGAAAAAAAAAGTGCTCTCTGAACCGAACGTGAAAGTAGTTTTCCATCAGACGGCTGT
TCCCGTAACTCCACTCTTTTGATTATATATCCAAAAAGGTCCGCTCTTGGCCATTCCACA
CGCTGCCTAGCAGAGGCGTGGTTATCTCAAGTGGATTCTCTCTTTTTTAGTAGATGCCGA
ACCTGCTGCCCCATTGACTAAGAAGGGGGCGGACGCAGCAGCTACATGGACCCCTTCCTT
TCTGTTGTTGCCAGCGCTTTCCCGGGCCGAGAAAAAAAGGGCAGGCAAAGCCCGAAGGCT
GCTATCCCAATAGGCCAGCGGGCGGAACGAGGAGAGGGCCCGGCAATCATACCACCGCGG
TCGAAAAAGCGTGTTCCCTTCAGATAACACGCACCGTAGGCCATCCTCGGCCTTCTTCGT
TTTCGATGAAAAACAAAAAAAAATCTCGATCTCCGAAAGCGTTTTCCTTCCCCCGCCGCA
TCTCCCTCCCTTCGTCGAGCCTTTCCTTTAATGGTTGGGGGAAGCATTCCCTTATCTGAA
CTTGGCGGGCATTCTTTCCAGCCTTATTCATTCAATCAAATAGGGGGTTGGTTTGAACAT
AGGATAGGCTAGGCTCAAACATGATTTGAAGATCCTAGCTACGCCATACGTTCAATACAA
AATCTGGAAAGCTGCGGGGATGACAAAAAGAGGGCGCTTTCCTGTGTTGCACTGAAAAAA
AAGAAACCTAAGAGAGAGAAGACGCTCTTAGGTTTCTTCCTCCCGCGCCCCCTAACTACT
TAAGCGCCCGGCCCGCGTTAGAAGGGAAGATTAGCCAAGCGAGAAAAGACAGAGGGAGGG
GGAGCAGCATCTTATTCTCTTCGCGAGAACTTCCGGATCGGAGAAGCATTCGGAACGGGC
TCCGCGTTCATTTCGTTGGCAGAAACGATCCACAATCCATTCGGGGCTTCGGGGAACCCA
AAGAAGTCTTTCGACTTGATTCATAGATTGAATCAATGATAGATAGAAAAAAGAGATCTC
GTTCATCTATCTTTTTTTCTCTACTCTCTCTAAAGAGGAATAGAATAGACATCCCCTTAG
ATGTCTATGTATCCTTTATCCCCTTTTTTTTAGCGTTATATCTTATCTGCTCTCTCTCTC
TCTAAAAAATGGAGAGAGAAAGAGCAGATGGATCCTATCCCCTATATCGAACACTAAATC
CTATCTATTGATAGAAAGATCTTCGTCAAATACCGGACTTTGCCTGTTTTTTAGGAATTC
CTCATACTCATATCCAAGGCAGCTTACCACAAGCACCCCACCCCATACGACTAGTTGGGG
TTCGCCTTTTTAATCAAACAAAGTCAGTATAATATAATAGAAGTAGTAGGGGCTTCATAG
CGACTTTCATTCTAAAGGAAACCGAAGAACAAACCTTTAGTCAATAGGAGCCCTACTTCC
CTCTTTGCGACCTCATCACTTCAAAGCGCAAACCAATTTCTTAGTCACCGGGCGGAGCGC
ACCTTTGGTACTTCAGTAGGGCGAGCTTTTTGATAGTGACTTCTTTCGTTTGGTAGGGCG
ACGAAAGAAAGGCTACTTCAATCTAGGAAACAGCCGGAAACTCGAGAGGGTCGCCTTTGG
AAGCGTTTGCCGGTAACCAAAGCGTCACGACATAATCAAAAGGAAGGAGTGACGCTGACT
GAATCCAATCCATAAACCCGGAAACGAAACAAAGTTCGTTCCCTTTCGTCAAGTAGGTAA
AGTAGGCATACGAACCCACTTTTGCTTTGCCTTAGACTCTATTGGAACAAAGCAAAGAAG
GAGGCGGAATGGAGAAAGGACAAGGGCGGTCTTGCTTGGCGCAAAGGCTGCTGGTTCGGG
GGTAGGGTACGGTACTAAAGGTCCTCGGACTTCCAGGCGGTTTTTCTTTTGGACAGCTGT
TCACCGTTGGATCTCGCCAATACAGCCCCCTATAGTTTTCGTTACCGAGATATCTTTTTT
TTCATTGTTCCCAGGGATTTTTTGGGTAATCCGCTCCCATGCTGCAAACAGTCAAATCTG
AACTAAACCTTGTCGCTCTTCTTTCCTCGCGGGCAGGAAGCACACCAGCAGCGTGCGTTG
CGTGATTCTACTGTGTTTTTTGCACTTGACTGGGTGGACAGTTGACCGGAAGAGAACTTC
GATTCGCCCGGCCAGCAGGCGGGCGGCGTGCTTATCTTGTGTGACAACACTACAGAGCGA
GTGGCTCTTCTAGGCGGGCAGCTGTGTGACAACACTACAGAGAAAGCGGCGCTTTCGTTT
AACATGCTATGGTCTCAACGCCCTTACGAGATAGTGATGAGTTTCACGCGCTCTAAGCCC
GGCCCGCGCGCGGTTAGGAAGATTGGCCGCAATCTGAGCGGTACCACCCACCCTACCCTA
CCACCTATAGGCGGCCGTCCGTTCTACAGCCGCCCGAAAAGGAACTGCAGTGATCTTGAA
TAGGGATCCTACAGCGATAGATAGAATCCCCATAAAAATACCACTAGATCGAGCACCAGT
GATTTCGTATCCGGTCAAAATCTTGGCTAATTGATCGAAGTGGGTAGCTCCAGTAGACCC
ATAGATCATGGAACAAATAGGGTGGGTAGGCCCAACCACCACACTACACGTATAGACGCG
AACCCCCCTCGTTACCGTACGTGCGACTCTCACCGCATACGGCTCGCACAAAGACTCCTA
AATCCATCCCGAGCCTTTTCTTCCATTCCACCTCTCCTCTCCAATCCTCGATCAAACTTG
CGTTCCCCAGGCGCTATGAAATGGGGGTCTTTCCTTCAGTAACGGGAGAAATCCCTTATT
CTAAGGTAATGTTTTGGGGCTTTCTATTTCCTATCAGAAATCTCAGATTTCCCATCAAGG
TTCAGCTGAATTCGCAAAGAGGTTCAGGGTTCGTAATTTGAGTAAGGATATTTCACCTAT
ATCAATTCGGGCTCTGATGAACTCTCACCATCCCTATGGTACTATGGCTGTACAGCTACA
GTACCCTATGAAGAGATTTTCCACTTTTTGTAGAGTAGGGTTACCGCGCTCTCTATCTAG
AATCGGCCATGTTAGAAGTCTTAAGGTAGAGATACTTTTAAACATGTATACACGGTCAGT
CCTACCCTTGGTTAGGACGTGGGTTACCTCTTGACCCAACTAGTTGGGGCCTTATTATAG
ACCTATTACGTAAGGAGTTGAAACCCAAGGAGTTGAGGTTACCTCAAGAAGATTTACATC
TTTCTGAAGGAACCAAAGACTTCCTTGAGTGGTAAATTCTCAGGAGGTGGACGCAGGATT
GGCTTCGGTCTGTCCACTGGTACTGGAGTACAGCAATGGATCCCTGGGTAACCATCCACC
AACTATTGGATGCCCCCGTGGTGATCCGAGACTACCAGATTAAAAGAAAAGTTTAGTTCT
GGGGTCTTCTCCTGATAGGCAAGTAAGGCTAGTCAACTCATATCAAGTATTTGTATGCTC
TTGTTCGAGAATCTGCTGCGTTCGGGCGGGAAGCACAGGAACTACAGTCTAGCTCCTTCA
ACTCATAGCTGATAGATATACCCTTGGATCAGTCGCTAACTGAACTCAAGAACTACTATA
ACACTAAGAACAAGCTTGTAGGAACTCTCAGTTAAGAGGTGTATTCTCTTAAAGCCGGAA
GTGACGCAGAACAGCTACACCGCTAGCAGGAGGGGATATTCTTTAACCAAGACCGGCATT
TTAGTGGAAGGGCGTGCTCCTCAACTCCTATACCCGGAAGTGGGAACTAGTAAGATGGTT
ATCCCCTCTCAAACAACAAAGAGAACACAGAATCAGAGCAACCATTCGAGGCTTCTGATT
CAACTCAAAGACAAGACAACAAGGAAGGGCGACCTATCAAGGAAGTACGAACTAGGATAC
TTCTGACTTCTCCCCTTGGGGCTCTCTCTTGGCTACTTTCGCTCCTAACTCTAAGTACGA
TAGCTACTTTAGATCATTGTAGTCCAGACTAAGAAGATTCTATCTTGGCTTGGCATCCTC
AATTCATGAATCATTAACTGGCTTTACGCGTTGGCCGAGACTGATAGAGCAACTACATAT
GACATTCTTATTTCAGACATTACTTCAACAGATGCGGATTCTTTAGCTGCTTCTAATCCT
ACAACCAACATAATATTCGGACTCTCCCACTGCTTTCGCCATACCACCCAGACCCGGGGA
TTAGCCCATGTCCGCTCATACCGCACCGCGAAGGCATATTCTATTATTCCACTTCCAGAG
GGACAAAAGGAAAAAACAAGAAAGAAATCTTAAATACTTTATTTCTCGTCCCTTTATCGT
TGGTAAAAGCTTTGGTAGCTTATCCGCAGGGACTTTGAAACCAATTAAGACTTGAAGTTG
GCTGCCTTTGTTATACGATTGGGAGAATTAAGATTAGGCTGTAAGACAAGTTTAAGAAAT
CATTTCTTTTATGTTTTATTAGAACCCCAGTGTTTTTAAATGATCTAAATTAGAACTTCT
TTAAGACTAACCCTAGCCCTAGTCTTAAAGGGCCAATCTTCATTCTTTTCTTGTTGTGTT
GACACTCGGAATAAAGAAAAAGAGAAAGTGACTCTATCAAGGGTTAGCTAGTTGCTTATT
CGTCAGAAGGGTTTATAGGGTTCTCACTTTCTTACGGGCAAAAGTAAACTTCACTATTCT
ATCCCGTGGGAGCTCTCTCTATAACCAGCACGCTGACTTTCTCATCTCAACTTCCTTACT
ATAAGAAATAGGAAAAAAGGGGGTAATAAACTCATACACCAGCTCCAGGCTTTAAAGAAG
AAAGACCTGCCTATAGGAGGGGCTGGTTCACGGTAATGAATGGTGGTATCGGTCGGGGCA
AGCACAGCACTCGTTCCCGCAGCTAAATAAGGAAGATGCACAGAAGGAGCTGCTCTCTCA
TCCGCCAGGGGACATGCCCTCGGTTGTTCTAGAATGGCTTGTTTTCAGATGCGGAATTAC
CGCTCTTAGGCATCTATGGAATCTGCTCTTAGGGTTCCAAACCTTACCCTTTGACTACTA
GAAGTGACATATAGCCCATTCTCTAAAATGGAATTTCAACATAAGATAGGATGCATACGA
TCGATATCTGCTCTTTGCTATAGAAAGATGAAAGGGAAAAGTACCACCTCATATCATCCT
ATCTATAGGAATATATTATAAACTATATAAATCTATTCGAATGTTCAGACAACTAAAAGA
GAGTATACACCCCCCTCCTATAGGTCATCCTCTCCCTCATCATAAGTAAAGTAGGGCCTT
TCCCTTCAAGCAATAGAACAAGTTCCCAGGTACCATTCTTTTGGAGTGCCTCTTTCTCTT
CAACCATAGCCCTTCTCCATTCAGGATGAGCAAGGGCCTCCCGTAGACTTTTAGGCTCTT
TTTGCAGAAGAAAGAGCAAGAGACCTGTAGGAAGGGAAGGAGAGAGGCCTTCAAAGCAAA
GGAAAGAAATGGAGTGATGGGATGAATAGTACAAGAACGTTTCCCTTATCTCAAAGCAAT
AGAAAGATCCATTTTGGAATCAGAAGAAACAAACAGGAGTAACAGGCAATAACGAAGAAG
ATTCAATATCCCCAGCCCCCATTCTCCAATTGATTAACTGATTGCGCCATAAAGACTAGA
GTGCTAGATTGATAGATGGAATGCTGACTCTGCTAGGCTGGATTTCTTGCTTCATATAGG
CTCTCCTATAGAAGATCGCTTGAAGAGGGCTGATTGCTACAGAAAAGAGGAATACGAAAG
AAAAGAAGAAAGAGTGGATTGTTATTGTTATTACGTAGTCTTGTCTTCAAGCTGAAAGCC
AGGAACAAGAAGACCGAAAGGCAAGGAATTCGATTCTATGCCTGGCCAGAAGCCAGAAGT
GAAGTGAGCCTTACAAGAAGCCGAAGGAAAATGAGACTAGCTAAGACTAGGGAAAGAGCG
GCTAGCTAACTAGCTGATAGAGATGGCAATTAGGGTTGCTGTTTCCATTATTTATTATAA
TTATAAAGTTTCAAGACCACAATAGATCTATAGGATAAGATCCTTATATTTACAGCGGAA
TGATATACAAAGTCAACAGATCTCAATGAATAAAAAATAGTATTTATGGCTACGCAAACC
GTTGAGGATAATTCTAGATCTGGTCCAAGACGAACTGTTGTAGGTGATTTATTGAAACCA
TTAAATTCAGAATATGGTAAAGTAGCTCCGGGGTGGGAAACTACTCCCTTGATGGGTGTT
GCAATGGCTCTATTTGCGATATTTCTATTATTTTGGGTAGGAAGTGTAGTTGCCAAAAGG
CGAGTTGAACGAAGGGCCTAGGGAAGTCGGGGCTGAGCAACCTTTCTTTAGCTTTTTCAG
TGGGGGAACTTGGCCTGGGAGGGGCTTCAGATGAGCTCCTTTGAGATCTCAAAGCGGAAA
TCCTCCGGTTTATGGAACACTTACAGAATATCGATGCACCGGCTATTCCCCATCATGTGC
AGCTCCTAGGATCACAGCTTTTATTGCATCAACAGCTGATTCAATTGCTAGTCCTCCAAC
ACCGCTTACGGATGAAGTTCCGCTTGCATTCTCTTCTTTTTCTTTAACTATGTCATATGC
TTTCACAAAAGGAAAGAAAGCTGGGCATAAAATGGTCGCTTGGAACTCCACTCTCACTAT
GGGACAGAGTCGTTTTACTATTTATATTTATAGTAAGGGGAAGTAGGTCGATTGAATTGA
TCCCTATCCCTACCAGTCTTTGGAACTAAATGGAACCCGGTCTCTTTGATATGTAGTTCC
CATTGGCACTGACCCAGAAGAACCACATCTGTCTCAAGCTCAAGCCGACCCAACCTGAAG
AAAACTACTGAATCAGAATCCGCTATTGGGATAGGAATTCAGCCAATCTTTCCCATTTGA
AAGCAAAATTCCCGGGAAAATGAAACTGTATCGATTTCAATGTCCGTCTATAGGCAAAAA
TTGACTTGCAATAAAAAATACGGGGTTTTAGCGAGTTGATCGATTTGAATGTCCGTTTAT
GGGCAGAAATATATTTGCAACTTATTTTCCCGAGAAAACGTGAAATAAATAAAGGAGTGA
AGTAGCCCATGCGTATATGGGATCCGAACGGTTAAGAGTTATGGCTTTTCGTTGAGGACT
TACCCCTTAAACTTAAGGAGCATTCGACTGAGATTAGATTATATTAGTGGGTAGCACTTG
TTGAATTGAATAAGATGTTCTTGTTCAGAATTAGGGAAGGTGGGATCCTATCTTTAGGAA
AAGAAAGGCCTAACGAAAGCTAGCACTCTTTTCAAGCCTATAGCCTATATATGAATTATT
CTCAGCCATCCATATGGGAGTTCCCCGCCAGCCTGTGGGAGTGCCACTATCAATAGGAAA
CAGACTTCTTTCCTCCTTATTCTATCAAACAAGCAATTAAATACCTTAGGATATCTCATA
TTTTACATTATTAATCTAGCATTGGACTCTTACCTGGACTAAGAACACTTCTAGTTCTAA
CAATACGTTTCATAACGAGCTAAACGTGCTACCAAATGAAATGGTCGAAGGTCTTTTCAG
TTCTCCTTCCAATTGCTGCAGTACTAAGGCCAGTTCTTACAGTTGGAGTCCTATCCTAAT
AGAATCCCTTACCAGCCGAGCTTCCCACTATAATAAGCGAGTTGGAGAAAAAAGGTAAAC
CTATCCAATAGCAGTCCTATGGTAAGCAAGCTCAGGTTCAGTATACATAGGATATGCTTT
TTCCTATCTCTGCTCTGGTTCAGAACCCTATAACTAACTAGGATTCCCTGGTAGAGCCAT
AGATAAAGATTCTTTTGATGTCTTCTCCGCTTGAGAGGGAAAGACGGCTGCTCTGTGAAC
AACCCTAGTTGCTGGTCCTGTTCCTGCTGCTAACTGCCACCTCTGCTCCAATACATAAAG
CAGCTGAAGCTATTGATTGTAGCAGCTCCGTCCCATTCATCACTGCTTTATGTTAAAAAG
AAAAGAGCTGCTCCTCTCCGATCTAAGCCCTCTCTCTAGTCAGAAATAGCGTCAGTAAGT
TAATCAGGATAGATCGACAGGCCAGGCCTTCTACCGCAGCGGGCCCACAGGCCTATGCCA
ATCTCTTAGGGCAGGTTCTCTTTCATCCGTCTTTCCTAGGTGCGCATCTCCATCTACTAA
AAGTAAGGGTGGTTACCATAGATAGATTGGGTCATTCGTAACCGATGCTTTAGCATAAAC
TACAGCTCTTTCATCAACTACAGCAATATCCGATGTAGCACATTCTCCCTCTTTCGCATA
TCCGATGCTTTGCAAGCAACCTTGGTGTCAGCATCGTCACTTGAGTCATCCTAGAACAAC
CCTGCCTATTCAAAAGAAGTACCTCACCTCACTTACGAAGAAGTAGTGGGAGCTGGGCTC
TCGATTCAGTTGGATAGCCAGTCTACCTAGGTAAGAGTTACGTCGACCCTGCAGGGTATC
CGAGAGGGGCACAATGCAGGCTGGAGATCATCTGGTAAGGAGAATCCCCAGGCTTTAGAT
AGTTTAGAGGGACTAGGCAATGAGCCCGGATAATCGAATGGAACTCTTCTTTCTTTCAGA
ACCTTTCTAAGGTCATATATGAATAAAGGTTATATATAAACGATCTGACAGGACTCAATG
GAGTTGCTTTTAAAGCGAGCGAGTAGTCTTTGCCAAAGTTAGGGGCTGTCAGGACTTAGA
TAGAAATTTCACAATGAGAGAAGTGTCAGAGTTCGAATAGAAGGTAATGGAGTGAAGTAC
GTAGCCCTTAGGAAAGTGCACGAGAAAAGGAAAAAGAGTTGTGAGTTTGACTTTCTCTTT
TACCACAATAAGCCGTGTAGTTACCGGATCGGGACAAAGAGTCGGTTTAGTCGGAGATAA
ACAGAGTCGGGTCGATGAACAGAGCCGATATCGACACCGAAATATATCACTGTCTTTGAC
GCTTCTAGGCAATATGCCATCGATTACCTCAAAACTACTTTGAAATTCAGCATGACATAG
GTACCTACTTCCAATCTTCCTTGAGAGCTGGGATAAGTACGGAATTTCACTCTGGTGGAA
TCGCTTCTATCCTTAGCCCGGTACCGAGGGAGGGCTTTCCGAGACCAATGCTATCAAGAA
GTCACTAGACTTACTATTATTGCATCGAGAAAGAGTTAAAAGATCTCCCCTCAATAACTT
CTGTTATTCTTATTCTTTTTTGCCGCTAGCCCTTCCTCTCTTTCAACGCTTGGCCACTCG
ATTGCTATTGTCGCCTTGGAGCCCGCCCTTGGCTGGTTTCACCCCTTCTCTAGTAGCCTT
GCCTGCAACCTTGAGAAATTATTGTGTGACTTATGAATGAAAGGAAATTCCTTGCTTTAG
AAAAGAGAAGAGCGCCAACGGCAACAGCTAATTCATCTAAATCAATGGCACGTGGGACAG
GTGAGGGAAGGAAGGGCGGGATGAAGCAAGCAGCCAATCCCTTGCTGGTTAAAAATTGCA
GCATCAGTATTAATCTTATAAACACCATGGGGTGGGGCCTGCCAACCTATAGGTGTTTGC
ACTATTTTTAGCTTCTCCTTCTTATACTCTTCGAAGAAGCTGATTGCTTTGTTCACCACA
TCCACAGGATAGTTCTGTATGTCCTGGAACAGCAGCAAATTTCTATCACTCCATAAAGCC
CATGCAACTACTAGCATAAGTTCCAGCTGCTCTTCATCAAGACACTTCCCCATCTCCTTC
ACCCAATCTGAGAAGTTGAGAGCCTGCATCTGTTGAGTATGAAGGGCTAATGGGCAGAGT
AGCCAAATGCCAGATGCCCAGGGGCAGCCCTTTAAAACATGAATGGTAGATTCAGGCTCC
ATTCCACATCTGTCACAAAGCAGGTCAACCTCCACCTTTCTTTTCCCATTTAACTCGTCT
TGCATAAAAAAAAACCACCTAAATCCACATCTAAAAGGGAGCCCGCGAGAAAAATGCCTC
CTCTATGAGATCTCGGTGCTACTGCCCAGCCCCACCTTAATTTTTTTCGAATTACGACTA
CTCGACTTTTTTTTCCTAAGCTAAGATCTAGGGGGGAGGAGCTCTTCTTGCGTAGTATAC
CTTTTACCAGAAATTCCAGGCTCGTATTAATAACCAGTATAACCCCGGACCTTTTGAGCA
AGCGCTATGGAGATAGCGAATGCTAGCGTTAGCCCAGCCATCCACATTGCAAGAGCTCTG
GGTGTTCTTTCCATTGAAGCTTCACTGGCCACCTCCCTGGCTTGCTCACTGAGGTGGTCT
ACTAGCTGCCTGACTTCTGCGGAAGAACTTGCCGGTTCCCCGATTTGCGTTGCCTCCGCC
AGCTGCTGTAACTCAGGGATGGGGGGTGTCTGTGCTAGACAGTCCCACCATATCGCGCAC
CCAAGATATAGCGCTGGTAAGATTAAGCTGAGAACTTCCGTGACGTGCTGCCCTTGCCCC
GACCCCGCCTGAGTGCTCTGTTGCCCCTGGTGTACCTGTAGCTCTCTGGTCTTGACCCAC
GGCCTAGGAGCTTTTTCTCTCGTAATGCCCCGTAGGCCTCTCTCGGGTGACCTAAGCATT
TGGTACTTCGATCTTTTATTAGGTTGGCGCCAGGTAAATAAGGGGCTCAAGAATCCATTC
CCGCCGGCATCTTAGTATATGCCATTCCTTCCGTTCCTAGGAAATTCGACCTGAGGCCAA
GAATCTGTATATGAAAAATCACTAGATGACAATCGAAGTCCCTCTTTCTTTATTCAAAAA
GGCTTTTCGCCCTCCACTTTGTGCCTTGAGGCTGGCTTTGAGGAAGAAAAGCTGCTGTCA
ACTCCAAAACCTCTGGGTCGGATCCTGCCCCACGTGGTCCTCACTTCAGGTCCCACATTT
CTCTTCCTTTGTTTGATTTCCCTCAAATCTCTTGCCCCTTCTAGGTCAGGTTCGTATTCA
AACCTTCTTTCCAAATCAGTCCTTGTTCATTTCATTCGTGGTGCTCTTGGCACAATGGTC
TAATCTGGAGGAGGGAAGTTGGATGTTTTTCTCTATTTATCATCACTACGGGCCATATGG
CCAGATCGACGTTGTCAGAATAATAGTGTGCCCCTTTGAAAAGGATGAATGCCCCACCCA
TGTGATATCTGCTAAAGGCTTCGTCAGTGAGGTGAGAATTTCAGCCCTATCTCTCCTTCG
GGGTTCAACCTCCTTAAGCGGTCAGCGGGCATAATTGAAAAAAGAAAGGCACTCTATGTT
CTCGTTCTCGGTGCTCCGGTCAAGGTAAATTCTCTACTTGTCTTCACCTTCGGACATCAA
GAAAGCCGAACTGACTCGCTGGCTTTGCTTTGTAAGGGCTTGACCTCTGATGTATGGAAG
TACGTGGTTGAAGTGAATTCCTCGGAAATGCAGCCGGAGGGCAATCTCTCTTTTGACCCG
GTCTGGTATGTCTTTTGCGCCAGCTTTCTTTCCTATTGGTTACGGTTCTCTTGTCTCGGT
CATCTCATTTTATGGTTTCAGCATATGGCTATGGTTCAGATACAGACTAAAGACTTTCTT
TCGTGCTTTGATCTCAGTGGAAGTCGAGTGGCTATTGCTCCTGACCATTCAAAGTAGTCA
TTCTTTTAAAACAATGCATGGCATGCTGTTCCAACTCTGCGTTCATGTCCTCATATTTGT
GATGCTCGCTTTCTTTTATTGCTTGATTGCTTGGCAGCTTTTCCAAATCTTCCGGATAGT
CACCGCGCCATTCATAGCCATCAGGGAAACTGCCCTCTTCCCTCAAGATGGTCCGTCTTG
CTTCTGCTTGATGGAAACTAGGGTTCAAGTTCAGACTTTTCGAAATCAAGACATGGCGGG
GGCAGGATTCGAACCTGCAATCTTCAGGTTATGAGCCTGACGAGTTAACCAACTACTCTA
CCCCGCTTCTTCCCCTTCTCTTTCTTTTCTTTCACGATTCCCACCTAGGTCCCTTTGGTT
GCTTGGCCGGGATAGAACCAGCGCTTAGTAAGTAAGCGGCGGTCTAACGACCCCCTAGGT
TGGAGCTATGAAGCTTACCTTATTTATTAGAAAGGACTTTTTCATTTCAGCTTGCTGACT
AGGGTTGGCAGCGAAATTCTTCGCGACCCCATAACATACGAAAAAGTTTATGAGTTCATA
AGCCCCCTTAGAGAGAGGGGCGACTTTGTAGTAATTGCGAATGAGCAAGTAGGGGGCGGC
AACTAAAGAGGTAGCGAGACTGACCGCAATTGCAGGTAGTTGACTTGCTTACTTGTTAGA
GTAAGGAGGAATAGGTTGACTTTCTTTTTTTTTGTTATGGAAAGTGAAAGTTGTTTCGTT
TAGTACGAGATCGCTTCACACCTCGCGGTGCTTACACCTCTCGCCTATCGAAGTTCTGTT
CAAAAACCTCGTCCGAGAACTTGTATAGAGAAGGATTTCCCGCGGCGCAGCAGTTCTTCC
ATACCAACTTAGCAGCCCGGCGCTGCTATTGGCATAACAACCGGTACACCATAGGTTGGC
CCAACCCAGTCCTCTCGTACTAGGGTTGGCTCCTCGCAGTTCTCCCTTTAACACCAACGG
TAGATAGGAACCGAACTGTCTCACGACGTTCTAAACCCAACTCACGTACCACTTGAATCG
GCGAACAACCGAACCCTTGGGACCTTCTTCAACCCCAGGATGTGATGAGTCGACATCGAG
GTGCCAAACGACTCCGTCGATAAGAGCTCTTGGGAGTCATCAGCCTGTTATCCCCGGCGT
ACCTTTGATCCGTTGAGCGAGAGCCCTTCCACACGGGACTCCCGGATCACTATGGCCGAC
TTTCGTCTCTGTTCGACCAGTCGGTCTCACAGTCAGGCAGGCTTATACCATTACGCTCAC
GAGCAGAATCTTAGCTTGAGCCTACCTTCGCACACCTCCGTTACTCTTTAGGAGGCATCC
GCCCCAGATAAACTACCCACCTCGCAGTGTCCCGCCCCCCCCCGAATTTTCGGTGCGGCG
GTTAGGCATCCTTAGACGAAAGAGTGGTCTTTCAGGATTGGTCGTTCTGTGTCATCACCT
CCCACCTATCCTACACATTCGATCAAGGTTGTCACTGCGAAGCTATAGTTAAGGTGCACG
GGGTCTTACCGTCTAGCCGTTGGTACTCCGCATCTTCACGGAGAATTCAATTTCACCGGG
TCCATGTCGGAGACAGCGGGGCAGTCGTTACACCATTCGTGCAGGTCGCTACTTATGCGA
CAAGGAATTTCGCTACCTTAGGACAGTTAGAGTTACTGCCGCCGTTTACCGGGGCTTCCA
TTCAAAGCTTATAACACTTCTCCTTCCGACCTTCCAGCACCGGGCAGGTGTCAGACTCTA
TACATCGTGTTACCACTTAGCAGAGTCCTGTGTTTTTAATAAACAGTCGCTACCCCCTGG
TATGTGCCGCTTTCCTAATCAAAAGATAGGAGAGCACCCCTTCTCCCGAAGTTACGGGGT
CATTTTGCCGAGTTCCTTCGACATGGTTCTCTCAAGCGCCCTAGTATACTCTACTTGTTC
ACCTGTGTCGGTTTGGGGTACGGTCAGTTCACCGGGAGGATCGCCCTCCCAATTCGAAGT
TTTTTCCTGGAAGTTTCAACCTTGTTGACTATGACAACAGTCGCGACTATAAACAGACTC
GCGACTATGGCAGGGCGGTACGCTCTGCTCTCTCGCGACCCCTACTCTAACGAGTAAGCA
AGTCAACTACCTTTTGAAGCGCCAGTCGCGTAGGGCGACCGGGCCAGGCCGAGTCAGAAA
GGCTTTGATGACTCAAGCAAGGTTCATATTAGGGAAAGGAGAGTGAGGGGAAGAGGGGGC
AGCCCTCGGCCCGATCATCCAATTCACTCCAACAGACAGGCATGGTTCTGTAGTCAAAGC
AACTTCGTCACTTTCGTGTACCCATCGGACGGCAGCCCTTTCGGGGTCGGGGCTTCCTTA
GGGACCGATTCACTCTGCGTAGATTGACTGAACGCAGAAAGCCTTCCACTGGCAGGCGAT
CGTGTTTTTCACAGGATTTCTCGTTACTCATGTCAGCATTCTCACTTCTGATATCTCCAG
GTGTTGTCACCAAAAACCTTCCCCGATTGACAGAACGTCCCGCTACTGACACTTGAAAAA
GCAACTTTCAAGGTCTCGTCGCTTCGGTGAATCACTTGAGCCCTGATACATTTTCGGTGC
CATGGAGCTAGACCAGTGAGCTATTACGCTTTCTTCAAAGGATGGCTGCTTCCAAGCCCA
CCTCCTGGTTGTCATCGCTCGATCACTTCCTTTTCCACTAAGTGATTGCTTAGGGACCTT
AGCGTACGATCTGGGCTGTTTCCCTCTCGACTTTGGATCTTAGCACCCTAAAAGTCTGTC
TGTACAAACGATCTAGGCCTGTATTCGGAGTTTCCCTGGGGTTGGTAAGGCGAAATGGGG
CCACCCTAGCCCATTGAGTGCTCTACCTCGGGCCATCGACATCATACGCTCTACTGAAAT
AGATTTCGCGGAAAACCAGCTATATCCGATCTTGGTTGGCCTTTCACCCCTAGCCACAAG
TCATCCCCGTATTTTGCCACATACGTGGGTTCGGTCCTCCAAGGCCTGTTAGAGCTCTCT
TCAACCTGCTCATGGCTAGATCGATCGGTTTCGGGTCAAATAGGAAGAACTAGAAGATTC
CACCTCTGAAAGGCGCCTACACCTAATGGCTTAAGCCGCTGTTCCCATTTTCTCGCTGAC
CCATCATGCAAAAGGTACGCCGTTAGAGTGAGTGCGCTTTACTAAATATCAAGTAAAGGC
TCTAAGCTCCTTCGACTGATTGTTCGCATCGGATCTCAGGTTCTCTATTGCACTCCCTAA
ATAGGGTTCTTTTCACCTTTCCCTCACGGTACTTGTACGCTATCGGTCATTGAGGAATAC
TTAGGCTTAGAGGGTGGTCCCCCTTTCTCGCGTAAAAGCGATCAGAATTCGAACACGCCG
CGTTTTACTGGGAAGGATCGAACCATGGGAACGAATCTACAGGGCTATCACCTTCTTTGG
CCAGATCTTCCAACCTTTTCACAATTACAGTTCACTGCGCCCTTTCAATGAAAGGGGCTT
GCTGGTTTTTCCATCATCCAATCCACAACAAATCGAATGAAACCTGGCGAAAAAGAAGTG
AACACTTTGCTGCTGAGGAATTTATCATACTCGAAAGAGAAACGAAGCTTCGTGTTTGTT
TTTCTTCAAACCCCAATCCGCTCTCGCTCGCCGCTACTAACGGGGTCTCGGTTGATTTCC
CTTCCTTTAGCTACTAAGATGTTTCAGTTCGCTAAGTTTTAAAAGTCCAAAGAGCGCAGA
CTAGCCGCGGAGCTTGGATACGGTTTCCCGATCGGAGATCCATGGATCACAGACGGTATC
TCCCCATGGCCTTTCGCCTCTGAAAGCGTCCTTCCTTCTCAATGCCCGGGCATCCATCCA
ATGCATTCTTTTCGATCTTGTACCCAGCAAGAAAACAAACGAATGCGCGAACGCGGCTTT
CGCCTCAATCCCTTGCTTGTTCGCTTCGCATAGGCTACACAAGCGGTACACTGAAGACCA
ACCCAATCTCGATGAGAATCAGTACACGCAACTACATCTCCAGATTCAAAGGGCCAGTGA
GCGGACGCTTTGTCATTAGAGTGTTATAACCTTACCTTAAATAGAGATTTTTTTTGACTC
AACTCGTAAAGGCAAACAAAAAAGGGATCCGCCTCGAATCAAAACGATTTATCCTCTCCC
AGCAAGAGGATGCGCGCCTTAACTTAAAAGAGCTAACGCGCTTTACTTTACCAAGGCTTT
CTCTGATAGGGGCTCGTTAGCCGTTGTTTGGGTCGAGCTCAAACCTTAGCACAAGCACTA
AGTAAGCCCGTGAAGGAAAGGCCTTTCTTTTCTACGCTACGATCTTTCTTTCTTCTCTTA
TGAAATTTCTAGTTACAGAAATCGATCATTTCTAAACCGGAATCTTAGGATACCACCACT
AATAGAAGGACAAGGACCGGAGACTTGAACACCAGATAGGCATTCACCAACAAAGACTAG
CACATCGCTTACTGATGAAAGACCGTCTGCTGGATACACCATTCCAACTACTGCTGAATC
GAACAAAATTGCGATTCTGATCCAAATTCTTTTTTTTAGGAGTTGGGGAATCTAGGCCTA
ATCTATTAGAATAGGTCTAGGCTGATTTGGCAGGTCGAAGCCTAAAGACTTTCAAGGTCA
AAACCATTCCGCTCGAAAACCAGCCTTCAAAGAAAGTCAAAGACTGGCGGACCGCATACG
CGCTTACTTTTTGTTTGATAGGCTGATCCCTAGGCTGAAACGGATATGCTTCTATCACAC
TCTTCTTTCGAGAGAATAGCCCCAATGACGATGAATTAGGGTTGTAGAGCGGGTCAATCC
TTGGAGCTTTCTCCATGCCCGACAGAGAAAACTTGGTGCGAATCGGGGTACATACGCTCC
TGCTCGTCTAACTAATGTACTAATGTAATTCCACGCAAATATGGCTGCCCGGAGAATCCG
TAGCTGCTAAGAGGGTCGAGCCATAACGGATTGATGTGGCGTAGCGGCGACTGGAATCGA
TCTGAATGAAGCTTCAAGCGTAGTTCTGGGGCTTCTCCTATACCCCGCCTATATGGAGTG
GAGGAAGATTAGGTGGGGAAGGTCATAGTGAAGTCAGCAAGCTGGAAAGTAGCCGCCCCT
CTTTGATTGTGCACAGCCCCTGCCACGAGACACCTAATCGAAGAAGCGCCTTCCTCTCAT
CTTTTTGATAATTCAACATCCAGTTCATAGAGAACTGCCTACTCCCACCTCGACCGAGAA
AGAGATCTAAGGCTTCTTTGAAGAAAGTAAAGCAGGAATAGATGGCCTGCCCCTAGCTCT
AAAAAATCTCTATATTTTGCTATCAAAGGAGTGCTTTCATTCCCTGCCACCCGCTTTTAT
AGGCTGTTCCTTATCGGCATCTCACGAAAAAATCTTTCATGATCCATTCTTCCGGAATTG
GATAGAGAATGGGATATTCCACTGGGAGGGAGAGGCGGGGGTGACATCAGAAGTAGGATC
GTCGAACGGATAGCAGCATCACATTGAGAATTGACTCGTCGGATTAACCACTTAGACGGA
GAGTTCCCCATATTCCATTTCATTGGCAACCGAAATAGATCTAAACAGCGTGCCCGGAGC
GAAGGAAGGGCTTCCAAAATGAATTGAAAAGTCAAATCAATGAAAGGCCCAGATGTAGCC
TTTGTGTGCGGAGCAAGCCTACACTGGCTGAGATGAAGAAAATGTCGACACCGATGAAAT
GTTTGAAAACATAGACAGCGGAAGAAGTCACTCTCAATCCGATCTAGCAAGAAATGCTAT
ACCGATAAAGTCAAGCGAGAGAGCTCATTAAGAAGGCCATCTTCCATCCGCCTTTTAGTT
TTAGATAGGGCGAGGCTAGTACGAGACTCCGAACCACGACGGATCTTGTCTTAGGAAATA
GAATGGGACGGGAGGCCTATCTGACCTTTTGTTTGATTCCATTTTCCAACCCTTTCTTTA
GAACCAACCTGGAATGCAAACAAGGAAGGAAAGGGCTGAAATCTCCATATCTGATCCAGC
AAAAAAAACCTGACCTTAGCAGTGATAGAGATAGCATAGCTGTAGACAGGGGGAGGGCCC
GGATTACCTTTTCTATTAGAATAAGGAAGGGAATCGCTTTGATTGCTTGCGACAGCTTAT
CGATGCTCGTTAGCGGTGAAGTCCCTCAAACCAGAAGTTTCAAAAGCTTTTGACTGGGCA
GAGAAATGAACTTTACATACTGATATCGCATACCGAAGGGAAGGCCTAATTGTACCACTC
CCCCTGACCTTCCGCCTGAACTGATAGAAGTTGGCTTGAGCTGAGCGTCTCTTACAAAAA
AGGTGCCCTAGTCGCCTCGGTGGAATGCATTGAAGAAAGGAATCCACTCTCCACCCTTTC
ATTTTATTTAATAGAATGGTAAGCCGGTCTTATTCTTTTATATATACGAGTAAACAACTT
CTGCTCTAACTCCTTGAGGAAAAAGTCTTGCATCTCGCCCAACTCCTACAAAGCCCACCC
CCGAAGGAGAAAAGGAAGTTATCAGCACCGATGTTACTAACCTTATGCTTCGCCAATCTT
TATATGCCACGGGGAATCGATCGGTTGAATCCGTTGCAAGCCTATCTTCCGAACCCCGCA
TCAAAGTCTTGTCACCGTGCCCGCTTGGGGTCTGTCTGAGTAAGGAAAGAGCTCGTAGCC
ACGTGATAGGTCTTGTCTTGTTGATAACCTGGAGACCGGCGAAGACTGCGCTCCAGCTGG
TGGTGAAGGAAAGGGGGAAGGAACTATAGAATAGAAGGAGCTGGACATGAACCGTCACGG
TCTTTCTGGTGAATCAGTGCTGTTTGCATGGCACTCATAGGCTCTGGGACTGATGACCTT
ACTCTTCTAGTCTTTTCCAGTAAGCCTTGTTGGATGACTCAGAGCTCTTGTGCTCCCTCT
TTTCAATATCCCTTTGCTGTCTTCGTAACCGCAGTGAGAGTAGGAGCTCAAGCAGTTGCC
GCTGACTAGCCGCTCTTGAGTAAATAGCAGCTCTTACCGCGCTTGATGGTGAATAAGCCT
TGGAATCCGTGTTGAGAAAGCATCCAATTGCTATTACAAAAGCATATCCCTTATCTAATT
AGAAGGAACTTCTTTCCGGCGAAGTGACAGCGGGGAAGGAAAGCAAGGGACTGATTACAC
TAGTCAGACATGCCCAGAAGAGGATAAGATCAGAAAAGGGCACAATGCCTCTTGAGATTG
TTGAATAAGCTATTCATCAATGCTCGAGTCATATTCTAGTAGACAAACTTTCTTCTTATG
TCCACCGGGGAAAAGAATACAAAAAGATTGATAGGCCATTCATTCCTTCCCTTCTCTCTC
TCCGAATCTTGCTCCCTCATTCCCCTCCATTCGGCTATCGATATTTGCGGAGTTGAAGGC
TTAGGCTTAGGTCTAGGTCTTCGCACCGTCTTGGAACCTTTTTTCTGAGCTTTTGACAGT
TGAGTCTCGGACGCTAACTAAGGAGACTACTGCATCTCGCTCTTATTATAAAAAAAAACA
ATAAAAAAGAAGACAGGTTGCCCTGCCCTGTCAGTCTCGAGCTCGAGGTCGTCTTTCTTG
TCTCACACAAGAGAAGCCTTCTTTATACAGACAGGAGTTAGATAAGCATGTAGCTTATGG
CTTTATCCTATAGATATATATAGAAAAAAAGAAACGAGGATCAGTCTTCATCCTTTCGCT
TTTCAAAGTGAATGATCCCCTCGCTCTTAACCTTTATGTGACCGCAATAGCAAGGGACAG
GAGCTCCCCCTAGCTCAGTAAGCAAGTGCTACAAACCTTTGAAACTAGAGTAAAGGTACC
CAGGGACATAAAATGCTAGGTTGTGAGGAAGTGAATCGGTTCTTACCTGACAGTTCCTAG
AATTGGACAAAAAGGTTTTGCACGTGAATCAGAAAAGGAAGAATACGATCTTGTCGCAAT
TGAATCCGTAACTGCAGCTATTGAGTCTGCTGTGGGAATAAGCGCCTAGAAGAGAGCTTT
CACTGGCTTTTTCTTACTATGAGGATGGATGTAGATATAAGTCGTCTCTTGGCCAGGGCA
TTAGCAGAGCAGCTTCCACTCCTCCCTTCGATAAGCTTCCCTTTTTGGGCACTGGACCTA
GTTACCGCTCCATGGGAACATCTATAGATTCCGCTATCGGGAAAGTCAGGCATGGAATCA
CGCTAAGGTAAGGTTTCTATCTAATCCATCTAGAATAGGATCTACTCTATCTATTTGATT
TTCCACTTCTGCCTGGCTGACTGAATAAAGAAATGGAACCATAGCTAAGACTGATCGATG
AGCCTTCTCTCTCCTTGATCTGTCTAGTTCTATTTTTACTAATCCGAATCTGTGGACTGA
GTGAGTAGCTAACTAAAATAGAATATTTGAGGATATAGGAGTAGGGCTATTCTTCGCACC
GAGAAAATCTTTTGTTAATCTCGTTATCTCCACGGGCGCTGGGTTAAGGGCAGAATCAGA
CCTTGGGGAACCGGTACGAAAGGGAGCTAGCTAAGGCAGCAAGCCAAGAAAGGCAGCATA
GTAGGCCTTTTAGAATTTTAGATCAGTTTCATTTGGCTCTAGACTACGATTCGATAGAGA
ACGATTTGGCACATCTTCTCCTGGTATGAAAGTAGTTAGGCTTGGTTTTCTTTGAGTTCA
AGATATTCGGCATAAGCCGTCTTTGCTTTTGCTCTTATCGATGTGATCCTTGTCTTTAGC
TTGGCACCAGGGCGGCTTGCTTACCTACCTTATGACTTTCGGACTTTCTTCTTTTCTGTT
AGCACGCATCCAGTGACCGATGAATCTGTTGTCGGAATAAGCGTAAGCGCAGCAAGAGAA
TTCGCAGCTTTTGTGCCTAAAATCCCGACTTTAAACTGGGTTGGCTTTCAAAGATAGAGA
CTATCACTGGATTGCTTGCTCAGTTCCTCAATCCAATTTCCCATTTGACTTCCTGACATT
TTCAAGAGCTTGAATAAAAGAAAGGCCTGCTTACCCGCTTCAACTTCAAAGAGGATTTCT
CACGGGATTGGTGTAACTGTCTTTCTCCCACTCGATGGATTGCTCCTATTGACCTAGCTG
TCTTACTCGCTGTCTAGCCCGCTCTCCCTGACTTTTTTATCCCTAGCTTGAAGGAGGGAG
AGGCTAGATGGCAGAAGAGAAGGCAATGCCTCCTCGTTCTTCGTTTTCGATTTGCTTATT
TTTTCATTTTCACGTGAAGGAAGCAAAGCAACCTTAGTCTTAGTCTGCCCTATCTTTTTT
TTTCGAATATCCCTTTTCGAAGCTTCGAGCCAAGGCAATCCGGAGACCAGTACGGACAGC
CCAAGCCCAGAGTTCAGCAGTCAAGTTTGTAGCAACTCCAATTCTAGCTGCATAACCTCG
AAGCCAGACGCCCTATCTTCCTCGATCCCACTCATGTTCGGATTCACTAACCATTCCCTT
TCTCTTTTTGCATGTATGATTTCTTGGTCGGTCGCTTCCTTTCGCTTTCATGCGGAAGGC
CCCCTACCGGCCAGAAAGAATTGTTTTAGCCAGAAAGAATTGTTTTAGATAGTATAGAGC
GTAGCGTTGGCTATGGTGCCATTTGCGAAGAAATGAGTTCGCTTTGTAGCCATACCGTAT
AGAGTGAACAATTCCTTTTAATTGTATGGGAGTAGCTAAAAAAGAAAAGCAAGCATTACA
GCGAAACGATCCTTCTGACTTTATACAGAGAGAGGAAAAGTAGCAATCCAAGGGTATGAT
AGATAGCTATGAAAAGCAATCCACCCGAAAAACTACCAGCTTCTTCAATGGGGATACCTT
TCCTTTTTTATATCCTCTTTCCTGGGATACTATCTCCTCTTCTTCTTTTGATTCTTTCTT
CTTTCTGTTTACCTGAGCTAATTCATTACTAGCTTTCGAGCGCTTGATCTGGCCTATTTG
CTGTTAGAAGGGAAGCCTTAACACAGTAGCAGATAAAGAGAGAGGATTGCTCGGCAGGGA
ACTTTCCGAGAAGCAGGGCTTACAAAGGGAACTCAAATTGGAATGCTTTCAAAGTAACTT
GGCCTATTGATCTTGACCAGCCTCGACAGGTTCCACAGCAAATGTAATTAGCCTTAAAAC
TATTCCCTCAGCCTCCACTCTAAAGTAACTATCCAACCTAAGTATATTTATAAGGGTGTC
CGCTTTCGCAGTTCTAGAATCATCCTAATCTGTAAACAATGCTCCTTTTACTAAAGCCTT
AACATGACGCCTGCAATCATCAACAAAGTGCTTTGCACTGACCCGTCCTCGAACCGGGGA
GCTGGGCTGAAGGCTTTGCTCTAATCGAAGCGTAGAAAAGCAAACCCATCTTTTACTAAA
AGGAAGGTCTTGGTTCTTTCTTATACCCGGAAGTAGGATCTATGTTGAAAACATGAGCAA
GGAGCCCTTAGATGTACATAGAGGATCTCTAATGGCGCTGGATGCTTACTAAGTAAACCA
ATGGATACTTGTTGAAGCAGCTTATTCTCAAATGGAGGCATTCTTGTGTGAGGAGCCCCT
ATTGCACGAAGGGAAAACTGGTTCTGAAGGAATGCTAGCTATATGCTTAAGAAAGGGGTC
TTCTTTCAAAGAATCTCCGTCCCTAGTCCATACCCACGTCTGGGGAACTTCTGAACTTCA
TGTTCACATCTTTGTCTCCCTCTTTCAAGTGAGTTCAGTTAGCCCTTAAGAAATAGGCAA
CATCGGTTCGAATCCGAATTAAAGCCTCCGTGACTTGTACAAATCTTTCTACGGGATTTT
CCTTTAATCAGTATCAGTATAAAGCCCGAAAGTCAGGTAAGCATGCCTAGCTTGATGCTT
TATAGATAGAATCTTGTGTTTCCCTCATCTCATTACGTAAGTTATAAGTAACGGCCATTT
AGGACAGTCCTGCAAGTTTTTCGATTTCAATTGACTTTATTAGCGATTAGTGAAATCCGA
TGTAGGCCAACTCCTCAACTAAAACGGAAGTAACGGTATGAAGAAGAATGAATAGGCACT
TGAAAGGCATTTCCCTCTCAGGGGAGTAGGGCATGATTGGGTGAGCTAGACGTTAATGAC
GTAATGCAAGAAAGAAAAGTTATGGGATTTGGCATTCATTCCTAGCTTTATGTTAAGTTA
AATAGAAGATCTGTCTGCTCTCACCTTTTGCCTTAGAAAGAGTTCAACCCACTTGATTGA
GGAAAAGGGAGTAGGAAAAGTACCGGAAAGTACGGATTCGGGTTCATCCCTCAATCAAGC
ACTACTTGAAGGATAGATTCAACCATACGCCTAGATCGGAAGGAGTACGCTCTAAGAGCA
GCTTTCCCCGTTCTGACCTATGCATTCAAGCTCACCTAACTTGGTTCTAGTGTTGTGACT
GGTACTCTACCAAATCAAGAAATTCTTGGATTGGTTGCTTCTGAGAGAGCAGCTCTTCCG
ACAGCTCGTATTCATCCCTTCCCCATGAGGACAATCAGCCCCTTGCTTTCATTTGAATAT
TTGCCCTCGCGCTTCACGGCTAGATTGGAGTAACTCATAGCTAGGGCTTTCTATTTCATC
AGGACGGCTTCTCCTCCACTGAGCTCATCGCCCCTTTCTATCCCTTGAGTGAGGTTGAGG
TCAGAATTCTCTTATTTAAAGAAAAAAAGGAATCTCTCTGACAAGGGCAACGGCTGGGAA
AGAAAAATCCCTTCTCTTTTTTTGTCTCAAAGAAATCCATTCCGGAAGCGGAAGGTCGGC
TTGGCCTTGCGTAAATCAGATATCTTGTCTCAGGCTACTCTCTTCCCTTCTTCGTAGGGT
ACGCTCCCAAGAAGATCAGGTGAGCCCGAAGACCGAATCAATGTAACTTACACTTTTCTT
TGAATTGAGGCTGTTATAGAGGCAAAGGCTTTTGCAATTCCAGAGGGCTCTCCCTGCAGG
CTCAATGTATGCTATAGCTCCAGAAAGTGTGAGTTTGGCCTCAGGATAGAGAGAAAGCTG
TGAGTTCTCGTTGTCCTTCGACCCCTTTGGCCACGTCTACCATTTCATTAAGTCAGTTCG
GTAGCTAGGTCAAGACCCAGCCGTCACATCAAGATCGTAAAATGACGTATATGATAGAGT
GGAACCAACGGCTTATGAGCTCACGCTTTGAGAGTTGCTGTAGCCTACCTAAGCTCAGCT
TTTTTCAGTTCAATCCAATCAGCAGTGGGATTAGAGAGCAAGCTGGCGTGGGGGCAAAGG
CAATAACATCCGACTCTAGTTTCCCATTATATGAAACTTCCTCGCTCAAAGATCGGCTAA
GATCGAATGGAACTTTCCCCTGCTCTCTTTGAAAGACTAGGCTGTGGGCTTGCATCAACA
GGAGACTCAAACAACACTTAGATTCTATATTAATTACCCCGGGATACTATACATAACCTA
GAGATCTACTAAAATAAATTCTTCATTCAACCCAGAATCGACAGAAGCATAAACGTACTA
TACTAACAGAAGAAGGACCCCTAGCATTTGTAGTCAAAAACGCTTTCACCGACGAGAATG
CCAGAGACTTCGAGATGAGGAGGGAATCGACTAAGACAAAAGGGAGGGGCAAAGAGTAGC
TGGGAAAGCGAGAGGATAGTTTTGGCTCGACCAAGCAGTCGTTTCACTCAACTAAACCAG
TCTTAGTAGTAGCCTAGCCTAATCTTGAGATTTCCCTTCCCAGGAGAGGTTTCTAGCTTT
ACTTCGACAGAAAGGGGAGAGATCGAAAGAATTGAACTAGACCAGATCGACTTCAAAAGG
AGGCTGCTCCTGATTCTTTTGCAGCTGCAGGAATATAGGTTACTGCAGAAAAGCAATCCA
TCCGGTAATGCAGGAAAGGCAAGGAAAGCAGTCCCGGAGTGGAACTGTGAAAGAAAATAT
CTATCATCAACATCATCACCGGTAGGGAAAGGAGTCATTCAAATAAAGAAGTCACAAAAA
GAATAAGGATCCGGATAAAGAGAAGAATCGGGTTTAGCGGTAATGGCATAAGCCAAAGCT
AGATCACCGGAGTTTAGGCAAACAAATGGGTACGAGAGAAAAAGGTTTTGAAATGCATAT
TCCGAAACCAGATAATCAACCGAAGGAGATTCCCCTGCAAAAAGGAGATGGCTCTAGTTT
CATACTAATCTTCGATTTTCGAGATTCCCTTAAGGCTAGTAGCTCCAGTAATCTCAGAGG
TGAAAGACTTGGTTCTCGGAAAGTCTAAACCCTTAGAAATTGACATGACAATCCAGAATT
TGAGACAAATTATCAAGAATTGCATTTAAAAAAGCAATAACCCCGCCCTGCTCAGCAGTT
CCCTACTCAGGATCTGGGAAAGGTTACCCGAAATAGGTCCTTAGGGAAGGATGCTGATCG
AAGATGGGGTGCCTCAGCTAGAATGGGAGGGTCCTTCCCCAGAGGGGGCCCCGGGCTCAG
AAGAGGCTCATTTATGATATGCTAATCAAATTGGTACTCGTGCGGAAGCATTTCCCCTAT
CATAGAAAGTGTGAAGCAGGCGAACCCTATGGGTCTTTCTAAAAAGCAAAGACAAAGGGC
AGAGGGGGACTTATCGATAGTCCAAAACTAGTGATCTAGGCTGCTATCTTTCTCCAGCAA
AGAATCAACGCATTGGCATGCCAAGTAGACTACAATTTGTGGCACCATATCCTACCTATC
CCGAAGGGAAGTCTCAAAAGTGGGATCGTAAATTGTTTTAACTCACTCAGTCTCCGACGA
AGAGAAGAAGGTTCAGCCGAAGCTAGAGCTGGGAAGGGCGGCTGGGTGGACATAGATATG
CAAGATCGTCTTACCTTACAAGGATTGGACTTCAATAGTAAAGCCGTAAAACAAGGTCTG
GGGCTTGAGTTCCAAGGTCCACTTCTGGGCATGTGGATAAGCCGAATCTTAAACTCCTGG
AAGGCTTTACTACCAGTGGGGAACTACTCCCTGAAAAGAGCTCTTGCGAACGCTACTCCC
ACTCGCTAAGCAAATGTTCTAGATCCAGCTATCTGAAAGCATGACAGGCCAGCTACGCCG
GCATACGCAGGAATTAAATCGATCGATGATGGCACCTTTGATCCCTTGTGGTACTCATCT
GGCTGCCCCTTTTTGGAATGGGATTTCTCAGGGATGCTTAGTTCGATTGATTTCTATAAC
AAGCCACTACTCTTAACTGTAAGCATAGCGAGTTAGGTATGGGCTTTCTTTTCACTACCA
GAATCAGCAGTTGGCCTATTGTTGATCAAAGTCTGGGTTGGCGGTCCCTAGTTATAGATA
GGCTTTCGCCTTCCTTTTTTCCGTCCAACGAGGTAGTCTTTGGAGAATTCTTCCTATTTG
TTTGACCCGATGCCGTACCCTTCATGTGTTCATGATACAGGGCCGGGGTACATATTCCAC
AAAAAGAAGGTTCGACTACGAGGATTGATAGGTTGTTCATTTTGTAACCTTCACCTCTAT
CTACACAGTTTCATTTCTACGTCTTCGACGAGCAAGACTGACATAGGGTAAAGGTACGGT
TACCCCATCAGATCAGTACCAGTGACACAAAGCTTACTTCTTATTATTAATATTAACTTG
CTTCTACTTCTGGGACAGGCTGCTAAGCCAGTTAGCTATTCATTTCGGTGTCAAACAAAA
GAAATAGGCATGGCATCCTCTAGCTCAGCCAATAAAGGAAGCAATTCAGTGGAAGAAAGG
AACTACCCCACCATATGGTAAATAAGGATTTAGCTGCTTTGCCGACCCGCTATTCCTTCT
TTTCTTTTAGGTTGCAGCGAATTTTTTAATGAACTTGTAGATGTAGAAGGTGGTTACTCA
TTCTTTTCCTATAATTGTCTTGTCACTCTCTATTTCCTTGTTATCCACCCTTGCCAATCC
GGGTATTCCTACTGATCTACTTCTTTCCGTCCCTTGCTAAAATATACATGATCAGTAAAG
AACTAGAGATGGTACCACTACTACTGACTTTCTTACTGTTGATGCCCCATTCAAAAGAAA
GGGGTGAAGCTACGGATGCCATTGTTTCCACTATAGCGGATGTAGTTTGTGTACCTGTAC
TTATACAATAGCTCATGTAGCGAGGGAAGTTCCAGTAGCTGGAGAGGAACTCCCCGATAT
CCCAGTAGTTAACGCTTCTCCGCTCGGCAATCCGTTAAATGATAAATAGACTAGACTCTT
GAAGCAGAGCACCCACAAGCTTTGAAAAGAGAGGAAGCAATGAGTTACGGAGTCACCAGA
AGGGTAATTAGGATCTGCTGCTGAACCAGATATCCCACCCCTTACGACCAGTAATCGATA
TCCCTCACTGCGAGCCAACAAAGAATGAAAGAAGGAAAGGAGGACGCGAGGAAAAGAAGC
GGGAAATTGCGTAGATACAGACGAAGAGGAAAGCAATCCCTCTTATCACGCTCATGCCCC
CTTAGCTTCTTAGTCAAGGTCACTTCGCTCCCTCTTTTAAGACAGCACTGCGCTTTTAGC
TTTAGCTTTTTGGGAATTACCCCGCGGGGAGAAGCAACAACTTGAATCAGCTGGTATGGC
ATAAGCTCTTGGTGAAATAGAAGCTCTTCTAACCGCTGCTGGTGATCTCTTTGCAATATC
CGCCCTTATCAATCAAGGTCTCTTTGTCCAATCATTCCCTTTCTCGTCATTTCCTCAAGA
GCTTCTTCGTGAACAGCAGATTCGAGGGCATCTATACCTGGTCTTCTACGCTCCTCTTCC
TCATCTTCGGAGATGTCCCATCGGTCCTTTAGTTCAATTTGTCCAATTCTCCCGGGCATT
GGCAAAAAAGGAAAGGTAAGACGGGTCCGGTAATGCAGTAAAATCAATTCAGTAATCGAC
GACACAAAACTAATGCACTCAAGCACAGCAGCGGCTGCTGGTGGAGCTGACAGGCTGAGT
GAGAGCTCCTACGATAGATGATTATTCAATGCCATCTCAATTAACATCGACCCTCCTCTT
CGATGAAAGACTAGGACAGTTAGAAAACGAGGAAGCCCGGGAATGGGGCGCAACTACGGT
CAATCCAATCAATGAATCTAGCAACATGGAATGTTAGGGCCCGGAAGAAGCACTTTGAGG
TCAGTTAAGACCAAGCCCTTTCCTTTAAGCTATAGGCGCTAGAGCTGGATGAAACTTATC
CCAGGGTTGTACAAAAAGAAAAACATCCTTTTTTAACACGGTGTGTAAAAAGTCTCCCAG
CTTTATCGTACGTACGCCAACCCTAGTTACCACCCGAAGCGAAGGCGGAGGTTGAAAACC
ACGCTAGCGTGATTGGGCTTCTTTGGCATTAGCGATATAGGCTTCGGCTTACCGAACCGG
AGTTTAGTACGAGATCGCTTCACACCTTAAAAAGAGAGCTCAGGAACTTCCCCCTTCTTG
CTTTTCAATCTTTCCTTTTCTCGACCTTTCACTTCATGGCAGGAAGATGCCCCACCACTG
ACTCGGTTTATCTCAAGGTCTGCTTACAAAAGTATTCCTTTATTATAAATAAAGGAATAG
CGCTAAGAGGCCATGGGGCCGGGAGGCATAGTAATCAATCGTGGTGACGAATAGCTTCCT
TACGCGAATTCAAAGGGTGACTCTTTACTCGCTTTCCAGCCCTACCTGAATGTAGGAAAA
ACTACCTATAGGTCTTAGTGGACGAAAACCTGGGAGAAAGCAATGATTAGATATTAGACC
AGTTGATGTTGAAGTAGGCGGGAAGGCTTCCCTATCGCCAATGGGTATATCTCGGTGATG
ACCTGAACTTAACGAAAATAGAAATTCAATACCAAACTGGTCTGAATGAAGTCCCTATTA
TATTCAAGTTGAGTTGGAACTTCTCTCGCTTAAGGTCGCATTACTAATTCTTTTTTTTAC
TCCAGACTTTCTTTTTATTCGTGTAACGAATAAAAATTCTCTTTGGTTTGTTTGGGGAGC
TCTTTGTCGCCGTAAAGGAGGAGTTTGCCAATTTTTATTATGTCTTTTATTCAGATTTAT
CGAGTTTCATTCTTTCGAACATACTCCCCTGAGAGGAAGAACATAAAGGTTTCTTTTTAT
GCTGGATCCACAGCAACTGAAAGCTCAGGGGTAAGGGTAACCAAGCGCGTAAAGCAGGTA
TTTTTCAATGTCGCATAAGCCTCCCCTCACTCATTCCAACCAAACTACTTGTTCTTGTTA
TAAATAACATCTTATTCTTGCATCGAAAAATGTTCACTAATCTGGCTAAGATTTAACTTG
GTAAAAGTTTCCATGCTTTCACTACTTGACTTGACGATAGAAAGCACACTTTAAGCACAC
CGATTTCTTATTTAGAAGAATTCCTTGGTAAAGTCATTTGCACCATTGAAGAGCTAAAGC
GCCTTCTACCTTCTATATTGGCAACCACTAAGACTGAGTCTTTCTCTTTGGATGATGCCA
ACAGAGGCAGAAGTAGAAGCATCTCCGCTTTATTGACCTGATTAAACATTTACCTTTCAT
TCATGCTAATACTTGTTCTAGTAGACACAAGGTAGCTTCCCCATAGAATCTTGGGCTAAG
CTAACTCCTTCTCTCAGGCTACTTTCAATCTTGATCTGGACTCACTAGGCCCTTACTCCA
ATAGACCCTTGTAGCCTATTGGTTCAATTCCTTTCATCGCTCAAGCGATCATATTGATCT
CGCAGGATCCCTATATCCATTCCATCTCAATCCCATCCTAAGGGGTGCTAACACTCCTTC
TAGAGGTTGCGAGAAGTATGCTCCTTGGTCTATGACCTTATGTTGAGTCTATCTCCACGG
TCTACAGTTCAGATATCCATGTTGTGGCATTGCCTTCCTTAATTTATTCTATAAGCTCTC
CTATCGCATAGTGAGCCGTTATCCAATGAAGGATGCAGAATTGCGTTCATGCAAGGGGGA
TGGCATTCCAAGGGTTCTTTTTTACTTTCGACTGAGCGTACCAAGAGGTAAAACCTTTCA
GTGGTTGCTTAATGAATTGCCTAACAAGCGCGCACTAAATAAGGATTTGTCCTTGACTAA
TGAGGATCCTTAAAGCGAATACGAATAAAAGTCCGTGCCAAACCCCAGACCTTATTAAAG
GCTTCCAAGGGCTTATTCGACTGTCAATCTATCTTCATCGAGCGGGTAAATTTACCTTAA
TAGGTTGCTTTGCTATCCCCACGTATTCAGAATATAACTCTAATGATGCCAACAGCAAGT
GAGCTAGAAAGATATAATGAGTCGCTTCAGCAGTCAGCGAGGGGCAAGGCTCGAAAGGTC
TCTACCAGGTGAAGCTAGATGAAAATATGCTTGTTTATTTTATGGAAGCTTGCCCGTAGA
CGTACACTTCGTATGCTTCTGCGCTCTACTTTTGCTGGCTTACTCCTTTACTTTATGGCG
TACTTCGGGGACTATCGCACATGACAGGAGCTGGTTTGCTAGCGGACTTCTTTCCAGACC
AGAAAACTGACTTATAGATCCTTTTCTTTTGGTTTACGAGTGAAATCACCTGATCTAGCG
AAAAAAACGTGGTTTTGAAACAGATTCCATTCCTTTGAATTTATCGTTTATTCTTTAAGG
AAAACCAATGATATCGGCTTTTTCTGAGACAGTTTTTACTGTTACTGATCCGAGAGTGAA
TCAAAAAAGGAAGAAGTTACCTTTAAGTAGATAAGCCAGTCAGCGCCTATGACTAACTAC
TGGTTACTCTGTAATCTCTTTCCTTTCTTTCAAAGAATACACCAACACCAAGGAAGGCAA
TCCCGCAAAGGATTGTTTAGAGTGCAATAGCTAATTGGCAAGCTAGTTCCGCCCGAGGAA
GCAGGAGCAGCAGTAGCTGCTGAATTACACTAGGGGAAATGAAAAGTCTAACTTCAAAGT
CAAATGCGTTAACAGAAATGAGAATAAAGACTCTATTCATATTCATCCGAGACAGCTACT
CGAGGCGGTCTATCTGATGAGCTTTCTTTTAGGAAGTGATTGTAGCTGGACTAGTGCCGA
ATCTCTTGTCTGTTGGAGGTGATTTTCTTGCGCCCTTCTCTCTTTGTTCCCGTCTTAGTT
CTATGCCGCATGCTCCAGTAACCAGTAAAAGATCAGTCTGCCAATGTGGATCGGCAGTGT
GGTCTTTATAGTAGGGAAGTTGGTCTATCCGGTCCGGTAAAAGACTTAAACCCAACAAAA
CAAGGGCCGACCTATCCATAGGCTAAGGCGCAGGAGTCTTCTTGCTTGAGCTTTTGCTGT
AAAAAGGAAGTGAGAGTGACTAGGAGTAGGACTTTGTTTAGGCTTTCCTTGCTAGGTTAA
AGGGCGTCTTAGCAATTGAAGAAGAATCGACTGCTGGAGAAAGGTTTTAAGGAAGTTAAT
CAATAGGAGAAGGTATCTTATGGCTTAGGGAAGGCCCCAGCTGATTGATCTAGGATTACC
CGAGACTTCAACATACATGTTTGGCAGCGGCAAGGAGTGTTTTTGACTTTCAAAAGAAGT
GACGAGATTTCAACCCACCAACTGAACCCTTTGCGGTAGCCGGTGTCGGCTAGCAAGTTT
TGACAGGTATGGCTCCGTCCGAGGATCAGTTATAGCGTAGGTAGTGACTAGATGAATTGA
CGGTCCGGCCCTCATTCCAGCGAGGAGCGACTCATTGGAGCTTCGTTCACGTCCTTGTCA
GGGGTAGGCGTGTTTTTTCATCGATATTGGGTTGGTGGTAAGTCAGTCAGGAAAGCCGGG
TGTGGCGATCCGATCAACGAAAATAGGATGATAAACCTTTGACGAGTATTCTCCTAAGTG
CACACATAACAAAATTGTCAGCAGAAGAAACAAATATATCGGTATGAAATCTATTAGTAT
AGGAAAAAGTCTTCATTGGCTAGTTTGAATCCCCCAAAAAGGGGAGTTTAGTGTCCCACG
GGCGTAATAAAAGTCTTTTTATAGGCGGCTTCCTCTTGAACTTGGTGGCTGAATCTCCTA
AAGGAAGGGAAGTCCCTCAGGGAGAAGCTTTTGAGTTGGGGAGAAGTGTACCGCCCTCGA
TCAAACTAGAAATTAATTGCATAAGAGAAGAAAAGTTCACAGAAAGAACGAAGTGCTCGA
CCGGAAGGGAGAGGATGGGAAGTAGTATGTCCGGTTCACTAGGTTCTACCACTGCAGGGC
TCAATCATGTTAGTTGGGCTATATGCTTAACACATGCAAGTCGAATGACGTTTTCTTGGA
AACGGGAGTGAACGAAGGACCAACGAGGATTCAGGAGGAGTTGGGGAAGAAGCGGGGTAG
AGGAATTGGTCAACTCATCAGGCTCATGACCTGAAGACTGCAGGTTCGAATCCTGTCCCC
GCCTAATCATCTGAGGCCGTAGTCAGCCTCCATCTTTCAGATTCGTAAGTAACTCAGTGA
GTGCTTTCCTTTTCCCATGTCTTTTTTGGCCAACAACCAACCACAATCAAAACACTAAAC
ACTAGTCCTACTCCATCAGCTACAGGCTTTTCGGAGTGTCTGGAGGGCAGAGAAGCTTAG
ACCGCTGAAGGAACTTTCTTATAGAGTAGGGAAAACAGTAAACTTAATCAACTCCGTATA
CGAATAGAAACAAAAGAGAGACAAAACAGTCAATGTTGAGTTGAGCCATCGACAACTCTC
GTGCAAGCACAAGGAGGAGTAGCCCGATGCTTGTGAGTGACACGGAGAAGTGCACTTATT
ATTTATAAAATAATAGAGAAAAATAAAAAGTTCGGCGAATAGACCGATTTGAATCGAACA
CTCAACACCGGCGTGGCGTTTCCGTATGTTTTTGATCAATAGAACAGGAAGAGGAGGAAA
AAAAAGCTTATGATGAGCATCTATTTGAGTCGATTAATCATCCCTTGCATCATCCTTACA
CCGGTTCTCTTGTGTCTTTATTTCTCTTTCGATTGGTTGGGTTTTTCTTTCCTTAAGATC
CAAAGTCTTCTCTTACAGACTGGCCTTCGCGCTCTTTTTCGGCTTGTGGGTTGGGAGGTT
CCCCTCATGATTCTTCTTTGTGTTCTTTCGGGCCTCGATTCCGGGTATACGTTGCACATG
ATGGATCCAGCAGGAGGTCAGCCTGCTGCCAATCCTGCAGCGGAGCAACCCTCAAACGTG
CCTTCAGGCGCATCGACCTCGGGCTGGAGAAGTTTCGAAGAAGGTGTTTTGTTAGAATCT
TCAAACGAATCCAGCGAAGCGAGCGTGAATCAGCAGCCTGTGATTCCCGAACTTGAACCT
CCGCTTCTCGATGACAACACCCGGCGAGCAGAGCTCGCTGTTCGATTGAGGGCGAATTGG
TGGGGGATCGCTTATAACGAGCGAATCCTCGACTCCTTCGTCCGGAGTCAACTTGCAATC
GAAAGGCACATAGAGGCCGCACTTGTGGCGGACGGATATTCCCCTCAAGTAGTCTTTGAA
AGAAGACATATGATTCGTGGCTTTCTTTTCTATCCGGAGGGGCATGCGCTGAGTGAAAAC
GCTTACGCGGGTTATCTGACCAAAATTGCCAATTTTGGTACAAGGCAAAGCGTTCCCTAT
CAGCGGGTGATCCGAGCCGTCCATAACTCTCATCTCTTTTTAGATTAGATATTCTCTTTT
TCTTTCAATAGCCGGCAAAATGACTACAGGATCATCGGTCTACTCTACCTCAATTCACCA
TTTCGAACTTTATACAGAAGGTTTTTCCGTACCAGCTCCTTCTACCTATACCGCTGTTGA
AGCACCTAAAGGAGAATTTGGTGTCTTTCTGGTCAGTAATGGAAGCAATCGTCCCTACCG
TCGTAAAATAAGAGCACCTGGCTCTGCCCATTCACAAGGACTCGATTCTATGTCCAAACA
TCACATGCCAGCAGATGTGGTCACCATCATAGGTACTCAAGATATTGTGTCTGGAGAGGT
GGATAGATAGGACTACGTCTTGCTCGATCAGGACGCTAGCTTTATTGCGAGCCAAAAACC
TTGTTTGCGGCATTCCCCCGGTCAAATGGAATAGATATTATAAATTATGGAATTCTCTGT
AAGAGCTGCGGAACTAACAACTCTATTAGGGGAGCACCCCTATCTTTCTACATTCGTTAT
TTTAGTTATTGTAACCTTGCTGTTTCAAGCTTACAAGATTGGGTTTATTTTTCAGCACTA
CAAATACGTGAAATTGGTAATGGAGTTCAATAAGAATAAAAATCTATATTGCTTCCAATT
TCGCGTGTCCCATAAAGGGATAGAAATGGAATTTAAGGAAGAAAGTACTAAAGGGGAATC
GAATATTGATAAGGGCCCTGACCCCGACAGAGAGGGAAAAGGGAAGGGTCAGGGATCTGA
TTCCCATAAGGCAACCGGGAGCCCTGACTTACTAACAGGCGGGAGCCTCGGAGGTGAAGG
AGGTAATGGGGTTGTTAATAATACGGTATCAAAGCCGCCGAAAGGCCAGCAAAGGGTCGA
CACCCCTGACCCCGACAGAGAGGGAGAAGCAGAGGGTCAGGGATCTGATTCCCAACTCAA
GGCAACCGGGAGCCCCGACTTACTAACAGGCGGGAGCCTCTACTTCTTATTAAGAAGTAC
CGCTCCTTGTGCGGCGGACACCCTTAACAGTCCGCTAGATCAATTTGAGATAATCCCATT
GATGGATATGAAGATAGGTGACTTGTATTTCTCATTCACAAATCCCTCTTTGTTTATGCT
GCTCACTCTCAGTTTGGTCTTACTGCTGGTTCATTTTGTTACTAAAAATGGAGGAGGAAA
GTTAGTACCCAATGCTTGGCAATCCTTGGTAGAGCTTATTTATGATTTCGTGCTGAACCT
GGTAAACGAACAAATAGCCGGAAATGTGAAACAAAGGTTTTTCCCTTGCATCTTGGTCAC
TTTTACTTTTTTGTTATTTTGTAATCTCCAGGGTATGATACCTTATAGCTTCACAGTTAC
AAGTCATTTTCTCATTACTTTGGGTCTCTCATTTTCTATTTTTATTGGCATTACTATAGT
GGGATTTCAAAGAAATGGGCTTCATTTTTTAAGCTTCTCATTACCCGCAGGAGTCCCACT
GCCGTTAGCACCTTTTTTAGTACTCCTTGAGCTAATCCCTCATTGTTTTCGCGCATTAAG
CTCAGGAATACGTTTATTTGCTAATATGATGGCCGGTCATAGTTCAGTAAAGATTTTAAG
TGGGTCCGCTTGGACTATGCTATGTATGAATGATCTTTTCTATTTCATAGGAGATCTTGG
TCCTTTATTTATAGTTCTTGCATTAACCGGTCCGGAATTAGGTGTAGCTATATCACAAGC
TCATGTTTCTACGATCTCAATCTGTATTTACTTGAATGATGCTACAAATCTCCATCAAAC
TGGATAGTTATTTATAATTGAACAAAAGCGAGAAGCGAAGTTTACCGAGTTCAACAGAGG
TCCTGAATCCTGGACGTGATATCGAAGGTAATAGAACAAAGGAATGGAGGGGACCGGTCA
CTGGCAAGTCTGTTGGAAGAAGTCCTGTAATAGAAGTCGAGTCTCGTTTCAAGCCTACCG
CGTTACCTAAAGCGGAAAGAGGATGGAACAAGTGACTTCATGCAGTTACAGCGGAGGAGG
TATAGTCAGCTAGTTAGTGAAAGCACATACTGGCTCTGAAAGAGGTTCATCAACTACGGA
GGATCAATTAGCATTACCTCACCATCATGCCCATGCCATTAGTTTGACCACTGGCATTCC
CCTTACTCAGGACCTGGTCTAGTGAATCCTCTTTAGCATAGTGGTCGGTTTTGAAAAGCC
AGCCAGCGCCCAAAGGTGCTATCAAGTTTGGTTCGTGTTAAAAGGATGTCATTGTTTTTG
TACTATATCTTTCCCATTCCCAACCACTAAACCAATAACCTGCATTGCATGAATCTGACT
TCAATTCAATCAACCAAACGGGCTATTGATAAGGGAAGTGCTGAGGTTACGAAGTTGTAT
TCTGTTCGGGAGACATGCATGCTTTTAGCACCGGGGGACAAGCCACCTCCTTTTGAGGAC
CAGGAAGGGATTCCCGAGCTAAGGCTAATAACAAAAACTGGAGTATCCAGTACTGATGGG
AATTGGCTTTGAAGGAAAGGACTTCTTTATTTTAACATAACTCTTTCGAGATGCCAAGAA
TCTCACTCCTTTCGGAGCGGTAAGAAGCAAGGGAGGAGTGCCGCTTAGAACAATGATTTT
TTAGTTCAATCACCCGCCGAAGCGAATCCTTTTCTTTCGAAAGAGCCAAGCCAGTAAAAA
AAGTAAGTAGAAGGGCAAGGTGACCACAGAGAAAGAAAAGAGAGGCATTACCAGAAGGAA
AGTAGTCCAACAAAATGTCTTACACACCTGTGGCATTTGAATGAAAGTAGTAAGTAAGTG
GCCAATAATCTTCTAAGTTGGAGTTACCAGCCCTATCAGTAAGGCAGCTCATGGGAATTT
CTTTAAGTCAGAAAGATCCCCAGTGTCATCCTCTTCGTCTTCTCGAAAGGAAACGAGTGA
CGAGAGGGTCGAAAAGATAGGACCACTCTTTAGTAAGATAGCTTCCAGTGAAAGAGTAGA
ACTCATTCTCTCCATTCAGAGAAGAGCCCAGGGACAGGGAAGGAATCTTCTTTTCTATGA
GACCTGAGCAAAGTCTCGGCTAAAATCTCAAGACTAGTGAAGAAGTAAAGAAGTAGCAGC
CACAGAGGGAAAGACTGAACCGATTCTTCGGAGAACATTACGCCGGAAGGACTAGAGCAG
GTACGACAGCCTTAAGGACCACTCCGCTGCTAATCACCTTCGTACTTGAGGACTTCGCGT
CACATGCTATCAAAGGGTCTTCCGTTCCGCTCTACTTAACCATTTAAGCTACCCCCCAAA
TAGAATTGGGATTGGGATCCAACAATTAAATAATAAGAAAAGGACTAGAAAAACCAAAAA
CGAGTGCCAGAAAGAATGGCTAGTGCCAAAAGCTTTGCCTAAAGCTATGAGTCGAGAAAG
ATTTGTATTTGACAGATAGCTTACCCCGCTTTCACGGGAAGGGTCGCTTCGCTCGGGGAG
TGGAGGGGAAGGAGAGGACAGGTTCAGCCGTCAGAGTAGAGTAGTGGAGCCAGAAAGGAA
AGAATGAGTAGTACCAGAGAGACATGTTACGAAAGAAGGAATCACCAACCATAAAGAAAT
GTAACTGTCCTGGGATATAGGAAATTCTTCACATCTTCTCTTATTCTCTTTATGGTTACC
CGGTAATGCCCTATCTAAAAGCTACTGGATTATTGTATGATAGTCTTATCCTTTTCCTTC
CCCAGCTTGAAGTAAACCCATCTCTACTCTCTTCTCGGAGTTTCACTGTGGAACTAAGGC
ATCTACTTCACTATTGAGTGGGAATCCCGGATCTCTGTCTGAAAGCAGGCTTTATCGACT
TTCTTTGTCCGAGACCCATACATTTGTAGTTCGCACGAGGACACTAAAGAAAGCAGCTCT
AACTCCAGAAGCTAGACGATCGGTTTTATACGTTCATTCAGGGGATGCGGAAGCAAATTA
CCCCGATCAAGGAAGCGAAAACAAGAACTCTTAATCAGAACCAGCGTTTTCTGCTTTCTT
TCAAAGGGGTAGTGAAAAAGGCGAAGGATGAGGCCTCACGTTCAGACACTGCCTTTGGTT
CATTACCCGTTGAGAAGGCAGTAGAAGAGGTAGCATTCGCAGACCAAAGCAAAGACGGCT
GGGGATTCTTCATAGCATAGCAAGAAGGAAGGGCGTGCTTAATACATAAGGACTAGTAGA
GGCAGTAGAGGTCCTTCACCATGAAGATTGTATGCTTTCCCTTTCACTCTTAAATGAAAG
CTAAACGAAACCGATTCCAATCTCTTTTCCATTCAGAAAGAGAATCGATTATGTAGCTCA
CAGAAGGGGTGATCAAAGAAGTTTACTAAGTGAATGGGAATCCGATAGCTCTACCAGCCT
TGGAAGAGTAGTCAGAGGCAATTCGCTAATATTGAACCTTTTCTATCATCTTTCTTTCCT
CAAGCATGAAACGGAGTTGAGCGGTAGGCATTCCTTTCCGGGAAAGCGGATGCGAGTCAT
AGAGTTCTTCCAGTAAGGAAGGGGAATCCGCAGGCAAAGAAAGGCTTTTCTCTTTCATAG
TGGGAAAGGGAAACCAAACGAATCGAAGCAGTCTTCTCTCGCAAGAAACGTAGGCTTTCA
AGCTAAGCTAACGAGGGCTCGTCAATGGCTTGGCTTCAGGTCTATGTTATGGCGAATGGA
AGCGCAGATTAGCAGGTCTCCGCTCGACTAAGAAAAGAAAGAAGATCGTTTATGGACGTA
TTATGCCATCAAAGGCAGGTCGAAGCAACTTGGTCATCAGAGTTTCCGGCAGGCAATCCA
GAATCTCATCCATCCTTTGCAATAGTTCACCCAACTCTTATTCAAAGCCCATCTACACAC
TCCACTCCTTTTGTGTTTTGAGTTTGAGAAATGAATTTCTTAGTACCATGTCTGTGCATT
GGGTGTACGATGGAAGGGGACATATGACTATTACCAGAGCTCCTAGGAATACCGGATCCA
AGCAATCTTTTACTAGACTTGAAGGAGGTCATAATAATCAGTTTAGGGAGTGGGGGTACA
GACGGGCATGCAGAAAGAATTGTTTCGAAAGGAAGTCGCGAGAGAAATATAGTCAAAGTA
AACAATGATATTGCTGAGACGGGAGAGAGCAGGAAAGGAATGACAATCTCCGTAGGAAGT
CTCATCTTAGCTATCGCCCACGGCTCTTATAAAAGGCTTTGGTGAGGGAAAACTGGGGAA
TGACCATACGCCCTTTGTGGCTGCTAGTGAAGTGGCAACTGGATTGCCTAGTGAAATTGA
GGGCTGCTATCTTGCTCAGTGGATTGTTAGCCAGTTGCTTTTCTCCCTTGACCTTGCTAC
TTTCATAGCCATAGCAGGAAGCCTGGCAACTTTCTTTCGAGACATGGTTGAAGAAAAGGC
TAATGCCCTGACTCCAACGGCGCCTACTCCTTCAAAGCCCTAAAGCGGGTGTTGTTTCGG
GGCACTCTTAGGCTAGCGACGTGTTTCCCGGTAAGAAAAAGGGTACCTCCCTGAATACAA
CAAAAGAAAGGCTAAGAAAAGAAGAAAGAGGAGAATGCAAAAGAAAGTGGGCACTCGTTT
CGTTGGTTCAACTCCTCTCTCAAAGAGAAGCGTAGGAATCCGCTTATACCGAACAGAGCT
TAGCAGCCACACCTACAACTTGAGATGTTCCCCTGTGAGCCTTTTATCTTATAGTACTGC
ATTGGGCACAGATGCCAGGCTTTCAGCCTTTCATAGGTACGGTTACCCCGCCTACTTGAC
TACTTGATGAACAAGAAGCAAACTCTCCTCTGGCAGGAGGTCTCTTTCAGGAATCGGAAA
ATATGCAATTGCAATAAGGGCTTACCTGGAAAAGTCCTAAAAAGCAAAAAAAGTGCGTTT
CTATGAGGGAAAACTCAAGAATTGGAATTTGAAAAGAGAAGTGGAAAGATAAGATGGCTT
CTTTGTTCTCTTAGAAACTCATCTACTGCTCAAACCTTCTTCCTAGACTTGATACCTTAT
GCATAGAAAAAAAAGATAAAACAACCTGGATCCGGGAAGGAATTCAGTAATCTATTTATT
TCATTATATAGGGTAACAGCTTGTGTCAAAAAGAATGCACCGCTTCTCCTATGCGATACT
ATAGCTCTTTGGTCCCGTTTTCGGGTCATCCTATGGCAGAGGTGTATTGTCACTTCGAGA
GCGGCATCCGCATCTGTCCCTTTCTCAACTGAATGAAATTGACCCTCCCGTCCCTTTCGC
TTGAAGATCGAATGCCTTGCGGACCCTTCGCTTTCGTTTCGTAGCCTAGTCGTAGAGCCG
AGATTGAGTGTTGGTTGAGGACTTCCGCCTTGGTAGGAAGAATCACCCACAGCTCCTTGA
TTTGGTGTGCTTTGTTTGATCCGTTCTTATTCAATGGAAGATCTGGTTGATGGATTCGAA
CTTGTGACTGAGAATGAGTTCTGCGGTTCTCAACGGCCATAAAGAGAAAGTCATTCTTTC
TCGGTCGCCAGTGCCTGTTGCTAGCCGGTTAGGAAGTCAGCTCCGTCTCAAGAGTAGCTC
GCCAGCAGCTGTAGGAGAAACAGCAATAGTATGGGTCAACTTGCCCAAGTATTGATGATT
TGATTTCGTTAGGCGAGCAAGTCCAGATAGAGATAGTCCACCACTGGAACAATATCTAGG
AATGCTTGGTGCCTGGTTCGGAAGGAGTCGTTTATGCTAGAAGAGAAGCCCCCGGGGGCT
ATTACACAGACTAGGAGACAACAGGAAATTCCTTTGTGGCTACTTACTTCGGGCAAGTAT
CCTTTGACTTGTTTTCTGCTCTGATCGTAGATCTACTACGGCTGCGGCTTTCTCTTCTAT
TGCTTATTTCGCTACTTCCATCCTTGAGTCTTGGGTCTCGTGTGAGTCTTCTCTCCCAGT
TGTTGCTTCTTTCTGGGCATCGCTCTCTGTTTTTACAAGCAAGTAAGTAAACCTCCTGGC
TTGGCTCAACCTTATCTCCTAGAATAGTTTACATTCTTCATATTATGTGTAGCGCACAAT
CATGCTTACCGATAAGCAACTGACTAAACAGGAGAAGGGACGATGTATATCTTCCGAATG
TTGCTTGCTGACTAGGGTTTGATTCACTCCACAGATGGAGAACATGGAAAACGGATCCTA
ACAAACAACAAGAGTTCAGTAGGATCGAGAATAACGACGGCACCTGGAACATCGCCTGAT
GCTGAGGGATCCGGATATTTGATTCCAATAGAACATGGATCCTTTTAATGAGACTCCGTT
ATAACATTGATTATTCGCCTATGGAAGAATATTCAATCTTTTCCCACTACGTGGCTTTCC
CTTTCTATTCGTAGATCGGGGTGGGGGGAATATTCAAAGAATTTCATTGCCTGTGCTAAC
AAGAATAAGAACCAGTCTAGTAATAGAATGTAGCTATGTATCAACTTCACTGCTGTAAAG
TGGGTCAATTAGTAAGTCAGTTCTTTCCTTTGGCTAGATAGAGTGGAGTGAGGCGAAGAA
GAGTTCAGTTTCAGATTTGGCTAGTTGTTAATGTTAAGTTGCATGATCTTTCTCGATGCG
AAAAGGCGATTCAATCGGGGATGGCGACTTTGCGAAAATCTCTTTGTTCCGGTTCTGGCA
ATCGGTTTAGAGAAAGCCTTCTTTCAGTTACCTATTGTGATCTCTTTTCGGGGGGCGGAC
TATAGAAGTTTCTCGCCCGGATCACTTTTTTCCTGACTACTCAAGACATTGCTTTCGCCA
TGTTCTGTTAGCCTTATCTCCTATTGGTCTTAGACCATGCCTTTTGAATTTGGTTTAGGA
TATCCGTAAGGTTTATTAGCCTCCCCTTATCCAATCACCTTGGATTGACTCATCTTAGAA
AGGATTTGATGAGCCAGTAAGCTGACAATGCCCCCCTTCCTTATAGACTAGAGGCGCTAG
CCCATCCCTCTTTAAGCAGCAACGGACCTCGATTCCTACTTGAATCCTTCTTCCTTTTTT
GCAACAATGTCACTTTACCAATTCTTGATATTGGAGAGCTTGCTTACCACCACTTACCGC
ATCCGATTGACTCATACCTCCAAACCAGGCCTGCTCTCTAAGCAAAAACAACCTATTATC
CGCTCGGAACACCGGTGGCATCCATCCGCTCGCTCAGCTAAAGAGCGGGAATGAGAATAT
CCATATCAGCTGGGCTTATCAGGAATTTTAGGCATTTCGATCAGGATCATGATGGACCAT
TTCATAATTGTCTAAATAACATTGACCCCCCCTCGGTCAGCCTTTCTTTGGCTAAGCTGA
TTCAGATCGATTTATTAGAGTGAACTTTAATCTCCTTTACTTTCAGCATAACTCTATCAT
TAAAAGATTGACACTAAGCGAAGAATGCAGACTCAAGGGCACTTCTGGAAAGGTTCCTTT
GATAAAAATCGGTACTTGAAGTCAGAAAGAGGTAGAGCTGAGATAGTTATTGCAGCTGAA
GGAAGCTAGCCACAAGGAAGGAGAACTCTTAGATCCGGATCCCAGTCCACGACTCTATTA
TCACCCCTTTCTGGTCTCTTCTATCAATTAATCATGGGAGTGACTTTCCTTGTGTAAGCG
AATCCCCCATTTAAAAATAAGAGTGGTCAGGAGTGTGTGCAAGGCTGTTTTCTTTATAAA
GGCCTAGGGTAAGCGCAGTTTCTTTACTTTCAAGCCTTTAATTAAGTCTCTTGGGTAAAT
AGGGATCCTAGGCAATCTAGTCAGTTAAGTTTCTCTTCATTTTCCGAGATAAGCACTTCG
CCTTCTCCTGGATTTGACCCTTCGTGAGCTGAGGTAATCCCCCCTCTGGTTGCAGTGGCA
GTAGCCAGCGAGTAAGACAGTGAAAGCAATGGCTAGGGATTTTCTTCTTGACAAGGAGAG
GAATCGTTTTGGACTTTTGCTTCTCCCTGGTATAGAATAGATTACTTTACCCAGAAAACT
TCTCTTTCTTTAGAAGATCTAGTAATAAAGCGGGATTGGAAGATAAAGTTAGCTAGTTCA
AGCAAGGGCAAATACAATTGAAATCTCTGGGGGCAGGGACTACCGTTAGCGGGACTGCTA
CGGCAATAACTAGGAAGGACTAGTCGTGATGAAAGGAAACTTTCATTGTATATAAAGGGA
AAGGGCAAAGAAACTTCTTTCATCAAGCATATTAGCAATCCGTGTAAGAAAAGAAGCAAC
TTCACAAGCGAAAACCTCCTCTTCTCTTTGGTTGCCCGAGTCTACTAGTAAGATTCTTCT
TAGCACAATTTCTTTCCCGCGCTTGGGATCATAATAGAAAGTATCAAAGCAGAAACCTTT
CCTATCAGGAAGAGGTGGCTAAGGCGATCAAAAAGAAGCCATTCGCTTCCCTTCCCCGAG
CAATAGGGGCGATATCTCAAGTAAGGTCTCGTTCGTCTCACAGCAAGTCTCCTGCGATCT
ACTCAAGGGTTCCACAGAGTGGAAATGGGTTCAGAAAATATAAGGTCTAGTCGGACCCTT
AAGGAAGTAGCTAACGTGGATGCTAGGTCAGAAAGCTTTTAGTCCGCTTTCAGTAAGGAT
TCCCTTTCATAGGCCTTCGGAAGAATAGAAGAAATAAACCAAGAAGCAAAACTGTCTGCG
TTGCGCTGATTAAGAATTTGTTCGAGACAAAGCAAAGAAACGAAGCTGACTCTCATGAAT
GGATGTCCGAGCTTATACCATCATAAGGTTGGGGGAAGGAATGTGGTACCGAACGGCTAT
TGTGTGTCACCAAGTACTTCCACTTGTAACTGAGTAAGGTAAAGATACATATTCAATATA
ATGGCCGTCCTTAACAGATGATTGACATATGTAGAGTTCCGTCGAATCCTTTTGTTCCAA
GTAAGCGGTATGGATTCTCCAACCAAGGCTCGTGTGACCGGGATGACGCTGGATGGTTGC
ATTTCCTATAAGTTTTGAACCCGTCCTGTGATAGAAGGGTTTAGTCGGTCTTCTAAAAGT
GATTGTTTTCACTTTAAGGGGGGATTAGAGGTACCGTGATACGGAAAGTGAGGTAAGCTA
GCCACTATCATCGGGGAAAGCTTATTGATTAATAGAAGAGGAGTCATCCAAAAAGATGTT
TCAACGTCATATCTCTTTCTTGAAAACAACCTATTCTTGCAAACAGCTTACTCTTAGGTA
AGATTATATTTTCCTATTATCCCATAATATGGATATCAATTCCTTATCCCCCAAAAAGCA
AATATGATTCTTCTTTCGATTTGCTACTTTCTTACGAATTGATGGAGGTGCATAGCAATC
AAGTTATCCCATAAAGTGCATATTAGGTTAATCATCTTGTCGGCTTCATTACTCTTCTTC
TCTTCGCATCGAGCTAGAACTCGGTAGCGAGTCTGTTGTCGACCTTACCGAGGGCGCCCT
ATTCACTCCAGGATTTGATTTGAACGAGGAAAGTCGTTTTGGCTTAAGATTCTACTAATA
CTAATAGCCGTCCATTTGAATCGTGCAACTTTATATCACAGTAGCGGAAAGCATTCGTGA
TTTGATCTTCTTATATAATAGATAATATATAAGAGAATTTGTGATTCAATCGATTCGATT
CTCGTTCTCACCCTCGAGTCAGGAGAGATGATACCTTGAGAACAGTAAAAGCAGAATCCT
ATTTCCTATTTAAGTAAGTAAATAAGAAGTCTTTGTATCGTCCCTTCCCATGTCCCAGCC
AGGGTAGGCTAAAGCGCTCAAGAGAGAGTAAAGGAAGTTACGGAGGAAGGTTTTTTCGTA
GCCTTTGACTTAACTGTAGGAGCAAAAGACTAAACGGCGTCGTCAGCTTGATGGTAAGAT
TGTTGATGGCTCAGCGGAAGGAGAAGAGGTTCAATCCATAGGCGAGGTGGAGACTTCGGT
ATAGGGTCGCCTGTTCGGCGCGCTACTGCTCTTTGGCTCCTTGACTTTAGTTCATCATTT
CTTTGCAACTCTCTTGATCAATCTCCTCTCGTTATCGGTCGACCTTCAAGACTTGCTTAC
GATAGGAGGGACTCGAAAGGCTAATCCGTGAAAGACGAAAAAAGAATTCCATTCCCAATA
GATCAAGCCGAGGTAGTAGACCAAATCGTCTATCAACGTCCTCCACTTACTCCACTAGGT
TGGCGAGAGCCTTGTTACTATAGTTCGCGCTACTGAGATCATCGTTGATTGGGAGAGAGA
AAGCTTTTGCGCTTGGGATCCTGAGCCAGCAACATTCTTGTTTTAAAAGACGTATAGGCA
AGCCTTTCTTTATTATGATCATATGGATCGCTTTTCGTGACTTTTCTTTCCATAGGCATA
CATTGCAGTCTAACCTGCTTTCTAATTTTAGGGGACCGAGAATCCGTCTTTTGATCCCCC
TCGAGCCTACTCTCGTCTTTCGAATTAAGCTTCCGATTTAGTTGGTGCAGACGCTGAAGG
ATCAGCTGACACTAGATAGGAAAGGGTTTCGATCGAAGCTCTCGAACCTGTTCCGAAGTC
AGTTTAGGATTCGGTTGGTGTTCCGACATCCCGAATCGAGGTGGCTCTAAACTCAGGTTT
GCCTACCTCTCTAGTTACAGAGAGAAGAGAGGGGCTTCGAAGCCTTGCCTTAATTCAAGC
TAGAAATAGCGATAGAAAACTAGCCATATCGATCTAGTGGTGACAACGAAAAGGCGTTTT
TTTAAGCCTGAGGGGCAGTGAGCGGGGTAGGATAAAGTGAAAAAGAATGGTATTTGAACC
GGTGTGGGCATAGTCAGGCACATTAGCTGTTCCAAGAGGTAAGAACCCTAGTCTGTGGAG
ATTCTCCCTTTTTCAAAGGTTCTAGTGAAATGGGTGTAGCGGGAGGACTCCAGGGACAAG
ATAGGGCTTCGAAATCGAATTTCCTCTGTCCCAGCCAGGCCTTGGTCCTTATGATTTGTA
TTAGAACGGCCTAGACCATGGGAGCTTGGGGATGTCATTTAGGGGGGGCTGGTAAGAGGA
GGCTATTGGCAATCGCTAACTATCTTAATCAGAGCTTATTAAGACCCCTGTATTTGACCA
TCTATCTTTGTAAAAGCTATCAGACGGAAAGAGAGCAATAGACTCCCCTGCTTCACCTGA
ACCCTCTATTCATTCAACAGAAGCCAGGGGCTGATTGAACGTAATGGGTTGTCTCATGCG
ATTGGAAGAGCACGAGAAGGACAAGCTACTGACTTGAGACTTCCTGTTCTATTGGAAGAG
AGATGAGATTCCTTCTTTAATTGAATCGGGGAAGCACTTCCCTTTTCCAGCCTGAGAGTT
CTGTACTTTCTGCCTTCAAGCCCTGTTTCATTTAAGCTTCCACGCATGTAAGGGCACGGA
AGAAGAGCAGCCTTTAGGTAAGGAAGGACAACCACGGGAGAAGGAAAGGGGGAATTCCTC
CGGGAAAAGCCCGGGAGAAAAGTAGATTTCTAGGAGATAGGAGGAGTCCCGCCCAACAAG
AGGCCTGGAGCTGCAAGCAACTCGACTAGAAGGAGCGGAGCAGCATCGGGATAGGATGGA
CTAATAGCTTGAGTTCTCCACTGAGCTTTCTTGATTATCCAATAACTGAACTAGGCTTTG
GGAAACACATCCAAGGGAATAAGCAACCAAGTCAGAAAGAGGCACGAGCTCTTCCTTGGA
AGGCCGGGTTAAGCCCAGGAAGGGTAGAAGGAGGAGCTAAAGGCCAGAGGGATAAATAAG
AGGTCCGTCCCACTATTCAGTCAAAGATCCACGAGCCAATCGATTAGAAAAGAACTGCTA
TTGAATCAATAGTCTAAGAAGATGGCATAGAATCAGACAAGGAACTGAAGGCCTTTGAAA
GAGCCCCCTGTCCTTTTGTGTTAGACGACACCACGATTCCAGAGCCTTCCTCCAACCCCG
GTGGAAAGGAATCCAGTGGCATCACACCCTCCTGTTCATGCTCTGATTGGATTAAGACTT
CGGCGGAAAGGTTCACCCTGCTCTCGTTGGCGATGGTTCCTTGCTTAACACGACCTGGGT
TAGTGGTTAGGGTTTCCTCCTTCCTACTACTTCTCCCTTCGTCCCTCTCTTTACTTTCTT
TGAGTATGTGAATGGATTTCAACAATTCAATTGAACTGTTGAAACCGGAGTAACCATAGT
TGAGCGTTCGTACTTCTCTTATGAGGAATCGTCTCATGGACAACTGGCTTTCAAGTGGAC
TTGATTGTCTTACCCTATTTTTCATATGAGACGAGCCTAATCACTAGTCGAGGAATATCC
TAAGTCAGTACCAGTTGATTTGAAATCCCATACATAAGAAAAGGTTTTGGAACAAAGTGA
GCCGATAGGCTTTCCATAGGAAACCCGAAAGGTGTCTGAGAATTCATTCCTAATTCCTAG
TCGTCTAAAAACAGTAAAAGAAGAGTCACTTTCAACAACACCTTCAAGAAGAAGAGCTTC
CACTACCATCGGAGGAGCCCGGAAAAGAAGCACTCTCAATCACATCACATCGGTCTACCA
CTCTATCAGGAGCGTAAGGCCTAGCCTAGATCGGAGGGAGTGAACTTTTGAAAATGTTAG
CTTGACTCAGAAGTCTTGGGTTACGGAGCTCTTTGCTAGCTTAGGGGCGAAGAGCGAAGG
GAAGGATTGAGGGGAGAGTCTAGTCTACTTGGCATGCTTTCAATCATCTTTCGAGGAGCA
AAGGGTACGATAATAAGGAAGAGTCTGATTCTAGAGATTCGAGAACCAGATAGGGATGCT
TCTGATACAAGGGACGAAGCTTTGAGATAGGAGTGAAGCGAGAGTAATTGCTAGACTAAG
CTGCAAAGGGACCAGCTTTCGACTTAGACTATGAGGAGGGGACCGGCAGTGGGCAAGACT
CAAAGAAAAGGATAGGCACGAGGTAATTCGCCTGATATGGAAAGGGATTATGGTACTTAC
TAGACTGACAAGAGTTGGCTTTGCCCCAATAGCTTTAGTTGAACCAATAGCTAAGCTGTA
GGAGTGTAACTTTATAACTTCTTTCGCTTCCAAGGGTTCCCTGTTTTCAAACAGAAAGTC
AGTCAACCTGGGAATATCTTTATCCCTTTCGCAAAGGAATCCACTTAAACCAGAGGGGCG
AGGTTCAGAAGATGCTGCAGCTGCAGTTTCGAATGCAGAAGAAAGAGGCGAGCGAGTAAC
TTCACCGAAAGCTGAAATAAAGCCGGGAAAGGACCGGATGAAAGACATTTGATCGTTAAG
GATGTGATCCAATGCCGGAGATGTTATAAATCTAGAGTAACAGGTGGCAATCTCCCGACT
GGCGGAGAGCGGGTATTACATGTCGAATATATAGTCTAGAAAACACTCGTTACGCCGACA
ATTGATAGTGCTAGCACGGAACTAGCTTATCAACGCTGCTCTTACACTAGGAATAGTATA
TAAGACCTATAGGTAGGCCAATTAGACTGAATTAGTCAGTCTATCGATTACCTGTGAGAT
ATGTCCATTAACTGCTTTACTTGCTAATGATAGGTTAACCCGAAGGTAAGAAGTGATTGA
ATGAGCGTGTGGTAGTATGAATTCCTTCCCTGCGGAGGTAGGGATTCCTGGAAGATCTGT
TATATGGCATCGGAATGGTTTAGGGCAGAACCATTGTATATAATAACCCGTGCCACGATC
ATGTCTTTGCATTTGACAGTGATATATAATGGGCGGACATGCCCAGTTCCATCTGGGGTC
ATTTCCTCATCAGTGAAGGTGATGTAGTTTGTCGCTAGAATCGATCCCACGAGGTTCTGA
AATTTGTCTACAGAGACATCCTTGGGGACGTGAGCTTCATTCAAACACTTTCAACAGGGC
AGGTGGCTTTCAGAGGCAAGCAGCAGAGAGAGGAAATCTTCGAGGGCATCTTCTCAAGTT
GTTCCACGATATCATATTCACTGCGTTTGAAGCAACTCAGGAACTTCTTAGCCTCTTCCT
CAGACACTTTCTTTTTTTTTTAACCTCCACTTTTGATTTTCGAATTCTCTCTAAAGGGGA
TTCCTCCTCACTTTCCTTGGCTTTCCGTTTTTTCTAGCGGAAGGAAGTTATCATTTTGAA
ACCCGCGAGCTTAGGGTGCGCATTTTCGTTGAAAGAGGAAAGATAAAGGAATTTATTCCC
CGCTCCATTGGCTTACGAAAAGGTTTTCCAAACACCAGACATTGGTAAAAGTACTAATCG
TAAGACTTGGGTTTACCCATACCACTCATACGGACAAGCTTCGGATTAGGATTCTGATCG
GGTTACCTTCAGGTGCTCCTTATTATATTAATAGTGACACGTGAGAGATCTTACCTTTAT
ACCCGAAGGTATACAAAAGGAACAACTCCCATATTGTCACTAGATTCTGAGCATTTCTCC
CTTGCAGTAGCGACACAGTCAGCACAGGCTTTAGACGAAGTAGAAGAGAGAAAGTCCTAT
CTTTCGAGTTACTAAGCATCTCGATCTAGTAAAATAGCAAATTAGAAACTTGGGGGAAAA
TCTTCCTGAATAGCTAAAGCCAAAGAAAGACCAGTAATGACATACTCTACAACGAGTAGA
AAAGAAAGAGCCTTCTCTCATTACACGGATTTCGCACTTTTCACCGACAGAACAAGACAA
AAACAGGCTTGCAGGTATAGCTTGGATTCGGATTATAAGATGGATAGACATAGACACAGG
CCTTACTTCTTACTCTTACCCAGGCCGGGGAAAAGATGCTCTATCTTTCCCGATCGACAT
TGTAAGAAAACTAGCACTTTAATCTGAAAGTGGTGAGGCATCAAAGGCAAAGGCCCAACC
AACAAAGGCATTAGTATCAGATTCAAGGTTTTCAGCCGGATCGAGCTGCATTCTATTCTG
GTTGGGAAAGCGGCGAAAGTTCCATTCATCCGGGATTACAATCTCCATCAGCCAATGCAG
AAGGTAAGCAAGACGGGAATGTAGGTGACAATAAGATGGATGTGTCTGGCACCAACCCAC
TGGTTGAGAGGTTTCTCCCCTTTTTTACTCTATCCTTTTTACCGGCCAATGAAAGAAATT
TATAATAGAATGATAGGCTTTAGCTTATCACCCTCACTCTATTCTCACCTAAATGTCAAC
GATGGTTTCCAAGTCTCCTTAACGAAACAGAAAAGGTCACCGAGGGGCCGAGCGCGAGCT
TCGTCCAGAGCGGATGGTTGAGTGCGCAAGAAAAAAACGAAATGAAGTAGGTTGGTTGAA
GTGAAGGCCTACTACCTATTTCATTCTTCGAAATCTCTCTTCGTGGGCGCTTAGGTTAGC
TGATCTTCTGGTCGAGTTTTCCCTCGGTGCCTCTTCCTGGCTACTCCACTCCAAGCTAAA
AGCTAGCCGAATCTTAGCTCCTTCGTAACCCAATGAAAACGAGGAGAAGAAGGCTTTTCG
CTTCGCTTTCGGAGTTCAAGCTTAAGGCCTTTCGATGCTTTGAATGAACCCTCCTGCTCG
CTCTCGCTAACTCTTCCTTCGACGTGGAGCTAATCTAGGTCAGTCGTAGGGATGCTCGGG
TGACTAGCCCGTAATGGGAACGATCTCAGACAAGTAGGTCCTCGGATGAAGACTACTCCT
CCTACTAAACCTTGCTTGCTTTGTTGTTCGACCCGGAATTCCTGCTTCAGGGAAAGAAAG
GGCTTGGCTTTCCTTTGATCGAAAAGCAGGGAGTTGGCAGGCCTTTAGCTACACTTGAAG
ACTCAATAGCAAGGGCAGCTACTTCCTTTCTATGTGCTAGTAGCGATATAGAAATTGTGA
AATCACCTATTAAAGAACGTAGTAGCTCGACCACCGGGAGAGGGATGGACCGTCCTTGAT
TCAAAGTCTCTATATCCAAAAAGGGAAGCAACTGAGCTTGATAGCTGCCATCAAGACAGA
ATGACTCTTTGCACGATTCCGCAGCTATTCTATTGAATAAGCTGATTTTCCTACACGTTC
AGCATCGGTTCATTCCGTACTGCTCACTATAAGGACCTTTTCCCTTCTCGAGGAGAGGGA
GGCTTGTGCCAACCACTGTCCTTAGTCTCCCTGCCTCTGACCTCACTATATCGATATCCG
AACTACCGATCTTAGGAACTATCTTTTACTCGTTCAGCTCGCTAATGGAAGAGATCGCCT
CAACCCACTGGGAAAAAAACGAGTCTAGTAGGCTACCGACATCACTCATCTGCGCTGACA
CATGCCTTTACCGAACGCACCTCAGTCCCATCCAAAGTAGGGAAGTGGTCAAGACTATAA
GATAAGGGCTATACTCATCCAGGTTGATGTGATGAAATTGACTTCCGAAAAAGAGATTCA
GAAAAATTCACTTAGACCCATTCTTGGGGATCCATCCTCAACGCATTCACCCACTGCCCT
CCCTTGGTATAATCTTTCCAAACTGACTAAGAAGGCTGGCTTCTCTACCAATCCCCGGTC
TTTTCGCAACACCCGTTTATCAAAAAACGCCTGGCAAGACAACGGCTAAGCCCTATCCCG
ATCTTACTGGATGGACTCCTCGCTTCACTGCTTCCTTACCTTAGGAAGAGCCATTGGACT
CGAAAGGAGGTATGCTCTTGTCTGGCAGTTACGGGAAGAAAAAGGGGATTTAGCCAACTA
TAGCTACTCGAGCAAGACGACTACTTTTCACACCGGAAAAGGCTAATGTCATCCTTGCTT
TTCCCAACTAGACTTCACAACGTGAGCGCTCTTTAAGGGGCTACTTTGTTCTTTAAAAAT
AGAAAGATCTTTTTGGCAGGATCAGGATCTTTCGGGTTGGATCTCGTTCGTTATAGAATG
TTAAGTAACGTTGGGAAGTTCATATACATTTTCTTTTTTATGTATTATCATTTACTCTCT
ATTTACTTTTAAGTAAATAAGATGCTCCTTTTTTAGCCCGAAAAGCAGGCAGCCCAAGAT
GGTATCCGTTTATTGTCATCCGAGATAGAGATAGAAAGCTATGATATTCATTCCCCCTCT
TTTCTGACTGACCCACCGCTCGCCCTTTGAGATCCATTTTAGACTGCCCTTACCTTCCTT
ACATTATACGAAGAAAGAACACTTGTAGGCAGCAGATGCTCGCATCTTAAGCAGACCTGG
GCAAGAAGGCCGCTCAAGCATCTTTTCCAAGGCCACCCCAACCAGTGGGAATGGGAAGAA
CTTCATTTCAAGTGAGACTAGTAGAAAGGTGCACGCAAAGGGATTTTTAAGCAGGCTGAT
GAATGAATGTGAAGAGCACCCTGATAAAAGGATTATGATCGTTAATCGTTAGAGTTAGAA
TGCCATATAAAGATGAAGATCTTAATCGATCTGCCTTTCTTTGTAAGTCAACAACTAACC
CGAATACCCGGAAGAAAAATGAGAGTTTAGGATAGTTTTTATATCACGAAAAGCCCAGCG
CTCGCGCTTCTTTAGAGTAATCAGAATTCTAAAGGATATCTACGCATTACACTCTCTTCC
TCTTTTTAGGGATTACAGGGCTATGCTCTTTCCAAGAGGGAAAGTGGGGCGATTCTTATT
CCTGTACAGTTTCGTGTTCACGTCCAGTCTTCTCTGTCCACTAGTGCAGCTTCCAGCTCT
ATGCTATGTATGGTAGTCGTTTGACTCGGGAATCCCTTCGCCCAGCTAGCTCGTCCGTGC
CTGTTAATGTTAAGCCTTGGTCCAGTCCAGCAGCCTCTTTTCGATCCAAGAGTCGCATGA
TAAGAAAGCTTCTGGTTAGCTTCAGTTAGTGTTAGTTAAATATACCGGGAACCTCGTAAC
TATGCCAAGCCCGACCTGGGGTCCAATATCGTTCCCATCAGTGCTTCTCCTTTGAGAACC
AGTCGAAGGGGAATGGGCCAACTCGAAATGGACCAATTCGAGAAAAGGGTCAAGATATGG
TGCTGCGGTCAAAACAAGGAATGCTTTAACCATTCAGCCACAGGTTTGGTACGAAAGCCC
TCCCTTTCAAGTAAAGGGGACGATCCATCCATTTATTTGTATTTGCCCAATGCTTGAAGA
TCGATCGTCACAGGGGCGTGCTAAGCCCACAAGATCTTAAGCCAGTGGGCGCTTCAGATT
CGACTTCTTTCCTAGTCAATAGAAAATCACTTGATCTCACCGGACTCTGCATTTAGTCGA
CTTATTTCGCACTTCGCCAGCGCACTAAACTCAAAGCTTATGGCAGCAGCTAGAGTAACT
CCAGTATTCATAAAAGAAAGAAGTGCCCTAAATGAGTTCTTTTCTCGCGATTCTGCACTC
GATATAGGTTCCTTTCCTCCCCTAGAACCTAAAACGGGATCTTACCCTACAAACAAGAGC
CCGCGTACTGCAATGAGTAGACAGTGACAGCTATTTGAGTAAGATTATAAATTAGTATCC
CTGGTCTTGCTCGGTTAATAAAATAAATTCGCTACCCCTACCTTCTTTCTTTCCTCAGCC
CACCTTTAGCCCTTGCTTTCGTTTCGCGCTAGCTGCGAAACCTTATTTACGCTAATTGTG
CTTCGTCACCTCTTTTTTATTTATGATGTAGTAGTAGCGCACGCGCTCGCACTTAGAGCA
ATTACGCGCTTCTCTCGTTATGCAAGCCAGCTTTGCTTTCTCAAGGAGGAGACATGGTTT
AGCAGTTAATTACATCTCGAAGAAGACCCCCTAAGCTAAGGACGCCAGCCAGTACCAGTA
GACAACAATTTCGATATTTTGGGGGAGACACACGAAAGGCGCCGAGAGATTCTATGACCA
AAGGCCTTGTCACGAGCTGGGCTCGAACCAGCGCTTCCCAGTCCGGATTTCAACCTTTCT
GATCGTGACTTTTGTTAACCCGGTTCGTCTTACTATAATGGACTACATCCGGGCCGCCTT
TGAAAGGAAAGGTCTCAAAAAAATAAAGAAAGGTGCCTATAGAAGCTGAAATATATATTG
GACAGCCTCTATATTATATAATATGGGCTCTGAATGCCCTGCTCCAGGAGGGAGTTATAT
ATGCCCTCCAGCAGGGTCAAATCATTTGCGTCTTCAAGCAGGTGGTCGGCTACCTGCTGA
ATAGTCACCCCCCGGGGCAACGGTACACCACGAATACTCAACATATCTTTAAGCTTTGTG
GAAATGAGCTCCTTCGACGGCATTGATCCCGTATTATTTCCACCCCCTTCTCCCCCATCG
TCATCCTTTTTCTTCTCTTTATCAATATCAATAGCTTTACCCTTTTCATCAATATCAATA
GCTTTACCCTTTTCATCAATATCATTGACTACTTCTTCATTACGTTCAAAAAATTCGATT
AATGCTTCAAAACTATCGATGTAGCCTTTTCTTTTCTTCTTATTTCGATTCACTATATCC
TCTATTCTTTCCATATATATATGAACCGTGTGATCCGCTTTCTTTACTTACTTTAAGCAA
TGAAGAAAGACTTGTTTGTTGTAAATCGCTGGTTGGGTTTACCAATCAAGAAAGACATGG
GAAAAAGACGATATCATAGGGAGCGTCGCGTCTTAGCTTGCACGCGATCTCATCCATGTC
CTAGGTGGCAGAGTGTTGATCCATATCCGCCCGTAAGGGCACTCTTTCGACTAACAGCCA
GAAGGTTGCAGATTGCAAATTCCTAGTCTGTAGGTCGTCAAGCATTTGATACAGTCTACT
CAAGGACTCCTCGCCAGTGGCGGTACGCGGATTGTCCAGGGCCCGCGCCCCCCGTCCCAT
CCAATCGCCAATTGGATGCAGGCCCTTCATCTTCCGGATTATATCCACCTTGACCTCGAA
TAGGTCTTCGGCTTGAATCCGGGCCATTTGTATGTCATGGACGGAAGGAGAGAAGAATCT
CCCCAAAAGCCTCCGCTCAATGGATTCCACACTATCCCCCCCTATTATTTCATTTTTTTG
ATAGGGGTAGGGCAGAGCCCGATTAGCAGCTTCCTGCATAACAGGAAGAGCGGGAGGCAT
AGCTTGTTCCCCCGGAAGCGGTTGATTGACCGATGAGGTACTACTACTACGCCCGGAACT
TGCTGAGTCTTCCAGCATATCCGAAGTATACGTAAACCAATCCGAATGGGAAGGTACGGC
TGCAAGACCGTCGTCGGCACTGGCACAAAAGGCAATCGGAATGCCAAAGCTACATAAAAG
AAAGGCGAGAGCCATAGGAAAAACAAAGATAAAATCTGGGGGCAACTTTCGTGTAGTTTG
TGATTGATTAACAAAAAGAAGACCGAGTAAGATCAAAGAAACTAGCAGACTGATCACGAA
TGAGAGACAAATAGGTGCAAATTCTGACATTACCAGTGCTGAAGTGAATTGATCCAGTTG
AGGCATGATTGATTGAGAAACAATGATTCCCTCCATAACAGAAAGAGATTCCTGCACGGA
GTAGTGAATAACGAAAGTGAGATGTGCTTGGTTGTTGACCAACAGAAAGGATGCATGGGA
CTAGCGGGCATTGAACCCAACGGAGTGACTTTCAAATCTTTCCGAGAAAACTTCGTTCGA
ATTGCATGTGTTGTGTTAAGCATATTCTAAAATAGATCTCAAGCTTGGACAGTTGGGCAA
GCCGAACCCTGTACAGTAGAAGTTTCAGCTATTATTGATCCAGTTGCCACCTCTTCACCA
TGTTTGGATGACACCGGTTCTTTCGAAGCAGATAAGGGCATTGATGGATCGTCTCACTTG
CCTGCGAACATAGCGAAAAACTATTCCAATTGAGCTGACGGTAAAGTCAGCTACGTGAAA
TAAAGCTTGAGCCCTACCTAAAAAAATTCCCTTGCGCCTAGGTCTGGGATCGAGCCCTTC
TATGGCAAATTAGGTATTAAGTCATAGATGCGCCTTTCGACTGGCATTCAGTCCTCCAAC
ACCAACTGCTGAAATAGCAGCGCTTATACCCCCAACTGATTCAATGTCACTTGGGATCGG
ATCCTTCCTAAATTCATTTCCCCTCCGAAATCGATGATTCTTGGCTACTTGATTAGGCAT
TTCCATCTCTCAAACTAGAAAGAAAGCGCTTTAGCTTAGGGCTGATCTTCAAAGCTAAGT
TCAAAGCTCCTTACTTCTTTTTATACCGCAAGTGACGAACTATAGCCATTCGCGGTCACC
GCTGTCCTACTTGACTTTTTTATTAAACCTCACCCGGAAAGCGAACCCAAGGCAAATCTC
GCCCCATCAAGCATTTTCACTCGAGCGGAAACAGCTGACCAAGAGACAAGAGCTACCTCA
CCAGACTCCATAGCTCCTAAGGCTTCTAGAGAGTCTTACTAATGGCATACTTTTTCAGTC
GAATGCTCCTGGGCAGAAGATGACATAGACTATGCCTTTTATTCAAAAGAGCCATCACAG
CTTATGAAAGAGCAGCTTGGAAATGGCTAATTAGTTTAAGGTACTGACCAACTGAGACGG
AGAGAGCCCTTTTTCAGTGTTGTCGGAATAGGACTGGTGGTTTAAAGGGCATTACATTAG
GACTTTAGTAAAGAGAGTACGACTTTGGTTCCAGAGATAGCGATTCGGCTTAGTTCAAAT
AGAACTAAAGAGAACGGGAAAAACTTATCCCAATCCTCGCTCTGGACCAAGGTGCGTAGC
CTTTTAACATTCTCTTTTTTCTCTTTCTCTCTTTTCTGGCTTAGCCTACCCAGGGAAAAG
GCTCCTTCTTATTGATAGCACCGGTGAGAAAGACCCCTAATGGGCAAACTTAACGAATAT
CCCAGGAATGAGGAATGAAATAACTTCTGCTATCTACTCACTCTTGCCACAGAGAGGGGA
TGAGTGAATACCTGGAAGAGAAAGTTATCTTATTCCCGGGATCAGGGCATCAACTGCTTA
ATTGAATTTATAAGTTCATACCCGATAGCAGTAGCCAATGTCGGAAGAGGAGCCGTTGGT
GCTTTAGTTCCGCAGCTCTTGCCTGAGACGGAAAGTTGGCAAAGGCTTCAGACGCGGTCT
CCGGTCTCCCTTTTTGGGCACGCGCCAATCGGTCTTAAAGCCTCGATGTCCGCTAAAGAA
GATAGAGATCGAGAGATGTGGCACTCTTCATAATGATTTAGAAAGACAAGCAATAGCTGT
TTTAAAAGGCAAAGGTTGACTTTAATTAGCAGGCTCAAGGTCAATTTCTTTTTGAGTTCC
CGGCCCAAGTCAAGGCGATGCAATACTCGGGCGATAAGGAAGAAGCAGTCCCAGGCCTTA
GGTCCAGACCAGATCTGAGAACTTTCGAGATGTGAATCATAGCCTAGTCTAGTTTCGTAC
CCAACAGCTAAAAGTGATGTCATATTATACTTTCTAGAGAATCACCCATCAGCCTTCGGA
TCTGAGTTTGAATTGGCTAGGGGGCATGAGCGGTAGTCAGCTGTCCTCGTTCTCCTCTTT
CCTTCCGATGAAGGGATCTTGCTCGCTTTTCTCTAAAGGGCTAGTCCTGGTTCTGTTAAG
GGCCTAGTTCTGGACTTGCTCGACCAAGTCTTAAAGGTTGGAAGTAGATTGTGAATGCTG
GAGTTGGCGCTCAATGGAGCTCTTTCTCGCCCTCTCTATAAGAGAGATGGGATCACCTAA
GTCTCGTTATGGATTGATGGCTAAAGGAGCGTCTACCCTTCTTTCTATGCTCATTTGGTA
GAAGAAGTCAGAATAGAAGAATTGAAGGGCTCGTTCTTCCTGGCTTCCAGGCTCCTGCCT
TTCCACGAGCAAGTTGACTTAGTCTAGTCGACCAGCAGTAGAGGAAGGGAAGGCTTGACA
CTACGAATGGGGTAGTTTACTAAGTCAAGAGGTGACTAGCGCTGTTAGCAAGTGAATCAG
AAGCAGTAGCAATAGGACCAAGGCCTGGCTGGGACAGAGGGTACTTTCGAAGGCCTTTTA
AGAACCTACCCTTGATCCACTGGATATGAATGCTAATCATTGATCCGAAAGTGCCACAGT
CCCCTCTCTGCTGCCTATTACCTATTCTCTTCCTTGCGTGGTATATCTTTACTAGGGTAA
TCAAGGCAAAAAATGGCTTTGGACAATTCATCCTTTATCCCACATTCCATTCGCAGCTGC
TATTCCGACATCTGATTATAGCACCAGCTCTTCGTCTTCATAGAATAGAATAAGGCATTA
GACATGGGCAAGAGCCCTTCTAGCAGCAATCCTTGATTGAAGTGAAGGAAGAAAGCCAAA
AGCTCTAGTCCCATCTCTTTCTGTTATGGAATTGGATAGTTACTCATATGAAATAGCAGG
GGATTCGATAACAGCCTAAGACAACAGGGTTTACGTACAGGCCCCGTATGGATGTAACTT
CCATTCCGCTAGTCTGCCCCGTAGTTCAAGCGTGAAAAAAGAAGTGCCACTAACCTAACT
TCTTTCGATTTCGAGCATCAGCACCGGATTCAATAGCAATAGCAAGGGATTCTAGCAGCC
TTTTGTCCTACCAGCAGCCTATTCTTTCACTTTCAAGGGCAAAGCTCGCATATTAGGAGT
GGAATTCCCTAGTGATAAACTTTCCTAGAGAAGAAAGAGTGCTGATGATAGACATTGCAT
AAGTACATACCATCCGGAATCACGAAAGCATAGTGAGAGCAAACTCCATTTAAGGAAGCA
AGACCTATTATGCAACTCTAAAGGTAGCTCCTGCCTCTCGGGCGAGGGACTGATTTCCTT
GCTTTGCTTGCATCCCTCGTTGGAACTAAAGGCAATGAATATTGGATTCGGAAGGTCTTC
CACGTCTCTATGTCATCCGGTGATCCATATGCATAGTACAAGCGCTTATCTGTGGCAATC
AACGAGTGAAGCCGATTAAAGACCATGGGATAAAGGCTCTAAGTCCTTTTATCTCGCTAG
ATGGGGCATTAACGGTCTAAGCACTTTCCCTCTTCTAAGGTTGAGGCTTGCCCCTCTTCT
CTAAGCCCGGAAATGGCGTATCGTATGCCTTTCTCTTAGACTAATAGCTCTTATTCCGAC
AAAGGCAAAGCCCTCTTATTTCAGTCAACTCTGTCCCCTCTTTAAGGCAAGGCAGATCTT
TGGACAAAGACTTAAAGAAGATTGGGAGCCGTTGGCATTCCCCTATTTGAGACATTAGGC
CTTTTCGTGCAACCTCTTCTAGCAGCATATATTTATATTCCCTAAGAGCAAGAGGGGATT
CGAAAAGAGTAAAAAAGGGGCGTAGCGGTAAGACAGAAGAGCCTATTATATTCCTCATTC
CTACTCCTAGCTACTAGTAGGTCGCTCACTCTCTTTAGAGTAAATGGTTGACTCTAACAC
TCGAAATAAAAGAAGAGGAGAGATTCAAACAACCAGTAACCATCGAAGCGAGACCAGAGT
CTCCAGGTCACAGTCCACGGTCGAGATACAGAAACAGAGCAACCCACTATCGAACCTATA
GACAGGACAGTTGAAGCGAAAGGGGACTTTTTATAAGACTACGGGACTTGGTCAAAGACT
AGGAGAGCGAGTCAAGACACTCTCTTCTTCCTCTCCTTATAAAAAGGAGAAAGGCAAAGA
AATGAAGCAAGACAAACTGAAGGACAGACAGAGCCAAGCTCAATTCATTGTTACAGGGTG
CCACGCGCTGATAAAAGCACAAGAGGCACAAACAAAGCAGCAAGGATGAGGAAAGGACAA
GAACGAGAACATCGAAGCAAAATTATATAGTAATCTTATATATAGTAATATTAATTACTC
TTTTTTCTTTCCTTTCGAAAGTCGAATTCGATAAACAACAATTAAAAAAAAACCTGAATG
AATAAAGTTATGACAAATTATGGGGTGGAAAGAATAGCGGTTTGTGATCGGAGACACTGT
ACGAGATAGACAGCCGTCAAACATAAACTACTGCGAAGGATATAATTTAGCATAAATTTT
TTTTCATGGTTTCTTTTTTTTTAGTTTTAGTGCAGTCCTTCTTTTGTGTAGAACATTGGA
CCGGGAAAAATAGACCGGACTATACCCTGGTCCCTCGGGTCCAATGGGTGCACCTGACTG
TTCCCAGTTCAGTTGGAACAGAAATCACCAACATTCATAGGTGGGGAGCTGGACTGAGGT
CTCCCTATTTGACTATGGTAATCATGTGGACGACCTAAGGGAATTTTTCAATTAAAATAG
CTCCCTTGGAAGTGTTGGTGCACTTTCACATGGGCCATGGGGTAATATCATTGGTATTGG
ATGCATCGTTAGGTTGTGCCGAGTCAAATCAGCTCCGTTTTTTTCCGTTGCAGAAAGGAG
ATCCCTTCCCCCCGCTTTCAAAAATGATGAAGATGAAGTCCGCGGGGCTGCAGGTACTAT
GGATCCTCTGACTCCCAATCGGGTAGCCTTCCCAGGTCTCGCCGGTCTTGCCTGTAGGTC
GTGATGTGCCTCGAGATGGCCGTCTCCTGTCCCCCTGCCGGTGGGGAATCCGCTCCCGGG
TCGTCGCTTGCGTCTTATGGCCCGTCCTCTAGGCACCTTTTGAAGGCAGGGAGTGTGACA
ACGTACACGCTTCCCTTTACTCCACTCCATAGGCCTTCTCATCAGTTGCAGGGTTTGGTG
GCCCGAAATTGACTTGGCTTCGCCAAAAGGCCTCATCTCTAGAAGCCCGGCTCGCGAGGC
GTCCCTCTCGCAGTAGGGTTCCAAACCTCGCCTCGCTCTTGTGACATGCTATCTTTCCCC
TCTTCATTCCCAAGTAAAGGGTGAGTCCCATGCTTTTGTGGATCGCGGTCTCACGCACTA
ATCCCTACAGGTGCCCGTAGTAGGCCGGCCGCCCTACCTAAACCAATCATCATATCGGTC
CCTAGGCCCCATTGCTGGAAAGGCTCGGCTTCAAAACCGTACGTGGAGCTTCCGCCTCAT
ACGGCTCCTCTAGGGATGGAGGTAGGCCCAGCCCAAGCTTGTGCGGTTAAGGTTGTTGTA
CACGACCTCATCAAAAAAGAATGAAAAAAAACGACTAAACTAGTAGTGGAGTTCTCATCC
AGGCTTTTCCACCCACCTTAGTAGTCCTAGTGGGCTTTATAACCTGGAGGAGTATTCCCT
GGATAATAAATCCCTCCGGGCTTATATAAGCTAAAAATGGATTGGTATTGCCTAAGTTTT
TCCCTTAGTGAAACCCTCCAGTATTGAAGATCGTCAATACTGGACTTCTCATCAATTTCG
AGTTCCTCCCACAAGAAGCGTAGCGCTTGCTCATGTGGACCCCGTGGCAGCCCCGGGTCT
TCCAATTGTCCTTCAACGATGTGGAGAATTTCTCCCAGAAGACGTTTTCGCTCCCCCTCT
AGCTGAAGGAGTGCGATGTATGGTTTGTCTTCTGGAATAGGCTGCTCCACGGAACTCGTG
GAAGCGGAAGTGGGGGTAGGAGCGGCGGGTCCCGGGCGGGAAGGGTGATGTTGCTCCTGG
TTGACGCTTGCTTCTGAGCCAGCATCAGCCCCAGACGGCAACATAGAAAGAGCCCCATCG
GCAGTTAGGATAGCCTTGACCGCCAAACCAATGGCGAAGGCCAGACCCCCTGAAAAACCG
ATTTTACCAAAGAGAAGGGAGAGGGATCGCCCTGCTAGTGACCAAAATATCTGCCAAAAG
AATGAAAGGTCCCCCAGGATCATCGAAATCCAATAGCATACCGCCATACAGAAGATCAAG
AAGGAAAGTCCCGAAATTAGGACCACTATACCATTTCGAATAAAGCGTTTACTAAATTTA
TTTCGTCTCATTATTTGATTTTATTTTTCATTTTGCTCCCCTATTGTTGAAGAGAGACTT
TTGGGATAGAAATACGGAAGGTTGTTGGCTTTTGTCCAAAAAGAGATGGGATTTTTTCTC
GCACGTCACAGCGACTATGTTGTCTGTGACTACTATACGATATTCTCATTGATACAGTAA
TTCTGATTCAATTGTGACAATAGCCAATAAGCAAGCAACTTGTATTCGTATAATAAGAAG
AATTAGGTCGAGATTCAAACCAATCAAATCAAAAAAGAGATAGGCAGCGAACATAACCGG
TGACAGGATAATCAAAGAATTTATTAAGTGGCGAAATGAAGATTTAAGAAATAACGACAT
TCCATGACCTCTAAAATTAAATTTCATGACACATTTCCTTCGGCAGTGAATTCGGGAAAA
TACCAATCAATCTATTCGATTTCCCATCAAGCCAGGCAAGGGTCACCCGCTGAACGTTCT
ACTTCCTATATCTATTAGAGTAGAGTTAGCCCGTCTTTGCTTTGCCGACAGGTGATTCGG
CAAGCGATGAGGCCCATCTTACTTAAAGGGGTGGGTCACTCTCCTTGAAAGGTGTCCCTG
CTGCACTCTAAGGATGGCATATGATTAACTAGCGCTGGGGAGAGAGTTAGCCTTGGCTTT
GTCATTTCCTCGCTCAATCTCATATCAGTCAGTCTACTTGCCCGAAGCTACTGCCTTAGC
CGAAGTGAACCGAGGGAAAGCTATCATAACGGACTAGTTCTCTTATCCGTTAGGGGAGTC
TGGGGTTAGAATATGTATTCAGAAGAGGTTGAATAGCCGGAATGAGAGGTCGATGGCCTT
CTTTCTATTCGAATTTGAACCCGAAGTAGGATTCGAACCTCCCTTTATTCAGATAAACTG
ATCGCTCTACCAACTAGCCTTCCGGGTGGGCTTAAGACACTGATTTGCTAGATCTATATA
CAACCTTCTTGTATCATGGGTTTGAATCCCATAAGAGCTACATAACCATGTAGCGTTGGG
CTTAACCGAGACCAGACATCTGCTTTTACTGCCATTGGTTTTGTTCGTCGTGACGAAGTG
ACTGCCTCACACCACTCTTAAGAATTGGCACCGCACCCTAACCCTCTGGTCACTTCACTT
GGCTTTCATGCCTGACTTGTTGTTATTTATACCCCGGTTTCTAACGGTTCACTTCGCTAG
CTGCGGTCCCCTACTTCGGTGACCCTTTCCTTGCGGCTTGGCTTGCTTGCTCGCTAATCA
TTGGCTTTAGACAGCGATTTCTTTGATGTCTGTAGGATGAGAGTTATTGCTTCATCCGTA
GTTCTGCTGATTTAGGAGTAGGTCTTGGCTCTGAAGGCTTTTCTTCTCGATGCTTTGTCC
TCTAGTCCCGCTTATTCTAAGTCTATCTAAGTCTATGGTAGAGCTAGAGCCCGGGAAGGT
TCTCCATGACAGACGAGAAAGGTTTTTTGGTCCCTTAGTAGTAATAGTAGTTACTCCCAG
CCCCTTTCCTTTACAGAAGAACAAAAAAGTTTATTAGTTGCATCCGAGGTTCAAAGCCCT
GCTCATAGAAGGGATGGAGACAGCTACTTTTAGAATGAGAGAGGCATGGACCAATGGTGT
CAAAAAAAAAGGCATTTATTTTGTCCAATCCAATCACAGCTTATTCCGCCTACACCTTCT
TTGCCGAAAGCCCTTGTCTGTGGCTATCTTCTACATTCTCTGCCATCTTCCGTCATCCCC
TTGATCGACTGTCCCTAAAGCAAAGAGCCAATGCAAGCTGTGACTGAACTGCCTGGCTTG
GCTCGTTTGACAGCTACCCTTGGAGAGCTTGAAAGCTGATTGGCTATAAATCACACAATA
CAGATAATAAAACCTTAAAAAATAGGGGGAGCAATTAGCTAAGCTGTAGAAGGAATACCA
GCTGTTCACTTAGCTACTCTACTTTCCACGAGGTCTTTTCCCTCACTGGTCTCTTGGCTT
GAGGACAGGGTTTTTCAGTTCATCAGGAATAGACGGGAAAGAAAGTCTCTTTGTTTGGCA
CGTGTCGCGAAAGCTTTTTCATTCTTTTTTCGTGAAAGGTGCCATCAGCCCGGTCCTTTT
CCCATAATTAAGAATTAAGTCCTCTTTTTTGGCTTTTCCGATCGGGAGAAGGAAGGACGA
GAGCTAATCAATCCAATTTAAGGAATAACGGGAGCTGGGCAGGAAGCCAGCTGCTATGCG
GCAGATCCATGAATTGATGAGAGGGCTGTTTCCGGTGGGCGACGGGATTCGGTAACGAAA
GATAGGGAAAGGCGAACCCAAGTTTAAGCACTCCTAAACATTTTTGCTATGTTACGCTTC
ATCGGCATATCAACAAGGAGAATCTGAGTAGATAAGGATAAGGTGACCAAGCCTTTCACT
CTTTTGGAATGTAATTAATAGGTCTTTAAACTACTACAATACCAGTATCCATTTCTCTGA
TACCTCAAATTCCCTTGGCTTGGAAATGGGATCCGAGTGCGGTACCTACTTTTGCAGGCA
TAAAACACTGTAAGGCGATGGAACTGAACTAGCTTAGGCTCTTTGCCTTGCGGCAGGGAA
AAAAGTAAGAAGAGGTATAAAAAGACTCTACTCTCTAGAGAGGCAACCATGGAATAATCC
AAAGTAAATCGCAAAACAAAGAGGGGCAGGGGCAAAATCTTAATACCTCACAACTGGATC
AATGGCTGGCCTTAGGACTGCAGCAAAAGGAACTCACCCGGACCTCTTGGCTGGATCGTC
TTATCGACTAGAGATAGTGTATTAGCCCTCTCAAAGCACATGGAAAGACTTAGCACTTAA
AAAGAGAGGAATTCCAAAAACTGAAACTAGATTGCTGGCAACTGCAACAGGACCTCCAAG
TCCAAGCGTAAGGAAGGAAAGAGCCTGGGCCGAGAAGATACAAGCTCTTCAAATTGTGGA
ACTTAAACCCCAGGTAAAGGAGAAGCATTGTAAGGACGAAGCACTAGGATTAGCGAAATG
GGAGTGCTTAACTAAAAGCCTCTTACACATATTAAAGCGCTACATCTATTACAAGCCTTA
TTCCGTCTTAGCCTTATACACGCCATAGCTGACCTATCAAAAATAAGCAGAAATGCCTAG
AAAAGTCCTTCGATTAGGTCTGGCCTCACAACTGTAAGGAAAAAGAGGCCTTAGGCCTGC
AAATGCGGAACCCCTAATAGAATAGAGTAAATTAAGGGGCAGGTACTGCTTAAAGTAAAG
GTTTAAAAGGGATCGCTCACAGGGGGAATATCCTTATTAAAGAGAGGGCATTATAAAATC
GATTAGCATTCCAACTCGCTCGCGGGGAAAAGAGATTCTTCTTAGAGCAAGGCGGCTTAC
ACAACAAGAGTAGTCCTCCCAATAAAGGCTCTCTTTATATTTTTATATTAAGGTGAAACT
CAAAGGGCTTTTTACTAGGCGGGTTTAATAGGAATGGGATTCAAAGCAGTTATTAATAAG
GTCGAGACTATCGATACTTGTTAAGTAAGCAAGCGGCTGGTCTATCATTTCTAGGAATCC
CCTCCTTATTTTCTTATCTTACAAGCATATTAGCTTCTTGAGCCTTTCGCCTAGTGTGAA
CTCCTAAAGGTTTCTCATCCTCTGCCTCAGAGCTGAAAGACGAGTGAACGGCTACCTTCA
AAAAATGCCTAGTGAGTTGCCTCTGAACCCCCTTTCTCTACTCCTTCACCGACTGAGATT
TCTTCACCAGATTTCGATCCACCTTCTTCCTCTACTTAATGATAATGATTCGACCTACTT
TTGAACCAAGCCGAAACGGAGGAATTCGCACCTCGATAACGGGACTAAAGCATCTTGCCC
ACGCACTAGGCGAACCAACCAACTTGGGCATTGCCAAACCAACCCAGGACGAGACTGATT
CCTCAACCTCCGGTTGTTCGACTTGTTGGCTTGTTACCTAATAACCCGGCAAAGTCCGAA
AACTTCTTGTCCTGCCATTGCTTATCTAGTTCCAGTGCCTTTTCTCAAAAAATTGCAGAA
AAAAGGGCCAGTTTTCATTGATCCAGTTTCAACAGAAGTTGGAGTTTCCTGTAAGGCAGG
CAATCCTGGTAGTAGTCTTCGTACCAACCAATCAAGCAGTCCCTTTCCCATGCAATCAAT
CCAGCAAGTAAGCTAGTGAAAAAGCAAGGGTCAATCCCACTTCCATTGCTAGGCCAGTAA
GTAAACCAGTTCCATTTCCAAATGATCCAATTGCAATTTTCGTTTCTTTACTGGAAGTCT
TTCCATAACTAACCTAACTTTTCGACCCCTTTCATTCTATAAAGAGATAAGGATGGCATT
CTTAATTTCCCAGTCATCCAGAGCCAGATAGGGAAGTTGCCTTGGCCTATCGCGACATTC
TAGATAAGTTGGGGGTGACAATATCCACCCAAACAAAAGTCTATTATATCCACACAGGGT
GCTCTTTTGAATTTGCAAAGCGATTCTGTGTCAAACGAGGCACGGTAGATTTATCTCCTG
TCTCTATGAAATGTTGCATGATGCAAAGTCACTTGTATGGACTTTTCTCCTGGAGTGAAA
AGATTCTTCCACTTCAGTAGCTCGTATCTTTTTTGTTTGTTAGGTAGGCTCAGGAACAGA
CAGCACAAAACCTATTATTTATGTTATATTTTAGCTGCAAAGCAACCCGGAATGCAAAAG
CCCTGCCCTGTTCTTCGCCGGTGCGTATCAATGAGGTTTCCAATCCAGCCACTCCGTCGT
ACATGAGAGGGTCTGCCTCGGCATCTGGTTTGCCTCCTCGGCCGGAGAGCCTCAAACTGT
GTGCGTCTGATCCCACACCTTCACCTGCCAAAGACCTTTTCTCGCTCCCCGGAGATATGG
AAATGGATTTTTCAAGGAAGAAACTCCCAATTCAATGGTCTGAAACACTTTCTTGAATTT
GTTTTGATTTATCATGGCTTAGGAATACGGGTTTTCCTTCTTTCTATTGTTTTGGTACTT
GCGGAGGCTGAGAAGAATGAAGGATCGTCTGATAGAGATGAAGCAATGGTGTGACGAAGT
CATGCGGGAGGAGGACCAAGAAGAAGCTGTGAGCGCAGAGTGGGCTGAGAAGTGCCTAAG
CATTCATTTCAAGTGTCCCTGTGGCAAAGGCTGCTGCTAAGGTTCAATGCTTTTTGGTTG
CTGCTTTGTCCCTCGTCACCCTAAGAGAGGACTTTGTTTGCTTTCTTTCCTGCGCGAGTA
TTGTTGTAAGGTGGAATGCTTTCCCGCTTTCCAAGCTTTCGGGGAAATTGGCTTTGCCTT
GAGGTCTTATATTCCGTATAGTAAGCCCGGTTGGTATATTGTTGTATGAAAAGGAGTCGA
TTACCTATTTACCCTAGTCCCGAAATCCAACTCGATCTTAGTCTTCCCGCCCAGCACGTA
TTCCTAAAGTGGTCGATGTAGGTTATGGGATTGCGCTTGTAGGACAATTTCCGTATCGCC
TTTTGGTTAACCGGCTTTGTTTGGGTGCATCCAACATGCTGAAGTTTTAGACTTTGCAAA
CCTCGATAACCACCCGCTCCTCTTTGAATGAGGAGCTTCACTCTTTAGAAAAGACAGACT
CCCACTCCTAAACAGAGAAGAGCAAGGTGCGTAGCGGAAATCCAGTCTTTTCCTTCTTTC
CCATCGGGATGTCTGTGCAAGCCTGTCTCTTTATAGATAGTCATTCCTTTCTTTCCTTTG
TTAGAGAATCACCCCTCTCTGGTCTGGTAGGAATTCCCTCTCTTCTGTAGTCATGCCAGG
GAGTGAGGTAAGCCGTGCTTTTCGGTAAGGGCTAATTCGAAGATCTTAGTGAATAGGGCA
CAGGACAGGGATCTCCTTGATCGAACTTTGAGCCACCCTGGACTTTGGCCAGGCCCCGGT
TCCCAGGGTTAGAGTATTCCCTATTATAATATAAGCCTACTCAGATCAGAACTAAACTAG
TTGATTCTCTTTCGCCTATCGGCCGGCCGGCTTTAAGCAACCTTCGCATTTCCTGCTGAG
ATCCCAAGTCTCCAAGTGGGCCCTCTTGGCCACCCGCGACCTTGGCTTTTTAGAGAATCC
CGCTCCTGTGTCGTGGGACTTGTAGCTCGGCAGTCCACCGGGTGGGTTTGTTTATCCTTC
CAGTTTCGAGTGTCTTCTTGGATAGTTATAGCGGCCCATAGGCGCGAGATGTACCTTGTG
GGGGGGCGGCGGTCCACGGGACATAGTCCTTTCAGGCAGTGGCCGTTTAGTCCATGGTCC
ATTAGATGGTCGGTGCAAGGCCAGAAATTGGAACACATTGATTCCGCTCGTTCCTGTCCT
TCGCTTCAGGGCCTGTCCCTCGGTGTGGTCAGTACTCCATACTGTCGGGCAGCGAAGCTT
ACACTTGTTAACTAATTATGACGGTTCGCCAGGGCCTCTTTCCTCCTCCCTTTTCTGCTC
ACTCGTAAGGGGTCCGGACCCCCACAAAGGTTAAGGAGTCGACTGAACATCTCAGCCATT
GGCGGGAATTTCGCCCGCATCCGATCCCCAATTCTTGTTCACCCCGGATGATCGTGTTGG
GTGAATTGTGACCTCGTACGATCGTGTCGGGTGAGCAACAGCCGCTTCGTCACAGTACTT
ACTTATGGGCTAACGGGTCACACTTTGGCCAAGTATCCTACAAAGAGACTCCCGAGAGCC
AGAAGTATTAAAGGAATGGCCATAGGAATGGGCGCATCATGACATCGTAAGATGTCTCGC
CCGAATGAATTAGTTGGTACTAGAAATGTTAGAAAAAGTGAACGAAAAGAGTAATAAGAA
GTGAAAAGGACAGAGACACTTCCCAACCAGAAAGCAAAATTCCCACTTATGGTATACTTA
GTGTAAGCGAGCTCTAATATCACATCTTTGGAATAAAATCCAGTTAGAAAAGGAAATCCA
ATTAGAGATAAGCTGCCCATGAGCATCATGGCATAGGTAAAAGGGAACGAGGAGGCAAGC
CCCCCCATCTTCCGCATATCTTGCTCATCCGACATGGCATGAATCACCGAACCTGCACTC
AGGAATAGTAATGCTTTGAAAAAGGCGTGATTCATTAAGTGAAAGACGCTAACCGAATAG
TTAGAGATGCCGCAAGCAAAGATCATATAGCCTAATTGACTGCAAGTTGAATAAGCTATG
ACCCTCTTTAGATCGTTCTGTAATATTCCAGTGGTTGCCGCAAGGAATGACGTCGTAGCT
CCTGCAGAAGTAATAACAATCAAAGCCGTAGGTGGGTATTCAAATAAAGGGGAGCACCTT
GCTATCATGAAAACGCCAGCTGTGACCATAGTAGCTGCATGAATCAAAGCGGATACTGGA
GTGGGACCCTCCATAGCATCGGGTGACCAAGTATGCGATCCTATCTGTGCAGATTTCCCA
ACAGCACCAATAAGAAGTAAAATACAAATAAGAGTTATGGCATTCAATCTCATATTGCAA
GAAATCCAAGAATTTCTGGGGGCACTAGCACGAGCAAAAATGGTTGAAAAGTCTACTGTT
TGAAAGAGAGTAAAACGACCCGAAATCCCAGGAGCTAATCCAAAATCACCTACTCGATTG
ACAGGCATAGCTTTTGTAGCTGCTTTATCTGCCTGAAGTCGTGTAAACCAGAAATGAATT
AACAAATATGAAGCAAGACCTACTCCCTCCCATCCCAGGAATAATTGAAGAGAGTTATCT
CCAGTCACCAACATTGGCATAAAAAAAGTAAGAATGGATAAATAACACATAAATCGAGGG
CTATGCGGATCCTCAGACATATATGAAATGGAATAAAGATGGACCAAGCTACTTATGGAT
GTAACCACAATTAACATCACTACGGTCGGGCTATCGAACACGGAGTCAGAAGTGAATTAC
GAGTCGGACCAATTTGCGAATCGAGCGAGCTCCCCTTGCATGCAATGATGTGGTGGTGAA
CCTCTCATTCTAATTCAGTGCTCTCCGAACCGTGCGGGAAGGTTTCCCATCACACGGCTC
ACCAACTTGATCTTCCGCGGGAACCATATGTCCGAACAGGCCTGGAAAAACAGGTACGAT
CTCCCTTTCCTTTGCCACTCAAGTGTACGGCATCTGCCGTGCTTAGGCCCCTTCTTCCCT
TCCCCTAATGAAAGAGTCCCCTTAGTCAACTCAAATAGGCTGCCTTAGTAGTCTCAAATA
GGGCGTGCAGGCCTGCCTCTTTTTTTAGTAGGTAATTCACTACCGAAGCGAAGAAAAGGC
TGGATCAAGAAAAGGGGGTACTACGAGCCCTCTGCCCCACGCATCTAACCAGCTCGCGTG
GTTCACCGGTTCCACCGACTAGACTCTTAGAGTGATTCAGTCGATACAGAGGTGCGCTTG
AAGTGGGGGGTGTGCTGTCCCTATTGGGCTGGGCCCTTCCCCATAAGGCCCCACCGTCGG
GGCATAAGCGCCCTCTTGCTACCCATATGCGAGGCGCCGTCTTAGCCTTCCCTGACCAGG
ATCGCTCCCACACCTGTAGCGTTCGTGATCGGCCTACTCAACTGTGTATCGATCGAAAGG
CAGGGCGGCACAGCCGCCCCCAAGGGAGTGGTTACGTCCAGTATGTCCCCCCTTATTCCC
GACATGCTATGGTGCCCCGGGGTGGGTAGGAGCGGGTCGAGTCCGTATCGCCGCGGAGCA
ACAGCCGCGTCCGGATCTGATCTATCTACTCGGCAATTCATCCGGTGACTTCACGGTCGC
CAAAGAAGCCCCAAGAAGCATCAAACATTTCCGATGAGATCCATGGAGCAATTCTTAGAT
AGCAAGCACTAGCTCCCGGTGCGACTTCATAAAAAGCAATCAAAGATAAGATCGAAGAGA
ATGAAACGCACGTAGTGGTCATTATAGCGCTTCCTTCTGATCCTAGAAAACGTCCGAAAA
AACCTGCAAAGGAACTACCGATAAGGGGCAAAAATACGATAAGTAGATACATAATTTCGA
GTGTGATCAGACAACAAAAAATCAGACAATGACAGAGCGGCCTGTAATAAGTGCCAGACC
CTCAACAAAAGAATATTAAGGTGATAGAGTGTTATCAGGAGACGCTAGGTTTCGCTTCGG
AATTGAAAAAAAAAAAGGAAAGATTTTCGTCAGCAGATTTCGCTCATAAAGTTCTTGTTT
GATCTGCCGCTGTTAGAACACCACAATATTCGTCCTTTTGGGGTTAATGCTCTCAATGGT
GAATCGATCATTCGATATCTTTTTCCTTCTTCTTTTGTTGTGAGAACGGAATGGAAGAAA
AGTAATGAAACCCGCGATGGCTACTGAATAACCTCCTTTTTTTACTTTATCAATAATAAA
GCCTTTTACCTTTGTATTCGTTCGCCAAATCTTGTTCAGTTCCATCCAAGCTAGGTTTTG
TCTGAATCTTCGTGGAAGAAGAAGAAGCGGTTCACCAGCCACTACATCTGTGGATCCCAC
CAAATCATTAAACCTGGCGGCTGCTCGCTCTTTGATCAGTGATTCGCCGGCCACTAGATC
GATGAAGAATCTCTCCAAAATCTTCTTTTTGATCAGTGATTCACCGGCCACTAGATCCAG
GGATCCCACCTTATTCTCAAACCTGGTGGCTCGGTTGATTGGCACTCCTGTAGGCTCATC
TTGCATACAAATTCTGGGGGTCCCAGGTCCTGCATCCACCAAGAACATTTCTTCCCCTAA
GCGTAAAACTTCAGATTGTAAGGCCTTTCCACTACATAAGAATAAACTGGAATTAGATCT
TGGAAATGATCGACTCAAATAGATGCTCATCATAAGCTTTTTTTTCCTCCTCTTCCTGTT
CTATTGATCAGAAGCATCCAGTAGCACCACGCCAGTAGATTAAGTAGTGGAGTTCTCATC
CAAAATAAAAAAACCCTACTCTACTATTATCTTCTTTCTAAAAAGAGATGATAGTAGTGA
AGGGCTCTTCTGACCTGTCGATATGGAATACTGTTTCGGGTACCTACAGTTTCAATTTGA
GTTAGATGATTCGAGTAAGCTTTTAAAGAAAGTGCCTTACCCTCCGGATAAAAAATAAAG
CCCCGTATCTGATCTATTTTTTCTAAGACACTTTGACGAGCATACCCGTCCTCAACAAGT
GCTGCTTCGATATGTTTTTCAATTGGAAGTTGAGTCTGAACAAAGGAGTCCACATGTGTT
TCGTCATACACATAACCCAACCAATTAGTCCTTAAGCGCGAAGAGAGGTCTATTAGACGG
GTGGTGTCATCCAGTAAAGGAGGGTGAAGGGCGGGAATAAGAGGATCTTGATTTTCCGGT
GCTGCCGCCTGAGGTTCTTGAGCCTCCCCCGGGTAAGCGAGCGGATTAGGAAGGGGGTGG
GCAACCTCCCCTAAAACGTCGAGGTCGAAAGAGGTCCAACCCGAGCTCGAACCTTCGTGT
GAACCCACACCCACTATGGAGTTGGATCCACCGGACGAATGGCTAGTTGTAGGAAGTACG
GGGCACACGGAAAGATCGAATAAAACCGAATATAAGTTATTATAAATGGTCAAGCTATAT
CTAACAAAAAGAAAAAGAAAAATGAACCATTTCACTAAAGAAAGAGCCCTTTTAAAGTAG
GGCCTTGTTAGATAGAAGCCAAATATACGAACTTGGAGACCAAAAGGAAGGTAGTGGAAG
AAAATAGAAAGCAAGAAGAGGAAAAGGCAGAACCAGAAAAATTGTGTGAAATAAGTGAAT
TGATCCAGTTGAGGCATGATTGATTGAGAAACAATGATTCCCTCCATAACAGAAAGAGAT
TCCTGCACGGAGTAGTGAATAACGAAAGTGAGATGTGCTTGGTTGTTGACCAACAGAAAG
GATGCATGGGAGAAAGAGAAAGATGCACAAACGAAAGGAAGAAGGGCGACTTCTTTGATA
GATTCTGTCCAGCCTAAATCTGTTTTTAGTTTAATACGCAATTTCTTACATATCTCGTTG
GGGAGTCGAAGCCACACAAGAACGACCATTCACTTGAACTCTAACTGTCGCCCGCTAAAC
CACTTAGCGACCGGTATTTCTTCTTACAAGCCAAAAGAAAGCATTCACCGACTCTCTTAC
GGAATCTCAAATCGATTTCTTTGTGTTAAGCATACAGCATTCGTTTGTTTCGAATGTGCT
TTGAAAAGCTTATGAGATGAATGATTTCTGATTCTTCTTTCTTACTACTAGAATCAGTCA
AGTTCAAGTGTGTCATCTTTCTATACGATAAATAGAAAGAGCGAGCGAGAGAATGAAGTT
GATCGGATCATAGCTTCATTCATTCCTTGAACCTTGGTAGCGGGAAGGTGGTCTCGAAGA
TTACTTACGATATATGCCTTTACCAGGACTATCCTGTCTCAATTCGTATTTGACTAGACT
AAAGCCTAAGGCCCTTTCTTGTTAGAAGAGATAGAGTAGGGACTTCAATCTGCCCTAGGT
TTCTTGAAGCAGCTCTTTCTCTTGTATAACTAGTAGGGTATAAGCCAGTCTGGTCTATTC
CAGCTAGGACTGAGAGAGTATGAAACTTCAATCAAACCATAGGAGCGATAGCCACTCGAC
TGAAAGGAGAGGAGGGGAAGATATGCAACTGGAAGACTTTTTTCGGGGTATCAATATGGG
CAAGGTCCTTCTTTTTCGACTCGGTTGACCAAATCTCTCACCGGAGATGGTTCAACTACA
ACCCGGTCGTTCCATCAGGCCAATCTTAACTTAGATAAAGAGACGGATGCCCCTCCATCT
TGGCATTGAGACTGATGTCCCTCCTGTCCCACTCCCTCTAATCAAACCCTGAGTGAAGAA
ATCGACCTTAGGCAACAGTGACCGGCCCGGCTTTTCAAAGCAAAAAGGCGCTACTGGGTG
AAGCTTTCTCGGTACAAGGTTGCTTTCTCAGAGGAGATGAAAGATGGGATTTCCCTCCTT
TTTCCTGGCCTTGCCCATTCTCCAAGCAGACAACAGACCTTAGACGCCGGCTTTGCGGGT
ATTCAAACCACTAGTGCAAGCCATACGGGGGTAGCGCTTTCTTGGTCCAAGATTGCTAGA
CTCGGAGTGGAACATGGCTGGAAGAGTAGTTTCTTCATGTGCTAGCCCCTTTCTATGAGT
TTATAGCCGACCAAGTGGCCAACGGAGACCGGCCCGACCGTCAGGTAAAGGGCACTAATG
GGCGATGGTCAGGGTACGGCTTCTTTTCCTGCTACGTACGAGACAGGGCCGACTGCTTAG
ACGAGAACAAAAAGGGGAGATGAAAACCCAACAAGCAACGGCTTTATAGCGTTGGCGCTC
AGGGAGTTGCTTGTTACAAATACAGGCATTAAAAAGGAAATTGAATGATGAGGAATTTCT
GCTTACATTTATTCACCCAACCGGTCTCGCCTATAGTGTCGAACACACAAAAGTATAGGT
TTTGTTGTCCTTACGACGGTTGTCAAAGACCGGATCTTTGCACTTCGCGACCCTATCCGA
GTATGGACTTAGTGCAACGCCTTATAGAACAATGAAGTAATGTATCCATACGAGCTCCGG
CCCTCAGCAGCTCGAATACAAAATCAACTTGTTCATTTATGTTACCTGTTGTGGACCTTC
AACGTTTCACCTTTCATAGATCTGGGAAAGGCGGTTTTGGTTTGGGAAGTGACGTTGAGA
CTGGGCACGCGCGATAAGTAATAAAGAAAGCAAAGGGAAATCAGAGGAGTTAGAGCAGGG
AACAATGGGCATCCCTGCCTGGAAAACAAAGAGTAGAATTACGCGAAGGACCTCTAGCAA
CTCTACTACCGCCTTTCCTACCAAAAAGCGAACCCAACCGAAGGAAATTATATAAGGTCT
GGAAAGGGCTGTAAAGAATCTAATTCCTTCCCCCTTTTCTTCCCCTGTTCCGTTTGCGTC
CCATCAAGTGGCAGAAGATCTTCCTGCTATTAACTATTAAAGCTGTCTTTCAAAGAGCGG
CTTTAGCTTTAGTAGTAGCTGACGGGATCACTAGGGAACTCTGTATCGGGATGCACCTAA
CGGCGAAGGAAGTTTGACTTCTCAGTAGGAAGTCTGGTCATCTGTTTACTGCACTTTATT
TAAATTTAAAGCAGGCAGCGGCCAGCTTGCAGCAAGCCCTGTGCTGCAGATAGACCCCTC
CCTAACCTAAAGAGCTACTTTCCCGATCTCGTTGACTAGGTCAGGATACCTACCCTAGGG
TCATTCCATCTTTCCATCGTAGAATGATAATGAGGAAGAATGGGAGGGCGGACTTGTTCG
TCAGACTTTATTTTGTCATATTTCAGTATGTGTAGAGCTATTCCGTTGGCTAAGCGGTTA
ACTAATAGAGTCTTAGATTCAATTGTTACGCCTCCTAAGCTAAGCCAGATAAAGACTGGA
GTGTGATTCCTCACATTCTAGACTCTATCCCGCAGCTATTCCAAAGGTACCCGCCTACGA
TTGGGTCCATACCTTTGTGTCCTTGGCCTAAGGGATGGAGAAGACAGGTTTCTTCTAGTC
TTAGAAGTAGAAGTTAGTTTCAGTCTTTTTCTTTATTCCCTTATCACTGTACAGGCGGAG
TTAGCAAAGAGGAAGAGGTACAACATAAGCAAGTAAGCGGGTCACAAGGAAGTCGGATTC
CAATCACAGTGAGTCAAGCCGCTTTCAGTCCTATCATTGGTAGTGGGAGATAGGGGGCAA
TTGGGTGAACGACTGAGATGGTTAGATAGTTTCTGACTTTCAAGGTATTCTTAAGCCCGT
AACGGAAAATAGCCTTTCTTTTCCCGTTCGATCCCTCACTTCACACTTTCTATATCTTAT
TAGGGTCTTGCAATAAGACTTCACAAATGAATGTACGACAAGGGAAGTATGGAATATTAA
ACAGGCTGTTTTAGTGCCAATAAAAGGCCTTTCTAACCGATAATGGTGTACTAAATGAGC
AAAGCTCCGGCTAGGGAAAGAAAGCGACCTTACGCATCACTTTGATTGCTTCTGCTTCCC
TATTTGTTGTTATTTATATAAGAGCTCCTTGTAGCTCGAAAGGGAAGAGGGAGATCAAAC
TGGAAAAAAGTCTAAAATCAGATTGGAAGACACCTCTAGTACTTCACTTCCAAACATGAC
AACCATTGAACACATTTTCTTAAAAAAGGAAGGAAATTATAGGCATAAGAATTCCTTCAC
TCCTGGGAAAGGAGAAAGACCTATCATTATGACCGGGCCGACAGGCACCGCACCCCCCTT
AGAAGGGAATACATTTCTTTTCTTATAAAGAACGAAATCAATTGCGTACTTCACCCCTAC
CCATTGTGCGAGCTACTCCTCTACTTATTTTTATTGATATTTCCTTTTCCATGCGGGAAA
GAAAAGGCTTTGTACGAGGGTTCATCGCCTCCCATGCCTGGCAAACTCTTGTTTTCGCTT
TAGACAACAAACATGGGCATAAAAACGGAATTCTATCAGACAGAAGAGCAAGCACATTCA
TTGAAGAAGCAAAGCGATTGGCGGGAGGGGAGGGGGGAGAAGTTCGTTTTCTCAAGGGTT
AGCAGACGAAGAGACGATATAAGATCTTGCAGCTGCGTCTTCGTTTGCGTCTTTAATTTC
ATTTAATATGAATATGATGCTGCCTTTTTCCTTTCCTCTCCTTTCAGTCGAGCCCTTTTA
TCCTCAGAGAGTCGAGCTACTTCGTTACCCTGAAGCTACCTCTTATGCCTTGTTCTGCCT
CCTACCCATCCGCGTCACATCTGCCTTCAGCTAGCCCTCCTGATCTAATAAGAAGATGCC
TGATCGCTTACCCTCTCCTCTTCTTCTGCTAGACATCATTGAGCACTCCCGGATGTAACA
CATATGCCTTCTCGTAGAGCACTCCCAGAAGCTACACGATCAGACTTCAGGGTAGCATCA
GGGCGGTAGTACGAGAAGCAAACTACTAAGCAAACTCCGGAGCCCGAGCTATCGGCTTAT
CGGGGCTCCTCGAGTCCAGGTCTCGGAGTGGCGGTTAAAGGCCAGGTCTTCTCCGATAAT
AGCCCTTATTGGCTTGAGTGCCTAGTGCTTTTCCGAAACTCAAGCTTCAAATAGACTACC
GAAGAAGATCAGGAAGAAGTCTACTATAGCTATTTGGCATCTCCATTTCTCAGCTCATCC
AATCCTGTCTAAGATCAGCAAGTCCACTACCGAATCTGCAAATCGATTTGGCATTTCAAA
GAGAAAGAAATTAGGCCCTTAGTTCGCATAGGGTTCACTACTTTTGGAGGAAGGCATACG
GAATCCGTATAGTTAAGTGGCTATTTCTCTCTTGCCATTAGCCAATCCCTTCCTTCTTTC
TAGGTCTAGTTCCCTCAACTTTGATCATGTAGTTCCGTAAAGCAAGAAAACGGATGCTGG
GCCCCTGCTTCAACAACTCTAACCAGATCCGCAGATACCTTATGACCAAGCCTTAATGGC
TAGATTCACTAAGCAAACAGAGGCGTAGAAAGACGGAGTGCCATAGTAGCAAACAGAGGT
GCCGGAAGCCTTATTATCGTACCGCTTCAAGTAGTTCACTGTATCAGTGTCAATGAATAA
GGCTGTTCCAGCTGTAGGTGACAGTTCGAATGGAATTGATAGCTTAAAGTCGTAGTTCAG
GCTGTGTGCTTGAACTGACCTTTCGGGAAGGAATGGGGTCAAGCGCTGGCCATAGACATA
CCGGACCACTTTCTTAAGATTAAACAACGGAGCAAACTAAGCTGTTCCAACAGCCGCTTC
AAGTGAAAGGGCTTTCAGTTCAGCGCAGCAAGTAGTTCACTTTGCATGTTCGCCCGTACT
GCTGGCTTCTCGCTTGCAAGTAGTAGTGGTGTATCAGGTATGGAGCTGACAGTGAAAGTA
GGACTGTACTTGATGTAGCTTCTCGAGAGTCCCTTTGCTTGGGCTTCTTCCCTTATATAG
GATGACATAGATAGAAGGTTTCTAACGATAAAAGGAGACAAAGGCCTGACTCTAACAAGT
AAGCAAGTAAACTACCTTCATTGATTCAATAAAGAAAGGTTCTCTTTTCCTTTTTTTCGC
TAGGAAAGCGGGAGGTTGGCATGTACCCCCTACCGGTTCATTAAAAAATGATACATAATA
TATCATACACGTACATAAATCAGTCCTTGCATATCCTCTCTAATAATGTTATTAAGATTA
AGGGAGGTCTCTTGGGTACATTAAGACATAACTCGACATCCCGAAATAAAGCCGGCGGCT
CTATTGCTCTCCCTCCAACAATGGGTGACTCTAAAAGACTGTAAGGAAGGCTCTTGCATT
TTCTGTGAAGCTCAGCAGCATATTTCGCGCTTCCCAATGGGGCTTGCATTGGGAGTTAAT
CATCTTGAATGAGTCAGACTCTACCCAACCCAAAGGTTCCGAATGCCCATTTTTTATTAA
ATCGCTTACTAGAGCATGGTCCGGGAGACCTGTTTCCATTAGAACAATGACCTCGTACCT
GTCCATTTCTAAACCACGGACAATGCCACAGCTTCGTGCTTTCGCCAAACCAAATCTGAC
ACTTTCGAGCATTATCTTCCCTTACCGACACTCCTCCAAGACTAAGAGCAGTCGGATGGA
ATATTAGCCACCCAAATAGAATGTCTCCTGAGATAGCTAAAATTAACCCATTGAGTCGAC
CCATTATCATTAACTACTCTCCAGAAAAGCTTTAATTTAACATGGCAGTCCTATTCCAGC
CCCCAATAGTTCTTAACCCCAATCCACCTTCATCCTTCGGTCTACATTGGACCAGCTGAT
CGTATGGATCAACTAGGTGGGTTCGGGGCCTGACCAAAAGAAAGAACGAATGCTCAAGCT
CAATGAAATGGATTTCCAGATCTTCTCCGGAAGCCAAGAGTACGAATGATTTTTCGTTTG
ACCCTATAACTGGAACTGGTGGCCGAGAATGATAGGGAACATTTGGCTTTTGGCTTTCTT
AATCCCAAGACCTGCCCAGCTGTGAAACTAATTCTGGTTGATGGCCAACGCATTACGCAC
GGAGCTATCTGCGAAAATGAGCACATCATCAGCATATATTATATGAGAAACATAGAGTTT
ATTAAATCTTCTTGAATGGGTGATCCGGTTGTTGTTTACTTCCCTGTTAAAAAGCTGGCT
GAATATTTCCATGACTAGGGTGAAAAGATAGGCTCTAAGAGACCTGTCTCAAACCGAAGC
CCCCCTGAAGAAGCTAGATGGAGATACATTCTCTAATCCATCTTACCTAAATTTCTTGAA
AGGGAGGACAGCATCCCAAGGAACGGAGTCGTACGCCTTGCGAATATCTAACTTGGCGCA
AAACTTAGGAGTTCCTTTGTATCTATGAAAGTTACGGACCAGCTCGTGAGCCAGAAGAAT
GTTTTCACTGACGTTCCTGCCTTTAAAGAAAGCCGACTGAAGGGGACCCACCAACTCATC
AAGCACTTTCCTAAGCCGATTCGCCAATCTTTTTGAGATTTTCTTTACGAGCACGTTGCA
CAATGAAATAGGTCTGAACTCCTCAAAGACCTCCGAGTTATCCACCTTAGGGATCCGCTC
AAGGAAAGTGGAGTTTACCTGTTTTAACAGCTTTCCACTTCGAAAGAAGTTCGATACAGC
TTTGCCTTTGCATACATCATGTTTGATGATTCCCCAACAGACCTGAAAAAAGTGGGCAGG
AAAGAGACAAGACCGGATAAGGCGCATCCAACCCTTCTATGCATTAAGATGTCTATAAAT
TGACTATAAGAAGAATGTTCCTAACCTCTTGGCAGTTTTGTCGGTAACCTCTTAGACGTA
AGATCCATTCTAGCGCGCAAGGCATGCGAAGAAGGGACCAACTTACTAGTTTATCATAAC
GAAATTTTCCCTCGTTAGGCCTCCCAATTGTTAATGTTAACATCTAGGTATCGAAGATGA
AAGCAAGTGCTAGCGGGATTTGTAATATTTACCGTTCCCTGGGTCCTTAGGAATGCCACA
GCCAGAGAGAAAGAAGCAAGACAAACTGATCTCAGATGCAGAGAATCTTCCTTGATTCCG
TCATGCTTGGAAATTGGAATCACTCCACCTTGCCCGGTGAACTGCTAACGGGCTACTGCC
TTTCTTGAACAGAACGAGAGGAATGCGGCTAGCTCAGCTAGTTTACTTACTTGCTCGTTA
TAGGGGGAGGCTATAAGTAGGCCGTTTGCTATTGCTATAAGGGCTGCTCGCCTTTATACG
GCTTGGCTTCGCTATCGCTCCGTCGACCTAAAAAGCAGTCTTCCTGCCATACCAGAATGC
TTCTTATCTATTGCTAGAAGCTTTGCCAGAAGCAAGCAAGATGAGGTTGAGAGCTTTAAG
CTAAGATCGAGACGGGAACAGAACTAGACAGATAGGTTGTTTTCGACGAATCCCCTGCTT
GAGAATCAGCTGTTCGCCTTTCTCTCGCGCTATAGCCGGGAGAAAAGTCTCGTGGGTCTC
TCCGACTCTGATTAGTGACATAGATAAGAAGATTTTTTCATTTTAGCAGATAAGATAGCA
GCAGAAGACATTTTGTCCATTCCTGCTTGATTGACTTCTTTCCTTAAGCTGCCTAAACTG
GATCAATAGAATAGAACACATGCGCCATTACCATGCCTCACGTTCTAGTTCTAGTTCTAA
GCGTAAGGAACTTCATTAGTATAAGAAAAGAATAGGAAAGAACCGGGCACGGTAAATCCG
CTCATCCTGGCTTCAAATCCTAGCTTGAGTTGCCACGGGAACCTTAGCGCCGCGTGTGTG
TTCTAGGCGAACTACCTCATTCCTTTAGGAAAGAAAGCAGAACATAGTCTTGATGTGGGC
TGAAGGAGTACGACAAGAACTGACAACCAAAACTATGCTTCCCAAAAAGACTGCAACGTT
CGGATTACTTGACTCCTGCTCACCAGCACTATGACTACTGCTTGCTTCAATAACTCCCGA
ACCATCATAGATAGCAAAAGTCATGTCACTCCCGCTCGGCGAATCAATCGCAAGTCCCAA
CCCAGAGAAATCAAAAGGAAAAAGAGGCAGAGTGAAAGGAAAGGCGGATTGACTAATTGG
TTGAAAAAGTTCCGGAGGGGAGGTTAACAGAAGGCATGTTCCCATCCATAAGCAAGGAAT
TCAAAGGCCCATAATATCTACTAACGACTGTGGTTGGGGGGAAGATGTAGGAATCGAAAA
AGTATTCATCTTCCTAAAAAGGAATTCCGGGCTTAGGTCCCCGCGCAGGGGCGATCTTTC
TCAGACCTCTCTCCGGAGACCGTAATAAAGAGTCTTTGCTTACATTATAAACGCGCTTCA
CTCTTTAGAGTGAAGAATGAAAATAGGATTCATTACTTCACTGCCACGAACGTTAAAGAA
TCTTCCCTCTAACTTTATTTCCACGAAATTATGAGAAAGGGCAGTTTTTCAAAGACAGAG
AAGGAAATAACTAAAAATACAAGAAGATAGACTTTTCCATCGTAAAGTGAACCAAGAACG
GAAGTAACTTCACTGGCTGAGCTGACAGGCTGATAGGATTGACTTTACTCGCTCAAAGGC
AAATCGCCAACCAACAGAGATAGAAGTCAATTCCGCCCTTAAGGGGCCAGTCACTCGATC
TAAGAAATATAGGCCCTCAACCAACTCCTCTTAAAGTCTTTGATATTCCCTGCGAATAAC
CTGGCCTGGATGCACTCCTGCTGGGCTTGAACCCTACTATTCAAGTCATCTACATAGGCT
TGAAGGATCTAGCTTCTTTCTCATTAAACCGGGCGGTCGGTCGCGTTTAGATAAGTTTTT
ATTTGAAGGCCATGTTTTCACTTTTATTTCAACTCCGCTTGGCGATCGCTCATGGCTAAT
ATAGGTAGGTCCAGAGCTAGCTAGTGTTCAGAAGTCACTTAAGAGATTGAATATGGGTCC
TATTAGAATAGGCCGTAGCCGCAAAGAGATAGAGATTCGCATTGCGGGAAGGGAACCATA
GCAGCTGATAAAGGCTGCTGGTGGAGCCGGATAAGAACCGGGCTAAGGGCTGGGGCCTTA
ACTAAGTACTAAAGCTGCTGGAGCGACTGCCTTCGTTGATTTCCCACGAAGGAATCGTAA
TCTCGCTACTTCCCCTTTCTGTCCTAAGCGGGGGAGAAGGATGAAAAACCTTGTGTGAAG
GAAAGGCTGTCAAAGTCGTTGACCATTAATCCAGTTGAAGGACAAATGGACAGTGAATCA
ACAGAATCGAGTTGTTTGCAGGATAAGGATTCGGCAGTTGAGACATCTATATCTATATCA
TTCTAAGAAAGAGAGGAAAGGATGCAAGGAAGCGCTAACCTATACCTATACGACTGCTAT
TCTTATTGATATTGATCAATGCGGGCTAAGGACGTTAAATGCATGCTAGGGTGGAGATTC
TCTGTTTCAGAAAGCGTATGTCTTCACTCTAAACACCGTACACGTACAGGTCTTAGTTCA
GTCGCATCTCAAGAATCGATAGATGGAGGGCTTTTTATTTGAAGTAGGGCGCCCCCTCTT
TAGGTTAGTTAAGAGGCATCACTACCTTATTTGCAGGTTCGAATGAGCTAGCTTTATCTG
CTTTCTGAGGTGTGAAAAGCCCTTCTCAAATCTCTCATCTCCTGGTCCTAGCAAGCATCG
GAACCTGGTTCCGGTGGAGGAGAAGCTGCTCTTAGTTAGAGTAGGCTCCTACCCATCCAT
TGTTATGGCAGTCCAGTCAAGGTTGAGCAGTATCTTTAAGTGGGGCTATCAGAGGTTCCC
TTACTTACTAAAGTTCTACAAGGTGTAATGTTCGGAGATCCGGGAATGAAAGACTGATTT
CTAAGGATTTGGAGCCTCACCTCTTCCGTAAAGGCAGGTAGCATAGGTGTCCGTGGATTC
TTCGGCTAGGCGTCCATCCACTCTATCCGCATTATCCAAAAACCTTCCGAGGAGCTTCAC
GTGGCGGCCCTACAAGCATGGTATTTAAGAGAGGCCCTAAATCTTGTGATTGGTCGACAA
GTGTGTAGCGCTAGCATTAGTGCAGGAAAAATGGATAGCGAAATGGCACCGCTAGATCGC
GTAGCAAGTAAGAAAGCCATAAGAGTTCAGAGGTAGTAATAGCGAGTGCCTTGTACTCTG
CTTCGGCACTAGACCTGGAAAGAGTCGGTTGCTTTTTGGAAACCCAAGTCAGTAGGGTTT
TTCCTAGAAATACGCAGAAGCCAGTAGTGGACCGTCTGCTATTGGGACAGCCAGCCCAGT
CGGCATCGGAGAATGCAAAGAAGGTGGTTAATAGTCCCGGAGTGATGGTTAGGCCACGGC
CAAGAGAACCCTTCAGATACCGTAAGATGCGTTTTACAGCCTGGAGATGTATGGTGGTGA
AAGCGTGCATGAACTGACAAACTTGATTGACAGCATAGCAGATGTCAGGTCTGGTGAGAG
TGAGGTACTGAAGGGCGCCAACAATGCTACGATATTCTCTTGCATAAGAGAGAGGAGCAC
CATCGTATGCAGAGAGCTTTGAGCCAGACGCAAGGGGTGTGGGACATGGCTTGGAGTCTT
GCATATGAGTGCAAGTAAGCAAATCCAAGGTGTATTTAGTCTGAGTCAAGACTAGAGAAG
TCGATGTACGTTTGGCTTCGATTCCCAAGAAAGAAATTCAGATCACCAAGATCTTTCATG
GCAAAGTGCGTACCCAGTCGCTGAATGAAAGAAAGGACTGGTACTGAACTAGTAGATAGG
GTTGAGTCAGTTGTTGATCCAGAAGCGGTAGAAGTGGTAGTAGCATACCTTCCATATCAA
GAGCTAGAGACAAGTGAAGGCTCTCCTTCCTACTTGCGACTAGAAGAGAAGGGGAGATAT
TGGTCATATACTTGAATTAACTAGAGAGAGGTAATAGTAGCTCTAAAATCCTATGAACTT
GGCTGCAGCTCCGCCATCAATACAAGAATGTGGTTTATGGAAAAAGACCTCTCCAGCATC
AGAACTGGAAAAAGGGTGGGATCAAGGTGGAGTTCGCTTAGGTTTTCAAGCTATTATGGA
ACCTATCTCCTCGACCCACAGGCCAAGCAAGCCCTTATGCGTGAATGGACGATTGAAAAA
GGCTTACTTGTGTATATCTCCTCCTTATCGCTAACGAATGGAGCTCCCTTGAAAGAAGGG
CCTTACTTCACCTAAGACCTAATAAGAATAAGTTATTGCTATGGGTGTGCATAAGAAGGC
AAAGGCGAGAAAGTGGATTGAGGGGCATTGGTTCAAGAGCGCATGGATCCAAGGGAACTT
TTACAAGCCCGAATATATTATAAGCCCTATTGTATCCAGTAAGGACCAACTTAGTTAACA
GCTGCCAAAGTCGTGCTGTGTCGAGAGCAGCCTTACTTCATTCTTTGAAAGAGCTTCATC
TGAGACCCTACTATAGAGTGAAAAGATGAGCCCGGGCATCCCTTTTCTTTTGATCTAATT
GACCTTGACCGTATCATGGAAGATAAGAAAGAGAGCTATAGCACTTCTTCCCGACTCAGC
CCATAACAATCAAGATAGATGGGCCTCGGCCTGCTCAGCTATGAGGTGATTCCAAGCCTG
TCTTTCCATAATCAGTACTCGCTCCGCGCTATTCCTCTTCCCTTTCGATCCGGTTATGAG
AGGGGGTAGTAGATAATGGGGAGCTTATCTAAAGATTGAGATACCCAAAAGCCTAGAATT
TGTCTAGAACTTGTACCGAGCTTGACTCCCCGAAAAATGCTCTACCCTTACTGGATTGCG
TTAAAGGAGCGTTCGAAGAAGGACCGGCTGGAGAGTGAGTAGTTGGCTTAGTCAGTGAAT
TCGGTGAATAAGCCTTCCCAGGCGTGGAACTCTTGCTTGTTTGATGCTTTCCAGTGGTAG
TTGCGTCAAGCAGCATAAGCGCTTACCTGACCATGAGTGTAATAGGGCCATTTTATCTTT
ATGAAATGGCGAGTCTGATCCCCAATAGGAAGGCTAAAAGAGAACCAATCTCTCATTCGT
GACACACGTTGATTCGAACAAAGTACTTCTTTACTCTTTCTTATTCTTAGTAGAATTACC
CCACTCCGAAATAGCTGCAAAGCTGGCATGCTGATCCGCGATTACTAGCGATTCCAACGA
ATTAAAGGCTAATGGCGTTAACTAATTAAATTAAACGAATTCATCTCCCACTTCTCCTAT
TCTCTACTTTAGTAAAAGGAGGGTCTTGCTGTGAAGCTACCTTTCTGCTGCTCATTGCTT
GCTTTCAGACCAATCTTTGTGCTTACACTACAATATTATGCACCTTCCCAGCTTGGGATG
AATTCCTTCTATAGAGAGGATCCGAGCCTTGAATCAAGACACAGGAGTTTGATCAAATTG
GGCGTGGAACGAGTAGAAGGGAGTTGGAGCAAAGACGACTAACAACCCGGGAGGTTTTTC
TTGATTTTATGATCGAGATTGGATTGGTCTTTCGTGAACACTCCTGGGTGAAACCCTAGC
TCTGGTTCAGACATGTGATTTAGCAACATAGAAACTGGAGTATAGGGACGGTTTGCTACT
TACTCGAAAGGTAATCTGGGCACTTGATTTGAAGACGGGGATTGGATGCCTCGGTTTGGA
ACTCTTTTATCGCTTGTCGAAATACATAGCTAACGTGCACAATTTTGAGAAATGGAAGAC
AAGATCCCGTCTAGAAGCAAAAAGATATTGAAACAGCTTGCTCAAGACACATGTTTCGAA
GAACATCTTTTTCCATGCTCGGGCTAGTTGGGAGGTGAAAGACACAAACAAAGCAATTAA
TCATGTCATATTCCCCGCTAACTGCTCGTGTACTCCTCCTAGCTCATGATTCAGTTTGTG
GTCACGGAGCTATGTACTAAAGTACCTGGTCCTTTACTTGACCAAGGGAAAATCCCTAAG
AAATGTAAAGACAAGACAGGGAAGAGGTTACTATGTAGCTAACGGGAGAGGTATGAAGAT
AGATTGCTCACTTATAGGCTCAGGAACTCCAACTACAAAACAAACTCTGAACTACACTAT
TTCAGTTCCTTTCTCTTCTCTTCCCGAGAGTCTTACTTCACTGTCGACTTAGTAATCAAT
TCCATTCCATATTCCCCTATTTTCCTGTGACTCGGAATTACAAAGTATACTTTAGCTTTA
GAAAATAGGCTTGAGCAGAGCCCTTCCAGTTTGAGTCTGGGGAAAGAATATGTTGTTAAT
TCCCTTTGTTGCTGAACCTCATCCGTACACTTACGTACTCAACTAAACAAGGGCAGAGTC
TGATCGATGGGAGTTCACTAGGGGCACCATTTCAGAGAGGAGAGAATCCATTTCAAAGGG
AAGGACTGATTGAGTATGAAGTAGAAAGAAGAGACTAGCTGATGTGCTTACAAGCCTTTG
ATCCTTTCTATCTCTCTATATATAGACTATGGATTTTGATTCAATTTAGATGGTTCATTC
CTCGACTCAATCCTAACCTAAAGGCGAAGTCGTAATAGTCAATCTAACCTGTAAGCGGCG
CGGTAGAAGGGAAGTGAGAATTCTCAAACTAACCAGCTAAGGCGGAATAGTCCGATCGAA
CCCCGGGAATGAAGTCCTTTGTCTGGTAAGAAGTTGTTACTGAATATCTGTCCTTACTTA
ATAAACAAGTATGGAAGGTTCTCTCATCGCCCGAGATGTACTAAAGGGATAGGATAAACC
AACCAAAGCAGAAGAAGGGAAGAGAGCCCCAGTGAAGTAAACCGAGGGCACGAAGCAAGC
AAGGTATGGTGGGTGCCAGCTACTTTCACTTGTTAGGAGTAGGGGCTGAAAAGAGCTCTT
TGTATAGGTTGGGTTTGCTGGGCTTTGATGCTTACCTTATTTTTTTGAAAAGGGGAAGGT
TTGATAAAGGAGCTTTTAAGCCCTTTTGCTGGATTGTTGGTCTGCAGCCCCGCCCTATAG
AATAGAATGAATCCAATAAGGAGAGGCCTATGGATGACCGAGCCACTCTTATACTACTCC
TTACCTCACCCCCTTCTCACTTAAAGGGCGAAGTCGCTGAAGCGAGTCTAAAGGCCAAAG
AGTGATCTTTGAACGTTACTACGCATCCTTATTAATTAATAGGTATAGTGTAAGGTAGGT
TTGTTTGGGTATAGCAGGACTTGAACCTGCGACCATTAGGTTAAAAGCCCAATGCTCTAC
CAACTGAGCTATACACCCAAAAAAAATATAGATAGTAATATAGTAGTAAATAAAGATTGG
TGCAGAAAAGAGGGCGGCCCCTCTTCTCATCATATTAAAGGGGCGCAGCTCTGTATGAGG
CTCGTACTGCGGAGCAAGCGAAGAATAAGGGCGCGCGTTAGCACTCCTGCAAGAAAACGG
CCTTACTCAACAAGCGCACCTTTATTAGTAAGTTGTTTCCACTCATTGAAGATTCTATCT
ACAAAAGAAGGTCAACGGGGGATACTCAAGTTGCTCTCACTGACACCATCTACGAGAAGG
TGAGGTCGTCTTTCTTTCCGGCCGCCATACGGTTCGTTCGCCTTAAAGCCTTAAAGACGG
AGAAAGGGAGGAGCAGTTATCTATGTAATTACGGTCTTTGTTGGCCGTTGTTCCGGTCGA
GCACTCTCTTTTCTTTGCTTTGTTCAATAGAGTCTTACCAAACAAGACTGACTTCTGACC
AACCCGCGAAGGGTTGTGAAGTTGGACCAGGTACGAAGAATGAATCTATATCTGTGTACG
GTACGGAAGTTGCTGGCCGGCGGCCGCTCAACTGTTCGAGCGCAATACAGTGGTGGTTGG
TTCCGATTCGACAAGGGTAGAATGCCTGGTCGAAGGTCCAGTACAGTAGGTAGCAGGCGT
GTTCGTTTTGGCTCCCGAGCGAGAACGATAAATAGGCGCTGCACCATTCTTGCTGCTATG
TACGTGAACCTTGACTTGAGAGATTCATCCAATGGAACCCACACTCAAAGGAGGACCACA
AGCTCGGGGCTCGACGAAACAGAAAATATCAGCATTAAGAAACTTACTTATTGGGGTTAG
CAGTGAAAGAAAGAGCCCGGCATTCATTCATTTATTCATTCATATTCATAGCTTAGTCTA
CTAAAATCAAAGAGGGACCAGCCTCATCGTGGTAATTATCGGACATCTCTGATCGTTCAC
CTCTAATGTGACACGTTCCCTCCCAGTTATATGATCCACGGGATCAGTCGGCTAGAGAGC
GGGGCTATTCTTCTTCCGGGGAGGGAAAGTCGTCCCCTCTACTGATCGAACCCTCAGTTC
GGGGGTCTTCGTCAACATGTTTTGAGGCTCCAGTCTTCGGCGGGTCACCATTACTTGACT
TAGAAAGGCGAACATCTAGGCAAGGGAAAGCGCAGTGCGCCTGGTGCAAATGGCTTTCTT
TTTTCATGATATACCAATCAGAATGGAGGACCCTACCTACGTACATGATTGATAGAAGAA
CTACGTAGGGGGTCGGTCAACTTGATGCGGGAGAGGCATGAGTGCAGTTCGATCTTGTGG
TGTATTCGTTTGTAGTGAGTAGGGCCTCTTTTTGATCAGTTCGCCTCCGCTCTATTGAAA
GGTCTCCATTCCTACGGCGGTTTTGTCAACGAACGCGTCTCGGGCCGGATTGACTAACCT
AACCCTTACTTAAGGGGGCCTTGCCATAGTTGGGTGCTCTGCTTTAGTGTGATTTACGAA
GGCTAGGCTAGTAATACCAAAAATGAAAAGAGATCGGGGTCGATAGTTGGCAAGGAACTT
GATCCCCCCAAAACACAAAAGGGGCAGCTGCGGTCGAACTCGAATTCTGGAAATCAAATA
AATAAGTCGGGGCCCTTTTACCTTACCAAGTCTACCGGATATAAATTAGCAGATCAGGTA
TAGATACGGGAAAGGCTTTCTCCCTAAGTGGAATCGGTGGAATGCCCTGCTTCCGGCTAA
GTATACAGAGTTGGGTCTACCGTTCGTTCCACCGTTACCTCTATTCTATTCCGATCTTTC
TTTTCTCCTTTGCTTCCTTGTCTCGTCTATCCTTCTCTGCCTTCAGCCTGTCTTTGAGCT
CTATCCCGTCCTTCCTTTGGCTTGCCCTGAGGATTGACTCTCCAAAGTCGATTTGATCAC
TGTTCGGTTCAAGTCTTCATCGATCGGGTGGATCTTTGAGGGGGGATGGAAAGGTGGGTG
AGTCATGGCTGTGGACAGAGAGAAATCAAGCGGTAGTCTTCCGGTGGAATAGATTTATAG
TAAGTGTCTTCTTTCCTTCTCTTCTAGTAAGCGCCGTCAGGTCTCTCTTCTTGGGATATC
TTGATCACCAGAAAGGATAGAGATCTTAAGTAGACATGCTTTAGGCATCGATCATCTTCC
TAACTACATGGTACTCCCCCTCCCATTACTGGAACCGACGAAAGGGGGTGGAATAAAGAA
AATGAGGAAGTGTCCCTTAGAGAAAGAGAGTCCGCTCTCTCATTGTCTGATTGCATCGTA
GAGCGTCTGCACCAATTGCTTGGTTGCAGTAGCAGCCCCCTTTCTCCTTCTTTCATATGA
TAAATTAGAAAGATTTTAAATATAGTAAGTGTAAGAGCGACTTCAATCTTTATTCGCTAA
AAAAGAGAAGCCGGGTTCCGAGAATAGTAGTTTCATCTGGATTGGGTTAGTGTTCAGTGT
ACCTATGCTTCTTTCGATCTGCTTTCTAGTTATGAATAAGACTCGTCTTCAAGTTCAAGT
TAATATCATAGATAAAGATCAGAAGTGAAGAAAGACAGAACGAATCTCTTATCGCCATCT
TTATCTTTCTAGCAGTGCTCTCAACTATTATCTTATTATATATAATACATATCTTTCTTC
TCTTCTGCTCTTTGCTATCATAGCCACTTCTACATAAAACTGTGCTGCAACCTTAATCCT
AAGAAGACGGGGTAGGACTGGAGTCTGAGGGATCTCTTTCGAATGTGGTGTGCCCTTGGC
CGGGGCAAAAAGACCCAAATGATTCTCGAAAGTGGTAGCTCTACGAAGGTTCCATCTACA
GAGCAGGTGGAGAAGGTCGGCGGGCTTCATCCAAGTCCCTATCGGAGGTTCCATAAGGTA
CATTCACTTTGTTGGGAGGTGTAGACGCTTAAGCTGGGAACGGCAGTAAGGTCCCTATTG
ATTGAGATTTTTCACTTCTTGCTTGGCTTGTAAGGCTGTGGCAATAGGAGGTTGGAGCGA
TGCATGATGGCCGGGAAAAGACGTAGCGCTTTAGAGAAATCGGGATTACACCCTTTTTTA
TATCCCTGTCACAGAGTTTGGCCAGAAAAAAGGTCACGCTTTGGCCTATCATGAGATAAT
TAGTTTATGCACGTGGTGGAGCGGGCAGTCTTATGCCCTGGTAATCAAAGAAATGAGTAA
AACGGCCCAAATAGCCAAATCGGTAAAAATGGCAGAAGAGGCTTTTTATAAGTCCATTAT
GACGGTTCAGGAGGCTAGAACCGTTGACCTTGAGGATGAAGCATAGCGCTGCTTAAGTTA
AGGAAGAGTTCGCTTTTCTTTTGCCGTAGGAGTTGCCGGCAGGTCTACCCCCTCGGAGAC
GGGTAGATCATCAGTCTGACTACTAATCAGGCCAGCGGAAAGCTAGGCCCTTTCTCACCT
GCAGCAAATGAGGAGGGAGGCTGCTTTTAATTAAGTGACTTGACAAAGGATTGGAACTAG
GCCAATGCCAATCTCATCTATTGCAGCAAAGAAAGAGGAAAGGGGCGAAGCGCTAGTTTG
AATTGAAGTAGAGGAGATGCCATACGGTAGGAGGCAATAATGAATTAAGCCGGTATGAAT
GGAGCCTTGTTTATTAGGCTAGATCGATGTGATGTATATTTCTTGGCTCTAATCCTCGGG
GCACCATATGGCATATCCTCTTTATAAAGAAGGTTTCATTAGCACACTGAAAATGGCTTC
GTTTAGTGTAATCTGGCAACTGCGTATTTGAGAAGAGTCTTTACTATGGATGGGGATATT
CATAGAATCTTCCTCTTTTTTTTTTGATTGCATAGAAAGATGAAAGAGAAAGACAAGTAA
ATGAAAGGCAAGTCACGGGATCAGAGGATTAGACCGATGTACCATAATAGTGCAGCAAGG
AGGAGAGACTAAGCAATCAAAGGGATGCAAGCAAGTCAGCTGTTTCGGTACGAAAGCCTG
ACAGCAAGCATTCTCGATTGAAGCATGAAAGAGACTTTTTTCGGGGTTGAATAAGAAAAA
AAAAATAAGTAGTGCTTTAGAGAAATAATGGATTAAAGCGGTTTTCTTGCTAATGAGATG
AGGGGAAGAGCTGCTTTCGGTCTCGGTCCAAGGCATTCTCTCAAGTAGCAAAGGCAAGAC
GGAAAAGCAGGTGTTGTCGGCCTTTCCGCTGCTATTGGTTTACCGCTACAGGATTTGCGC
TCTCCAAGCAAGCATTAAGATCAGGCATGTAGGAAGTAGGGTAAAAAAGTAAGCATGAAG
CTTTGACATAAGGTTTGTCTTCCTCTACCTTCTCTTGCTATTGGATTGAAGAGAAGGCCA
AGAAAGAAGTGATTAAGAGCACTTTCGAAGTCAGTATCCGCTTTGCTTTATGGTCAATAT
CATATCCAGATCCACCTTAGTCAGAGTTGCATCAACTAATACGGAATATCCGGTGTTACA
ACCTATTCTCCGAATAGTTACCTTAGGTTAGACGGCTTCTTGGACGGAGCAAGTGAGGTG
TAGCGTTAGGTGACCCGGAAGCCACGCGCGGCGGCCTCATCATATTAAAGGGGCGCAGGT
GTGGATGAGTCTCCTTGAAAAGAGGAGCTCTAAACCCCCTGTTAGCTCACTTGGTCGTGT
CCTGTGGAGACAGCTCCCAACCAGGACCAGGAAGGTTACATAAATTCTGGAAATGAACCT
TACCCTGTTTGACAAGTTGTTCCGACTTAAGGCCATTAAGTGGCAGAAGATCTTGGAAGG
TCTTCCACTACTTAAGATGGTTCTTAATCGAGTCATCTTGGTAGTGACCGATGGTCTCAA
CAAAGAGCTCTGTGTCGGAGCGCACTTGTTTGCTAAGGAGGTGATCAGGCTTGTCCGGAA
ATCTGGTTTCTTGTTCACTGCGCTTTACTTAAATGTGCTGTGTCATTGCAGCAAGCTTAT
GCCCCGGAAAACAGGCCTCTTGCCTTTTCCTGTCTCGTTGACGAGGTCAGGGTATCCTAG
GATTATCCCGTCTTTCCATCGTAGTAAAGTCGGAAAGATGAGACGTCCGACTTACTAGTG
AAACTCTACTTATCATTCTTCACTCTTGCAAGGGCTATACCCTTAGCCAAGAGATTGACT
AATAAAATAAAAAAGTAGTAGAATCAATAGTGACTCCGACGGACTCTGATCAGATGGTAG
ATGTCGTTAATGACATAACTGCCGACTGGGAGAGTCTAATTCGTACCTATGTACCTCGGA
TTGGCTCCATCCCCATGTGTCAGGGGATCACATGGAGTCCGTCTTGGAAGGCAGTCCCTA
TCTCTTAAAGCCCTATCAGACTTCCTCCCTCGAGAAGGGTGTCTGGCTAGCAAAGAACCC
GACAAAAAACTAGTCAAGTAGCGCCCTAGGCTATTTGATATAGTATAGCCGCAGAGACTT
AGACCCTCAAGACCTTCTAAGCCGAGTAAGGTCCGCTTGGGAATGAATGTCGAACCGTTT
GGATAGCAAAGGAAGAAGATCAGAGCTTAGCTAAAGGTTAACTTAACTAGGATAGATGGG
CGCCTTTGAATCGAAATCGAGAAGTTCATCCGCTTCTTCACCTTTTGTAAGTTCTAAATA
AGAATAGAGCTTAGCAACTCAGCCTCCAGGCGGTTCCCGGAGGGGCTAGTTACATCCCTG
GACTAAGAACCTTTAGTTCGGCTTACGGGATACTCATCAGAGCATCCCTAAGTCTCACTT
GTGACTGGCAAAAAATAAGCTAAAAGCATAGGTTTCTTAGTTCTAACTAGGAATTCAAGA
TTGAGAATGAATATAAAGTCAGATTACCGCTTTTTCTAGTAAGCAAGCAGCAAGCAAGGC
AAAACCTTTCATTCTTCCGTCTTGAAAGCGAGTGAGCAAGCCCGTTTTCAAGCCAGTTTC
ATTCCATCCTCTTGGGAGTTTCCAACCTAGTCCTAAGGGCAGGGTTTGCGGGTAGGCAAC
TTCACTGCAAGCTAGAAGCGACAGAGCCGATTCTTAAGTTTAAGTACCCGACCAGTAGTA
TGACCTAATCGATTTAGTTAACTTCATAAAGATACAGAATGCCTTTCCATTCAGGGGAAG
AATATATGACAATTGAACTGAAAACCAAAATCTCAGTCTCAAGGGAAGTTAGTACTTTCA
TCAGCCGAAGAAGGCTGAATATGATCAATAGCTTGATTTAACTCCAGCGAGCCATAGAGC
AGCTTTGAGGTTCCCAAGCGGTAAAGACCATACAGGAGTTTAATGCTCACGGAAATGAGT
TTTCTTTCCCACTTGCTTTGCGGGAATTGAAAGCCTCTTTGCTATACTAGCCCTTGACCT
GTGAGTGAGCCTAGACTCTCTCTATTCGAGTGAGTTCCACTTCTCTTGAAGCGTAATACC
CTTACTGCTGGTTTCCTATTCCCGAATCTAAGGGTTAGCTTTCTCTCTCTCTTAAAGAGG
GTCTTAGTTGCGCTTTCCTCAGACAGTTATTGCCCTTACCTTACGGGGTACCCTAGCTAG
ATTCAAGTTCTCCTCCCAGGTAAATGCATTCTTTTAATGAATACCCGGTAGCAAAGGAAG
AAGGAAAAAGTGCGGCAGCTTTAGCTGCTTGTAGAACATTGTCTGAAGAGCTCACTGAAA
TACGGTTTCCAGCTCCTAGGATCGATCCTTGCATTCAAATAGGGGAGCTTGAGAGCTCGA
TATTTTCTTTCTCGGTTGATACCAGCACACAAAGATCTTCCCTATGAACAGGAGGCAAGA
TTTCCGCTAGCTAGGGATTGGGGTAGGAGAAAAAGGCACCCAATGCAATGAAGAAGACTT
TGCGAAAAGGACTGCTTTCGATTCTTTCTTGTCTATAGGATTCTGTTGAGAAGAGGGGAC
AAGCATCCGACCCGATTTCATGCGGGCTGTCCTAACAAGCCAAATATCATATAAAAAGAT
AGGATGTTTCGAGAAAGTCTTCGTTTTTCGTTTCCTTTGAAAGTTCCTTAAGAGCAAAGA
GGCGATTCGTGACCTGGAAGGCTGCTAGCAAGAGGTTCTGCAAGAAGGAGCTTTTGGACA
AATCCGCCGTCCGTGGCATTGGGCATCACGTTAAAGACCCTTATAAACAAAGGACTTACA
TATATAATACCCCGCGTGGTAATATCTTAAAATAAGGAACACCGGAACTCACAACTCCGC
ATATTTCTTACGGGATCTGATGCGAGTTTGAACCCTATAGTAGAGCTTTTGGGCTAACGT
TCTATTTTCTGAGTGACCGGCCTCGATTGCTCAGACGTGGGAGCAGCCCTCCCTAATTCC
GGATTTTAGGGCTGGCATGTTTCATTGTCGTGACGAGGAAATAGCGTAATAGAACGAAAT
ATAGTCTCAATATCAAGGCAAGCGAGTAAATCAAGTTTCGCGCAGCTCAATCCCTTAGTT
CCCAAAAGTCCCCTTTCTTGATTGGTAAACCCAACCAGCGATTTACAACAAACAAGTCTT
TCCTCTTGTTGGGGGGAGCAGTTAAAAAATGAACCAAAGCAAATGAAATTAGAATGGCTA
TTCCTCACGATTGCTCCTTGTGATGCAGCGGAACCATGGCAATTAGGATTTCAAGACGCA
GCAACACCTATGATGCAAGGAATAATAGACTTACATCACGATATCTTTTTCTTCCTCATT
CTGATTTTGGTTTTCGTATCACGGATCTTGGTTCGCGCTTTATGGCATTTCCACTATAAA
AAAAATCCAATCCCGCAAAGGATTGTTCATGGAACTACTATCGAGATTCTTCGGACCATA
TTTCCTAGTATCATCCCGATGTTCATTGCTATACCATCATTTGCTCTGTTATACTCAATG
GACGAGGTAGTAGTAGATCCAGCCATTACTATCAAAGCTATTGGACATCAATGGTATCGG
ACTTATGAGTATTCAGACTATAACAGTTCCGATGAACAGTCACTCACTTTTGACAGTTAT
ACGATTCCAGAAGATGATCTAGAATTGGGTCAATCACGTTTATTAGAAGTGGACAATAGA
GTGGTTGTACCAGCCAAAACTCATCTACGTATTATTGTAACACCTGCTGATGTACCTCAT
AGTTGGGCTGTACCTTCCTTAGGTGTCAAATGTGATGCTGTACCTGGTCGTTTAAATCAG
ATCTCTATTTCGGTACAACGAGAAGGGGTTTACTATGGTCAGTGCAGTGAGATTTGTGGA
ACTAATCATGCCTTTACGCCTATCGTCGTAGAAGCTGTTCCTACAAAAGATTATGGTTCT
CGGGTTTTCAATCAATTCCATTAATCCCACAAACAACAGGGGAAGCTTAACTTAAGCGGA
[truncated: 51,198 more chars]
