# Supplementary material for: De Novo Assembly and Comparative Analysis of Mitochondrial Genomes of Two Pueraria montana Varieties
Source: Int J Mol Sci. 2024 May 22;25(11):5656. doi: 10.3390/ijms25115656 (PMC11171644; doi:10.3390/ijms25115656)
Supplement: Supplementary file 1 [file ijms-25-05656-s001.zip › ijms-2928843 supplementary/Supplementary file S1 The sequences of both molecules of Pueraria montana var. thomsonii and P. montana var. montana/Pueraria montana var. thomsonii_ctg1+ctg2.fasta]

>Pueraria montana var. thomsonii_ctg1+ctg2
TGGATCTGCCTCTTCTTCGATCCGGAATTCCCAACAAATCCTTGACTCCTCGAATACAAT
GGGATTTCACACCTGGCAAATCTTTCACTCTACCTCCTCTTATTAACACCATAGAATGTT
CCTGCGAATTATGACCTTCGCCCGGAATGTGAGCAAATATATCATGTCGATTGCTCAATC
GTACTTTGGCTATCTTACGTGGAGCTGAATTTGGTTTTTTCGGTGTTCTCGTTGAAACAC
GCGGGCGTACTCCTTGCTTCTGGGGACATTGATCCGAAGCTCGAGTACGGTCCGTGCGCC
GTTTTTCTTCTCTACCATGACGAATCAATTGATTTAATGTAGGCATCGCTCTTTCCTTTG
TCCTTCCTCCCTATTTTTGCCCTATCACTAGTGATTACTCCCGATCCGAAGCACCCCTTT
TCCATTCATAGAGAGATCCAATCGTCAAAATCAATAAAAAGGCCATCATAGACCAAGATC
CAAACGGATCAATCTTGTTGGGAGGTACTGCCCAAGGAAAGGAAAAGGTTACTTCCGGAT
CAGGAATAATAAATAAAATGGAAACAAGATAAAATCGTATATCGAAACGACTTCTGGCAT
CACCGAAAGGATCGAAACCACATTCGTAGGCCGACAATTTTTCTGGATAGGTCGAACTAT
TGGAAGCAAAGGGAAAAGGAAGACCGAGTAAGATCAAAGAAACTAGCAGACTGATCACTA
AATAGATACAAATAGGTGCAAATTCTGACATTACCACAAACCACTTGGTTCTTTCGCTCC
TTGCTGGCGGAGCGGCATACCGAAAAAAAAAGGAAAAAGCCCTTTATCGGTATCGGATTC
GAACCGATGTTGCCTATTTCTTAAGGGCGAACTGATCGACTTGCATGTGTTAAGCATCTT
TCTCAAAGTAGCATGATTGGACCTTCCTCTTTCTCTTACTTAGATAGAGGAGAGAGCACG
TATTTCTTTGATACGATCTTTCTTCTCTTATTTTATTGTTAGTTAAGAGCACCTTTCCTA
AGCCTATCGTATGTATCGGCTTGGCTTCGTCCAGAACCAAGGAGGCATTCTGGCGGGCGC
GTGCGTGTAGGAAGGCCGACCACTACATAAGCTAAAAGACTACGACGACTACAACGGAAG
CGACTCGCTTCTATTCTCGTTGGGATTGGATATCTCTGGGGAATCTATAGATCATAGTAG
TTCGCCAACCTCTCTAACTAACATACGATACAATTTCACTTCACGGCACGGAAAAGAAAG
AGCTTCGCTCGGTGGGCCTTCCTGCGCTGACGAATGCCTCCTTTCTCTTCGAAGAAGTCT
ACAACAAACAAGTGGGAGAGGCAGGATTCGAACCTACGTAGAAAAACTTCAACAGATTTA
CAGTCTGTCGCTTTTGACCACTCGGCCACTCTCCCCTTCCCGGGCCGAGGCCCCCCTCCA
TCAATGGGTTCTAAGAAGGAGGGATAAAAACCTGAAATAAAGCTTATTGATTTGATTGAA
GGGAACTAATACTCTTTTTTAGCTTAGCTAGCGTTCCGCTAGTCATTTAGTCAGTTCATA
ACAATCTCTGTACAAAGGGCAAAGCTTCTACGACAGCTCCCCCCTAGTCGCTTCTGGCGA
AGCTGCGAGTTCATGAGCAAGTGAATTGAACGAACCAAGTTCCTAAACTAAAAAAGGGAG
TAAGAAATAGAAAAAAAATCAACAAGAAACTTCCCACTTTGGATGTCCCACGATTCTGCT
AGTTTAGAAACTAAGGGGAAGGACAGGGGTCGCTAGGTCAGAAAAGCTAGAACTAAAAAT
TCTCCCCAAGTAGGATTTGAACCTACGACCAGTCAGTTAACAGCCGACCGCTCTACCACT
GAGCTACTGAGGAACAACGGACTTAAGTTAAGGAAGCCGACTCTCGTTCTTTGGACACCA
ACCTATGACCGAACAAAAAAGGGTTCGTCACTCTTTTTCACATACACCGGGAGAAAAGGT
TACGATAGCAAGCCCCTCCTCGGCCGGAGAGCCTCCAGGACAAGGGGGCGGCGGTCAACC
ATCCACTCTCGAGATTCATATTGATCAATCGATCTCCGCGTCCTGCCAGTTCGCTAAGTA
GACTCACTCTCCCGAGGGGCAACAATGGAACTCTTCCTGCCAAAAACAAGGGACCTACTT
CTCATCCTAGGAGTTAGCAGGTATGATTGCCTCTCTGTCTCTCCGAGTTTCTACTACTAA
TTAATAAGTAGCACTTCTGCTATTCAATCATAGAATCGATTCCGATCAAGCTGAAAGATG
AAAGAAAAAAGCCCTATATATATTATTTATTAGTAAGCTAGCGCCCTGCAATCAAAAAAC
AGCGCTAACGAGCAAGAAAAGGCCCCTTACTATAGTTAGTATAGATAGGCGAAGGTTTGA
GCTCGACCCAAACAACGGCTAACGAGCCCCTATCAGAGAAAGCCTTGGTAAAGTAAAGCG
CGTTAGCTCTTTTAAGTTAAGGCGCGCATCCTCTTGCTGGGAGAGGGACGAACTTTCTCA
AAGTCAAGTTTCTCGCTTGTTAGTCAAGCTTTGAAGCCCCTACTTTCTTTTATGGATTGT
TGGGATATTAGAAGAAGCGCAGGTTTGGAACGGAACCCTATACAAGGGGCTTTTCCCCAA
CCTATATATACAAGGTGCTGGTCTCGATCTCGCTTGGCGGTGCCCCTCTCGATGATTGTT
GACTCAACATTGATTTCGTGCTTGAGTTGGAGGGCCCTCCATCCATCGAGTCAAGTAATT
CGCTATCGGAAATATTGCCGCCGCGTATCTCATGCTTCTTGTTTCTCCGAATCGGTTCCT
AGTGTCAGTCAATCAAGATTCGCCATCAAGAGAGGGAAGAGCCTTGACTTTCGGTTAGGC
CGGTCTCGTCATTTATGCAATTCCCCCGTCCATCGATCACGCGAGCATCCAGTCAGCACG
CACATAGCGAACGAAAAAAGCGTTCATCCTGGATTCTCTTCCTCAATCAAAATGTCTATA
AATTGATACCCGGTCAAAGTCTCCACGGCGTTTTCACGCCCCTCTACTGAGAGGTGCACC
ATGTTTTGATAGGAATCGGCAAAGACCTTCTTGTACACGTCCTCAAGGGCAGCATTCATG
GCAATCAGAACGTCTTTCTCCCGAGGGCATGGTATGGCTTTGTTCTTGGTGTTGTTTAAT
AGAATAGATGTCGAGTGCCGCTTTTCCCCGTCCGAGAATCTCCATCTGCTCTAACTGGGC
GAGCTAGAATCCTTATGTCAGGTTGGTTGTTCAAAAGACATTTCTTTTCTCTTTACCCTT
TGCATCTTCATCTTTTCGAAAGCCTAGACCCATTCTTCTGGATCTTTATTAGTCCTAGGT
GCAAAGCCTCTTCAATCAATAAAGACCTCTTTCTCCTCCATTTCTCATTTGGTTGATTGA
AAGAGGATAAGCGCTATCCATTGAGTAAAGGGAGGGTTTCCTACACTACAGTGATTCGGG
CGGTTGGTGGCCCCTTCGAGAGTTGCGGGTCCTTGCCGCTGCATGAGTGGTAGCTCACGC
TCAAAACTCCTCCGACACGAGTCCTAGTCGTTGCGCTGCGGTCCGTTTCCCGGCTTCGCT
TGCGCGATTTTTTGCACTTATTTGATTATTGGTTTCATCCCCGACCCTAATGAATCGAGT
ATGTATGAAGGGGTCAGTCAGTCAAGCGGTTCGGGTTCTCGGTCGGTTCCCGTTCGCCTG
CCCCCCCTCATAGTCCATTAGTGGGTAGGGTGGTCAACTTAGAGGGCGCCCGCCTCCTCT
TCAGACGTGTCTTCGACAACCTGGCGGTTGTTCGGTCTCCGCTTTTGGAGGCGGGAGTGC
TTGGTCGCTGGGGTTTCCTTTTCCTCAACCAATTCGGTTGTGTCAGCCCTGAGATTGGTT
GGTCTAACATTTATGAGCTGGCTGGACAAAGATGGATGGAAGGTAAGATAGATTGGAGTT
CAAGTGGCACAGGACCTTCGATCGACCATGGGGCGTATTCTACCCTTACCGAATTCATTC
TATTGAAGCGTAACGTAAAACTTCTCATGTTGCATTTCTTTGGTTTGGAAGTTCCAGGAT
GTTGTCTGTGGATTTCTAACAAAGGAAAGCCCCCCCTTTTTTTATTTATGCCATTTAATT
AAAGTTCCGTGCTGCTCGCCACTCCCCGAGGCCAAGGACGGGGTCGAACCGTCATTCCAG
GATTTGCAGTCCGATACATTTCCATTATGTTACCCAGCCAAACCCGCCACCTCATGTGCC
AAAGTCAAACGGTTGTTCTTCCTTCCCCGCTCCCTCTTTTTCTACATATGCGGGCGGAGC
ACTCTATATGACCGGCGGCGGGTTACCAGAGAAGAGGGGACAACTTCTTTCTCCCTTGCC
TTGCTCCATTTTCCTTTTCTGATTGAAAGTCGCAAGCCACTCCACTACTGGTACAGAGGC
CAGAAGGTTGCTTCCTCCATATGTTCAGGCAAAGAACATCTAGAAGCTAGCTTTTGTCTT
GTAAGCAACCATGCCTAAGTAAGAATAATATAATAGAATTTAGTTTACCAAAGCAAAGTG
GTCTTACTAAAAAAAAGTCAATAAGCAACCAGTTCCGTTCCAAGTGACATGGCTTTTCAC
TATTCCTTATTCCTTTCCAGAGAAGGTAGCTCATCCAGCCCAGCGGATCCATTGTTTATG
CGGCAGTGCGATGCAGCTGAAAAACGGAAGCCCTTAGGTATAGGTTGGGGAAAACTCCAA
ACAAAAAAGGGCCTTCTTCTTCCTTATATTAAATATAAGTTTTAGAAAGGGGCACCCCCT
AAATTACAAGCTAGCGCGCAACGGCTGAAAAGCCGTTGTTGCTTGCTGCTTTTTTTTTTG
CAGGCTCGAAAATCTCTCTTTCGCCTCTCCTCCCTGTCTCCATTCTGGTTGATTCGCTTC
TTCCTTCGCGCAAGCGCTTGGTTCGCCCCTTTTGTGTTGCATTTTTTTGTGATCCTCCGC
TTCAGTTTGCGTTTTTCGGATAGCCGGGATCCGACGTTGATTTCCTATTTATTTAAATGT
CAGCTCCATGTTTTGGGCGGCCCATCTGGTTAGTTCAGCTATCACTGCTGGAAGCCCCTG
CGGTTGTTCGGCTGCGTACTCCCCGTTCGCGTATCTCACACTCCCCATCTTTTTTTTTCA
TATTTCATTTTTCTTTCTACCCATAGCATAGGTCGGCTTCGTGCAGATAGATGTTTGCCG
GGGGAGATTGGTGCTCCTGAGGTATGCCCTTCCGGTGGGTTGTTATATTCTCTGTCTATT
CCATCCAGTGCCCACACTGCGTCATAAAATCTTCGTCTTCGATCTCTCTTCGCAACGCAA
TAAAGAAGTCTAACAGTTTCTCTCGGCATCTCTCTTTTAAGTCATTGATCTCATATCTAT
AAGCAGGGGGGTCTGCGTTCACTATTAAGCCTACGCCCGTCCATTCCTTTCAAGCTTGAT
CCCGCCCTTAGACTCGTTACGCTGTTCGCCCACTTACTTAAAGACTCGTTGGCTCCGCGC
TCTATTCGGTCGGAACCCGGTTTGAGAACCTTCTCTCATAGATTCCTTTCACCAAGTCAT
CGCCAGCAATCAGCTCTTATCCCTTGGTGTGGTGTCAAAGGGCGAGTTCCTTTCTTGTCT
TGCCCAAAAACTTGCTTGATTCTCATTGGAGAAAGACTCTCCCGCGGCAAGGTTTTACAC
ATAGGGCCAGCTGCTTTATCTCGCTTGCCGTCCGTCTAGCGCCTTTCTTTCGGTTGGGGT
CCGTCCCGGGGCTTAGACCGCTTGGGTTCTATTTTTCTCGAAGGCAGTCAACGTGTCAGC
CATTCCTCTCCCATTAGACTTGTAAATCCTTTGCTCTTTTTCCTTCTCTCTTCCAGTTCT
CTCCCTCTCATTTTTTTGACAGGGGCGGAGAAAACCACTCTATCAATAACAAGAATACAG
TAGCAATTCAGTTTCAAATGGTTTGAGCTTGGAAGCAACCTACTATCTATCGATAGGCTA
AAACAGACTGCTATTGGCTGCTTTGCCTATCTATTCTATTATGGCCGGCTTGGAGACATA
AGAGGAAGACCGTCATTTCTATCCGGGTACGATCATAGCTTCATTCATTCGTTGAACCTT
GGGGATAACCATTAGCATTGAGGTCAATCACCACACCACCTCTATCATACGACATTACAT
GACGCGAGAGTGCATGGTCAACACACACCTACCTAAAGCGCCTACGTTCCGCTTGCAGCC
AATACAAGCACAACCTAACTTGCACGAGATTCAACAACCGAAACTACTGGTAGTCCCGAG
GGGACGGCATCCTCAAAAAAGAAAGAGTTAGCAGTACTGAACAAGCGAGTCATCGGTCGG
GGGAAAGAAAAGGACCGCCTTTAAAAAGAAAAAAAAAAAGGACATCGCTCTAATCCTTGA
GAACTTCCTTGATGATTTAGCAATTGAGAGACGGTTGCGACAAGTAAGAAAGTGGGCCAC
CCGGGAACTGGAAGATAAAAAGAGTTCCTTTTGGCTAATATAAGAATAGTGGATGAAATA
ACAAAACTCTAACTGGGCAGACCCTTAATCACTTCTACTGGACTATGCATAGGACTACCC
ACGGAGCGGTGAAAAGACAGAATGAATGTATTCCTATTGATTCTAAGGGAGAACGAAGGA
CGGAGTGGAGGATGGAGGCGGATCGGTTGGAACGCGGGCTAGCCGGCCGGGAGGTTCGAT
TCCTCCCCGATTCCTATTTATTTACTCGATCCATTGTTCCCTTGTTCGTGCTTAAGGTTC
ATAGTCCTTTAGCTCTTATTACAGTGGTTGACAGTGGCTTATGAAAGTGGTACCCCTTTC
TTTACTTTAAACAGTGGTTTACACAGGTTGAATGATACAAGCAGGAAGCAAACAACAGGA
AGAACCAGAGCGGGTGTAGATGCTCGGGAAGGAACGGGAGCTGAAGCAACAGGAATTGGT
CAACGAGTAGGAAGACTTGGAAATTCTTTGGAAAAAGGTGGCTAACACTAATATGCCTAT
CAACTACTATGGTGGTCATCATCGCTATGGCATGCACTGTGGCATGTTCTATGGTGCCTA
GCCTATGCTGCTGGCCAACTACAGATCGATAGTGAGATTCTGATGCTATGCAGTTACGGA
TGCTCGTAATAGAGATTCTGATCTTCGTTATCGGGAGTAAGATCCAGAATTTACTTAAAG
TAGGGATCCTAGTGCTAGTGATCGGGGTTCTGTCTTTCGTGATCGTTAGGAAGAGCCGGA
TGCTAGTAATCTATATTTTGATGTTTGGGATCGAAAGATTCTGATGTTCGTAAGCGAGAC
CCAGATCCTCCAGTAGCACCAGCAACAGCAAATAAGCTACCACCTGATCTTGACCCTGAC
AGAACGGAATTCAAAGTGGAAGAAAAGTAATGGTTGAAGAACCTCGTCTCACATCTCTTC
CTGGCCAAGGTGGGAAAAGCACAACTCCGTCCAGTATCTTTCCCTGTTCCGATATAGCCT
AATATCCCACCCAGTAGAAGTGTGGATGGACCGGCGTGGATAGGGGAAAGCCTGTCCCAC
CATCATATAGTCCAATTCCTTTCCAGTGCCAGCATTCCTTTGTACGCATATCTAGGCGCA
GTTCCAGTAGATGACCTTGTTGATCCGGGACCAGAGCCTGTTGACTAAGTAGCAGATAGA
CCCTAGGAGGGGACGCCCGCAGCAGAGTCAGCAGAGAGAGCAGGGGCAGGAACATAACAA
GCTCCATAGCCGGTTGTTAACCTAATAGCATGATGGGCATAGACAGTACCATAGGTTGGT
TCCAGATCGAGCTATTAAAGCACCTGACGGAACGGAACCGAAAATCTGGTAGAGGAAAAG
GCAGGAGCAGGTTTAGTAGACTTAGTTGCGTATGTTGAGTAAAGAACAGCCCCGTGAAAC
TACGGGCTTTCCCTCTGTCTGGCGCGCATCCTTCCCTCCCCTCCTTTCTATCATTAGAAG
CAAAGAAAGGCAGGAGCAGGTTTTTAGTCCCAAGTAACAGATGGAGTAGCTTTTATAACC
AGCATCTAAGTAACTTCCAGATCTATAGTAACCATAAGTGTTAGATCCTCTAGGTGCAGG
GGAAGCAAGCACCGAAATGGGTGCCTCTTCCTTTCCTGCTCCTCTAGTAAAGAAAGGATC
ACCTCCGCCCAATAGAGCAACGCCCGAGAGAGGACTTCTCCAGTGTGGATCGAAATGGTC
TCGCGAAGCCGGTCAACGTTAGCCAAAGAGCAAGTCAAAACAAAAACAACGAGAAGGTAG
CGAGAGGGTAAGAGTAGCGAAGATTGAGGTGGAAAGGAAAGTCAGTACCGAAAGTAGGGG
CATAGTTGTAGAAGCGAAGGAGCGAAGAGACTCTTCAGCTATATCAACAAGGGATCCCTT
TAGTCACGGTTGGGCACAACATCAGGCCATTTTTCTATGGACTGCGCTCCTTACTAAGCA
AGATGACTCCATCTCCTGACAAATGAGATGGAACTCAAGCCAAACAAAGGAAAGAAGTCA
CCAAAGACTGACTTACTTTACGAAAAAAAGAATAAAAACAAGATGAGATTATCAGCAAGT
GGAGTGCTCACGCACAGAACGAGAGTCTCAGATCCAGTTACTCACCTGCCTCAGGCTCCA
AAGGACAGGCTTAAAAGCAGTAGTTAGGGACTCTGTACTCTTTTTAGGGTACCGAAAAGA
AAACTCCTCGAATCACAAACCTATGAACTGAACGATGTTACCGCAGCGGGCTAGTTCCTG
CTTTTAGCTTCTTCTAGGGTGGTGCTCTTGGACGGGACGTGCTAGGATGGGTATCGGGTT
CAACAAGATTTTCATTTTTATTTTGATAAGTGGGATCGTAGTGGAGCTCAAAGAGAAGCT
ATAGGCAGATGAAAGAGGGATGGATATAAGTAGTCTCGTGCTTAAACTAGACCGTGGGAA
GTAGCGACTGCTTCCCTTCAGGATGGCACCCTGTCACAATGGAATTAAGCTTGGCCCTGT
CTCGGCCTTAATATAATAAGCAGTTTCAACCTCTACATCTTAGAATGTCGGTATCGAAGA
AAGACAGAAATATTGGTTAAAAAAAGTTCCCAACAGAGATAGATTTATTGAATCGAAAGA
CATATATGTATGGTTTTTTTTTGAACTGAGCCTGTTCCCACTCGTATACCAGCCAAAGTT
AGGTAAAGAGGCTTTCTTTGGCTTCTGTACTTTAAAGTCCCTTCTTTCTCTGAGGAGAAG
CCCAAAGCTAGTTATCTTTTCCTTTTCCTTGCTCGCCTTCCCTGAGGATGACTTCAGAGT
GCTTCAACTTGGCCAAGAGTGGATGTAATTCAGGTAAAAGAATGGCACTTGCTCTATTCT
TGTTAGCTTGCTTGTAAAGGGGCCTGTACAGACTGTTGCAAGACTCTTTCGCCAATCCTA
CCGGTCCGCTGTGGTTCTTGCAGTTATGGCTTCCTGCTTACTTCCCCTCGGTCGGTTGTT
TACAAATAGAATAGGGAAGAAGCATCGAATGCAGCTATTGAATGCGCTGTTGTTGCTGAG
TGAATAAGCGGTCTTGTCGTATCCGCTGTGAGCCTATCTGCTGTAAGAAAGCTAACTGAA
TGCGTATCCATCCGCTCAAAGATGAAAATAGTCAAAGTAAAGATCTTATAGAAATGCCAA
AAACATCTTTTTTGATTCTCCGATCGGCTCACCGAACACCAACCAAGTCGTAACCATATT
CCTTGATTTCTAAATGGCAGCATCAGTGTCGGCGTCAGCGGTTAAACCGTCGATCAAATG
GGGGGCTGACCTAACCTAGTGACAGTTTAACGTAAGAAAATAATAAGATAGAAAAATTAT
CAAATTCCTTCCGCGTCTGATGATGCATATGCCGTGCCTGATTATGCGTATGCTTGTGCG
GCTGTTTCGATTTCACTCGTTGAAGAATGTCTTTCCTTTGCAAAACTTGTATCTGGCGGG
TTAGGTTACTAAACTAAAAAAAAAAGTGATAAGGTCCGCCTTCGGGCTTTGAAAAAAGGC
TTCGTACCATCAAGAATATATAGATAGATTGACTCGCGGTTAGGTTAGTAGTATGCGACA
AGCAGACCAAACGCCTCCCTTGGCCTCCCGGCTGTAAGTCAGCCAGAAAAGAAAAGAGAC
TTGCTATTTCCCCAATAAAATAGCTTTAATAAAGTGAAAGATCTGATTGTTACAGAAGAC
CAGATCGAGGGATGAAATCTACTCTACCGGACAATCAAAGGCTTAAACCCTGGTCGAAGC
GAAGCGCATGCGATGAAGGAAGAGAGAGACCACCAATGCAAGTGGATCGACTTAAGCATC
GATTTCGAAGGCGACAACATGAAGCATGAAAATAGAGCCAGCCACTTTTTCTCGTTAATA
ATGTTACAAGCAACAGCGATAAAATACGCTCTTGGATGCATGCCCCTATCTCCCACCCAT
CGTCCTGATCTTGGCTTGAAGTATCCAAGTAGCGCTAAAACGAAAAAGCGAACTATTGGA
ATTCTTGTCTTGGGCTTAGCCCTCTTTTACACCAACTCAATAACAAGCGCCGAACAAGGA
TGAAAGAAATCACATTACTAATCAAAATTTATTCATTCAACCATTCATATTACGTTATGG
CAATCCTACACGCCGTCCGTGCAAGCAGGATACCGCGGTCAATGCTGTAAACAGACCTAG
CATCATGCCATCAGAGCTCAATTCAAGCAGAATCGGAGAAAGGCTTCAAGTCAGTCCCGC
GAGCTAAGAAAGTTTTTTAGTAAGGCTGGGATATTCTCCTTTAAGTTTAAGTCAGTACCC
AGAAGCAAGGAATTAGAAGTAAGCAGAAGAGGAAGGCTCGAACTTGCAGTAAGGAAAGGG
GAAATGAGATAAAGGTAGGTGGCAGAAATTGGAGGGTGAAAGAGGAATGAATTTGCCTGG
AAGTTCCAATTTAACTTGAAAGTTAAGCAAGCATAATTTCTAGTCAAGCATAAGAGTAGG
GGTAAGCCCTGTAAGCCAATATGGATTTCTTTTTATTTATCCTATATAAGATGCTTTCAC
CATATATTGTTTAGTGCGTGTGTATTTAGTAGCTGGCCTAGTGGCTATCCTCTTTCCCGC
AGTCCTAAGCTAAGTCCCAGTACTTATGTATGGGCTTCTAATCTAAGGTACCTCCGTCCC
TTGAGATATGAGTTTACCAGTGTTGGATTTCATCGGTGTTTAAAAAGGAATATCAGAAGT
GGAAGCCCAGTATAGCAGGAGGGGTGGGAGCCCTCGTAGCAGTACCAGTTATTGCCCTTA
CAAATAGAGTGGCATCTCTTTCCCGTGCCATTCCTGCCTGTTTCTTGTGAGCCAATTGGA
GAAAGCTTACATGGAGTTCCATTTCTTCCTACCTGCGAGCTAGTTCGACTTCTAGGGGTT
AGAGTCCCTAAGGCTAACAAGCAAGTTAAGGCAATGCTGGAGTAAGTCAGCCATTGGGAG
TTGCCATAGGTTGTATCCCTAAGCAGGAATAGTTTGCGAGCCAGTTGCAGTGACAGTTGG
AGTTGCTTTACTTGGTAGAGTCTAGCATTCCCATTCTTCGGCGGCTTTATTTGCGTAAAT
AAGGAAGGGCATATCCAAATAAATAATAGATAGAAAGGGACGCCTTTTAAGCTACGAAAA
AAAGGAAGTGGCAAAGGGTCTTTTTCGTCTTTATGATGTATAGAATTTTTTTAGGATTCT
ACTTGGATTCGGTACTTATTAAGTTAAGCATCGAAGGCGGGACTCTTTCCCTAGATAGAG
AGATGGTCTAATTCAAATCACGCCAAGAGAGGTTTAATCTTCTCCCGTATCTATATAACA
TTTGAATTACTCCTCCATTCCGCGTTTCCTAAAATATGACTCCAAACATTCTTACCTTTT
TTTTTATCCGAGATGGCAAATCGAGCAGCCTATTGCGCTAACGGGAAGAGGCATTTAGGA
CAAAAAGACGGGGTTTACTCAAACGAGTTGAATAAGCAAGCCAATAAGATAAGATTGCTC
TTGTTGAACCAGCTACTAATCACCAAGTCCTTTGTTTAGCCAAATCAGCTTGGGGGTTGG
TGAGAGAATGGATTTTAGTATGTTGATTGAGAGATGCGAAGAAGTCACGAATCTAACTAT
AACTCCGCGAGTGAACGCAAAAAAGCAAACCTGACTAGACGGAAAGAACTCCGAGTAAAC
AAAGCAAAAGCCCATCTGACCGATCTAAAGCTGGATGAGAAGAGAGCCTATTGGCAGGCG
GGCTTAAAGGATTTTCTGCTTTCTTAGTTAGAAAGATGAGTTACCTAGCTAGTGGAGCGA
GGGGAGGTGCTTTGACACCATCTTCCACGATTCCCACATTGAGCTCTCTTTGCCTTACTT
ATTATGAATCGATATAAAAGATAACCCTTAGCTGGAAGAGGAATAGGATATAGGTGAGCC
CGGGGAATATTGTTGAATAAAGACCCCTTCTAAAAAGCTCTTGGCCCACCCTTCACTCTG
TTCACGGTTAGCCGGGAATGAGACTGGGAGTTCGATTTCCTTTATGACTTTCGCCTTGCA
CCTTACACTAAACTGAATCTCTTGCACGCGCGTATAAGAATACCTTGCTGGCTATTCCTT
ATTCTTGATAGCACCGGAAAGAGAGATTCCGGAATCTCTTGACTTCATAGCTACACACCT
TTCAAACATACTTTTCTTACTCCAAGAGCGAAAAGAACATCATATCATCGGTTATACTAT
CCTGGAGTAGTTAGAGTAGTACACTTGCTAAAGCTAAAGGTTTTCTCCCGCTAAAAACAG
TCTACTAGATAAGCCAAGTAAAGAAGTGCCAGATACAGATGAAATGGTTTTCTCTCCTTT
TTAGAGAAGTCAATTCCTCCTCCCCGAGGGGTACTTCGATACAAAAGGCTACTCCTTTCT
TTGCAACTGGAATAGAGGGACTGCTACTTCCGAATCCGGGAAGTCCTTCTCGAAAGAGTC
ATCTAAGGCTTTTCGACTTCAACTTGCCTTTAAGCCGGCCAGTCTGCTTCTTCGAGTGAG
GACTTGCTCGGCCCAGCTCGGTTCTCTCACTACCTGAAATCCGTATCTTATATAATATGG
ATCTGGGCATTTCCCTTAAGATCCAGCGCCTGCAGAAGTAAAGTGATAGGAGAAGCTGCT
GGTGGGAAATCTCTATTCATCACACCCCTCTCACCCGAGCCTCCTGGAAAGACCCTTGGT
CTCCAATCTGCAGATGAGGGGATTTCCCGAGGACTTTTTTTTTACTTTAATGGTTTGGAG
AAAACTTGTCTTCACTTCTAGTCATTCTAACCAACTCTCCACGGATAGTCATCCAACCTC
ATTCTCGTGCTTTAAATTAAAGCCTTTTTCTTTGCCATTCCAGAATTGGTGTTGTGGATT
TCTGGCAAGTGAGATCTTATGTGGACCAGTGCGTGAAAGCAATTACAACAAAAGCACCTA
ATGACAAATCCAATTAGGATATATAAAGAGAGCCGGGATTAGGCCCCCTTCGTTCCTTTC
ATAGGTCGAGATCTCAGCCCTTTGAAAAGACGGAGTCAATGTAGGTTAACCGCAGAACAT
ACTCTCAAACTAAAGAAGGATGGGGATCGATATCATACCACCACAAGTAAGGCTGTTGGA
GTATCCGTAGCTTCCTGATCTTATGAGCGGATAGGAGTGAATCAATCATTATAAAACGCC
CAAAAACAACATATTCGTGTTTTCCACGGATTGACACTTCTTCCTTTTGAAGAGGAAGCA
GAAGCTCCTTGACGCGGAAATCGTAGCTATTAAGATGGGGTTTATCCCCTCGAAGTCGGA
TCTAGTAAGACTAACCTCTGCTCGGAGCTCCCTTGGCTCATTCGCTACCAGATGCCGTTT
CGGCTCCTTCTTCTATTAGTTCTTCTACAACTGCTATATCTTAACCATTGATTGGGCAAA
CCCCCCGAGGAGGAGGGCATTCTTTTTATATATAGTAGAACTTGCTTACGAACCGAAACG
ATACTGAATCCAAGTTTGTGTGCAATAAACTCAATGTGATTGGATATGAATTGTGCCTGC
GCTAGAGGGCGGGTATTCCCCTTAGGCGGGAAAGACAAAAGCAGGGGCGATTGCTTGACA
CTCCACCGATACCGGGTTCTCGTTCATGCCCAAAGCTGGATTGACTCTGTAAGCTGGACC
AAACCCTAGCTCCAATGATTGGCCATTTAGGAACGATCATAAAGAATAAGAAAGTTGGAT
TCTATACATAACAAATCAATCTGGCACATAAGAAATGCAATTGGATTCCATCCAGCCACA
GGTTCCCCCACTAAACGACCTTGTTACGACTTTACCCCAGTCGAAGATAGTATTAAGATA
TGAGCCAATGAGACCACCAATTAGCCTTGTGTCGCGAGTGGGACACATATCAAGCAAGGA
TTCGCTCTGCCTTGCAAGCTTCCATTGGAATTGCCTTTGTCAGACGCGTGTGGCCCACCC
CATTAGCTATTAAGCAGACTTGTTAACGTTATCGCCACCTTCCTTCACTCGCCTCTAATG
GCATTGATCTCTAGCCCAGAGAAAAGATGAAAGAAGAGCCAAGGTAATGCAAAGGCGACA
AAGTCATGAGGCCGATATAGATCTTAAGGTAATTGGAAATAAAAGATTACCCGCTACTTA
TTCTAAATAAATATTCCCAGTCTCATCTCTCTATTAGGGGGTCAACTACAGCAGTTGCTA
TTATGCGATTGAGCTCTTTTACCTCAGCTGTGCTATTTGGCCTCCTTTGCCCGCCCAATA
CTTATATCTAGTAAACGCCATTGCCAACGACCCGACGCGGTATAGAACCAAAGATTCGGG
GGCGGTACCTGTGGTAAAGAAGGCAAAAAGAGAAAAAAGGAGAGCTCCACCCCTATTTAC
CTCAGAAACGCCATTGAGTTTGTGATGCAAACATTTGGAATGGTCCTAATATGGAAGGTC
TATCAAGGCGAAAAAGCAAAGAAATTGGACCAAGAGTTTGAAAAAGGAGTTCGTTCTTCG
AAGCCCACGGGCAAACCACCCGGTGAATAGAGTTCGTATCTCTTCTCAAAGATGCGCAGT
TCGATTGGGCTTTTCTGTTCGTGTTGGGGTTGGGAATTCTTCCTTGCCAACAGTGAGTGT
GATAGAGATGGTAACGCTTCCACTTAACTATAAAGAAAGATTTTCCTGACTAAACAGGGA
GTCAACCGGTATCACTTCGAAAACAGATACCACTACGTTAACAGCCGTTAGGCGTCCCCG
CCCCCGACCATAAGAGGTGGATTTTTGCCCATACCTGCTATTACTCCTGGTTGAGCTCCT
ACTCTTATAACAGTATCCGGTGCGTAAAGGAAATCATCTCTCAAGCAAATGGTGGAAGTG
TTGACCGATTCAAACCGATGAAATTGGTCGATTTAGCACTCGGCTAACTCCCATCTTATT
TAGTCTTCTCCTATTTCTAAGTAAACCCCGCCCCTATATGCCCTGGGTAGACATGTGAAG
GTAGACTTTGACCGGTCTTGGTCTGTGTTTGGGCGTGCTAGCAAGGCTAAGGCTAAGGCT
GGAAAAAGAGTACATCAAGATCAGTCAAGTCATCACTTATTCGATTGTTGATTCCATTCC
CTATATGCCCTATCTATTGTTCATGCCTTCTTTACATGTTGGGTGGATCAGATCCCCTTT
CAACTCTCATTATGGGAAGGAGGTCTTCCTTCAAGTTCTAGCTCTTTCGAATAGATAGCC
CCAGGATCAGGCTAGTATGGCTTGGCATCGTCTGGGTTTCAGGCCCAGATGGTGTGGGGG
TTAACCTCCCCAGCACAGGATTGTCTGATTCTGTGTCCTTAAGGCAAGACACTGGTAGAA
GCGGCTTATCCAGTTTTAGGGTGTGATGGGTTATTGCTATCCCAAGCATCCTTGCTGGAC
AGCCACGGACATTTAGTTTCTAACCTTACTCCTTCACAGGAGTCCTTCTTTGGTTACGAA
GGTGCCCCCCCATGGACGGTGAAACATCCGCCCATTTAGGTGAGTTCTGGTGTCTTATCT
TTCTTTAAGTATTTGGAAGCCAATTTGCTTGAAATTGAGCTCCGATTGCGCCCTGGCCGG
GCGGACAGGTTTTTGGCGCCAAAAAGTGAGGGAGAGAGAGATCTCGTTAGTCCTGGTATT
GTAGCCGCGGGTTGTCGTCGGCCCGACGGACTTGGGGAGGGAGGGAAAGGTAAAGCTGGC
GGAGACCCCAGCTTAGAGTAACTGCCCGAGAAGGTCAGTGAGGTTCCAACTGTAGTGAAC
TGAAAGATCTTTCTTAAAGTTGACTATGGTTGGAAGAAGACAGGCGGGAGTGAGCCGAGC
GAGAGCACAGCAAGTTCCAGTGGTGGGCTGTCGGTCTGGTCCCATTTTAGACATAGTAAG
AAGAGTAGCAATGCTAGATTAAGAAGGGGTAAAGCCATAACTCTGCCCTAAGCATTGAGC
TTACGCGAACCAAGCTGCGAAAAAGACTTATTGGGTAGCCTTCCATGCCAAGCCAGCACA
TGGACCGGATTGGTACTCGAATTCCTCGGACCAAGAGGTTTGGACTATGAGCCCGCTTAG
CAAACGGGGTGAGTATTCGCTCCTCTTTCAGAACTTCGGTTGTCCGCCTCGTCGAATGGG
ATGCAGGAGAGGGTCAAGATTGAGTATCAAACTGAGGGATGCGGAGTCCTGGAGACAGGA
CGGACGTGCTTGATCCTAGCAGTTCCCACATGGGTCCCATGGCGGAGGGCCTGACGAACT
AGCTTCTTAGTTGCTTTCCCACTCCGCTTGCCATTAAGTCAAGATAGCGAGGAAAGAGAG
AAAGTCAGTCTTATTATCGTTCGTGACCCCTGGTATTGGGCCCTAGACTAATAAGGCGCT
ACTAAGAAGAGTAATATATAGGAATCGAATTTCACTAAATGAAGGATCCGAAGGAGAAGC
GATGGAATTGATTACTAAGCGAAGGAAGAGAATGTGAGCGAAGCTATTCGAATTATATTA
CGTAAGCTTTTTCATCGTAATTCTTACAGCTTTTGAATCGCATTGCAAATATTGAACAGG
GCTGGTTGCTCAACTGCTCAACGAAAGGCTCAACCCAAGTAGATAAGAATGTACCAAACC
AAGGCGAAACCAGTACCTTAAGTTGGTCTCCAATCGAAGTCCCAATTCAAGTGTGCCAAA
CCCGCATTATCCTATTTATTGGGAAGGATATGAATGAAATAAGCTTCTCAAAACCGGATT
TGTTAAGCACGACGAAGAAAGCTTCTGCCATTTAATTGATGGAGGAGAAGCGATAAAAGA
AAAGTCTATAAGAATAACCAAAAAGCCCCGATCTAGCCCTGATCTAAGGTGAAAAGCGAG
TCGATCTGGTATCCAATATCCAATGGAAGTCGTATCACCCTTGACATAACAGGGTTTCGG
TCCCATTTCTTCTTGCCGTAGAGGTCGAAGCTTCTTTTCCTGTTACCAGGAGTGAACATA
GGTGGGCGTTAGCTAGTGGCTTCAACCCGCTCTTCAGCTACTAAGAAAGAATATGATTTG
CCTTCCTGCAGACATGGACTTTGACAGTCACTATTGGGTTCCATCCCGGGGCTTCTCAGG
GGGATTACGGGCTCTTTGGGAAACAAACTCTTGTGATCTTCGTATCCTCCTCCCCGAGGG
GTACTTCGATTTTTAAGCTTTAGAGAATCCAGGTCCAGCGGAAGACTAAGTAAGGTACGG
TATAAAGTCCAATCAATCTCCTCCAACAGAGGGCTCTGACCTGACCACAGTCAATCAGTC
TATTGTTCTGGTTCTATAGAGTCTAACCCCGAAAAGGGAAGACTCCTCGTTTTTAGCCTG
GTCCAGGTGTGGCATATCTTTCCCATCTAGTAGCCTAGACAAAAGCAGTTACGTCTTTAG
CTAAAGCCCTTACTAAATTACTAAACCACCAGGAACTAGTCTGGTTTGATATAAGCCTAG
CTACCACGGAAAGCATAGTCAGAAGAGCTGAAAAGATAGCCATCTTACTCTCGGACCTTA
CCTTAATAAAGGAAGAACTTAAGCCTTTCTTAATAAGAAAATAAAACCCTAAGATGAGCT
AACTTGGCTTGGTGTTCAGTGTCAAAAAAATACAGGATTTCAAATCATCCCTGCTCCTCG
AAGTCTTTCTTCGACGTCAGAGAGTTTGATCGAGAAAGCAAGGACCAAAGGTGCCTAATA
GAATTGCGTAGGGAGACTAAAAAGGTAGCGAATCCGGTTTCGAAATGAGGCGGTCTTAGC
AATGAAAAGAGATCCCGCTGCTTAAAAATGAAGTTCGTCCTTTCCGCCCCCTAGCCAAGC
CACTTGAGACGGGTTTTGATCCGCGCAATGTTGCATTTGATTTTTGAATCACTGTATGTA
ATGCGATTGAAGCTATTAGAGAATCTCGTAGCGATTGGTACTGTGTGAGAAGAAATACCG
GTAGCTAAGTGGTTTAGCGGGCGACAGTTAGAGTTGATCGTTGTTGTGTGGCTTCGACTC
CCCAACAAGATATGTAAAAAATGGCGTTATTAAACTAAAAACAGATTTGGGCTGGACAGA
ATCTATCAAAGAAGTCGCCCTTCTTCCTTTCGTTTGTGCATCTTTCTCTTTCTCTTACTA
TTTTCTTTCCGTTGGTCAACAACCAACCCTCTTTTTTTTATAGTAAGAAAGTCTCTCTGG
TATCAGGGAGCAGAGCGACGAAGTAAATCCTATGCTATGATGGCTTTGTCTTTTTTCGGA
ATTGTGAGACGATTTATTCTCAGTATCACCGTACTTTTGGTTACTCGTATCCTTTTGGTT
GGACTGTAACTGGGGCTTTTCTTTTGAAGCCGCTTTCTTTGCTCCATTTCTTAACGACTT
GCTCCATCAAAGGAAGCTAATGGGCCGCCCTTAGAAAACCATGAATTTTGACCCTAGTGA
AGGTAGTCGATGAGAGGAATAGGTGGTTTCCAAAGGATAGATTCATTGTATATGACGCTC
TATCTGTATTGGATGGATGCCTTTGCTGTGGAGAAGGCTTTTCTTTTGGATTCTGCCCTA
ATTTCATTTTACGAGAAAGCAGCCGGGATAGGAAATTTGTGTCAGTTTAAAGTGAAAGAA
CGAGCCCTATGACTATTCTTGCAAAAGCCCTTTATACTTTACTTTATTAGTATCTCACTT
GCCCGAAGGATTGGATCTTCTTGCCGGGAAAGAGTTTGGTTACCAAGTTCAGCTATAGTT
GGGAAGGGAACGACTTTATGGGGATGCCCGTCTTGAACTTATAATTGATGTATGATAGAG
CCTCCAGCATATAGGCCTATCTCACTTGGATTCTTCTCACGAATTGGATTTGAACCAATA
TCTCCGGGCGACTTTCCTTTTAGTCGATCGTGAGTGGGTCTGTCGTCCTCCTCATTATAG
TCCTCCTAAAATCAATAGCATTTCGTCGGAAAACATCCTGTCTTTTTACCTGAGTAGTCC
TATGCATAGTCAGTACTATAGCCCCAATCATGGCAACTAATAAAATTAGACTAGGAACCA
AAAACCAGACGAAATAGTAGGTATAAAGTAAATTGCCCAATGTTTCCAAATTAGTCCAAC
TTCGTACCTTTCCGGCATAAACCGTATATCTAAGAGAGGTCGTATTTATTTGGGTTGGTA
GTAATGGAATGGTTTCATTATCTAAAATGAAGAACATTTCCCACCAAAGGATCAGTCCAA
TAATACCACTCACTGGTAAATAGCGCAATACTTCTTCGTGAATCTCCGCTATTTGAATAT
GGAACATCATAACAACGAATAGGAATGATACGGCTATAGCTCCTATATGAACTACTGGGA
AGATCATAGCGGAGAAGTCGAGACCTAACAAAAGAAGTAAACCTGAAGTGTCGCGAAAGA
CTGGGATGGGAAACAAAACGGAATGTACCGGATTTTTAGCACGTGCAACCATCAAACCAG
AGACCAAAGCAGGGCTCGACAAAACAGAAAGTATCATGGCATTGAGAAGAAATGATTCCC
TCCAGACAGACTGAACTCCGTCAAGCCTGTAGGACTAGTGTTTTGACTATATAGAGATGT
GGTTGGTTGTTGACCAACAGAAAGGATGCATGAGAAAAAGACCTAAGATATCAGAAAGAC
TAAGAAAGAGAAACCCAAGAAAACTTCGTTCGACTTGCATGCACATTCCGTAAATCGAAA
GGGGAAGCCTACTCATCCATCAGCTCCTCTCGTAGATCGGTGCGGTTTTACGAAGCGTCT
AAGCACAGTTCACTCGCGTTGATCAATCAAGAGCTTTGCCGCCACTCCTTAAGGTTACCT
GTTGTATCAGACACTTCTCTCATTCTTTCCCACGCTTCATACCCCCATTACCTCCTTCAC
CTCCATCGTCATCCTTTTTCTTACCCCCATTACCTCCTTTATAGTAGTTGTGCAGCCCTG
AAATTATACCGGTCCAGTAGATCCCCTGTAGGGCTACAACAACTAAAATAACGAATGTAG
AAAGATAGGGGTGCTCCCCTAATAGAGTTGTTAGTTCCGCAGCTCTTACAGAGAATTCCA
TAATTTATAATATCTATTCCATTTGACCGGGGGAATGCCGCAAACAAGGTTTTTGGCTCG
CAATAAAGCTAGCGTCCTGATCGAGCAAGACGTAGTCCTATCTATCCACCTCTCCAGACA
CAATATCTTGAGTACCTATGATGGTGACCACATCTGCTGGCATGTGATGTTTGGACATAG
AATCGAGTCCTTGTGAATGGGCAGAGCCAGGTGCTCTTATTTTACGACGGTAGGGACGAT
TGCTTCCATTACTGACCAGAAAGACACCAAATTCTCCTTTAGGTGCTTCAACAGCGGTAT
AGGTAGAAGGAGCTGGTACGGAAAAACCTTCTGTATAAAGTTCGAAATGGTGAATTGAGG
TAGAGTAGACCGATGATCCTGTAGTCATTTTGCCGGCTATTGAAAGAAAAAGCTTGCATC
TGCTCTCCCTATTTAATATAATAATAGGTCCGATCTCTCTCCAAACCTAACGTGATAGTT
TCCCATCATAGGGCTTTCTATCTATAGATTGAGCCATTACCAAGGAGCTAATTCGTTCAG
AACTCAGTTGACTGCTTCTATAGATAAGGCGGAGCGTCCTTGGCTCAGCATTATAGCACA
TAGGGCTTCGGCGCTACTACAGCGCTTCGCTAACTCGAAGCGCCTCGCTATGAGAATCTA
GCTTCGCTAACGCTCGGCTAAGTCTTGAACCTTCGCGCGTTCGCTTTCTCAGTAGCAAAA
GCGCTTCTCTTTGCCCCTTAAGTAGAAGGACAAGAATGAGATTTTTTGTTTTATTGCTCC
CGCTTCCTCGCATCTGCGCTCGTCAAGCCAACTTTGCTTTTTGGGAGGTGAAACTGCGGT
TGAAGCGGACATTTCGAAATGACAGCATCGAAGATTTATTTATATATATTATTACACGGT
CACGGTTATCCCGGACTGCGTTCCGGAAAAAGTGGCCTACTTGAAATGAAAGAAAGGGCG
AGCACTCTTGTGTTTCAACCCCACTATCACTATACTATTCATAGTTGTGGGGCACTGTGT
ACTTACAGCCTCTACGATAAGCAAGTGAATGGGGCCGGTGCGTGGCGAACGGAACGGTTC
ATCAAGCCATTTCTCGCCTCAACCCCCTAAATAGGAAGAGGGGTACTTTACAAATAGGGG
GTAATTGCTTCGCACCTGACTGTGATAGCCCTCTCGATACCTTCTGGATTGGAGCTTTGT
GACTAGTGGCCGCTTTCCCGTCGCTAGAGCGTTTTCCCAGTGCGCGGAGCCCCAACGAGG
AAGGTGTTAGTGGTTTATCATTGGGTCAATAATGCTAATCCCTCTTTTTGTGCTACTCCT
ACTCCTAGGGCGGGAAGAAGATAAGAAAACGCGAAGCGTTCTATTGGTTTCCCAACTTGT
TGCTTCTAAAGGCTGCCCTCTCTCGGCTGGATGTTGGTCCAGCCTACTACGAGGATCCCG
TATCCAGCAACCCAATCTAAAAAAAGGGAAAAAAAAGGCCTTGTCTAGGTTGGAGCTATG
AAGCTTACCTTCATATTATGAAAAGGCCTTCACGGGCTTACTTAGTGCTTGTGCTAAGGT
TTGAGCTCGACCCAAACAACGGCTAACGAGCCCCTATCAGAGAAAGCCTTGGTAAAGTAA
AGCGCGTTAGCTCTTTTAAGTTAAGGCGCGCATCCTCTTGCTGGGAGAGGGGCTAATGCC
ACTCGCCCTAATGAATAAATAAACAGGAGAGGGGTGAAGCTTGCTTACTTGTTAGAGTAA
GGGGAAAGGGCTTTTTCAGCTGGTGCGCGTTAGCGCACTTCCGTTTTCCCTTTACTAGTA
GGGGGTCCCGTGGTTCCTATGCCGCCGCGTTTCCCGGTCCTTTTCTTTTAGTGCTTCGAC
CCGAAGCGATAGCTTCTAGCTAGTTCAGTGGATAAGATGGCTGCGCTCCAGCTCACTCAA
GAATGGGACGGCAGTGGTCCGCCGGCAAGCTCGTTCTGATCTTGGACGCAGTACATTGGA
ATCCTGAAGCACCACCACGAACGCTACCGCGCGTTCGCCTGCGGTGCGGTAAGGCACCAC
CCTGTTGTGCCAGCAGCCAACTCCGGCGTGTCAGCTTAGTTATCCTCATCAAGCCACTTA
CTTGATGTCTAGCTTGCCAACTGGTAGACGGTTCCTTTTCCCCCAGATCAATGAAGAAGG
GAGAAGTCAGTGGATTCTTCCGAAGAACCGGAAGCGAAGCGCTATGCCGGGGCGGGGGGA
CGGGAAAAGAAACGGCTCCGAAGAAAGAAATGGAGGTTCCCAATGCTTCTCCACGCCCAA
CGAGATGCGCCAACCTCGGGATGCTTTACTCCTAACCCCACAAGGTTCCGAGACGGAGCT
TAACCTGAGTCTCGGTTAAGAACGGCGATGATCTACGTTTCACACGGCGCACGATTCCAT
GGATAGTTTCATTCGACATCGTGATGGAGGACATAACTTACGATCATCGGCTTTGATCAT
GCCACTAGGGATTTTATTAGGACATTGCAAAATTATCCGCAGACTTTGTCGCATCTCTTC
AATACGGATACAGTAACGATCATAGCGATCTCCTCTGGTACCTACTGGTACGTCAGGATC
CGATTGGTCATGAACATCGTAAGGTGCTGCTCTTCGCGAATCCCAGCATACCCCTGGTTG
GGATGGGTAGGCCCACCACTTCACTTTCACTTAGGCCTGGGCCAAGTCAGTGGGGGGACC
CTGTCGGGCTCCTCCCCCCCCAAAAAAAAACACAAACTGTACGTGATAGTTTCCCTTCAT
ACGGCTCGAATCATTCTCATATGCCCCGGGAGGCATCCTTTCCTTGTTTGTTGGGTTGGT
TCACGCGCGCGCAAACGAGCACTGGCCGCAACAGCAGGGAACTATGACCAATAGAGTCAG
ACACTTAGCTACATCCGCACGCAAAAGGAATGTGGTTCTGGTTGAGGCTTTCTTTCCTTT
ATTAGTAAAGGGGGCGCGGGACGTTCGCGGAGTCCGTGCCTTCCGTACCACCACAGGACT
GGTCGTTCTTGGGCGGATCCCGCTCCTAAACATAAGGGATAGGGGGAAGGTGGCCGGGCC
TATCATATCAAAAGAAAAGGGTTGTAAAAAGAGAACCCGGCTACCTATTTCATTCGACGT
TCCGCCCGCCCGATTCGACCGACTTTTTGATAACAAGAAGGCGGCGAGCTGATCTGCTTT
GATCAAGGAAAAAGCCCAGTCAGCCACCAACTCGGTGCAGGTCACGTGACCTACAGCTCG
GCCTTCGCTTTTTGAGACTTCCTCTACCCACATCTCTATGTGCCCGCAGCACTTCCATAT
GGAGAAAGATAGGCTTACCATGTTCCATCAATAGCACCTAACCTATGCCGATTTTGGCGG
ACTGTGCTCCACCCCGGTGAACTCATGCGGTTCCGACGTGCCCAGAGGCCAGAGGCGAAT
CCATTCACGGTCCGTAGGACCAACACCATTCGAAGGTGGGTGGCCCGCCCCGCCTAGAAC
AGTCATGTTTGACTGGGCTTACACACATTCGCTCACTTACGCTGTCCCCCCTCAGCTCAC
CCTAGCCCCGGGCCTTTTGCTCTTCTAACGTAAGCTCCAAGGCTTCACACCAAGTCTTCA
CTGACAGAATATGCATGCTTAAGTAGGGTCAGGCAGAACCGTTGTTGCCTGATGGGAACT
CCCCCCATATTGCTATCAATGTCTTCATGTCGCACGACCTCTTAACATTACACCACTGAA
TCCCCAATCCTTTGCTTGCTGTGCAGTGACAGTACCAATATCCACTAATCGTTGTTTCCA
GATACGGTTGCCGGTTGACATCTCTTCTAATTCGTCGATACGAGAAGCAAATTGTTGTGT
GAAGGAATCAATATCTCGACATAAGCCAAGAGGCAGATCTTGTGCCACTCCACCTGGTCG
TATGAAACTGGCATGCATCCTGGCTCCCGAGACTCTTTCATAGAATTCCAACAATTTCTC
CCGCTCCTCAAAAGCCCACAGGGACGGAGTTGATGCTCCCACATCCATAGCATGAGTAGT
TAAAGCAAGTAAATGATTTGAAATTCGAGTTATTTCACGGAATAACACTCGTATATATTG
AGCTCGTAATGGTACCTCGCAATTCAAAAGTCTCTCTACGGCTGAAGAATGAGCGTGTTC
TTGGGCCATCGTAGAAACATAGATAGGGTCGACGACGGAACGAAGAACTCACCCTAGATA
CAGCTTTTTCGTACACGTTCACTTGCATCACATACACAAGTGCTCTCTGAACCGTGCAAT
AAGGTCACCCATAACACGGCTCTCCCACTTGAGTTACCTTAGCCCCAGGCAGGCCATGCT
ATTCAATGATATTGGAAAAATGGCAGCGTAACGTAACAACTAGTATTGAAAGCTGGTCGC
CTTTTGAGGGAGGGAAAGCCTTTCAATAGGAGCCCTACTTCCCTCTTTGCGACCTCATCA
CTTCAAAGCGCAAACCAATTTCTTAGTCACCGGGCGGAGCGCACCTTTGGTACTTTGCTT
ATAGCTTTTTTAGGTTATGCAATAGACGGGAGGATTAGCTCTGGATCCCCCCTGCTTGCA
GAAATGAATGGATCAGAAGGGGGGGCTGGGTTCTATTTCCGGGCCGGGCGGGAGGTGAAG
GCCATAAGATTGCCCTCCCGGTAAGGAAGAGAGGAAAAGGGTGCTGTCATCTAATCTATC
TCGACCAGTTTCCCGAGGCGTTGAAAATCCAGACCGGCTCAGAGAATCACTGGCGCTATT
TAGCCCTTCGTTTCGCCATTCGAAGTACTACCTCTGCCTTCCCCTTTTGTAACATACCCA
GGCGCCCTCCTTTCCAATCACTAAGAAAAAAAAAATACCAATCAAAGCCCTATCTAAGTA
AAGCTTCGTCTGTTATTTTTCCGGCCCCAGGGGAGTTTACTCAACCCATTCCCCAGTCTT
CCGCACTGCTCAAGTAAGTGTGCGACTCCGTATGAGGACCTCCTTCCCTTCTGCCCACTC
TCCGTTCACACGGTTCTCAAAGCAGAGGAGGAAGGGTGGGCAGCAGGTACCACGAGCCCT
CTGTCCCACACATCTATCCAGAAGCAAGTGTAGTTCACCGGTTCCACCGAATGCTCCTAT
CTCTCGGCAAAGATCGTGTGAGTGTGCAGTTATGCTTCGGATGCTTCGCCATAGAATAGA
TCGACCCAGTTCCCGTTCTTTTCCGGTGCACTCGCTTTATATCTCCGACACACAAGGAAG
GACGCGGTGGGAAGGAAGCAGCCCTAGCCTCTGTCCGGCCGATCATTCCGCTGGCATCTT
GCATTCACGCCTCCGTTTGACTGCCGCTCGGGGATGGAGTTGTAGATACGTTAGTCTTAG
CGGATCGTTGGCTCCACCTGTTATCTCCTTCTACGACATGCTGTTGTCGTCGCCATATTC
CATATGTAACTTAGTCATCTCTGCCTCGCTGCGGGTCAGCACCTCCGAAAGAAACGGAGG
ACTTCATTCAGTGACTCCGCGATCGCCCTCTAAACGATCAGAATAAGGTAAAGCTTGAAG
ATAAGTTTTGTACTCTATTAATTTCTCAGTCCCTCTAGTCGGGTGGGCGCCGGCCGGTCT
TTCGACCAGATCCCCCTAAAAACCGTACGTGCGGGTCTCCCCGCATGCGGCTCACGCCAT
TCGAGGTGGCCCAGCCCAGCATTCATTCGCAAATCCTGTAGTGAAATTGAGACTGCTCGA
CCTCGGAAGCTAATTCGCGTGTAGGCAGCGCTGTCTGTCGTACCGTTGACTCTATCTATT
CATTGAATTCACTTTCATTCATTTTTATAGGCTTGCTCCCTCTTTTTCCAAGAATTAATG
CACTTCCCCTTGACTTCAGAGGGCCTTCTCTAATAGGGGAAAAGCCTTCCATTTCCGTCA
AATGACCCGGCCCCCCCTGGCTCTTCCACCGTCCTGGCTCCCTTTCCTACCTATGCTATG
CTCCCCCGGCACAGGCCTACCACGCTTCGCGCCTGCGGCGTTTTCGCCGGACGGTCTTTG
CCAGTAGTGCCATCCTCCCCGCTGGCTGTGTATGGGCGGGTTGTCCCTCGCTGCTGCGTT
CTGTTAGGCTATGGATTACAGGAACAAATGTAGTTGAATGAGACAGCAGGCGGGTTACAC
GTTCCGCTGTGCCGAGATGTGAGGTGCAGGTGGTGATGATCACCCCGGGGTATGCGCTAG
CGCCCTTGACAGGCACTCCAGGACCCGCCAACGCTCATGAAAACCCGGGTCGGTCGGTCC
TCCATTCATCTGACCGGAGGTGTGGATAACGAGGCCACCTTCACAACCTTCTCCCTTCTG
TCCTTATGTTGTAGTAAGGTAGGGCGGTTCGCTTGAGTTGCTCAACCGCCTCTTAGCCCG
GTGCTCATGACGCGCTACGGGACCTCCACCGTGCCGGGGGACCAAGCAGGGCATAGCTAG
CGGCATAGGAGCCGACTCGGCGTCAGCGGCTTCGTGCCGCACTGGAGTGATCCAATATGT
GGTTCCGCACGTTCCACCACTTCTCCGTTCATTTCCAATACTGATCGTGAAACACCATGA
GCAGCAGGATGTTGAGGTCCGAAATTCGAAGTGAAATTTTTGATTTGCCCGTTCCTAGTC
GTCATGGGAAAAAAGGAAGAAATAAGAAAGAGATTATTCCCTAAGAGCTTGTCCAGTACC
AGAAATGCATCTCCTTGCGTGCGAGAGACTTCTATGCCAGCCGTTATTCCCGGCTCTGTT
ATGAAAGAAAGCGGCAGACTCATCTTACAGGTCCTAATGAGGGATTTTAGGGGATTAGGG
TTCTCCTTTATCTCCTCCACCCATCCGCGGAGGGTTTCAATAGAAATCTCCGCAGATATT
TCCAGATCGCGAGACATAATGTTCTCTGCGACACTGGAATAGATTTCTTCCATTTCCGGA
AAGTGAACGGAAAGCCGCCCTTTCCCCTTCTCACAATATTACCGAACTTGCTCAAGAATG
AATGGCACTTCGAAGTGCCTCACGTTGGGGGATCGGCGTGGGGAACTTCCACCGGTTCTG
GACTGGAGCCAGCGGGTTCTGAATGACCTCCCTCTCACGGTTAAAAAAGTGGTTAACCAT
CTCGAAAAAATCCATATCCGAAAAACGTGTCTCAACTACAGCCAACTAACTCCCCTGTTT
CCCTATCGAAAAACCAACCCTACTTAATTTGTTCTAGAAATGCTAACCAAGTAACACACT
GGGGCCATGGGTCATGAAAGAGGTTGACCCCCATCCCCCTTCACTATGTATGGCCAATGA
ACTCCTCGCTTTAGTCCGTTCTTTTCCTTCTTTGGGCTCGGGTCGATAGTAGCCGTGGTA
GTAATGTCCCGGAGCCCGGCTACCGACCCGAGGCGCTGATCGGGAAAGTCAGAATCATAA
AGGAAGGGACGTTAAACGTAATTCTAGAAGGGCGTTACCACAACAAAAAAAATCCGAGTC
TTGGTAGTTGACTTGCTTACTTGTTAGAGTAAGGCAGTTGAAGTGAAAGTTTATTAGACT
AGTCCCACTAAGATGGCGGGGAAACTTACTTCCGAGAGAGCCGCTTTCGCCTCGGTAATT
ACCTAACGAGAGAGAGCCGATGCCAAAGTCGCCCTTTACGCGAGGGAACGCCAGACAGAC
TTACCTCTGCTAACTACGTTTTTTTATATAGACTGGAAGCTAGAGAGATACTATACTAAG
GTATAGTGCTGCTACCAGAGAAGGCTGTTTCATGCTAGGCGTCCAGACCTACTACGCCCG
AGCCGCATCCCCGGCACACTTGCTATATCCACTAAGGCTTCACATCCCACTTCATCCTAC
CAACTATACCTTATATAAATAGAAAGCCGTTCTATAACAATTCAAGACAACAAGAAAGCA
AAATATTTGATCAGACCTTTTTTTTTTATTTCCATTTCTTTTTCCGGAACGGAACCTTAT
TTGCCTTCGCCTCAGTAGCCGCTTTTGCTTATGGTAAATCTGTATCCGCAGCTGTCTCCC
CAGATACTTATGGTGGGTTTCAATAGATCTCTTTTCCACCTAGGTCAAAGGGGTATGCCG
CTATATATGCTACACCGAAGTATGCTCCTAGGTAAGCGACTGCCTTTGGATCCGCCTCTC
GAGCACGAGGGTCGTATTCATAAAAGGCTATCGATCATGAAGGTTTGCCTATGGCTCTGT
ATCTACCTCTGTCTGCTGGTGCTTATTTTGATAAGCTGCAGGATCAATGGCTTAAACTAC
TGCTTCTTCAACGCTTCTCCTGCGACTTGTTCTCCTTTCGTCCTTGCTCCTGCACGCACC
TAAAGGTAGGTACAGTATCTAAACGCTCCTTCTGCTCTTGGGAAAGGGGGCCCAAGGCTC
ATCCTTATGCTTTCGGTTTTCGAGTGAAAAACAGAGTTGGGGAGACCTGTCAAGCTTTAG
GATAGCTCTTTTCAAAATAGATTCTTGTAATAGAAGCTAAGCTTTTATACCGAATCGGGT
TTGTTGATGGAATCATAGCCGGGCCGGAACTCTTGATCTATCCATAGAGGGTGAGAACTC
AATCAGGAAGGACTGCTAGTCATCACCGAGGGTATGACCAAGGAACTGCTGCTGAGAGCG
ATAGACTTTCCAACTGAGATGGAGAGAATGCGCTCCTACTCTCTTTCAATCGCCGATGCT
AAAACAAAGAGGGCGTAGACCCGAGGGGAGGTTGAGTCAGCAGCTAGTTTTGCCGGAAGG
AATAGGAATAAACGATGCAATTCAATCTGTTGGAGGAAGGTAGAGCAATAGACGGAATGA
GTCTTAGTTTAAATATCCCCTGCTCTTGTTGAGTCGACTGTTCATGGCATGGTTTGGTGG
GACCAAGAATTGCTCTTGTTCCCGTCCCAATGCGACCATCGATAGCTTTCTCTATTGAAA
TGGAATCCCCGGTCTCTTTCTCAATTCATCGATCGACGGCCGCCCATGCTTCAACATCTA
AGTTTTCACCAGAAAAAGCCAATTTCTCTTATGGGGCAGAAAGATTCGATTAAGTTTAGG
GAAAGGAAAGCAAACAAAGAAAGCCAATCGGAAATGATTTTATCACTACGCGAATCAAAA
ATCAAAGTCGGAGCGAGAATCACCTTAGGGCTAGGCCACCTGCCTGACTATCTATTGTCT
CAGCAGGCCTTAGCCCGGCAAAAGACGACAGAGGCATAAAGGAAGGTTGCTGCAGAATAA
GCGATGTTCTTGCTCTTCTTTCTCTTGGAAGAAGAATGGTGTTGAATCAGTTTCAAGTGG
TGGGATCATATTCATATATAATAGTAGAATCCCGTCTCCTTAAAGGAGCGATCTCTCCCT
CAAAGTAGAACGAGCATAATCGAAGACAGATGGTAGCGTATTCTAAGTAGTTGATCTCAC
GTGCTATCCGAAAGTATTCTTAGTCTTCGTCTGCTCTCAATGCCCGGAACAGGCTCTGAA
TGAAATATAAATCCCGTAAGTGAAGTCACTCTCGGAGTTGAAAACGACTAAGCTTTTTGC
CTTGCGACTTGCCTCTCTCACTCAAGATAAGGTCAGGTGATCCCTTTATGTCTCCTTCTC
AGTTAGGTCCAATAAGTCCCTTCCCTTTCTCCGATCAATAAGCCCCCTGATCCCTTTCTT
TGTCTTTCATCCTCCCTGAACAGAATAAGTAAGGCCCCGTTTTTTTCTAATAAAAAAAAA
GAAAGGGCGAAGCGCCCGTTTGAAGTGGCGAAGGCCTATGATTGATATAGTAAGAAAGAA
AGTACGTTAAGGTTACGAAGTAAGGTCAGCTGGTTAAGGAAAGCTCAGGTTATGAAATCG
CTTAGCCATTAATTAAATTCAGTAGTAGTGAGGCGTCGGTACGGAGCCTTCCACTGTGGA
CCGAGACTACGCAAAGGTAGAACACCATAGAAACTTCGCTGACTTTCTAATAAACCTTGA
TTTCGCTACGCTCAATAAGAACCCGGAATAGCGGAAATCGGTTCGTGTTCCGCTTCCAAA
CTCAGTCGTCTTTGCCCAAGTGTGAACTGCGGACGACTCTCCAGTGGTTCCATTCCTTCT
TACTTTACTTCTGGGTCAACCCAACCCGAATGGGAAGAAGAGGGTCAGCCAAACAGCGGT
CCACTTTGTACATTTGCTGAGGCAGACCAATCGGGCATTTTAGAAAAGGGAAGGGAACTT
TTATCACCGAAGGAGGCAGTAGAAATGAAGGAGGCGGGAAGCTACCGCTTCTAGAATGCA
AGCTTATCCTTTACTTTTTTTAGAGCGTACCGCTATTGAAAAAAAGGTTGATGGATGAAG
TAATCGGAATGACAAATGATTACGGTTGCGGAAACCGGATAAAGTCGGGAACCTTTTGAA
TCAAAGTAGCGCCGAGTACTTCGACTACAGGGGGAGGGAAGCTTCGTAGACAGCTTCGCG
TCCTCGCCGCTTCTTTCTGGCGACTAGCTTCTCAAGTGGGTGGCTTGGTAAGCAAGCTAC
CTTCAGCATAGGTAAAATCCCCCTCAATAATAGGCCGGAATGGTGGGGAAGGAGGCCCCC
CCTACTTCAATGGAAAGGGGGGAATCGCCGTTTCACAGCCGCTCCTCTACAACTAACTAC
CTTTCGCCCAACATGATCACGAACGAAGACAGAGAATTGCGTAGATAGAAGGACGAAACC
AACCCACTTGTCCTGATCGGAACGAAAGAAAGAGAATGGTGGCCCCTTTCGCCCAGGGGG
CATCGTCGGAGAACAATGTCGGGGACAGGGTGAGAACCTTCCGTTGGTTACGCCCTTTAA
GTGTTGGTTCTTTCTTAGATATGGAGATAGATCCAGATAGAGATCTATATCTTTCTATCT
ATCGATAGATAGAAAGATATATTGAGAAATGGATATTGATCTGGTTTCAAGATCTATGAA
CAAGAGAGATCCCTAAAGATCCATTTGATAAAATAAAGAGATGAATAGATAGGGCGGAGC
CGGCTGAAGGAAGGGCGCGCGCCCCTGCAATCTTTCTAAAGCAAGAAGCGAGAAACTTGA
CTTTGAGAAAGAAGCTCCTTAGCACAAGCACTAAGTAAGAAACCTACCTTTTGACAACCT
TACTAATAGAAAGGGGAAAGCTCAAGCATGCGAAGAAAGCTCGAAGAGCTTCCCTTATAT
ATATTCTAGAAAGGTTTGTAGAAAGGGGCTTCTTATAATATCCCAACAATCCATAAAGTA
GGGGCTTCAAAGCTAGCTTGTAGTTTAGGGGTGCGCAGGTTTGGAACCCTAAACTACAAG
AGGCTAGCGTGCAAAGGCTTTCTGGGGGCTCGCTTCAAAAAGCGGAGCTTGCTTTCTACT
AAACGAGCCTTCACTGCCCGCCCGGCCCCTATCTTTAATCTTAAGTAAAGTGAAGTCAAA
TCAATGAAGTGAACAGCCCAACCTCTTTGTTTGAAGCTTTGCTTCCCCTAATTCCAAAAA
ACAAGAAATAGACTTGCTACTACTATAGTTATAGTATAGGAAAAAGCTTCTCTTTGATAG
CGGTCATAGGGGGTTCAGAAAGAATCTGATCGTAGATAGAGACTAAAACCTGTGCGGGGG
TAGGGGCGGATGTAGCCAAGTGGATCAAGGCAGTGGATTGTGAATCCACCACGCGCGGGT
TCAATCCCCGTCGTTCGCCCATCAATAAATGGACCATTTGTTACGGAGACACAAGACAAA
CCTAGAAAGAATTTTTTCTTAAAGTAATCTCGAGGCTTTCAAACGCATCCAAGCAATTGG
TACCCGATTGAAACATAGAAACCATAGATTCGCGTCGCCTACTTGCTGAAAGCACAAATG
GAATGGCTGATCATTCATTGTATGAAGTTTTTAAGACCTCACTAATCAGCCTTACACTTT
TTTTTAGTTCATAATGAATGAAATGAACCCCCGGATGAAGAGACATTCTCCCCTCCCTAT
TACTAAACCATGGGGAGCCCCGACTAGTTTACCGGGCAAATTTAGTTGTCGTGACGATAC
CTTTCTTAGTGGAAGATCGGAAAAGACTTCTTCACGAGACTGATCGGATCCGCCGTAGAC
ACCCGAGAGACCTCCACAAGGCAGGCTAAAAGAGTAAGAGGACAACAAGCAAAGAGTTAC
GCTTTCTTTTCTCTTCCCTTGAACTTGAACCTGGTATTCCCGCAAAAAACGAATTGAACC
GGGTCTGGCTGAGCCCTTCTGTCCATCCATACAAAGAACCGATTCTTGTGCAAAGCGGTG
TCGACTCTTTAAACGACATCGTCCGCAAATCGAGATCTATTGGAGAGAGTCATCGAATCG
TCCTTGATTCCTCGATTTCATTTCGCTAATCGTTTGGTAAAGGCTAGGAAAAGGTCAGCC
CGTCATGAAATTCCTTGTCAGGAAGGGTTAGCCCCAAGCCAGCCTTATCTTCTCTTGGAT
ATCCAAAAAGGCAACATTAAAGCGGTTTAACGAGAGGTTGCTTTCCTTGGTCTTATAGTT
CGTGACCTATAGCCGGCAGATAGGGGCGGAGTTTGCTTGCTCTTCACTCAGGGGCTGCTC
CTAAACATGCTCTTCTTCTTTCCTTGGGTGGAAATGAGAACCTAGTTAAAGTGCCTCATA
AGGGCGATTATCGCTATATAACGAACGAAAGAATGTTAGGAAGTTATATAAAGGACGAGA
CTCAGAAGGACAAAGCTAGACTTCCCAAGGACGAGTTTACTTGCCTTACCTTATAGGGGG
TAGGGAAGACCCCGAAAAAAAAAGATCTGTCGAAGACTGTCAAACTAGACTTTCAATCTG
CGTCAAAGAAGTCATAAAGAGCTTGGCCCGTCCGTAAGCTCCCTCCGTAAAGGAAAAGAA
TCTTATCCGATCGGCCTGTCCGCTCATTCTCACATTTTACTAATAGGTTGATTGAAATGT
CCCTTCCCTTAACTTAAGGCTTAGGACAGCGCATCTTTCAGGCTTTGAATCGCTTTAATC
GGTAAAATTACATCCATATCCATGGACACCAAAGGCTTCCTAGCCGGAGAAAGTACAGTC
TACAGAGCCCTGAGAAGTTATATCGAAGCCGATCTTGCTAATCGCGAACCCCTCGTCTAT
AAAGGATAGGCAATTGAGAGAGAATAGGGCGATAGCCCGGTTTTGATTGAATATCCTTTC
CTGTGCTTGTCTTGTATTGAGGTATACCTAAGATATGAGTAAAAGTAGGTAACATAAGGT
TCGATGTAATTGAACTCGACCTACTCGACCTACAGGTAGTAGACTTACTTAGTGCTTGTG
CTAAGGAATAGGAATACGGTAAGGATGGGAAACTAAGGCAGCTAAGCCACTACACTAGTA
CGAAGGAGCAAGCTCCGGCCCCCGTTCTATCCACTAAGTAAAAAAATGATGGGTGGAATG
GCGCGGCGCTGTAGGAACCGGTCGGATTCCAACCGACGAATAGAAGTCTTGCAGACTCAT
GCCTTAGCCACTTGGCTACGGTTCCCTATCAATTCCATGTCTTTCTCCCTTGTCCTACTT
TGCTTCACAGGTGAGACCAGGAATAACAGATGCCGGAATGCTTTTGGGAGGAAGGGCACA
AATAGGTGGAGATGGATTTTCAAAAAAACTCTCTAAAACTTTATAATCTAATCTAAGAGT
TCTCCCTACCTGAACCTTTTCCGTGGCGACAATATAAAGAAGCATTTAGGGATTTGTTGA
TGATCCATGAACAAAGTTGATCAAGCCTCTGAAACCGGACTCTTTCTTCCCTCTCGATTC
CATCCATAAAAGGAAAGTGCTATATACAGCAAGACCTACTTACTATATACAGAATATAAC
AAATCAATATGCTTAACACCCCCCCTCCCCCTACAACTCAAGATGTTATCCCTTGAGGCA
TCTTGAGTTTGGATACTAAGTATCGGAATCGCATAGTGGTGTGGGACTTCGTAAGAAGAT
CCGCGATCTGAAGCTCTGAGGAAATGTATGGCATTGAACCCTGTAGAAAGTGATGGCGAA
CGAAGTGCCCTAAGTGAGTTAGGCTATTTCGATATGCTTTGTTCGCCTCATGAAACACAT
GATTGTGTGCTATTTGGATAACACTCTTGTTGTCACAAAAGAGAATAAATAGTAGGCCCA
GAAAAACTCCCATATTCATATTTTTAAGTAACCATCGCATAATAATAATATCTGATGTAG
TATCAGCAAGAGCCCTTTACTCGGCTTCTGAAACAAGAGAACGGACCGACTCTAACTAAT
CCACTCCTAATAACAGGAAGGCTAAAGGCAGACCTCGTCCTACTAAAGGAAAGGGCTCTT
TCTATTCCGAGTTGGCCTGCACCGGTCCTATCCTATTCGATTAGGAAACTGATGATTCTA
GAGCAAGTGACATCCATATCAAATCCTCCAGAAGTTATGCTCAACAGGAAAGTCATTAAG
AAGTGCCACAGCACTATTGCTATTGATCGGACATTCACAATTGCATTACCTGAATGGAAT
GGCAGCAGTCTTCTTAGTCCCAATCCCTGCGCATTCAAGAACAAGCCCATCTAGGAATAT
CTAATCCCTTGGGTACGAACTAGCATTCGATTCTGTGTACGTGGTAAACTCTTGATCCTT
TAAAGAGAAAGAGGGCATTCTCCGCATCAACAATTTCACTTCCTTGCCCTAAAGCTCGCT
GGCTTTCCAAAACAGCCTAACAGGATTGGTGAAACTGGATTGGTTGGATGCTTTTCCTTG
CTCTCTACTTTCCTAAGCCTGCTCACTGACTTCACTTGCTAGCTAGAAAAAGATGCGAAG
AGCCTGCTCTCATTTGTTTAAAATACAACTCCGGGGGCGAAGTCATCTTAATAGTCAAAG
AGCCTGGGACTGATGTAAAGGCTTTCAAATGCTACAGCCTAGAGATAAAAGAAAATGATA
TAAGGGAAGGAAGAAATCTACCTATTCTATTTTTTTACCTACCTTGGAATTCTCCTTAGC
CCTCCTAGAGAAAAGAAACTATTACCTCCTCGAGTACGAGCGCGAGTAAGATATTGAACG
TCCCTCGTATGGATCTACTGTATTCACCTATTCCCTCGCCTCGGCTGGATCGACATGAAA
TGAAAGAGATTAAGAAGGGAAGGCGGAAGCTAAGGCATTAGGATAGGAATGACAAGGATA
AGAACTAGTAGCATGGGCAGAAGTGAGATTTTATTGGATTCCATTCTTGAGCCACTCACG
AAGTCCATGGTTAGGCTTGTTCAGGAGGGGCGGCCAAAAAGAATTTAGTAGCTTTAGGGC
TGGTTATGAGGACATGGTCGGTGCTTTCATTGATTCCTTGGCACCAACAGGATCCCTGAC
TAATGTGCCTGTGAGTGTGGGAGACTCGTTAAAAGAAACTCTTAAAGATGCTTGCTCCGT
CAGTGTCAGACTGACGAGTTGGCCATGGAGGATGCGGCCTGTCAGGAAGATCGGCTTTGG
TGCTCGATTGCTTAGAAGGCGAATTTTGAGCTTGTGTTCGCTTCAAGTAGGTGAAGACAA
AGAAAAGATATGTAAAAGTACTTGAGTGCGGTGCTACCTTGGATCAGAGGATCAAGACGA
GATTCGGTTTCTCGGAAGGACCAACAAGGACTGTTGGCCAGGATGTGTAAAGGGCGCCGG
TAAGCACTTCAGTCGCATACAGGGTGAAGGACAATGCCGAATCGATAAAAAGGGTCGGGA
ACCCAAGAGCTAGATTGTGACCTTTGGTAGAGGCGCGGATCAAAGGAATGCGCGTGGCAT
GTCAAATGGACCTTGTGTCAGTGGCGAAGACGAAGTCTAGTGGTCAAAGGACCATGGCAC
TTTCCCTCAATGGATGAGGTGTGCGTCGGCCCTGTCTTACCTCCAGATGTTGGGCGTTGA
AAGTGATGTGCTGTTAGCCACGTTGGGCATGGATATATGTCCGAGAGTGAAGCATTTGTT
GGTGGCATGAGTTGTTATGCTAATATGGTGAAGTGTTGTAGCTTATGGGCGACTAGACTA
GCAGGTGCGTGAGACTGTTGCAGAAGTCTTTGGCTTTGTGCTCGGTACGAAGAGATGGCT
CGATGATCCGTGACAGACTCCAGGCCGGCTAAATTCTGGCGCACAGGTGGAAGCCCAAGC
ATCTGGTGTCAACGGTTCTGCCACTCCTGAATCAGACGATGTCTCCTAAGCCTTTCAGTC
CATTACCGTTGAACAAGAGTGAGCAGAGATGGCGGTCTCACTGGTTTTCAATTTCCTTCC
CTAGCTAAAGGAAAGGAAGATGTGTTTATTTTATCCTAGGGCTAGGGAGAGAGAGATTCA
AGCCTTCTTCCCAACTGAGGCAACAAACAATCGAGCAGAAGGTCTGGCTGTGCGCGAAGA
AGGACTTCGGCCATTAGTTAAATTTCACGAGTTGTTGAGGTTAATTCAATCGAACATCAG
CTTCGGAGCTTAGAGCACGCCAAGCACAAGCTACTTCCTTTCCACTTCCTACGAGATTTG
AAAGAGAGGTCTTTGTCCCAACCTTTCTTGTCTTCAAGCAGTGTCTGTTTACGGCCTCAG
GGGAAGGAGAAGCCTCAGCGTACCAAACAGATTCATTAGGTTCAGGGGCTGAAAGGGACG
GATTCCCCATTGGGTTCAGGGACGAGTACGGAAAGTCAGAGTCCAAGTCCCAAAGAACGA
GTTCAGCCACTTCCTTCGCTATTGATGGGACATCTAGATCTAGGTCAGCCGCATCTGCAG
TTGAAGCAGTTGACGGCCGGGCCAAGGCCAACAAGAGCCATGTTTGCATTTGATGAGCCT
GACTAGTAGCAGCAACCAGGTTATGTCTGTGCTGTGACTTTATATGAACCGTGTCAGAAT
GAGCATCAAATCAACCAAAAGTTCTCAGCTTCTTTCTTAAGTGCTTCAGTTCGACGTGAT
CTATCGCAGACGGTTTTGAATCAGACTCTTCCCCTACTTTCCACGCATCATGAGCGGATT
CACCTTTCTCCCTCTGCAACTCCAGCCAATTAGTCATCTGAATCTTAGAATGTGCTAATG
GTTGGGGGTCCGCCCAAGCTTTCTCGATCAATAGACAAATTTCCCCTCTCCCCGATCCAT
GCTGTCTTTCGAATCCCTTCATCCGACCCCGTAGTGAGGAGTCTGCATTTCAGAACCTGC
AGCTATCTCCAAACCAAGCCCTCGAAAGATTCTAGTGGTTACAGAATCCTCCAGCGGGGA
AGGTCAAATTGACTTGCCCTACTGATTTAAGGGTAGGGGAATCCCTATTATTAGCACTTA
GAATCGATGATTTCGCGCACCCACCCAGGCACTGGAGAAGGCTTATGATTTGGAAGGATC
ACCTAAACCTAGAGTAGCCAATTTTGGATCTCTCCCTCACCCACAGCAATGGTTATCCCC
GTTATCACCTGAATCCTACTTATTCCATGGAAAATGGGAAATGTCAAATTCGGAAGGCGG
GGTAAACGGAATGAAGTACATAGAGCCTCATGATAGTCCTTATCCGTGTGTACCGATCCC
ACCTTCACAGCACAAAATCCCCTTTTCTTTTCCTCTGGGGTACAGTAAGATTCGAGCAAG
ATGGAACCGAAATCCTTTGTATTGGCTTTGGGCCATAAATGCGGTAGAGAAGGGTTGCGC
CCGAACCTTCAGCATGCGCAAACCTGTTTGCACGCCTCTTGCGGAACGAGATCAAACTGA
AACTATTAATGCGGATAGAAATGGCATGGAAGCGAACGAACTAGGAAAGCAGCATGGAAA
GCGAGGCTCGTAGCACCCCCGCGGAGCGGTAAGGGACGGGACTCTTATCCCCCGACTAAG
GTGCTTCCATTCCCTACGTATGCCGCTACATGCCTTCGCCGCATCCTCTCATGCCCGGTC
CAGAACGTCACATCTTACCATGATTGGTGGGAACGCGGTTTCTCATGATAACAGGGGTTA
AGCTGTCCACTCGGGGTGGAAGGTGCGTGCTGCTGAAACTTCTTAAGGATATGCTGCTTC
CACCCGACCAATCGGTCCTGGCCCAGATGCTAATTAAAAAAAAAGTGTTCACACGCCAAC
TGGGTGGTAAGCTGCAGGATCTGGATCAACTGGCACGGTATATTATGCATCCGGGGTGGT
ATCCGCTCGAACTACTGATGGAATTAGGTCAATCGGTGAACCTCAAACCGGCTTCCAAGG
ATTGAGATAGGCAGAGTTCCCTCACCCTAGCAGCGGAATTGAATCAGAAAGCAAGACAGA
ATAGGCTCTTACTGCTCTAGAAAGAACTGCTATTGAATCAACTGCTATTGATATTAGCTG
TGGGACTTCGGTGCCTTAAGCGGAAGAGGGGATTTCTTTCTTTTTTGGCTGCTCCGCTCC
TTTCTTATTCTTTTTTTCTGTCTCTGAAGTGAGTGAAGTCAAGCTAGCGTCAGCAAATCG
GACATAAGCAATACACGTAAATCCCCGTCCTTTAGAAAGACGATAGCGATTCTCTTCCAG
TGCTTTAATTAAGAGTTCAAAGAGTGAGTAACCTATAAGAAAAAATGGTAGGAATACCCG
GAGCGTAGCTCTATCGGAACTTACCTCAGCGACTTTAACTTCCTATCGGCTTCGGACCGA
AAGAGAGTGAGATGGAATCAAGAAGAGATCTAGCATTACGCAATCTTTCTAAGAAAGTCA
TTTCAGTCATCGATTGACTGCTATTCCCACTTCTTAGGAGTGAAAGGCTGGAAAGCAGTT
CTTTTCCTAGGTTGACTCATGAGTTAGTGTGCAAGACCGGCTCTCCTCTTTCTTAAATGT
TCTAACAGTGGGATTTTAGCTTTTCTTTTTTTCCCACCAATTCCTTTGATCCCTAGTCTT
AGAGCTAAAGGAAGTCCTCTAATCCCCCGAAGGAGAAGGCGGAGTTATCTTTCCTGTGCT
ATCAATAATAAGGAAGGAACTCTTTCTTTTAGGAATAATGAAAGTGAAGACGTTCAGCTA
CCATAGAATCAACAGACTCCTTCTTTCTCTCCTGCATGAGATCTTGACTATTGGGGATAT
TTTTTAGAAAAGAAGACAGAAGGTAGTTGACTTGCTTACTTGTTAGAGTCAGGAAGAAAG
AATATGGCGGACTAACTTATCTTTACTTTACAGCAGTTAATGAAAGAGCCCAATGCAAAA
AATGCATGTTCGGTCTTTGAAATTGGAAAGTAGTTGATGCTTAAGATAAGTTAGGATCTA
TGAATTAGATAGCAAGGCAAGCCAGTGACAGAAGCTATGAGAAGCAGGAACTCTTTTTTT
CCTTACTTAAGTTTAGAGGAAGTAGCTTTAACGCCCCGCTTGGACTGACTTGAGGAAGCA
AGCCAGGTTTATTAGTTAGTTATATGATACAGGACTGTTGGTTTGGTTAGCGAGTCGAGT
AAGGCTGTTGTTAGGCATGGAAATAGGTTTTTCATTTAGTTTAGTACTAAGTACTAAGAG
TAGCCCTTTTTTTCAGTTGTTGACCAGGTAAGCTTACGTCCTTCCTTTCAGAAGTAGTAC
TTACTAAGGTAGTTCGGGTTGCTTGGAAGCCTTTTAGCGGACCGGCCTTGCCTTTACTCC
CAGTTCAGTCTTTCTCACTTGCTTTGCGGGAATTGAAAGCCTCTTTGCTATACTAGCCCT
TGACCTGTGAGTGAGCCTAGACTCTCTCTATTCGAGTGAGTTCCACTTCTCTTGAAGCGT
AATACCCTTACTGCTAGTTTCCTATTCCCGAATCTAAGGGTTAGTTGAACCTTCTTCGGC
CTCATTCATCTTAAGCCTCCCCAAGCCCCTAAGTCGAATTCTTGGCATCATAGAGGCATG
GTCTAGTTTTGACTACCTCTGGTATTCTATCATTCTTTCTTAAGGAAGCCAGTCAGTGGC
AGTCAATCTAGTCTGTGTAGCCAGTAACTTATCTTATTTATTCTTTAAGAGTATAACTTT
CTACTACTAATTAAGAATAGGTAAGAAAGTACTATAGCTTAACTTAAGAGCAAGTTCCAG
TTTTGGGGATGGAGGAATTTGGAAAGCAACTCGGTAATTGAATTGATAAAGATGTGATGT
GGAAGCAGGAATGCCAAAGTTCTTTCCCTATGTTTACCTTGTGTTGTGACTACGGTGGGA
TGGATTGCTTATGCTGATCGAGTCAGTTATCCCCTCTGCCCTTCCCTTTCTTGTTGGAAT
AAAGCATCTTTCCACTTTCTGGGCAAGGCTCAATCTGATCAATCAAGCAAGTCTCCGGCG
TAGTTGGAACCTCACTGGCTTTCTCCGGCTTGGCTTAAGAATGCCAACTCACTTTGATAG
CCGAGAGAAGCCCAGGAAATGGAAGAGTGATCAAAGACCAGAAAGACAGGTTCCTCAGAT
CTTCTCTTTTCAGTCAAATTTAGATAGCCGAGAGAAGCCATCTCTATGGACGAGAGTTTC
GGATGCGCTAAGTGACAATGGCTTGGCTATGACCAGATCTTCGTTGCAGTCTTGAAGCTA
GCGTTATCACCTCTTTACTTCCATTACTGGACGGAATTCGCTAGCGACGATGCAAACCTT
ATCCCTTTCTTCCAACAAGGCCCTCTTAGATTGGTAGCATTTCATTCCTCCCTGAAGTTC
AAATAAAGAGTCTACAATGAAGGTCAGCTGGCAGGTGTGACCACTTCCCGTGCTCGCCCA
ATATAGTCTAGTAGAGTAGAGCTCAGACGCTTCCCATTGTCCGTCTGGTTGATGAAATAG
GGGTTCCCGGTGAAGAAGAGGAGAAAGAAGACCTCAATCGTAAAGTAAGATCATATAAAT
CGTAAAGTAAGATCATATATCCTTTCCACCCTGTCACGAACTATGATGGAACTGCCCGGC
TAGCCATCTCATATGCTTAACACATGATGTTCGATTGCTTTCATAGAGCACATGACTATC
TTCCAATCTAGTCTCGGTGGATGCTTTGCTACACACCCCTTGAATGGGACTGTCTTTGGC
AAAGCCCGGTGATTGTATAATGGATACAGCTCATTGAGAAGAAGGCTTTCCCTCTTTCCT
GTCCTTCCCACGGGCCAAGTTTGAACTTCGATCGCTGGAAACTCATTCAGGCTTGCGTGC
TTGTTCGAAACTCTTGATCTTCTCTCTAATCCCCATGCCATGATAGGAAAAATGGACCTA
AATAGTAAGAAAACCCTGGCGGAAAGGCTTCTCCCAAGGGAGATGGTCCCATAGCGTCTA
TCAGAGTCTGTTGATTGCCTTTATCTCTTTCTCCTCCTTCCCCTTCCATTCTATATCAGC
TAGCTGTCCCGATGTGACTTGTCATCCGGCGGTCTTATAACTCGGCTACTCAATTCGGCT
AGCGCCTTCCCTTCCGAGTGACATAAGCCTTCCCCTGCAGTGAAGTTTCTTCCTTCCCTG
ACTTGCTTGAAAAAAAGCATTTCTTATCCTTCGCTCGTAGGGGTAATACTTCAAACTTGA
ATCCGATCTGTCTATCTTACATCGGGTTTTCTTACTTCACCGGCTCGCTTTCTTAATCTT
CTTTCTCTTTTTTAGCTTCATAAACATAAACCGGCTAGTCTACCTGCCAAAGGAAAAATG
CTACATTCGGAATCTCTAGCGGGATGAAAACTGCTTAAGAAGAGACTCGATCGTAAGCTT
TGCGAACTTGAAAGGAGTTTCAAAAGGCTTGCTTATTTATCCCTTTCTTACTTATTTCAG
ATGCTACGAATCGTCCTGATAGGTAGTCTTCCCCTGGAATCTTGATATCCTTATTAATAT
TTATTTAATTAAGGTTTCGTCTCGTCCTTAAGCTTCGCTAAAGCGACTACGTTGCCTCGC
CCTAACGAGTGAACTTCCTCACCCGAATGAACTACTTTATCTATCTTGCTTTTGAATCTT
TTACTGGGAGTTTCAGGGTATTGAATGATTCTTCTCCGCGAGTGACTTTTCCTCCATTTC
TGCCTTCTTGCCAAAGCCCAGGTTCGTAGACCTGCCATGCAAATCCCCCTCTGTCTTCTC
TTCAAAGCTAGCCGAGTCGTTCTCCAGATCGGATTCGGTGTAAAAGAGAGAGACAAAAGA
CTTTTGACTTAGAAGAACTAGTTGCGCTTCTTCCTCTCCAACAGGTTCCATTCCTCCGCC
AAGAGAAAGCCTAGGGCATTCCTCTCTATCAATGACTGAAGAAAGAGGGCTCTAACTTCT
TTAAGAGGGAGTTCACGGAATCAACTATTTGAATACGTTACCACCAGTTGCCACATTTAC
TGATTCAACAGCGGCTTTCAAAGAGGCGTCCCGAGCTTCCTTTAATACGTCAATTGCCTA
CGTGTCCTCCTCTCTTTCACTCCTTATGACATCTGGTTTCAGTGTAAGCTGGATTCCCAC
GAAAAAGGGCATAATAACAAGAGGGCTGAACGTCTCCTCAGAATCCTGTCCATATTTCAT
AGTGAACCTCTTTGCCACTAAGCGAGCACCGGGCCTACCTTTCTTTGTGGGTCTCTCAAC
TGTCTGTGGGTATCGCGAGAATACGAATACTTTGTCACCTTGTCTTGGATTTACGCCTAC
AACCAGATGCCTTTTTTGTGTAATGGAGTAATCATTCTCTTTGAGAAGTTAGTCTATGGC
CTTGTAAGGATTAGAGCTTCTTCGGGGATTAGAAGAGCTCAAGGATTAGGCCTCTGTTGC
GCAGCTTGTCCACAGAAGTCTCAGTTCAACATCTTAATGAACCAGGCCGTTAAGGATGTT
GAGGGGAAGAGTGAGAAAGGGTAGCTGCTTCTTCTTTCAAAGCCTTTAGAGACTCGTACA
AAGAAGTTCCATGCCATGGCATAGCCTTCCCTGACTCAGACTCAAATGCAATCATTCCCT
CCCTCACATGCATTTGCAACAGATTCTAACTAAGACCGGTCATCTCCGGCCATTCTCGGC
ATCTTCACTAGTAGCCCTTCTTCTTCCCTACAGATCGTTTTCACTCCAGTTTAGTTTGGA
CTAAACTAATAAGGATGCCTATCTAAAAGAAATCCTAAATACAGGAAGAGATCCCACCCC
TTCTTTAGCGCTTGTTCGTAATATAAGACTTCCTTCTCGTTCTCGGTGAAGGAATCGGAG
CTGCTATATAATCAGCATCTTACTCTTTAACGGCAAGCTCAGCAACGATTAGTTTTCCTC
TGCTGGAAAGCAGTCCTTCACGGATATGGGAGCTTACTCCGCTGTTGCTGGTTTAGTAAG
CTAAGCATTTCCTTCCTTTATGATTATGAAAAAGGAATGGATAGAGAGGAAGGCTCCAGG
CTTGCTTTCTTTCTCTTGTTCTAACGCTACTGTGCCTTCCGTCCCTGATGAAGAAAGTTT
TTTCTCCTTACCTTAGATGAATAGATAGGGCGGAGTCCAGGTTTGAAGTTTGCGTGTTGA
AGACAGGAGAGATCGAATCGAAAGGGGCTGTGCTTTTCACACCATTCCATTATATGTCGG
TTGTATTCAACTCATTCTCTGGCTCCGGCTACCTACTGTGGTTTCCCCGAATTCCTCACC
TCAGATCTCGCTAAGACAGTCGTCTTGGATTGAGAGATGAAATCCTTCCCAACCTGAGAT
TCTTAATAGTAGGCTACATGTTGCCTCGTTCTGTGATCCATAGAGGAGAATGGGATGGGA
TCTCGAATCCATCAAGATGGTCAGTGTATGTTCTTTCTTGTCGATTGGTCGTGAAGAGGG
ATTGCCTATCTAATGAAGGCCGATCGGAGTTCCCGCGCTTCAAGTTTCTTTCATACGGAC
ATACATCAAGCTCTTCTTTGGGAAGACCATCGGGGATGACTAGCCTTCATTGCCTAGCAG
CTCATCTCCAGCTCTCTCTTCCTCTCTCCCTTACACCTGTACTATCACCTGGACTAAAGT
TCTCCTATTTACTTTGCTGATTAAGCAAGCACTTTCTCTTTTTTCACTTGATAATGTTTA
CCCCACCTACTTACTTTTCAAGCCAGGAAGAGGACTAGTCTCTTAGTTAGCCAGTAAAGG
TATCAAACGAGAACGAGCAAGGGCGGTTAAAGAGAATAAATAAAGGAAAGGTTAAAGGGT
TCTTTTCTCTGAAGAATGTGATATAGAATCAGGGCTACTTTCCCTCGAAGCTTGAAAAAG
GCTTTGAGGAGGGCTTGCTTCATTTGATCTTTCCCATCCCAAGAGAGATGGTGAAGTGGG
CTTCTTTCACGGCCGAATCATAGAAGAGAAGGGCGATCTTATACTCGGCTTCTGCTCTAG
TGGTTGAACGCTTCTCCCTTTCATTGGCTTCCACCGGCCTGAACTGTCCTAGTCTGAACT
CTTTCACCTCACCCTATACCAACTCCTTTTCAATCCGGATGTCTGCAGAGATCCCAGACA
GGAAAAGACTCCCTTCTAGCTTTCCGACAAGATTCAAATCCATCTTTCTTCGGGATTTTG
GGCTTACTCTTCCTTCGGGGCCTTATGTTTCGAAAAAGAGTCCCCACTTGTACTGTATGT
ATTGACTGCCTGCCTCAATGCCCGCTGACTGGTCACTTTACTGAGTTCCTAAGCACGAGC
AAGTAAGATTTTTAGCCCCAACGACAAAGGAACGAGCATTTTCGGGGACTTTCTTTCGCG
ATAGGCCAGGTTAAGGCGGGATCAGTAGCGAGCTTACCTTCCTATATATATGATATATGA
TAATATAAGGGTCGCCTAATCCCACAAGCGGATTAAACCCTTTTAAAAAACTTTTTTTCT
TATAAGTAATTACACAAGAGTGTCATGTCCTTTGTCCTTCTCTTTCTCCTCCCTTACTCC
CATATTATGGAATCTCCCCTAATTAACTTTACCATTGGGTAAATACAAGAACTAAAATCT
TACTATCCTTTTTTTACCTTGGAAACTCTATTAAGGGAAATACTATAATATTCCTATCCC
TCCTCAACTCCCCTAATCCCATAATCCTGTAATACCACTGTTTCTATACCTGGAATTTCC
TAAGTTTTGGCCGCAGGGAGAAGCGGAAGAAGCTACGGCTAGCGCTAGCGCGCTCAATCG
TAGCTTCTTCGGTAAAGTGCTGAGCTCCTTCACGTGCGGCTAAATGAGCTCTTGTTGCTT
CCTCTGCCTACTCCTTGCGCTAAAGTACGGTACACTGAAAACCATGCCCAGCAAACAGAA
CTAAGTGCTTGCTTCTGCCCCTCAATGATAAGCTTTCTTGAATTCTCCCCTTGTACGGTA
CACGGAACTTCAAAGGAGGAAGCCCACCAAGCGGAACTGCACTATCAATAAGTGGGACAC
CCAGTTTCAGTGGCGTGGACCATAGAGGTAGGGGCAAGAGACGCAAAGGGGCAATAGAGA
AAGCAGCAGATCCGGAGCAGGGGCGAGCGAATCCATAACCACTAGATCGATGGATTGAGA
CCCCCAGTGAATGATCCAACAGTTCCATCTCCAGTAAAAGCATAAGAGGTGCATCTGATC
GGGTAGCAGTGGGAGAGAGGAAGAAGAGGCACCCACTAGAGAACAAATGATATGGCTCGT
TCGTATAGGCAGATAAATCAAAGAATGCCTATGTGCCAAATAGCGTGACTCAAGATAGAA
TTGCAGCATGTCAATCAAGGTCCGGATCGAATCGCATTGAGAAGGAAGGGAGACAGATCT
CAATGTCATGATAAAAGGAGCGGGTCAGGACCGGGGACGGGCGTAAGAGAAAGCTGGTAA
TCGAATAAGTAGTGAGTAGTAAGGCTGACGGTGAGTAAAACGAACATGGGGGCTATGGAG
CTTGTTGAACCAGTGAATGTTTCGGTCCGGCCTTCCAGTTACGAAGCGGATTGTGTTACA
CCCTTCTGTTCATCTCATCCCAGTTGTAGTTGATCCAATCGATCCAGAACCTGCGGTAGT
TTAACTAGTGAAAGCAAGGCCGGGAAAGAGGAAAGCAATTCCCTTCTTTCGGTAAAGAAA
TTCTTTGAACTTCTCTTGAACTGCAATTCTGCTTTTCACTTTGTCTACCATCGGCGGAGG
GCATCCCTTCTCAGCTTCCCTTGTTTTGTCTGTCATCGTATTTGACTTTCTCGATATGAG
TCGAGTGACTTCGTACCATTGAATAGTATAACATAACTCTTACCAATACTTCTTTCCTTG
ATTGCCTTTCTTACTTTCTGTGGGGAAAGTTAACTAATTGAATTCTCTATCTCCTCTAGA
GCGCAATAGAATTCAATTAGTCTTTCTCTTCCGCATTGCTACTTATGGCTAGCACAGGAA
ATTTAACTCACTGTATTACCTAGCTGATTGCACATTAGTAAAGGTATTTATCCTGCCTTC
ATGCCTTTGCTTTGAAAGTCTTTCTGTTCCTGATTTAACTCCTTCATGCCATTGATTGAT
GACTTCGTATCTTGTGTAAGAAAGAGATATTCCATCAAGTTTATAGAGACTGAAAGCTGC
CTAAACTGGATCAATAGAATAGAAGACAGGTAAGGACGAATGCGAGAGAATGAGACTCGT
AGGTAGTATTTGTTACTTGCACCGGTCGTTACACCGACGCCAAATTAAGGCCGACATGGA
GCCATGCGCATGATTCCAAGAGTCACTAGAGGCGAAACTTAGTAAGAATAACCAGTAATG
TCACGAATGGATGAAGCAAGCACTTTTAGATGGTATCGATCAGAGCCAATCAAGCCTTTT
CCCTGATTATCGTCACTTAAATCCCACTAGCCGAAATCGAATCCGTCAAGTAAGAGATCC
AGATCATTAGAATACGTCACCGGTCCGAGATGGGCCTTCTCGCGAAAAATAGTAGGTTAT
TCCTATCACTAGGAGTAGTAGCGCTAGCGGCGCAGAATAAATAAAGTAGCTAAGCGCTAA
GAAGCTATCTAGATAGTTAGTTTCCAGCTGAGGGAAATTGGCTTAGATTGGTCTTAGCTT
CGACTCGTAGTCTTCGACCACTCTTCTTCTTCTCCCCGAAGGTTGCTTGCTTCCATTCAG
GTAGCTATTGCTGAGAAATGGCCGAAAAAAAGGAAAGTCTTATTCCACTTGCTTTCTCGC
TTGACTTGAAAACTGGAAAAACTAACTAGGCAGCTATCGGAAAGAAAACAAACAAGGAGT
TTACTACGCAGGCTTTTTAGAGAGAGAGAGTCAGGGGGGTTTGCTTGCTGGCTCTCAGGG
CTTATAGTCGGTTCTAATCTAAGTCCCTTTCATTAGCTACGCTCAGGTTTCACCAACTTC
GCGTCGGGTTCACTTCAGTGAAATCTTGTTAAAGCAAACCAACGGTTGGTTTAACCTTAG
GACGGTAGCGAAAGGAACCTTCTAGCTAACCGGGTCAATTCAAACTCACTACATACTCCA
TGGAATTGAGAACCCGGCGTAATTGGTTTTCTCCAGCGGCTCTTTTTCCTATATTCTGAT
GGCCCTGCTACGTCTGCCCACTACAGAACAGGCCTGACTCCCGTGAGCAGGTCCGCTGGC
TCTTAGTATGGCTTTTGACTTTTCTGATCCGGCATGATAACAACTCGAACTCAACTTCTA
TTCTTTCAAGAGCAAGAGAAGGGCACCGAGATCCCGCGTAAGCGTCGTTTGCCCGTTGCC
AATAGGATCGACTTGGGTAGTAAGATTCAATTGTGAGATTCAAAAATACGAAAGTAAGGG
GCCGGAAATCTTGGGATCAAAAGGTTGTTCTAAAGGACTGTAAATCCTTGCTCCTAGGAT
CCAAGAAGGGCTTTTTGGTTTTCAAATTCCTAATTACATAACTTACTACCCTACTAGTGT
AGTGTCTACTGACTGAGTCGTGAATTAGATTGGATGGGCCGATGGAGAATCAAATTAGGA
GTTGTGGAAAGGACTTAAGATACTATGTATCAAGACTCGCGATAGGATTTGAGTGCTCAG
TCATTCAATATTTGATGGGTGATTTTTTCTTATAGAAAAAAAGTAGAAAAAAAAAGGTAG
CTTGCTTACTTAGTGCTTGTGCTAAGGGATGACTTGGTTGCTTTTTTTTTTTATATGCCC
ATACAATTGTTTCGATAGATCCCGGGATCAATACAATAAAAAAACCTATGAATTAGAGTA
GAGCAGTTGACGTTGGATTTTTTCGAATTGATTGGAAGAAGGGTGTAGCGAAGAAAAAAA
AATAGGAGCTAGAAAGAAAGGGTAGGTTGAATCTGAAAAGTACTCTGTGGGGGTAACTAT
GTTAAGTTAATTGCGTATCGTAAAAAAAAAAAAGAAAATGTTATGTGCTCCCGGGAAAGA
AATTGCTACTCTATTCGATGGGCCAGGAACAATCGAAAAAAGCCAGACCTGTACGGTATC
TCTTTGAATCCTTACTTAATATGCTTAATATGGTGATACCCCCGATTGTACCAACCTACA
TATGTCTCTCCTCCATCAATCGGTACTAGTTATTGTCATTTTGATTCCTTGATTTGTCCG
ATGAGAAATGCGAAACGAAAGAAGGATCCTCCTGCTGGGAATTAGATCCTAAGCCCCCCT
ACAGAGATGAATTGATCGATTCATCGGATCCTAGGTCGGGACTGACGGGGCTCGAACCCG
CAGCTTCCGCCTTGACAGGGCGGTGCTCTGACCGATTGAACTACAATCCCAGGAAAATAA
ATAAGGTATAAAGCCTAAAAATTCTTATATTATATATATATTTCATTTCTCTTCATTATT
CATATTTTATGTCCTAGGACATAGATATTCTAGATACCCATTATGAATCGCCCGCCAAAG
TCTTCCTACTTCTCCAATGTTCCAATCAGATCCGAAGAGAAATCAATCAAAAGTCAGTGG
ACCTGAATTGAATCATGACTATATAAGCTATTCTGATATTCAGATTCGATATAGATGAAA
TCGTGGAAGCGGACCTTTTATTGATTTCCTTGGACCACGTAAGAATTCGTCGTCCGATTG
AATCTTCTTGTTCCTGAATGCTTCATAGGAATCCATCGCTATTCCTTTCTTCCACCGAGA
AAGGTTCATTCCGAGTCACAAGAGCCATTTCTCTCTTTTTTTTTATGGTAATGCAATGCA
AGAGGTCTCGGAAATCGGGTTGTTTCTGATGATGAAAACCCGATATTTAAAGGTCGGTAA
TGTTAGAAGACGACTGTCGGTATCTGATGGTAAGTAAGATACCTACGGTCGGTATATCTT
TGAAAGCTCAGACGGAGATAAACGGACTCCTCGAGGGCTACTTAAGGCACTTTAGTGCAA
ACCAACCAGAAGGACTGGAGCTGTTGGATGTAGCTCAGTGCTGCTATAAATTAACAACCA
AAAAGCTCTGCGTCGAACTCCCCTTCGAGTTGGCCACGGGGCAACAGCCTCTGACGCCCC
ACACCATTGCGGCAGGAGGAGGCTTGCCCATCAGCCTACTTTTTTGCCAAGACGTGGCAG
GAGCGCAACGACCTAGCCCAAACCTACTTAAACTAAAGGCTTGGCCCGGTCTGAAGGAAG
AAGAAAGTAGACCTTGTAGAGAAGCGGATAGGAGAGGTAGCCTATAGACTCAAGCGATCA
GCTCGGTTAAAACTCACCCCGTATTCCATGTGAGTCAGTTGACTTCGATTAGACCAGACC
GACCCAGAGAGGAACGTGCCCAGCCCACGAGGGCACCACCAGATGTTGTAGATTAACTTA
CTAAGAAAGAAAAAGAGTATATATATATCATAGCTGACCGCACCATGGGCTAGCCCATAC
ACCCACTGCACGAGTAGAATACTACTTAGTCAAGTAGAAGGGCCAACCTGAGAGCGAGGC
AAGCTGGGAACGGGCTGAAACTGACGATTCTAAGACCAAGTCAGAGACTACTGGACGTCT
CGCAGAGCGACTCTCAACGAGGACGTTGAGACTTTTTGAAAAAAAAAAGATTTTTTTTGG
CTTAATCCGCCTTTACTAAAGATCAAGGAGTACACTTGTTTGTATTCCGGCTAAAAAGGT
TTTTTTTCAAATCCAAGTTTGACTCTGATTAGATCCTTAGCGCAAGCGCTAAGTAAGCCC
TAAACTAAAGGCCTTATGTAATGTAAAAAAACCGAGGAAAATAACGTCAAGTAGAAAGGA
ACAAGGTCTTACGGCACGATCGCTATATCTTTTCTTTTTCTTTATCTCTCCTCTATAGAA
AGAGGGGATGATACGTGGCGTGGTATACCTGATCGTTTGGTCAACGAGACGTACGTAAGT
CGACATAGCTCCATTTATCTTTTCTTTTTTTTTTTCTTTCACTTAGCCCGCCTCTCCCAT
GACTTTCCGGACCAACCCGGATCTGCCCTCGAAAGTCTCTCTGCATTTTGGGAGCAGAGC
ATGCAAAATCGAGCAATTAATCTTAGAAAAATTTCCTCGGGTCTCTAGAAATCTATAAAA
ATGAAAAGCCCGGGTAGAAGCACAAGCAAAAGGAGAGAGGAAAAGTAGAAAAAGGAAGGG
GGGAGGAGACTCGCCTCAATACTTCCCACTGGACGAGAGGCGCACCTAACCCACCTACCC
ACTCATCAATCACGGTGTTCAGCTGACTTGCACTGATAGACCCCTATTGTATTGGAATTA
GGCGCCCATCTTTTTACTGTTGTCAACTAATCTCTTCCATGTTCGATTCTACTCTATGTT
AGAACATTTCTGTGAATGCTATTCTGATCTAAGTGGTCCTATTCTGTGTCCCGTGCTAGG
AAGCATTATTCCTCTTTTCATTCCAAATTCAAGAATACGACCGATACGATTGATTGGTCT
GTGTGCCTCTCTTATTACTTTTTTGTATTCCCCTGTTCCTCGGATACAATTCGATCCTTC
TACGGCCAAATCTCAATTTGTGGAAAGCCTTCGATGGCTTCCTTATGAAAACATCAATTT
GAATTTGGGTATAGACGGTCTCTCTTTTTTCTTCGTGATATTGACCACATTTCTGATCCC
TATTTGTATTTTAGTGGGTTGGTCTGGTATGAGAAGTTATGGGAAAGAGTATATTACAGC
ATCTCTAATTCGTGAATTTCTAATGATCGCCGTGTTCCGCATGCTGGATCCTCTACTATT
CTATGTTCTTCCCGAAAGCGTGCTAATCCCTATGTTGTGCGGAGCTGAGCATCTTCTATT
CGCTGGGATAAAGCTTTTCCTCTGCAGGGGCCTTGTGCAGTAAACCCCCTACGGGCGGTC
GTCCGTCGTAAAGTAGTCCCCGCGAAGCTTTCGGGAAGAGGGGTAGTCTTGTGCGTAAGC
ATAGCATTTCTGGTCGAACCCGCCCAACCCAACTAAGACGAACCGAACCTGACAGACACA
TCTTTTTTGGGGAGGGTACTCCGAGTAGTGGGTACCTCGTAGGACCTCGACCCGCCTACT
CGGGTCTTGTATGGATATGCAGGAAGGGGTGCTCCTAGGTGTGTGTAGGGGTTGTGTTTG
TTCGCGAGAATGGATTCCTCGTCAAGTCAGTTTGGGGGGTGTGGACACACTTGCGCGAAT
TCGGGTAACGGCTACAAGGGAGAAATCGAAAGGAAACTGTACCCAACCAGGGATGGACGT
AAACTCGTAAGCTACCGAGGGTAGGGATAATCGTCCAGGTCTTATTGTGAAAAAAAAAGC
TGCCCCGCCACAGCAGGCGGGTTGCTTCCTCTGTCGTCGCCGGGGAGCTCTTGGTGAGGA
GACCTTAGGATAAGTTGCTAAAACAAACGGGAGGGGAGGATCGACCCGTTCAGTAGAATT
CCGAAGAAAGACTGTTGGCAGCAGGTGGAGACATTTCTTTGCCCCCCTTCAAAAAAGAAA
AAGAAATGCGGGCAGGGTTAAGCTCGGTAGAGGGTTCGAGAATAGGGTAGGGTCCTGTCT
TTAAGATTCAGATAAGAAAAGAGTTCCAAACCTTTATGCATGCACCTTCGTATAAGTGCT
GCATACAAGTTCCGGCCAGGAGAATTGGGAAACAAAAACCAATTGGAACCGCTCACATCA
CAGTAGTAGTAGCGTAAAGCCGTAAGTCGGGGGGCGGCCATCAAAAAGGCTATTACTTTC
ACATCTCTCTCTCTAGATATCTAGAGAGAGATCCACTGCGTGAGCAACCGACTGTGCGTT
ACATGTGCTCTACAGGCCGCACTCCATCTTTCTTCCCAACGAGCCCTTTTTTTGTTTTGG
ATTTGGAAGACGGGCGTTGCGTTCGGTTCGAAAGGCATGGTTTTCAGTATGTCTCCAGAT
AGGGCCCCCCACTAGTCCGGCTAGCTAGTGAGCGGTTCTTTCGGGCGAGAAGCGGGCCGG
CGGGCATCTCCCGCAACGCAAGCTGCATTGTTCGCCACCACCCGAGAAGCAAAAGATTCG
AGAGTCCAGGCTTAATATACATGCATAGATAGTGGTCTAATGACAAGGGCCGACGACGGA
AGCTCGGGACGGAGCCGTATGATGCGGAAGTCTCACGTACGGTTCCCTGAGAAGGGAGTG
GCTACCTACTGGAGCTTCGACTAACCACCACCGGTAAATTCCGCTTTGGGGCCACCCCTT
ACTCTACCATTATTATAGGGGTATGGGGTTCGAGACAAAGAAAGATCAAGGCAGCATATC
AGTTTTTCCTTTATACTTTACTTGGATCTGTTTTTATGCTATTAGCTATTCTGTTGATTC
TTTTCCAAACAGGGACCGCCGATTTACAAATATCATTAACCACAGAATTTAGTGAGCGGC
GCCAAATCTTTCTATGGATTGCTTCTTTCGCCGCTTTCGCCGTCAAAGTGCCTATGGTAC
CTGTTCATATTTGGTTACCCGAAGCTCATGTAGAGGCACCTACGGCAGGATCCGTCATCT
TGGCAGGAATTCCTTCAAAATTGGGAACCCACGGGTTTTTAAGATTTTCAATACCCATGT
TTCCCGAAGCAACACTTTGTTCCACTCCTTTCATTTATACTCCAAGCGCGATTGCTATAA
TATATACTTCCTTGACCACTTCAAGACAGATCGATCTTAAGAAGATCATTGCTTACTCCT
CAGTAGCCCATATGAATCTGGTGACTATTGGTATGTTTAGTCGGGCGGCGGCCGTTAGGT
CACCTATTTTTAGTTATGGACACACAAGACAAGGCCAAAACATGTGTGCCGGGCGTGCGA
CCCATCAACCTACTAGCAATGGGGGAGAAAACATAGCATGTCGCAACACTTGATTCAAGG
CGTCAGCAAAACATTGCCGTCTGTTCCAAAAACAAAAGCCCCTTAGCGCCCCGGGACGGG
GGTGGGGGACACCCTACGCGCAGGCAACAGCAGCACCGGCTCTACGAAGTCAGAATCGAA
TCTTTGTGTTGGCTTTCCCAATTCATTCGTGAATAAGAATTCAAGGGCTAGAAGCGAGCG
CTTCTAGCTGCTTCGCCTGCTTGCTTCTTATTATTGTGGCTATGTTGGCGTGGCGGAAAT
GAACGAAAAGCGAGATGAACGTGCTATTTTCAAATCGATTGATAGATAGCCTGATCCGTT
CTGATAGATCGAAAGAGTATCTATGAAATAGAGGGAATCCATCAAGAATAAGGGGAAATC
TCCTATTTCTATCTATTGATAAGACAACTATTCTTGATCCAGAAATCGATATGTATCTGA
TGGAGTCTACATCGTACGTAGAGCGCCCAAGCTTTAGGCCAGCTCAGTTCTCTTATCCAT
CGGTCCAATGCACTGGGCTCATCTCATGGATGGAGGGAAAAGCCAAAATGTAGTTGTGTT
GTTGTTGTTCGCCGCCTCGACGCATTCCCTTCTCTCCCCGGCATCGTCCCACACAGAAAG
AAAGAGCGCAGAGCCCCGGCCCGACCTGTAGTGTAGGTCCGCTAACGTAAAGCGAGGAGT
TGAGCCTGAACTGGCGAACCGAAGTCACTTTCGGAACCATACTTCCTAAAGCTAACACGT
GTCCAGTCCAGCGGGAACGCGCAGCGCAAAAAAACGTAAGCTGCTATACCGAATCCCCCG
CTGGCCATCGGGGACCGAGTGGTAAGGCCATGATCCGCAGGGGAACGGATCACTCATTCT
TCCATTGGGGACAGGTGCACGAACGACAACTCCAAACGTCACACATCCGTCGCCTACTTA
CCGTTTAGGTGGCACCAGCGATATCCAGCTAAGGTAAGGAACTTCGTGTCGCGGCTGCTC
CACTCCGCCGCGGTCTCATGAACTGAACTTCGTTGCCTTCCCGCGCGCGAAGCGAATGGG
CGCTGTGCTGTGGGTCAGTTTCGGGGCGGGGGGCGAAGAGAGACCACAAGAATGATTCAT
TTGGATCGACGAGCTTTTTCAGCCCCAAAACTAAGAATCAATGGAATGTCTGTCTATCCA
TGAACATCTATTCTATCTGTATATCTAGGGGATCTCTCTATACATAAAAAAGAGTTTTAT
GGCACGATATGATCGCCTAGCCGTAGCCGCATATTGAGCGCAGCGGATATGCGGGATTTC
AGTTGGATCAGATCTTTCGCTTTGACGGAAGCTTTTGGACCTAGCGAAAAGGACTTTATA
AGCCTTCGCGCAAGCAAGCGCGAGAGAAGCAAGCAAAGTAGAAGCTTTGCCAGAAGCAAG
ACGAGGAAGCAGAGCTGTCGTATAAGCGGTAGCTTCCCCCGACCTACTAAACAAAAATAC
AACAGTCGCGACCTACTTTGATTCAAAACAAAAGAAAGGCGAAGGGTTTGGCAACAAGCA
AACGGCTTTCTATCATAGTTGCAAGGGTTCCAAACCTGAACTACTTAAGTAAAGTACCAA
AGGCTGCTTTCGGTTGGTAAATGGTAAATAAGGGGGCTGTTCACTACAAGCTATCAGCGC
TGTCTTAGATTGAACGTCGACTTATCTTATTGCCGTTCAATCTCTAAGGCGGGTTTACGC
TGAGAACGGAATAGTGTTCGTGTCCAAAGGTGAACAACGCCCTAGCTTCTAGAGTTCGCT
GCTTTTCCCAGGCCGGAGAAGGGCTTATACTGCTCGCCTTTGTTTGATATGTTCATTCAG
TACCAATACAAACGAAAACTACACCAAAGTGGAAAGGCCCCTATAGAAGCTAGAAGTAAC
CTCTAGTAGTCTAGTAGTCGGCCTAACCAAAGCGTCACGACAACAGAAAATGACCCTTAT
GAATGGAATCTTAAGTAGGGGGCTTAGCCCGCCCGCCTACCAATCAAAGAGGCTGAGAGT
AAGCGTAAGCTCTTCGAGCTTCCCTTCATTCGCTTCGCGGGAGCCGCACAACACATAGCT
GGAAGTCAGAGGGCCCATACTACCTGCCTAACCCCTCGCTCCGAGGGACCGTAGATCGGA
AAACACGTTATAAAACCACCCCATTCATCTAAAAGAGAGGGGAAGGGGCCTATGTATTTG
CATGACTCCTGCGGATTTTACCCTATCTACACCCGGAGCCAATCTCCTATCGGTCCTGCC
ACCACGCCGCAGAACGGGAGCTCGTGTGGAACCTTTTATTTCTGGCGTAACAGCGGTGGA
ACGTAAAAAAAGATTACGGTCGCGTAACATAAGGGCCGGAGGTACGGTAAACTCGGCCAA
AATATGACACCCGAAGGGAGGGCCCGGCGCGCGCAATCCTATCCTCGTCCGAGTTTACCC
CTTGCACTTCGGACAGCCGTCCGTAGCATCATAAGGAGGACCTTCCTTTCGGGGTAAAAA
AAAGGTACGGTACTACGGAGGCTGGTCTTTCTCAACGTGGTGTATAGCACGAAAAACCTT
TCGATACAAGATAGGGCCGTTCACATGAAAGAAAGAAGATAATAAATCCTTTCTTCTCTT
CTTTCTCTTTCTCGAGGGGGAAAGAGAAAGAGGGTCTTATGGAGGGAGGGGGAACATTCG
GGCGCTTTTTTTAAAATCCTCCACTGCATCCAAGTGGAACGCTAAGCAGGGGGGAGGGGA
AAGGCTTGGGCTGGGCCTACCTATCCCGATAGGACCTCATAAAGGAACGGGAGCTGTTGA
GAGGTTCCATATTGCCGAGCCGAAGGGCAGCACTTCTGTACGTGATCGTAGTATGTCACG
TCGTCTCGTCCCCGCAGCATTGAAAAGTACCTATGCACTATTTCCGGTTCACTTCTAAGG
AAGATAGAGTTGGGGTGGGGGTCTACGATGTGATACTCAAGTATGACCCGGGGAGATACA
TGCTAACTATGGGTAGAAAGCAGGAACCTTTATGTAAAAAATTGAGGGGGGTTACAGATC
AGATCTCTTATACTACCATCGATCGACAGAGCGGAACGACCAGAAAAAAAAGTGAAGTTA
GAAAGCCGTATGATAGGCGGTAACTATCTTGTACGGTTCGGGGGGTAATCGGCGTACTCC
GATCAGTGGGGGGGAATCTTTGGCTCTATCGAACATACAGGGAATTGGAGGTAGCATTCC
ACCGATGTTAAGTCATGGACTGGTTCCTTCAGCCCTTTTTCTATGTGTTGGTGTTCTATA
TGACCGACATAAGACTCGACTTGTTAGATATTACGGAGGGTTAGTGAGCACCATGCCGAA
TCTCTCTACCATTTCCTTCTCTTCCACTTTGGCCAATATGAGTTCACCTGGTACTAGCAG
CTTTATCGGGGAATTTCCCATCTCAGTAGGAGCTTTCCAAAGAAATAGCTTAGTAGCCAC
ATTAGCAGCGCTTGGGATGATTTTAGGCGCGGCGTATTCCCTTTGGCTATATAATCGTGT
GGTTTCTGGAAATTTAAAAGCCGATTTCCTCCATAAATTCTCCGATCCAAATGGCAGAGA
AGTTTCCATATTTATACCTTTTCTTGTTGGAGGGGCGACCGTCCGTTGAACTACCAAAGA
AAAAAGGGTAAACCAATGTGATCATGACATTGTAGGTGCTTGCGATGGGGCGGATGCGAC
TTCCCTCAGTTGGTTTGGGTGGTATAGCCCGTTGCAGAAGTCCCCCCTTTTTTTTATCCA
TATCTTTCTTTAGTCTTTAGGGAGCCAAAGCTTGACTTTACTAAGAAAATAAATAAGGCT
CGCGCAGGGGCGCTCACGTTTTTTGGCTGAGCCGTATCTTGCTGGGTGGGACCGAGAGCA
AGAAAGGACGGGGGGCAACCATGCATGGTACTTCTCGACCGTGTCTCCGAGGGACAGTTG
AACGAGCGACTCATGAATGCTGCCGGGTTGGACGAGCCAATAACTCGAACGCGTTCGGTC
TGTTTTTTGAGCAAGAATCACAGCGTTACCTTACCTTCACCATGATACGGACTCCAAGTT
CTTATGGCAGAGCGCGAGGAGATTTATCATCAATATGATGATGGGAATGGAAACCAGAAG
CACGACCGACCGGGGTCCAAGATAATCAAACCATCAGTAACAGTAGTAACGTAAGCATGA
GACTTTTTGGTAGTACCGGTGAACCAGATGGCCGCGGCGATGGAATCTGGGACGGAGGAC
TCGTAGTATCTCTCTAGATCTGGCAAAAGCGAAAGACCCCCCCCTAACGTAATTCGAAAG
GGGGCTGACCGCTGAGCAAGTACGAGAAATTGGCCCCGCTCCGCTTTATTAAAAGCAAGG
ACCACTACGGGAGGTCAAACCAAGGACCTATGGAAGTCGGGGCTCGTCCCCGGTCAATAT
TGGATCAAACAATAGAGGGCCGTAGGTAGCACTGACCTCTTTTTTTTTTATTGATTCAAT
ACAATAGGGGAAAAGATCGTAAAGTTCCCTACCGAGACAACAGACACTCTCAACGGATCC
TCCGCGCGCTGGGCATACCTCTTCTGTGCGTCTTTCTCGTGGCGGGAACAGAACAACAGG
GAAAGACCCGGCCGACCTGCCCAGGGCTCGAGGGCGAGCTTTATTTAAGAGAGAATGGGG
AGTGAATCGAAAGGCTTCCGTTTTCGTTCTTGGTTTTTTGGGGCTTTCGGGCTCCTCTCG
ATCTTATTCGTAGTTGGGAAGGGGGAAGGAGTCTAAATCAATGGACATTAATGAACCATC
ATTGATGGACGTTGCACATGACACGATCAATTCGACTCAAGGTCCGGCGCTAATAGAAGT
TGCTTACTCTCCTAGTAGCGAAGGAAAAAGGCAGGGCTTTTTTCGTAGTAATAGTGGGCG
GGTCTCATGAGATCTATGCCGGCCGTCGGAATCAAATGAAGGGGTCGAAGGACCATTCGA
TTCATTAAGGGGCATAGATCTAGGCCTCTTTGTTTGGTCAATCACCAAAGGCGGGGGGGA
ACCACTATGGGCGAGACCCCCCGGCCTCGATTCTTTTGCATAGTCCGGGGGCCGGCCGCT
GCAGAGCTGCGGGGCATAGCGGCGCCCTCGCCTGGCGCCATTCCCGGATCTAGCAGCAGA
CGGGCGGGCCGGGCCTGAATTCAGACCAGACTCTTCTTTATTTGAGCTGCTCCCACGCAC
GCAGACCGGAAGATCTCAGTTGTCCTGGACTGGACAAGTACGTAGAGATCTTCGTGGGAC
CGGGGAGGGAGTCTCAATCGATCTTTTCTAGGATTCCTTATCACGCCACGCACGGAGATC
TTTCCATTGATAGATAAGAGGGCTCCCCCCTTGAACAAACTCTTAAAGGTTAGGTTACTA
CCTGCCTCTACGGAAGAGGTGTACTTTGTACCGCCCGGAGGTCATATAGATAGAAACCCG
GAGCGATAAGAACGAAAGGGTTGGTGTGGCCACAGCTACCACTACTGGCGCTTCAAAAGG
CTTAGATTTCTTCTAAGGGCGCTACAGCAAGCTACCTTTTTTTAGGTCGTGTAATAGGGA
GGTGTAAGCCTCGAAAGCCTTTAGTACTTCGGTAGGGCGAGCAGCCCTTAAACCAAAAAA
AAGGTTTGGAACTCTTCCCGTATTTCTTCATTTCATTCTCTATTCGGCCCGCCTCAAACA
AAATGAGAAAAAAGGATAGGACTATTGATTCGAAGTCACTACGAAAGGGTCGGTCAATAG
CATAGCTCTTTATTTCCCCGGTCTCCTTTCGAAGGAAAGGCCTTCGCATTCCCAATCCGG
TAGGGGGCCGGACGGCTTTGTTTGCCCCAGCTTGGCTAAAATCGCATCCCCGCGCAACGA
CATTCTTTGTGCGCCCCTTACCGTTCTCGCTCAGTCTTTGCAACGGCTGGGGAGGCAGTC
GTAGAAGCGAAGCCTATCGCCACGCCGACCATCAAATACGAGATTGGGCCCCTTCTCAAA
GATTTGATGGAATGGCCCACCCAAGAGCGCTTATGTAATATGGGAACTCATGGCTGGAAA
CAATCCTTATGGTTTTGATATCCGGTAGGAATAATCAGAATCAAAGTCCAGGTTGGTTGG
TGAGCCTAGTGATAGGAGACTATCTAGCTTGGTTCGGAGAGCACTTGTTGGGTTAAAGAT
TTTTTTGTTGCTAAATGTTACGGCCTAAATGCTGAACTATTGACCCTACTTGTTCGGATG
GGTGTTCACCCCAAAGTGTTCCCGGACCGCATGCATACATACGTAAGTAACTTAGTGCAA
CATGGGAAATTTAATTGAGAGGAATCAGCAAAGAAAAGAAAAACGGGTCAACATCTTAAT
GTGTATTTTAGAGAGATTGTCCTCGGCTCGGGCTGAGGAGTGTCCACATGAGTTCGTTGA
GGTGTCTACACAGGTTCGAAGACGCTCTTTTATATTCTGTCGAGAGTTCGGATTGCTCCA
CCTAAGTAGAACGAAAAGAAGGAATTGGAAATTCAACAACAAAGGGGGAGCCAGAAGCTT
CGCTTCCGGTAGGGGGATATAATATATATGAGGCTTTCGTTCGATACAAAAGATTCATCG
GGGTGGGTTACTAATCCGATAGATAGATGAATCAATGAATTGAACCGCTGGACTGATCTT
ATAAATGAGATTGGTTAGCTGCTCATTCCCAATCTCGCTTCATTGACCGGGCATCGAAAT
CTTCGAACCATCGCCTTACAGCCCGAGCAAAAAACCGATTCCGGGGAGGAATCGAAGATT
GGCCATTGGATCCGACTTCGATCGGAGAAAGCCTCTGGAATTGGAACAGATGTGGTTCGC
CCGGTTGCTTACTGATCCCTCGCTCGGGTAGAGGGAGAAGCCCTGATCTCACTCCATCGA
TACAACGTCTTGAGCGACTGCGATGAAGAGGGAGATGCTTGACTCGACTGGAAATGACGG
GTCGACAACTCCGAATCACAAGCTATTTACTACTGTATTGTATTACACGGTAACGGTAAG
TTAAATGGTGTGCCTTGTTATAAGTTATAGAAAGTACATAAATTTGTGTAGGAACGCTAA
AAAGTAAATATACTATGTTATTGTCTGATTAGGCTAGGTCTTTTTCCTTTTAGGAGTGAG
GAAGGCATATATAAGGCATAGATCACTAAAGGAACCTTTCCCTTATATATGATAGCACCA
GACGCGCCCCCGCCTTCCTTGTTCAAGTAGTTCAAGAGTTAAGGGCGTAGCAAAGTTTGT
GGGGGAGGTTTTCCTTGATCTCTATGACCTCTCCGAAGGGGCCACACGATATGAATGGCT
GCTTAAGGAAGAGGCCCAAAGCAAGCCAAGCAAAGGAAGGCTTCTTTCTTCCCAAGACAC
TGACTATCGTGACCCAAACTTTGAAATTGATGTGGCTGAGATTTGCCTGAAACAACCTAT
GGTCTGCAATCCTCTTAGGCCAAGGGATGTTGAGGCTCCGGTATCACAGGCCGTAAAAAG
AGAAGTAGTATAAAATATTAGGCATTATACTCTGACTCATATATTCCGGGAATTTTTTCC
TTATACTCGGATCTTTCCGGCGAATGTTTATAATGGTCTGCTCATGAAACTTCGGGTACC
TTGACTATCGATAAATGATGTTCCCCAGGAGCAAAGCCATCTAAGCCAAGATCGTCAGTT
CCTTTCACTACCAGCCGCCGCTCAACAGCATCGGAATCAGGGAAGGCGGATTCCATAGTT
GCCTCACAGCCTGCCTATTCGAGAACATCTTCTCGTGGGATATCTTATGATCTGACTAAG
ATGAGATTTGACCTCGGTATGGCCTAAATGCCTTTTTCATTGCTCAGTCCTTTAGTTCAA
GCGGCATCCACTGTCGAATCGTTTTGCCCCGTTACTCCGCTCTGCTACTCATACGTGCCA
AAGAGACTTCCTTTACCCTCACATGCATTAGGTGCCTAGCCTTGCTAGCTAATTCTACCG
GGGATTTGTCCAAGTCTTCTTCCTAATAAGGATTTTTGCAACCTATTATGTTATGTGAAG
ACCTCGTAGGCGAATACCTGCTTCCTCAAACGAAGGCGGAGGAGGGCTACGTTTTAGTAG
CGAATACGGTCCAACGAGGTAGAATACTTTCCCTAGGGGAGCTCTAGACTTTTTTTAGTG
ATTCTCCCCTTCCCCATAGTAAGCCAGCCAATCCCCCTGTCGCCTCCACCCATGATTCAT
GGAACCATTCCTTCGCGTGCCGTAGCTTAGGATTCGTGCTATTGCTATTGTTTAGGGGCG
GATCAGAAGAAAGATAGGGGCATCGGCCTCAGCTAAAGCGGAAGAAGCCCGGATAAAAAG
AGAGATGGATAAGCTAACGACTGATTAGGAGAGCGAGACCCACTTCTCATTCTTTGCAGC
AGCTTATTTGAATACCGGTGTAAAGGCAGCTCCCGAAATAGGATTTGATCCCTTCACCTC
AAGGTTATGAGCCAGCTAGCTTGACCTTATTTGTAACGAATTCTTTTCTTTACATAATCA
TACCTTTGGACTAAGGCGAAGGCCTGAAAAAGGAGTATAAACTCTAACTATTGGCACTGG
TCTAGCCGGGGGAACTACTCACAGAGACTTTCGTACGAGCCCAGGAAAAGCCTCATTCTT
AATAAACGATGGTCTCGCGTAGAAATGGTTAACCACTAGTTCCAAGAGCCATCTACGAGC
CAGATAAGGCGAAAGAACTACGAAGGACCAGTCTTGGTCAGACTTTAGTCATTTCGAGAA
GGAGCCAACTTGAAGAGGCGAAGGTGGACAAAGCGAGCGAATCAGTACAGAATTTGGGTG
GACTCGTTGGCTCCCCAAAGAGGTGGGCATTGGCATCGATCCGGCATCGTCAAAAAGGAA
GCATTATCCGGGTCGCGGCGAGAGTCCCTGCCTACGAAGATTTTAAAAGAAAAGAGTATG
GTATTTAGTGAGACCACAATAGTCCAGCAAGCAAGAATTGGATTTATCCAAAGGTATTAT
TCTAAAGTGAAAAAGAGCTAGCTGCAAGCTTTGGACGGAGTGGGACCTGCTTCTTAGGGC
AGCTAGTGCTTACGCCCCTTTAGATTAGAGATAGGGGGCCAAAGGACACAGACCGACAAG
CTAGATCATCGGGGGAGGTAAGAACCACTTTCTACTCTTGTTACCGGGGAAAGCTCCAAC
TTGAGGCTTTAGGCAATGAGAGTAGTGGGGGCTATTACTTGACTTCACTCACTTCAGAGA
CAGAAAAAAAGAAGAAAGGAGCGGAGCAGCTTCGCCGTCTAGGGGATGGAGCAAAACGCC
ACTATCTACACTATTTCTTTAGTAGCCAGACCAGTAGAGACTGGATTAGCGATCAAAGGG
TAGAACTCATGCTTTGAGTTTGCTGACTTGATTGATCAAGTCTGTCTTGAGTCTGTCTGT
CCTGTCTTCTTTCTTGCTTTAAGAAAAATGCATTTCAAATGGCCAGATGTGCTTCCTACC
TGCGCCTCGATATGCTTACTAATAGGGCGTTCCCTTCTCCTTCCATAAGAAATGGAATGT
TAGCGGTCATGTAACGCTCACGTAACGACCTCCTCACTCTCTCTTGCCGGCTTAGCCGGG
GAGAGTAGATAGTCGAAAAAGAAAGGACAAAAAAATCCCCTTTTCTTTCTCAATTCAACA
TTGCCTGGATTTTTCCCAACCCACCCTAAGGAACAGCCTCCCTTTATCTACGGGCTATGG
CTCACGAAATGGTTCTCCGAATTGAAAGTGGATGCTCTGGATCTCGAAATGGAAGGTATG
CTGCTATACGAACTGTAAGAGATGCTAGGCAAGGTGGCGCCTATATAAATGGATGACGAG
AACTGGCTCTCTATCTAAGCAAGATGGTAGTAGGTGGGAAGCTTCTGGCTCTAGCTTACT
CTGCTACAACTACTGTGACTTCCACTGCCGCTACTTGCTTTGCTACTTTAGGTAGTGCAG
CTGTAGGCTCTACTACCTTTGCTGCTAGAGGATTTGGAACTAGGCCTTATGCTGCTGGTG
GAGGTAGTGGTGGGGAAGCTGGTTCTAGATCTACTTTTGCTGAATCGACAGAATCTACTG
CTCGGTCGACTGACTCAACCATGTCTTTCTTCATTGACTGCTTTCATCAACAGAATCGCC
GGAATCAACCGGCTCTACTGAAGCAACTACTCACTCTGGATCTGCTACTGGAAGATATGA
ATATAGGCATAGGTAAAGGTATGGTCAAAGGCAATCGCAGTGGTTGTTTCACCCAGAGCC
GGAGTAGATTCACTCATAGCAGATACATTGGTTATTGATATGGATGAGACTGATCTCCCT
AACGCGCTACACCATCACTACACTATAGATAGGTATATCGGCAGCGGGAACACTGGTAGA
ACGTTCCCATCAGGCAACAACGGAAGGGAGCCTCTAACTTGCCTGACCAAAGGAGAAGAG
GAGTAGTCGAAAAGGAAGGAGTACGATCATCATCTTATGGAACGGGATTCGCTTTATTAG
CGGAAATTTAGGAATGCCCTGCGATCAGCCTCAAGGCTAGGTTCAGGTCCGGCTACTACC
GCATGGCCATGAGAGATGCGATTCTGGATTTTGGATACCTTAGTGAATGAGGGGCGGATG
CGCTTCTCTCTTATGGATGAAGGCAGGGATCACCACAACCTGGAGCTTTATAAGGGGGTT
CTATAAGGTTCACGCCCCGTCTAAGGCTCGACCGAGCTGTACAAAACAACGAACGCTATG
AATGCATGGGGAAAGGCAAGACCCAACCCCAACCGGAAAACTGGATCTACTCCTTACTAT
AAGATATATTGAACCGGAAGAGGAAAGAGCGAGCCACAGATCATAGCCTAATATGTATAG
ACGAGTTGGAGAGCCGCAATTCATATTGATTTCTAATTAATTTGTTTTTGTTTATTCTTC
TATATGTGTAAAATAATGAAAATGGTTTCTCACTCGGAAGACAGCAATCAAAATGGGAAG
AGTTTTCTCTCTTATGTGAAATTTCATTAAAACCTGTTTTCGATTGACCGAGTCTTTTTT
CAATCAATTTATTTCACACTTCCCGGTATTTTTGATTAAACCCTGTTTTTATTGTGAAGG
TCAGAGGGTGCTGTTACGTTAAGGTAAGGCTTGAGAAGGTCAGGGACTACGGTAATGGAC
CGCTTGCTCTTGTTCATCAAGTCGATCCGGAAGAAGTCAGATTGAGTATGAACCAACGAG
CCAAAGGTTTATGCTCGCCACGGGAAGCAGGTATTCGCTTGTCAGCTCTAGCCTTCCCTT
GCCTTGCCCCTCGAATAGTCCTACCCCGAACAATATCCATTGCCTGTCTCGTACCGCTCC
GTGGGCTTTTATGATTACACTACTCACGAATCTATCTATCCAATTTCTTACTGAACTTGA
CTTGTCTCCGATTGCCATGCTGCGCTTTTCGCTCCTTATCCCGTACAGAACGAAGTGAAT
CTTATTTAAACATTCATTGCTATGGGCCCTCTTATTGCACTGAATGACGGATCACATGGG
GTGGATCCTACTAATGCAATGTTTTCTCCGTGCGTGTAGGAAGGCATTTTGAACATCTAG
CTGGTATAGGGACCACTTCTTTGATGCAGCAATAGCCAGTAAAGTCCTAATCTTCACAAA
CTGAAGTTAAGGTTTCCTCCAAATCTATCCAATATTTATTCTTGAGCAAAGCCTTGAACA
GGACGAGAGGAATAATGGCCTACCTCAGGCATGTTGTCTGGAACTGGATCATGGCTTGAG
TCTGGAGAGGGAGAAGCGTTGGTTTACTGATCTCTTTCAGGTCCTGGCTGAGCTTCAACA
AGATCTGGTGTTAGACGAAGTTTCTTTCTGGTATACACTATGGTTGATAGTGTATGAGTC
ACAGGCTTCTCTGGCTGATATATATGACTAATAATTCACGGTGATACTCTCCGGGGGCAA
ACAAAACTAGACTAATCAGTGTAGGAGAAGTTGAAGTGGAAGCAGTGGAGGCAGAAGGTC
GCAAATCGCCACTCATCCGGATTGTTCTTCTTGGATTGGTTTCCCCTTTGCTTTGCCTAA
GCCAAGCTTCACATTAAACACAAGAATTGGACCACTTTGTGGGGCGAGTTTGCTATTGCT
AGAAGTTCGAAAGGAGTAGTCATAGGGGCTTTGGGGCATTCCCCCAGGGCATAACTAATT
AGCGGCCTATTCTTTCTTTTTTGTCTAATTCAATTCCCATCTCTCAAGCTATAAGGAACT
AAGGTAATAAGGTAAGCCCAAGCAGCTGCTATTTGAACAACGGATTCAGCCATTGAAGAT
CTACAACTTATGACTCCAAAGGCTTACGTCTTCATCTCTTGCTTCCAAGTGAGAGTCAGG
AGGAAGAAAAAGACCAAGCAAGGGTTAAGATTCGTTCTCACAGAGAATTAGGGAGAAGAA
AGAAGACCGTAGGACTCTGAAGTCAGGGATATGAGGCTCGGTCTACAGGCCTTACGTCAA
AGCCCGGGAACAGATGGGAAGTGCACCAACGCTCGGATATGAATTGGAACCCCCTCCGAA
ATTCGGTTAATACTAAAATAGATTCCCAATCCCATTCCACAATCTACGCTACGGGTCAGG
GAGGCTAACCATATGAGGAGCCCTACCACTAGGACTTGTTCAAGCAACAAGTTGGTATGG
CCCATTTCATACCTAATCCCATGGACATATCTGATCATTGAATGGGGGCCCTCCACAGGG
ATAGATACCCGAGTTAGGTATCAGTCCCACCTACCGATCATTAGTACAACGACCTGTCAT
ATCATATACCCCAGACGGCCTGATCAGATGTTTCGGTACCAATGCAGTTAGTCTAATGCA
TTCTGGACTGGATATGGCCCACCTATCTTTCGAGGTCACTAGTTTACACTTTCACCAACC
TTTCCCATATCCGTTTTTTATGAGCAAGGGATAAAGGCCAGACAGTAATCAAGCTACTTA
CAATTGGATAGTACCCCTTCCATCGGAGGACTGGGTGGAGAGTGACAAATATGAGAAAAG
CCTACTTACTAGCCTCCGTGAGAGGATACCACTTTGGTAGATGCTAGGGATTGGTGAGTT
AGGGCAGCGAGGGATGGTGTGACATGTCTGGTCATCGCATCGATGAGAACGATGGCCGAT
GATATCCGAGGAGATTAGGCACCGTCGGCTTTTTTACCTCAAAGTAAACTCGTGCTTTTC
GTCGTCCTTCCCTATCTAGAGCTGGAACTTGACTAGAAAAAGACTTTTTTTGATCCCATA
CTGACTGACTTGTCTTCCTGTTGGTGGTTGTGAAAGTTCAGATTTCGAGCTTAAACAGCG
GAGAAGCGGATAACCTTCTATTTTTGGGGGAGTCTTTCAGGATCGATTCAAAAGGCCAGT
GAAAGTACGCGGACGGAGAAATCCAACAAAACCACACCGTACCGGGCCAGTAGACCTTCT
TTCTCTTAAAGGCTGTCTCCTGCCCCCAACTAGCGAGCGGCTATAACCGATGGGCGCATG
GCGACCACTACTCTACCCGAAAACTAGGGTTAAGTGGGGAACCTTCTCATCGTGTTAAGC
TTGCGAGCCTGTCTGTAATAGGCCCAAGCGTCTCTTGTGCTTAATCTCGAGTCTATTCCA
GTGAGAAGCTTCGCAATACCCTAACACTCCATAGGCGAAAGAAATCAATAAGGATAGATA
TATAGATTACGCACATAGTGGTCTGGGCATTGATTTCATGTAGTGCGTACCACTGGCGGA
AAGTGATTCGCTTAACACACTTGTTCGCTTGAATACAGTAGGTAGGGAAGGACAGGATAT
TACTCGTCGGTTCTATTCGGTGGTGGTGGCTTAGCTTTGAATTTCTTTCCACTCATTTTG
GCTTTTTCCTTTTCTTATTCATGCTTGCTCCACTAGCCTCAAACTCCATTCCAATTTCGA
ATCGACCCATTAGAGAAGGCTTTTCTGCTTAGCAGAACCCGATTCTCCGCTCAAAACATC
TGATCTTCCGACTTAAACAACCGATTCCATTTCTATCCTTTTTTTTCTATGATCAATTCA
ATAAAGACTTCCTTCTCAACTGACAACCCCTGGGCCTGTTCATAAGCGATATTCTTTGTA
GGGCTTTCGGCTGCCTTCCTTTATTTTTGGGCTAAGGCTAGCTTTCCTAAGTAAGTTCCA
GAGTGCATGAGTGAATCTTGATCTGTATTCAAGGTATGCCCTTTATAGTTCTGTTAGAAT
ATTGACTTCGGTTAAGCTGAGGTTAGCGAAGTCAATCCTTTGCTTGGGTCCTAGGAGGTC
GGAGATCAGAGCGCTGTGTTTAAGTCGTCTGGCCGTAAGAAAGACTTTCTCTGCGCCAGT
AAGAGTAAGAGCTTGAGAAGAAGGGAAAGAGGAAGAAGTATTCAAATCATTCACTCCTTT
CCCGAAAGCTTGACTTTATTCTTTCTTTATATACTTACTATATAAGACAATACTATAAAA
AAAAGACTTGGACGAGAAAAGTCAGATTGAGAACTATGAATAGTAGGAATAGTCTAAAGC
AGTGGTTAACTAGAAGAAGAGTCAAAGACTTTTTCCTAGCCGCTGATGGAGACAATGTGG
GACCTCGTGCTCAGCCGGTTGCTCTTTTAGATAAACCTAATTTCCGGAACATTGCCTCGG
TAGAAGCAAACCCAACTAATACGCAAGCCCCGATACAATCAAATCAAAGCAAAGCAAAAG
TGCCTTGCGGCTGTCGCGCCTCTCTCTCTGTCTCTGTACCTTGTGTTTGTCCTTGTTGTT
TAAGATTACTAGGGGTATTTCTATTCCTTCCTCCGATCACATACTGCACATACTTTGTTT
GATCAAATTCCCCCTTTTTTCGGGGCTCCCTTCGAACTGATATCCAAAGATTCCCTGTAA
CAGGATGGTTTGAAATGATGGTTTATTACAGGTTCTGGTGACATGAATAGGATGAGCATA
CGAATGAGCCGGAACATGGATAACGTAGTGGTTCGAGCCGGTCGAGAGTACGAGATTACT
GACCGAAGACTCTTCCATTGAGATGGGCCGAAGCCCTGCTAGCGAAGGAATGCATCCAAC
AGTGTTCTGTCTCATTGGTCCTCTCATGCCAGAATTTGCTCATAAATCCACTTTGTTCTC
CCGGAAATCACTTTCATTATAATACATGACTTATGTGACTTCGATCTGATACCTCTCGAT
TCAGATAGGAAATGCGCATTTGTCTCATTTTGACTCTCCCCATCTCGAATTCTACTAATT
GGATATGGGACTGGTTGTGAAGGGAAGCTTTGTGGGAGAAAGGAGGAAAAGGTCAGGCTA
GTAAAGGCTTTACTCAAACATATGGGATAGATTACGAGGAAGCCTTTGCCCCGGTAGCCA
AGATGAAGTCTGTTCGTCTCCTGCTCTCTATTGCTGCGAATCGAGATTGGCCTCTGTTCC
AATTAGATGTTCAAAATGCCTTCCTGAACGGGGACCTAAAGGAATAAGTTTACATGAGTC
CTCCACCCGGTTGTGTAAGGGGGGGGAGAACAAGAGAGGTCAACTGGAGTGGAAGCCAAA
CGACGGGGCCGAGAATCTGTGATCGATCCGAAGAACCACTGCCAGATACGATTCTGCTCC
CCCTTCGTACTACCAATGCGATTCTTGCCCGGCTTTCTTTCGGCTTAAGAAGGCTGCGGT
GAGAATGAGGATCACTTCGGAACTCTAGGAAAATGGGCGTTTTAGGGCGGGATCTAAAAG
TTCTCCAACGTGTTGCGGAGCCTTCGGCCGTGAGAGGGTCTGTCTTTTGGCTTCCTCAGG
GCCGTGTGAAGCTTAGCTTGCTTTAGCAGCCACGTGATGATTCAAGATTCGTGGTAGGCG
TAGGAGCTGGGCGAAGCGGTAGCGAAGCTCAGGTGGTGATGCAAGTGCGCGGTGAGCGTA
GTAGCCCCCTCGGGCATGCTCTTTGTACAACCAAGCGAAGAGCTAGTGAGGGCCGGAAAT
ATCGTATGTAGTGTAGAATCGGATCTGAAGCTCTTTACTAGGATTGGAACAAGCGAGGAA
CGAGTGACCACAAGCTCCGCTTAAGCGCTCGACATTTAGCTTAAAACATGTTCATCATGT
GGCCGAGCGAAGCGCACCTGCGTGAAGCAGCCTAGCATCACTTTAGATAGGAGCAGAATG
GATGACTTACAACTGAAAGTTCTTCGGATCGATATATCGTACGACGTAATGGAGATCTTG
GTCTAGGTCCGGTGGTTCGCAGAATTCGGGACCTAACGATGTTCGATTCGTCACATGAAC
GGGAGCGGACGATTCCCTCGTCTCTCCTTCGGGGAATGGCTGCAATCACAAGCAAGTGAT
TGAATGAGTGGGGGCTCCGAAAGCACATGCGGGATAAGCAGGTCTTTCAGGAGACGGTCT
AGAAAGAAAAGAGAACTCTCAACAAGCTGGAACTAATCAAGATCAATAGGAAGAGGAGTT
AGCTAGAAATTCATTTTTTGACAAAGTTCATGCCACGACGATCTATATGGAAGGGCTGTT
TTGTTGATGCATTCCTGTTGAAGTTGAAAAAGAGACAAACACTCATGTTTCAGCTCCCGG
ATCTGCTTGGATTCTCGTATAATAAGAGGAGCCGTCTTAGGAAATGACTGAACTTAAAAG
ACAGATGCCACCGCTGCGAGGCGAGGGAGTAACTTGTCTGATCTTGCGGTGCACTCACTC
CCGTTACGAGAATGAAATGACGCCCCAGCTCGACTCGAGACCAAGACTCCTTACAACTCG
CACCAATAGCGGCACTGAGCGGCCGGAGATTGATTGAAAAGGCAGCCGCCCCTCCCCCCG
CCTACCTACTCGTGCTCGTAGCTCGATCGGAGGTTAAGAGTGTGGTCCGGCGGAAAAACA
GAAGTCGTCCGTATCAAGTGATACGTTAATTGCTCAGTAGTGCTTCGCCACTACCGTTGC
TGGCGGAAATAGCTTAATGGTAGAGCATAGCCTTGCCAAGGCTGAGGTTGAGGGTTCAAG
TCCCTCCTTCCGCTCTTGGCTTCGTCGTTTAGTGGTAACGAGTAGAGTAGGCATCGCCTC
TCGATCCAATCCGTCTTTCCCTGGCCTCCCCACCACACTCTTGATACGAAAGAAACCTCC
CGCCATAGAATAGAGAAGAAAGAGATCAAAAGTCTGGGTCCCCTCGATCACCCTTCCCTT
GAACCTGAACTGGTCGAGAGAGATGAACCCGCACCACATTTTATAACCTTCGAACCGAAA
CCCCCAACTCTCCATGGAATTCCAGAACCTAAACAACTCAAGAGCTCCGTGACCGGTTCA
ATTCAAGGGAAGGTCCACCAATAATGGAAAGGCCATTCCCCTCCCTATCCGTTTCTTGAT
CCCTCATTCCACGAATTCGTTGTTACTGATTCATTCAAGGACTGAAAGCTTTTCGTTTTA
TGAAAAGGCATAGACTCCCCACTTCTTTGTCTTATTAGCGCAGGTCTTCGTCAATGATGA
AAGCCGCTGAACTTAAGACTCGAGTTGAGAAAGAGGGCTAGGCCAAGGATAGGAGGGCTT
TCAGGGACTGGGGAAGACGGGTGGATTATAGAGCTAGGGGCGGATCAGAGGTTTGTCCAT
TGGGATTGGGCATGGACGAGCCTCGACTGGGCCAGCAAAATGAAAAAAAAACTTATCCCA
TCGCATCATTAACCGGTGTAGGATTAAAGATCAGGTCCAGGATTCGAGTCAAATCGACCT
TCCCTCTCATCTCAGGGTGAGGCAAGGTAGCTTGCTCAAATGTTCGTTGTTCAATATCTC
GGCAGCTCAAGAAGTTGGACTAGCTGCTCCCATTCCTCAAAGCCCGGAGTGGATTCTAGG
GGAAGGGCAGAGCCTCACCTTGCAGTAGGAAGGTCTTCGTTGCTGGGACGGGTTCAAACT
GGACTGAAGGGAGGAGGAATGAAAGACTCCGATCTTACTGGGGATTCATCACTGGCTAGG
GCGAATCAAAGCATGGGCATCTGCAAGTAAGAGGGAACAGTAGATCGTCGATTGAAGAGC
CAGGTCAGTCAACTTCTATTGGGACTTCTATTGATTATTGATTCGACTAGAGGGACTCCT
AGCAACTTGTATGACGGGGCCCCATGGAGACGCAGGAGATGCAGGAGCCGCCAGCCGGAT
CGACCAATAAATAAATGATAGGCCAGAGGGATGGGCTCATTCGACTAATTAGTGATCCCT
GGCCCTACCTAACAAAGAGATGTCCCTAAACTATAAATAAGAGGGGATTGGTGGATCGGA
AAGCTCGGGCAGGAGTAGGACATTCCATAAAAATCTTTCTGATCCGCTAGCTGTCACTCC
TTGCCCTATTCGGTCAAGCAGCTTCACTCCTCTCAAATCCTATTTTTTCATCGACAGGTA
GGGTGAATTCTAAGGTTCCTTATTCCGGTTGTTAAGCGGAAGAAGAGGGAGAAAGAATGG
GCACAGCCCCACGCCCGCGGACCCGAAAGGAATTGAAAATGAAACAAGAATCTGTGTTCA
CTATCTATGGAGCGGAGTGACTATCCTTAATCTCCTCTTCCCTATCTCCCCCTTGCCTTT
TTTTCTTTTTCTCGCCGGCAGGTAGTTGACTTGCTTACTCTAACAAGTAAGGAGAATCCA
TTTCTTTTTTTGTATTGTTTATTATGATTTTTCTGTAGTTCAAGGGCACTCTTCCTAATC
CGAGTTTAAGATGGAATAAGACCCAGACGTAGAGTCCCGTCGGCCGGTAAGGGATTTTTT
CTATTGATTTTTTATTCCCTTCAGTCCTTACCTTTAAATAAGGGATTCTTATCTTTCCCC
ACGAGGTCTTCAAGCCAGATGGAGTAGTGCATCTCTGTCTTGAAAGCCCGCCCTACAGAT
AGGAGTTCCTATCTCTACTGCCTATCCAACCCGAAGATTCTTATTCATGGTGGAGTGCTT
CGAGTAGGATCCGACCCCATCCCAGCAGTCAAACTCCTTCCTGACCCGGCTCACCTGCCT
CTGAAGCTGGAATGCCTTTCTTTTATAGAGGAGGCTACCCGAGGAATCGATAAGTTTGAA
GTGGGATGTGGAATGTGATTGGTGATGGATGGTGGTTATGAAATAAGTTCTGCATCAGAT
GATGAGCCCGTGCGAAAACTTTTTCTTTTATTGGCGCCCGATAGGTAGGCTATTCGATTG
AGTCGAAAGCCTACCAACGCATAAAGGTTCCGATTCGAGCGAGAGCCCAAACTGGGGAGG
CGAGAACGTCTTGATCGAAAGCTCCACTGTTCTGAATAATGAGAAAGACTTTTCAAAATT
CGATCCAATCGATCGAGAATCTTATCATCTGTTAGGTAGGCCAACCGACCGACCGAGTTT
TGTTGGGCGTCCATGTCACAGAACCTTTCTTCTAGCCAAGAATCCCATTATTGATCGAAT
CGGGGCGGATCCAATTCATTGGCAAATGAAAAATCGACTGTTTTATTTTATCAGAAAAAA
ACCTAGAAAAGAAGAAGAGTCACTAAGACAAGAGCTAGGTAAGCAAGAAGGAGAGGCTAG
AAAAGGCGGGGCAAGGGGCTCTCCATCTCTAGGAAGATTGTGTCCAGGATCTGGTAATCT
AAGTTCTGGTCGGCTCGTAGTAGCCTGTGCTTTATTACAGGTAGTCATTCCCCCCGTTCC
TTTAGTCTTTTCAACGGTACTTGAATCTTAAGTCGCGGTCATGTCTCGCCCCCCAGTATA
GTGACCGATTCCATGTTTCCCCCGAATTTCATCAGTTCCAGGCTTTCCTCTCCCAGCAAG
AGGATGCGCGCCTTAACTTAAAAGAGCTAACGCGCTTTACTTTACCAAGGCTTTCTCTGA
TAGGGGCTCGTTAGCCGTTGTTTGGGTCGAGCGGCTTCAAACCTCTGCTCATCCATCTTC
ATTCCAAAGGCGAACATTTCCATTGAGTGACTGTAACTGCTATGGTTTACAGTTTCTAGT
TCTTAACCAACCCTTTCTCGCCGAGCTTTATAAAGCTTTAAGAGAGAAGAGTAAGGGGGA
CCTTCTTTTTCTCCTGCGGAGCCCCTCAGAAAGTAACCGGCGGCCGGTAGCTCTACTAAG
CGAAGAACCGCTCGCTGCCTTTTCTTCGCGAATAACATGTGCAGGTAGCCGCCTAGGAGA
AGAGAAGCAAGCTACCTTCCATCTATATCTATAGGCGGCAATGGTAAGAGCTGGTAAGCA
TGGTAACTGTATCGGCGGCCGGCGCTCCGCGTTCTATCTAGGTTCCGCTCTTACGTACGC
CCCACCTCACATAGAAGAAGGGGAACCCCTTCCATAGAAGAACCCGTGTGGGTGAGAGGG
GATTGAATCATTCATCAGATACGTCTTCTTCCGTGATCCATTTCATGTCAACTCTTATTA
GTTATCAAAAGGCCTACTTTACAAACAAAGGGAAGGTCGTTTCCCGGGAACCTTGCAACC
TTGCGGTTCCCGGTAACCGGCCGCATCGGCCCGGTTACCTTCGTCACCGTCGGTTCCCGC
AACCAAGCCTTTTTTTTTCTTTCTGAAGGGCTTGGCGGTTCATTACACCAAAGGCTTTCA
GTGAACTATTGAAGCTATCGAGAGAGTACCAAATGCTGACGAAGGTTACCGACTTTCGGT
GGACGCGGAGCCAACGAGTCTTTAAGTAAGTGGGCGAACAGCGTAACGAGTCTAAGGTTA
CAGAAGCGTTCGCCAACTTTGATAGGTAAACGCATTGCAAGCAAATAGAGCAGAGAGCTT
ACCGTCTCTTTCTTTTCTTCTATTAGAGTCGCGAGCTTGTTGTAGCTTGTTGAGTAAGGC
CGTGAAGGGAGAACTTGCTGCTTACTTGCTATATCCCCGCGTTCTTGCACGGCTCGTTCT
TCGAGCCCTGCTTCTCCCTTCCCCCTCTCCCCGTTCGTTCTACCGTCCAAAACAAGGCCG
TATGGAGTATAGCCAAGTGGTAAGGCATCGGTTTTTGGTACCGGCATGCAAAGGTTCGAA
TCCTTTTACTCCAGATTATGAACACCCGATCGGATCTGTCAAGAACGAGCTGACGACTAC
AGGGGAAGCGGCTGATTGCAGTCCCTGAGCCCAGCCCGGGAGGAATGCAAGGTTCCCTGG
CGCTTCATGGGACGGGCGTTCGCAGTCCCCCTCCCTCTAATCTAACCCTCCCCCGCTCCC
CATACGAATTTGAACTACGATCCCCTGGAGCAAAACGCTGTGGATACACTTTTTAATGCT
TTCACCGAAAGTGTCAAAAAACTTACGGTAACACATAATTTTCCCTGCCGGAAAACTGGA
CATATTCCAATATAGTCGAGCAGGTCATTCATTGGGGATCCGGCGGATCTACGTTATATG
AGATTTTTTCTGATATTACGGAGTATGGCTTTGCCAGTAATTACTTTCACGAGGCATTAA
AGATCCTCTATTCTATTGGGGGGCCGGGGGTTGGTGGATAAAGATGGACAGTAAGGATTG
CGTAATATCCATCGGCCTCGCTTAGGTTCCTCTCGATTCTCCCCGGATTTGAGGATCACC
TTTGACCTGCCCGACATGCTGTTGACTTGGAGATGAATTCTTCGGCCGTACCTTCTGCGG
TCGTTACGCTTGGTCGGTCATGCTGGGACCAAAGAAAAGTAGAAGCCTCAACCGTGTCGA
AGGCATTATAACTACAGTACGCGACCTCAAAAATCAACATCTACATCCCGTCGCTACCCT
TTCAGCCCTTTAAATGTTCATCTTCCCGCGTGAGGGTGATCAGCGTTCTCGTTCACGAAG
CCAACCGAGTAGCTCATGGGAAGGAGCATGTGAGGGAGAAGGACCAAACTTCGTCTCTTC
GAACGGAGCCCAGGTTTCCTTTTTGATACTATGTAACACCTCCTCATCAACATACGTTTC
CCGAAGAACCATTCATTTCATGAAAAACCTGCGCTTGTTAGCAGCTGAATCACTCTCTCC
TCTCGTAGTGGGCCTCTTTTCTTTCCCCCGCTGGCATGAGGAAAGGGTCCATTCCACTAG
CTCTTATTGTGAAAATCCAATTTTGGGTGCGCTTTCCTTTTGAATGAGTAGATCTTCCAG
CCCCCGTGCCTACCTTTACTCAATGCTCCTGAAGTCCGAAAAGGAGACTGAGTGGACAGG
GGGCAGGGAAGTTAAGTTACAGAAATGGTAGTCGTGGACTGGTACCGCAGTACTGCCTAC
TTTTGGTAATCCTTATTGTGATCCCTCACTCTGGGCTAAGATAGTCTCTAAAGTGCTAGC
GTGACGGGAGAGCAAATAGCAATGAACCTTATCTAAAGTATTAGTTCCCTCCTACCAAGA
ACTTTTTTTTAAGTTATCTATGCGGAGAAAAGGCTACCGATAGGCGGATTGACGCATCTG
AGCAGGCAGGGAATACTTAGTGCTTGGAATATGAATGCTATGAGGCTTGGGCGAGAGAGC
AGGTCTAGGAGGCCCAGATATTGCATCATGTGAAAGCAGCGAAAAGACCCATAAGAGCTG
TAAACAAGTGAGATAGGCACGAAAGGGGGGCATTCTGGGGATGTCTTTCATCAGCCAGCA
CCTTCAACAGCCAGTAGGACAGATGCCGAGACGGATTCCCCCAGATTCAAGATAGGGTAC
GCCCGATGACCTGGCAGGGCAGCCCCCTTGGTTGTGAATCCCATAGGTCTAGAGCACGAT
CACGTGAAGAAGAACATACCACCGGTTGATTCACTTGTCTGATTCGGTATGTAGGCACAG
AGAAAGTGTTCCAGCTTGAGCCAAGAAAGTCTCAACCTTCTATGTAGTACATCCACAACT
TCTCAGCTCTTTCATTGCAACTCACCACCCAACAACGGCCACCCTCCCTAGGTTTAAGAT
AATAGGGCTTGATGCCTAGCGGCTTCCTTTTACGGGTTGTCTACCGATCTCACTGGTTCA
CTCCCTTGAGGAATGTTCCTCGAGTCGTGATGCTTTGATTGTCGTCTTTCGAATTAAGGA
TTTGTCTGGCTGGTGTTCAGCCAATGGCTTTTGTCTTCGGGTGCCTTGCCTTTAAGTTAA
GGCTTCGTTCCACTCCTCTTCTGTCGCTCTCATCTCTGCCTTTCATTTACATAGATATCC
CCTATATCTTTTCCCACTCGTTAGGGCAGCGGTTGGAGAGGTAAAAGCTAAATTGGAGGC
TGTTTTCCGAATCGTGTGCCGAAGCAAGGTAGTTCCTTTTTTTTTTTCAGGGGAGCTAGG
CAGGGAAGAGCCTTTCAGGCTGAAGAATAAGAAGATGCCCATTTCTATTTCATATTTAAG
AAAGGGCGATAGGAAGAACAACAAAAGCTTTTAAGGTGGAAAAAAGAAGCCTACTTTCAT
GAAATAAAGAAGGAAAGGGCTCATAGAGGGTGTGGCTCTACTCTACTTAGGTAGAGACAG
AAGAAAAAAGAAATGCAATTCTAAAGACAAAGAGGTGGTTACAGAATGATTTAGATTTAT
CGTCGCCAGGCTGGCTGATAAAGAAGAGGGCGACGGATAAGGTCGAAACGGCTAGCCAAG
CAAGGTTCTTTTCATTCCCGCAGTTGGCTAACCAGGGAATGAAAGACTTCAGTAAGCCTG
CTGGCCTTGCTTTCAGCAATCCTCAAGAATAGCTCCTGTTCTTTCTTCCGTTCCACTGCG
TTCTTGATGCGGGTAGCCAAGCGTGAAGCAGACTTAATCATCTCATCTCTTCGCACTGTC
TCGTCTGCGAGCTCCTTCTTCTTTCGCTCCAGCTCCAGTTCCCGACTTGCTTCCGCTAGT
TGGACAATCAGCTGCGGTATCTTCTCTTTAAGATTCCCGATATAAACCGGGAGCCGATCC
AGGCTCGTAGTGCCTCCACGTCCTCAGGCAATGCACCATGGCTGTTATCTCTTTCTCTGG
GACTGGGACCGCGCCTTTCTGTCTCGTTGAGCTTCCGGCTCTCATATGCTACTGGGTGTC
CCTCCTGGACCAATACTCTTCCAATGGCATAGTCTGATGCTTCAGTGTGCACTTCGAAAG
GTACAGTATAGTCTGGCAACCTCAATACAGGTTCCTCCGTCACGGCCCTCTTCAAGTCCT
CAAAGGCTCGCTGACACTTGCCCTATCCCCTTAACTTAAAGCCAATGCCAAGGCTTTCTA
AAAAATATCAGTGAGTGGACTTCCTAGAATATCCAGTGATGAACCGACGAGTTCAAAAGG
CCAAGAACTGATCGTAGCTCGGTCACGGGGACTCCCCACTCTTCTATTGCCTTCACCTTC
TGCTTGTCCATCCTAATCTGGCCATCCCCTATCCCAATGCCCTAGGAACAAGACTTCTCC
CCCGGGAGTCACTTCTTTCCCTGTGGCACCTTTGCTTCCTAAGCCCCAGATTCCCGTCTG
AAGAAAGCGTAATCCGACTTTGAGTCACAGTCAGTGGGCATCCACTCATATTTATTTTAG
AAAAAAAATAGATTCTAGCTGACCCCGATAGATAAAGGCATCCATCTCTTGACCTCTACT
TTAACTTTACACCGGGCTTTGTTGGATGTGAGATTGCTTCCTTCTCAATTGCACGCGCAT
ATCTTATCTTATTAAAGAGTAAGCGGCTAAACAGGGGGGCTAGCTTTCCTCACGAGTACG
TTTTGGATAGCTTTTAGTTGACAGGGTTTGATCCCTTACCAAGTTGTTACTAACTAAAAG
GCGGTACCTTCCCTTCTCCTAGACTTGACTGATCTCATCCCCTCTCTAAGGGACTTGGCT
CTTCCCCGGCTGGATAGACAGGACAAAGACTGCTTGCTTCAATGCCGTTGGCAGACGAGA
ACCGTAAAAGAAAGAGGGTCTTGCGCTTCTTAAAAAAAGAAAGTCACGAAACAGGTAATG
AGACATAGCAGCATCGAGATCTCAGCCCTAGCCGGATGATGACGCCTTTCCTGTTTAGGG
GATCGAACTTAAATGCTGATTTCGACTCTTACGGGTGCCTTGTGGCTAATGCATGGACAA
TGGAAGTTAGACCTTCTACTTCTAGCCATAGCCCTTCCTTCTATTTATTATGGATATGGA
TACCCCTTCTTTTTCTTGAGCCAGAGTTGGGACTTTTGCGGCATCTAGTTCAGTATCAGA
TAGAGCAGATAGTTTAGTCCCTTGGCAAAGAAGGTTGACTTCTCTGTCACTTCCGTACTT
CTGTAACTTCTCTTTAGCTTATTAATTGAATTGGTTAGAAAGTCTTTCCCTGGTATTGGC
TAGAAGAGAGGGATTAGTCCCCCTCCAACACTGACTTCTTAGTCGAGTAGTTCTCTTTCT
CCTTAGTTTCGGTTTTCTCGAAACTGGCTACTCCTTATGATATGCCACCTCAACCCCCGA
TCTAAGAGCATCTGAGAACATCTCCGGCATTGTCGAGGGAAACTCAGATAACCGGAATGA
TTGGCCTTCATGCCTATCCCCATCGATCAGAACTGGCAACAGATCTTTCAGCGGATGTAG
CAGCGGATCAATATCAGCTGTGTTCAACTCCTGCTACTGGGTCAACTCCAAACCAACATT
CGGGAAGGGAAGCCAAACTACTTCTTGAACTAAACTACTTCTTCCTTTTCATTGATTGAC
TAATGCCCTCCTTCCCAACCTCTCCTACAGCATCCATTTCGTCAAAGAAGGACGGAGCAG
GCACACTGACTACTATCTATTCCAAGACATATGGAATTCTCCGATTAAGACGTAGCCGGG
TAGTCTCCGATCGGGTGAAGGAATGCTAGTGCGCAAGCTCTTCTCAAAACAAAAGAAGAA
AGGCCTATGGTTCAAAGCCCTATAGCGCTAGCCAGCAAGCATTAGATGAAGCCGATTTTG
TCTATTTCGCATAACCCTTTCATGCTTCTTTGTAGCATACTGAAGATGCTGCGGGATAAA
CGATCTTTGAAAGGTAAATGAATGCTTATCCCGTGGATGCGACATTCGCGGTCTTAGCAC
TTTCCCTCTTTTAAGTAGGAATCTGCTAAGGCTAGGCACCTTCTTCAAAAGGTAGAGATT
CATCTTTCAAATGGCCAGTGGAAGAATGCCCTGTTGGACTTTCAGAATAGAGTAGGAGGG
ATGAATTGGACAAAGCAAATGCCTTTTTGTTCACATGGGATTGATGCCCGGAGAAAGGAT
TGTAGAAAAGATTGGACAGCAAGGCTATAAGGAAGGGACTGAATCAACTAGTGGGACATG
CCCATAACAATAGGGCTAGTCAGGCAGGTTCTTTATCAGAGAATGGGCTCTTATGGAATG
CCTGATTGCATTTGCACATGATTCGTAATAAACAGCCTTTCAGCGCAGAGTTGATTAGCA
ATCACTTCTCTGCTCACTTTTGTATACGACTTCCGGGTTTGATGGACCGACGGAGCGGTA
AGAAGACAAGCTTTCCGTCTTGCCATTCCATTTCCAGCAAGTTATTACTTTCTACTGATT
AAGACATTGATGATTATGCAAAAGAGACCATATCAATACGACGAGGAATAGCTCATTAGA
TCCATTTCACTTCGAACTCAAAGTCTTAACTGGCAATCAAACTTAATATCTTTTACAAGA
AGCTTTGCTACATAACAAAATCCGTGAATGCCCTAAAGTAGAAGGTTGATTGATGCTCAT
TGGGAATAAAGATGTTCCATTTAGAAAAGCACGCAAAACATGTAAAAAATCCTAAACTTG
GTGTCCACATCTAGAACAGCTGCTAGACTCTGAGAAATTCCTCTCCCAACGGTTTGAGAT
ACTAAGCCAAGGTCAGACGGGTGGTCTACCCTGACAAGGTCTACTGCGGCTCAACTCCGT
GGTGATCTATGAATTATGTATAGTAAGATGGGTTCCTGCTTTTGGAATGGATGTCGGAAA
GGAACGAGAAGTACGTGGGGTCACGTAGTTAGCCCCGAGAGTCCAAACCTCGGAGACGGA
AGTAATTGCCCGGCTCAACTAGACTCATTTGCCATCCTGCGTCAGCTCCAACTGACTGAA
CGAAGAAGGCAGGAACTCGAGTTTGTTTGATGAATGCTATCTTGGCGAAGATCGAGCTTG
GGGTCACCTTCTTCTCTTACTCGCAGGTAGGTAGGTGCGCAATTCATTATTACACTTGAA
CTCATCTCGTGATCTGGCAAGCAGTGGAATTCTATTTGACGCTATCACTAAGCTAATGTG
AGACCCTTGGACTTTGCATGTGAGGAGAAAGAAAGAAAGACAGTCGAGGGTAGGCATTTC
TTTACTATAGATCGAGCGAGAAGGCGAACTCGCAAACCTACATCAAGCACTTTAGGAAAC
GACGGACTACGGATTTCGTGCAATACGAATTGGTTACCGAATCCACTTACTAATCCATAG
GATGATTGTCCCAGACCTGGATGGCCACTCATCCGAATAAGCTGCTACTTATAGACCTCA
AGCCCTCGTTTTGGAATTGGAATACGTACTAACCGGTCCTTCAATTCATTCCCAATTAGC
GGGAGACTGAACAGCCACGAAAGCTTCGACTACTGGACGGGAGATTCATCCTTTGAGCGA
TCATTGACATACCGAAAATCCAATTTTTTAGCAATTATATACCAGAAGGACCTTCTCACT
CGTAATGTGCCCTAGGTACAGCCTCCCACTCTTCCACTCCCTGGAAAAGAGCATAGTAGT
CAATTTCCCGACCTTATTGACATCTCGCTCTGCGTCCGTATCTTTCTCATATTAATATTA
GCCAAGTCTAAGTCCATTGGGTGGGAACCTTTCCCACAGGGTAGTACGGTTGAGCCGATC
GATCGCATTTCGGCTGACCCAATAACCAGGAATTCTCACTTCCTAGAGCCAGGGAACGAG
CACTCAGGGATTAGCATCGAAATGGAAGGCAGAACGAATGACAGTGCTTAAGACTTCCAC
AAGCGGGAATTACACTAGCAACTCCTGCTTCAATGGGACTCGGGGTGGTCTATGCTGCAT
TATACTTGGTGGCCTTCTTTTTTTTCATAACTAATACCACCTCTTTCAAGAAAGATCCTA
AGAGAAGAAAGGCATTCTATCTCCTTTGTGTCTTTCTTCTAGGCTGAGCTTCCGCCGCCT
TGGTCTTGGTCAGGGAATCACGCGCTTCTTCTCTCCGGAGACAGGTTCTAGTGTGGCTGG
CAGTCATACGCTCCTTTCCCCGGTTAGTGGCGGTTGATTCCTAGTGTGACATGGATCTTC
CTTCTATCTCCGAGGTTGCGTATCTAGAAGATGGAGCCTAAACCTGGTGCGCGGAGTAAT
CTCTTCGTCTAATCACGAGGCCACATGGACTTTATCTGGGATTGATTGATTTCCGTTAGA
TGCATTGGTTGCTGCGCAGCTAACTACCGACCCCGAAATTTCATATATAAAGAGAAAGAG
ATTCGTATTGCTTTATCATTGAATTGAGTGCGGTGCGCGGTAAGACTGAACCTCCCATTG
CTCTATCTCCGATAGCATGCAGCCGATAATGAAGAAAGATATATAGAAAGTGTGCAGTGA
AGGATGAAGGGAGGACTCTTTTCACGAATCCAACTGACATATCGGATCTTGCCATTGCCA
GGAGCATTGATGCCGAGAATGCCCTCTTTGCTGCAAGTGAATCAGAAGGGGTTCTTTTCG
CCTAATCGGTTATTGTGCTAGAATCGATTGTGGAAGCTCAATGAAAATTATCGTAGTATA
GTTACAGTCAACACAGTAGCTGTAACGTGAGCAGCCCTTTGTCCTTTCTCTATATAATAG
GCTGAAACTGCGCTGAATGATAAAGCCTTATTTCCATGACTTTCCGGACCAACCAACCGG
CGATTTACAAGAAACAAGTCTTTCTTCATTTTTTTTAGAGCAAGAAAAGAAGCGGAACTA
CAAGAAAGCTTTCTTTATATGGATAACCAATCCATTTTCAAATATAGTTGGGAGACTTTA
CCCAAAAAATGGGTAAAAAAAATGGAAAGATCGGAACATGGGAATAGATCTGATACCAAA
ACGGACTACCTATTTCAATTGTTGTGCTTTCTTAAATTGCATACCTATACAAGGGTTCAA
GTTTCGATCGATATTTGCGGAGTTGATTATCCCTCTCGAAAACGAAGATTTGAAGTGGTC
TATAATTTACTGAGTACTCGGTATAACTCACGCATTCGTGTACAAACCAGTGCAGACGAA
GTAACACGAATATCTCCGGTAGTCAGTCTATTTCCATCAGCCGGCCGGTGGGAGCGAGAA
GTTTGGGATATGTTTGGTGTTTCTTCCATCAATCATCCGGATCTACGCCGTATATCAACA
GATTATGGTTTCGAGGGTCATCCATTACGAAAAGACCTTCCTCTGAGTGGATATGTAGAA
GTACGCTATGATGATCCAGAGAAACGTGTGGTTTCTGAACCCATTGAGATGACCCAAGAA
TTTCGCTATTTCGATTTTGCTAGTCCTTGGGAACAGCGTAGCGACGGATAATTCAGAATC
AGAATAGGTCCAGCTCTATAGGATAGGGGACAAATCAATAGGAAATGCTATTTGCTTTGT
AAGAAGAAGAATAAACTTCTATGAAATGAAAGAGTTCGCGGGAATTGTCTTGATCGTCGG
ATATCATTTTAAAATAGTAGTCAGAAGTGTTATCGAACGATTTCCTGCAATTCTTCCCAG
TATGTCATGAGTAAAGAATCCAGCTACAAGTCTCGATCTATACAAAACGCACTGGGTTTT
TGTGTTTCTTTCGGTTTCATTGATAGCAGAAGAGCCTTACTCTATAGGATAGGGGCACTA
GCGCTTTATTTAAAAAAAAAAGTAAAGGGGCCTGAAAACGTAACGTAATAGGCTGCTATT
CTAGGCTCGCTTCGCTTCTTCAAGCTCCGCCCCTTATTGGAAAACGAAAGCGCTAACGCG
CCTTATATTTCTTATTTTTTTTAGTAAAGCAAAGCAACCTTTCGCGCCAGGCGCTCACGT
TTTTTGTCGTCTGGGTGGAAGCTGGCGGCAGGGCTTGCTTAACCGTATATATGGAATCGG
GACTCGCCCTGGATCTCCGAATAGCCTCACCTGAAACTGGTAGACACACTGAGCCACCAC
GTACCCCTCTCGCCCGTCGTATGCTATGGATGGTCACACTAGCCCCTCGATGGCATGGCG
GGATTTCCCATTGACTGTTCCTGAGGTCATTCTTAAGGGAGATCCTTAATCCTGGAAAGA
AGGAAAGGCATCAATCCAGACCGGCAGCACCCGAAAAAAAAGGAGTCTTAGCTTTAGGTA
GTCTTTCCACGCTTGGCTTTGCTAGGCAGGCTTCCCCGGTCGTACCGTTCGTAAATTCCT
TCCGTTCTCCGCCAATTCTTATCTTTTTTTATTTTGCTTCCATTGTCTTGCTGAACTGCT
TTTCCTGTTGAAGCTTTTACGGGGGCTTTTGCTCATGCCGATTCTGAATGCTTTCTCATG
ATAATATGAAATATCTCTTTAGTGTCCATTCACCGAGACGAGCACAAGACAGTGGAGATT
CGATCTTGTCTTCTTTCGCTTGGTTTCCCCAGGTGGTGCGGTTGGGGAGTAGTCAGTACT
ATGTGATAGTACAGGTGTAAGGGAGAGAGGAAGAGAGGGAAGGGAGCTCAACCGGTAGAT
CAGAGGGCGCTCATACCAGGCCAGCTAGCCTATTTCATTCCGTCTATCTAGGTAGTTCAT
CAGAGCAGCTAGAGCCCTCGCCCACGGATAAAGTAGGGGTGTAACAGGGAATACAATACC
AAAAGATTCACTATTCGATAAGCCAACAACGGATCAAACTCCGGAACAAGCCAAGCAAAC
TCCAGCCCGGGAAACTACGGCCAAGCATAGGATACGGAGGCCTTTTTATAGTATCTCTTA
TCGTAGTACGAGATCTTTGATTTGCAACATCAGTCTCTCTCCGGAGAGCCCTCTGCTGAC
CGAACCTACTGTTATGAAGGCAAGCAACCACAATGGAGTAGGGCTTCTAAGTGCGTAGTC
TGTTTCCAAGCTCTGATAAGCGAGTCAAGCTTTCTCATCTCAGGAACAAGTCGACTAAGG
CGATGGGGCATATCCGATCTTCCAATCGTTGATCTAGTTGAAAATGAGCAAATGACATTT
CTCTGTAAATAAGGAAAGAAAGGCTTTAGCGCCTGAGATCAAATCCCTCCTAATCACTAT
CTAAAAAAGGATTCGAAATGGACTAGTAAGAGACTCCAATGTAACCTCAAACTAAAATTG
GAACCCTAACCCCCGTAACGTAATAAGGGGGCAACTTCCACTCTTTTTTCACTCTTTCCA
TTGTCGTTTACTTTACGAAGCGAAGGAAAGAAAAAGGTATGCCCATTATATCGAGGAGAG
GAATTACTAGCTCGCAGGCTTAAAATTGAGAACTTCCTTCCTTGCCCTCGAACCGACTAT
CCAACGACATGGAAGACTTAGCATTGGCCTATCACTCCAATTCCATTTTATAGCACGCCA
ACAGGACTTACAAAAGCACTCCAACAACTCGCTTGAACTTGAAGATAGAATACTACTTAT
CCGGAAAAAACAAGCATCGACTAAATAGAAGGCCCTTGAATCTTATCGTTAGCCTATAGC
GCTATCTACCCTTAAGACTGACTTAAGGGATGTAACAGAAGTCTCAAGAGAACTAACTAA
TTATGGACTGGAAGGGCGAGAGCCTATTATTCCACCCAATGAGCAAAGAGAACTCTTTCT
AGAATTTCCACTCCTTCTACCAAGTACGGCATTAGCAATTGAAGAGCTTAGTTAGGATGG
ATGGAACTACCTCGAACTGGCTCGATAAAGTCTGGGAGATTAGATAAGCTGGCTAGGTTA
TATTCTTTTTACTGAAAATCCACCGAAGGTGCTGGACCCGGTTGTTAAAAAGATTTTTGG
CTATCCCGTGTTATTTCGACACCTTGGACTTCGGCATCTTTACTTAGGGATTCCCTGGGT
AAATCATCTTTCCCTGCGAGAACAGCTCTTCTTCAGCCACCCAAGCTTGCAGGTGTATAG
CTTTTGAATTCGGGTTCCCACCGTATTGATGAGTGGTACGTCTTTTATGTCCTCATCAAT
GACTTCTCCCTGGCCTTACCTGACTATAAAATTTAGCTAATCCCCTGACTGCATTAAACA
GCAAACAAAGGCTTTTAGCAGCTTTTATACGAGAAAAGCTGGGAATTAATTCCTTGTTCT
GACTTCTTCTTGTTTTCCTGGTTTCCGGGTAAGTCCGGGTTTAGTTGGTTTCCTTGGGAC
TTCTTTTCCGGTTGGTAAAGCCACTCACGGCACACTTGAAATATATATATGTGTGATGCC
GACACCTGACGAGTACGTTTTCTTAATGAATAAGAGAGCTAGGAAGGATCCTTAAAAAGG
AGACTGACATAGGGAACATAGACAAGTGAGCGTCGATGGATGCTTAATTCCCCTTATTTA
TTAGGGCGCTTTTAGTTGTTTTCTTTGTTGCTGCCATTGACCCCTATGCTGCATTCGATC
CATCTGTCCCATCACCAGAGGCGGATATGTGCCCAGTCATCTGATGCCTTTCGGACCTGT
AAGGGAAATCAGTCATAGGTAGGCCCCATAGCCATCTCCATTCATCAGAAACTATCAATT
ACGAGTCCGGGGCAGGCTAACCACCAGCATCTTATCTCTTTTCATCCTTTCCGGTGGCAC
TAATAGAAAGGAAGTACTTGCCAACGAACCTTGACTCTCTACTCTCTCCCAGCGAATCAA
GAAATCTAGTGCGGTCAGTAAATGCATAATTTGGATTGGAATCCCGGGATTGAGAGACAG
ATATTCGCCAGGTCCGATATTTGATCATTTGCCGCTCACTCGCTTCTTTCTGCACTGGAT
CGAATCAATTAGATGGGTCACTGGGAACGGATTAGCTTATTGGCTGCTCCGATGCCGCCA
CGGAGCCTTCATTCGCCGGTTCTTGGCACTTGGGAACTGGGAGAAGAATATGAATTGGAA
GGCTTAAATGCCGCTCCGTACCCCTCGGAAGATTGAGGATACATCGTAGGTTTCATTGCT
TTTGATCCCTTTCTTTCTCTGCGGAGAATTAAAGCAAGCCATGCTTTTGAGGATCCAAAT
GATGGTTAGTTCGAGTTAGCTAGCTGCTCATTCCCTTAAGGGTTGAAGGCAACAAGAACA
CTAGGAGAGGTGTGCCTGGTAATACCTCTATCTAAGACTACGCAGGCCAGTCTTTCCTTT
GCTTCGTGTGCTCCCTGTCAGAATGCGATCTCTTCTCTTTGGTAGGTATCGTATATAAGA
GAAAGCTTTGACTCATCTCCCCGAGTGGGGCTTCTCCTCTCTTTCATAAATTGTATAGAA
TAACCTGTGGGAAGAAAGTCCCGGAAACCAGGACGTACGATTGGCTTTCCCTTTCTTTCA
GTTTTCAAGAGATTAGTCCCGCGAGATCGTGATCTAGTTCTTTCGTATAGCTCAAAAAAG
TGATTTCGATCGTAAGTAAGCTGAAGGGAGTCCGCAAGACTGGTGAATCCACTAGGGAAA
CCCGAATGAATTCTGGCAGTTCGCGAGCCAGTACTTTAGTTATTAGTGCCCTCGAAGGAC
ATGTTTTTTCTCGAATTCTAAGCTTTCTTCTCAGCCCCAGGGAGTTCACCAGGTATAGGC
TCAGGAAGCAAGCAACAACTGCTGCGGATCCTGGAACGAAATGATAATTTTCTATAGGCT
TTTCTTTTTTACTCGAGTTCAAATCATTGGTCCGGGATAAAGGAATGATATCCTAAGGAA
GCAAAGCTAAAGTAATCCCGTCCGGAGACTATACTTTAAGGGAATTCGGGTTAGAAGAAT
TCTACTCAAACAAAGTCAAGGTTGTGAGCCACGACACTTCTCTTCTAATATCCCGAGTGT
TAGACGGAAGGTCAAGTCGAAAGCTAAAGCTAACGCTTACCTCGGATCAAGTCAGCACCA
CCCGCAGGTTCAGGAGAAAGCGAAGTTCTAAAGAAAAGAAAGAATCGAAGTTGTTGTAAG
TTCAAAGGTCTTTTCGAACGGGGTTGTTGTTAGCCGTGGGTAGTTTGATGTACTGGTTTT
AGGTGCAGGGTGGTGATGGAATCCTTCTTCTGCTTACCGGGATTTAAGGCTCCATCCGAA
TCAAGGAGAAGCCACAGTCTAAGAAACAAAGGTATAATGTAATTATGTACACAGAGTCAA
CACCTCTACCAATAAGGAATCAAGTAAAGTAATCGGTTGAACGCGGTCTAGGTAGAAGTC
TTCCTATTCCTGCGTTGTGCCGGAAGTCTTTAAGACTTTCTTGATGCTAGGGAAGGGAGT
AGTGAATATAATCAAGTTCAGCAGTCCAGGCGGGAGGAGTTAATCTGTAATTCCCGTAGT
TCCATAGGCAGGAAGCGCATCAACGAGTTTCCGTATCTCGGCAGTAGGGACCGAACTTCA
AGCAATAGGGATCCGTGTTCAAGGCTAGGATCTATGTAATATGAATAGTAAGTTGCGCAC
CCGTCAAGCAGTTCTCACTCCAAGCAGGACTCTTCTATGGATTAGTGGGAAGGCGCAGGA
TAAGAGACGATTCGTCTATCTAAGTTGCTGACGAGCCAGTACTGTTCGTGGGCAAGCAAA
GTTTCAACTCGCAATCCATTTCTACAGAACGGAGAAAGGTTATGCAGGCGGGTGTTCATT
TGCAGTTACGGATCCATCTTTTCTTAGTCCGATTCTTATATGTTGGGTGCCTCTTCCTCT
TCCGCAGATTCGGATTAGTGACAAGGGACCTAGCTAAGCTCCTTGTCTTTACCCCAGAGA
TATCCCTGCCCTTTCGATCTTACTTATTGACTTATTCTCTAAACCACCTCTGGGCATATT
CCTTCCACTAGGGGCATTTGCTTCATTCTGACCTATCTCAACAAGCCCATCTAAGAGCTG
AAATTCAATCAATGGCACAGCGTCCGATTCGATCACTCTATCGAGTAGAAGTACAGGGAT
GATTCAATCGATTCCTAAGACCTTGAAGGGCGAAAGCCCAATCGAACATCAATCACTTCA
CGGACGCTATTGATTGAGTAGCCAACCCCAAAACGCAAGAATCAAGGGGAGCGGAAAGAA
GCACTGGCTAAGACTTTCATGGAGATGGGGCATACAGGGCAAGTGTACTAGCATATGAGT
TTCCAGCTTTTGAATTAAGGTTTGTCAAACCCTAAGCTGCTACTTAGAAAGGGGGCGTAG
CGGGTAAGGCAAAAGAAAAGGTGTCCGCCTAGACTACTGCCACTTTACTTTAGGATAAGG
TTTTTGCTTCGAGCAGCTCTCGGGCATTGATTGAGGAAGTAGCCCAACCTTTTTTCATCT
ACGCAAAGAGGAATTACTTCTTATTTTATTCGACCGGAAATGGTGCATCTAGATCGATTC
CTAAGGCTGGTAATGCCGAATCAAGGATAAGGCAATACAGTAAGAAAGGAAAGCTATTCA
TCTTTTGTCTTTGAAGAGAAAGACAGATTGGATTGTACGAACATCTGTGCCAAGCTTAGG
TAAGCCGTCCAGAAAAGAGACAAAGAAAGACCTCTCAAAAGCCGGTGCTTAGGCAGACCC
AGGTAAGAGCAGCCTTTCTCTTATATAGGAAAGCACTACTGCCACTTTCTTATGTGAATA
CCTCCTCAATCTCACTCTTTAGTGAAAGTCTCTATTTCACTTTCAAAAAGCAGTCTACAC
AAAATATAGAGGTACTTTTTCCACTTCGCATATGGGCTTTATATTCTCTACGGCGTCAAC
CATAAGTTTGCGTTCAGTTTGAGCTGGGAAGTAAACTAGGTTTTGCTATTCCTTCTCGAG
CTTCTATTTCATCCCTTAAAGGAGATTCGGGAAAAGATAGAATAGGAAGACGTGTTTCCA
GAACAAACAAGATACGGGTTGAGAGGGGGAAGTTAGCAAAGTTAGACAAGATTGGAATGG
GCATAGGAACATGTATTGATGTACCAGATCGGCTAATGCTCCCAGGTTGATGTAATGTAT
TCCACCAGTTGACTGAAGACTTGATTATTGGTATATCGATCGGTCCAGCACGGATTGAAA
TAGGAGCCGGTTCGACAGGAAGCTTTTGAAAACGCAGTGCACCCAGGTAAATCAGAAACG
AGATGAATACAGAGGTTAAACGAGCATCCCACACCCAAAAGGTGCCCCACATAGGTCTTC
CCCGAAACCCCCCAGTAACTAAGGTAAACAACGTAAAAAAAGCACCCATTTCTGTACCGG
TTCCGGAAGAGCGAAGAAAAAGGGGATGTTTTGTTAATAGGAATAAGAAAGTGTTTATAG
CCGTAGCGATATAAACAAGAATACTCATCCGAGCCGCAGGAACATGTACATACAGAATAC
GAGAATTTCCACCTTGTTGAAGATCTAATGGTGCTACCCGAAGACTTAAATGAATAGCCA
TCGCTGTTAAGAACAACCGAGATCCAATGAGAATTAGCGCATAGCTTCTGGTCTTTGACA
TCAAAAAAGAAGGTTGTAATAACGAAAGGGACATATGAGAATTTTGTCCTAGCTAGTGGA
ACAAGAAAGACATGGATCTATATTCAATACGCAATCAAAGGATTTCTCCCAACGAATAAT
TCCCCCTGCTTAGTTTTCGCTCCGCTCGTGCGTGGCACTCCTTGCTGGCGGAGCGGCATA
CCGAAAAAAAAAGTCAATTCATGTGACAAAGAATCGGAGGCTGCTTAGAATTAGGAGTCT
TACCTTTACCTTTCTTTGCTGCATTCTTCTCTAAGCTCTAAGTCAGTTCTTTACGAAGAG
GTTCTTTTCTCAATGTCATTATCTTCCTCGCCTCGATAAAGGAACTAATACCAGTCTCGA
TCTCCTCTAGGGCCAAATAGAAGTCAATTAGTCCTTCTATCCCGCATTGCTAGTCTGACT
CTTTTACCTTCTTATCTGATTTCACTAGTCTCAGGGACATCTCTTTACATCCGGCCATTC
CTTCTTACCTTTTTAATGAACTCCTAATGCCGAGATAAGGCATTGGTATGTCTTATTTTT
TTTGTTTTGCCTGCAAGGGTATAAGAAGAAGTGAGGAAAGCACAGCTTTGGCTTTCCCGG
GATCTCTCCTTGGCTTACTGGACTTCCTGCTTTACTTCTTTACCGAATTACCGGATTGCT
AGCACAGGAAAGAGGGAGAGAAGGAGTGTAAACACTTGACTAAGGATTTCTCTCCTGTAA
GTCGAGTATCGATGTTAATTGATCTCGTATTTTTATATAAATATCATCTCTTATCTTAAC
CTGGCTTCTTATTCTTTTTCTTAGCTTTTGTAATCCCCTGCCTCTTTAGAAGCAGAGATC
TTCGAATCTCCTCCTTTTGTAAGCTTTTCCATGGAATCTTTTGCGTTTAGCCAGTGTAAG
AAAAATGCTTTGTTTTGTTGCCCTTTAAGACCTTTGATTTGAGTCAAAGCGAGTGACAGA
AAGTGCTTGTTAAGATGTATTGGTAGGCCATATAGTTGCCTTCCGTAGGCCAGCAAGGGG
AATGGTTTAGCGCATATATAAAAGAAGTTGGGGTTTAATCCTATAGTGTAAATAAATAAG
GTTATCAGACTGAATCCATCTGGCAAGAAAGAAGGTTGCACTTTGTTCTCCTATACCTCT
ATGCTTTCTGGACCATTAGTAAGCCCATTAGGGATATATAGATTCTCTTAGGAATTCCCT
GGTAGGGTTCTAGATACGAGATAGCCTGAGGGTAAGATTGTCTATGGCATATGCTGCTTT
GGAAGATTACTATAAGATGCTTTCTTTATGCTTTCCCTTTATTTAAGGTACTACGTTACT
CGAGCGAAGTGAAGAGGGAATAGAGTTCAACAAGACTTGGACGACGCCAATTTATTATCA
GTATCCCCGAGCTACAGCCCTCACTGTCAGCAGATTGCGGAGCAAGACAAAACTACCTGT
ACCACAACCACTGGCATATGCGGTATGCGAGTGTCAGGTCTAGGTCTAGATGGGGGTTCC
AGTTCCGGTTATGGTTCGAGTGGAAAAGCAGAGAGGGACCACCCCTCCACGCCCCGGCCC
GTAAACCGAGACGTCCCCTCGGTGAATGTATTAGTAGAAGAGAGAATTTCTTGGATTATC
AAGATAGAAAGCAGACTACCCGAAAGCGATAAGCTCTTTTAGTGATGCTTTTTCTTCTTT
CGTAGTGACCAGGTATTCTCTCCTACGGGGAAGCCTTTCCCTCTATCTGGAGTTGCTTCT
TTTCTTGAACTTTCTGATCTGATTTAATTGTTGAAGAATGAACTCTTGAAGAGAGGTCTC
TATTGACTAAAGGAACTGTTCAATCAAAGTTGACGTCAAGGCCACGCAGCACGCAGAATG
TCCATATATTCCATATATAGAAGAATTTTTACTTCAATATATACTGAGAAAGGCGGCGAA
ACTACATCTCTTAAGAATCCCCACTGATAGAATGAGGACGGGCAATTGCGAAGAAAGAAA
CCTATGTCTTAGACAACTCTATTTAGTAGAGGGGAGACTAGGGACACTCAAGTGTCACCG
CTAAGAAGGTCTACAATAACGAATTGTAGTAGATCACACTGGAAAGGTATGGAATGTGAC
AAATAAACAATAGCATAACAGCCGAAAACAGTACTTATATACTCCCATCCTACCAATCTT
CCTAGTATGGTTGATCTTAGGGTAGCTGGGAACACTAAACAAAGTAAGGCAATGCTCCCT
ACCTCGGTTGAAGTAGGGCTCACTCCGGACCGAGATGCTCGCCGCTAAATAGATTCCAAG
TAAGACAAGTCAAAGCACCTCAGAAAGGCGGAAAAAGTAAAGAACGTGGATCTGGTGGAT
CACACCCGTATTGAATGTTAATGTGGACATGTCAGAAAGGGAACGTGGCCAAACCCAGAA
AGGCCGTATGGGTCAGGGAGCAAGAAGCGAGATGCGTGCGCACGGGTGAGAAAGAAGAAG
CCGTATTTCAGCCTAGTGGAAAGAAGACACTCAGTGCTAGCAGGAGTACTCTCTCGGATA
CGGATCCTTTTTTCTAGGTTTGCTGCCCTGCGACACGTGGCAGAAGAGGACTGAAGGACA
CATGCCAGACCTTGCGTAACTGGATCAAGTCTATACCGGCACCCGACATCAGGATTTCTA
TTTTCTGGAGCAACCTTTGAGAAGAGGGAGACAAGTGGTTTCAAAGCTAGCCACGTGGCT
AAACCATCAGCGTCAACTAAGAATCCTAGTAAAAGAAGACGTATAATTCCCAATCGTATC
GCCCCCTAAGACGAACCTAGAAGTGGATTTCAATGACGCGGATCTTTTGGATTGCAACAT
AAGCAGCACAGGGGATCTCAATTCCTTCTCTCAGGTGAAAGTAGGTACTACAAAGTCTAA
TTCAACATCAAAGAAGGCCGAGGACGCATTTGTTTACTATGAATTGTCACAACTCCGCTC
AACAGGTTAAGCCTGCCTGTCTGGTAGTATCTCTTCGGGATGCCCAGGCGCGGCAGAAAT
GTCCGGAGCTATGTGGGATAAGGTCGCTTGACTCTGTCTTCCTTGCGGAAAAGCAGGAAG
GCAAACCTGATCACGGTCGACTAATGGTAAGTCATTCTAGCTCTGGGTGGGAAAGATGCG
GGTTCAAATCCCTCTCGGGATTCAAGATCGGAGTGAGCCTTCAAAGAGCAGTTTCTTCCC
TGGTGTGTGCGAGCCTCTTTACCCAAGGTAGAGAAGAAATAGAGATAGGGCCTGTGAGCA
AAAAAGGAATTTCATCTGGTCGATAGCTCCTACTTCTTTACTGGCATTACGTCATGATAG
GTCTTGAAGAAATCGAGAAGAAAAGATTGATTTCACCTAGCTCGGTAGGCTGTGCTATCT
TTCTTGCGTCCTTTCAATTTCAACTTATTTTGGACATGAAACTGAATGCACTCGTTAGGT
TCAACCTGGGGCTGAGAAAGAGCTTGTGAGTGAGGAATGGGGCTCTCTATGAACAGAATC
CGCAGCTATCTTGCTTGAATATAGCTACTCCCAAACAATTAAAAGGAATAGTTCACTCTA
TACGGTATGGCTACAAACCGAAGAAGTCGGAAGTAGTTCATCGCCTGTGGGAGCTTGCTG
ATAGTGAGGAAGCCATAATCTCTCTATCGGATTGCCTATTTGTCTATCTGTCTGGTGAAG
AGAGAATGGAAGAGACTCTCAATAGGGCAAGCACCCAATACCTCGTCGAGTCCAAAGCTC
CAGCTCAAGCAGTTCAATCCAATTGAATTGAGTACCTACGACTGTGGAATGCTTCTTTTA
TGTTATTTTATTAAAAGAGGAACTCAAAGTAAAAACTAGACTTTGTCTTGCACACTGACT
TCAATCGTATAGAGATTTCCCACTGTCTGTGTCGATACCAGAAACTACGACTGAAACCTA
CACCGCTAACGAAGTGAAAGTGATTGCCTACTTTCTATGTCCGGAGACGCTTACTGCACT
GCTTCTTCTGTAAAGACGGGCAGGCGGTTATCCGGATGTAGTAAAGGAGGTAGGCTTAGA
GCCAGCAATAAAGCTAGCAAAGTCTACCGCGAGCGAGTAGCCTTTGCCAAAGAAGGGACA
TGCTTACTTCATCTTTACTGAATGCATACACCTCTTGGGGAGATATTTATTGGAAAGAAT
TCAGCATCTACTTCACTGTATGCTATCTGGGTCAGTTGGGATTGGGATTCTTAGTTTTAT
ATTTGATTTTCCTTCTCATCTCCCTTTCGCTCTTTCTGGTGATTGGATTGGCTAATTGAT
CTAAACTCTCTCTTTGTCGATGCTCGTGCAGCGGAAGGACTGCTTCCTTCTTTTCTTCGC
TCCGAACCTTGCCTTTAACGTTTGGTAGCCCTTCTTCAGGTTATTCAGCCTCTCTCTAAG
TGCATTTCTGATTCAATCTATTCGATTCCTATTCTCACCCTCGAGTCAGGAGTTGTTGCC
CTAATGTAACTTCCTTTTCCTTCGCTAGCCTTGGGGCTTAGTTACTTAATTAAGAGTTAT
CCCCCCCCTAGCCTATGAAAGCATTCCAATAGCTCTATGCCTACAGCGTAAATGAGTTAG
GAACTAGAGTGAACACCAGGGAATTTCCTTATTAATAGAGTAAGGGCAAAGGCAAGTCTT
ACCATTCCTGGAAGCGGCTCAAAGCATAGTAGAAAAGGAATAGGGCACAGGACAGGGATC
TCCTTGATCGAAGTCAGTATCCGCTACTACTTAGGCAGCCTAATCACCTATTACTGAATT
AGCCGCAAAGGAAGACTTTCCATCATCTACCTCCGCTTCTAGTATGTGATTTCCGGGGTA
CCCTTCCACTACAAGAGGTCTCCATGCCCACAGAGGAACTGAAAGCCGATAACGCATTAG
GGCCCTTCTAGTTAGCCCCGTGGGAAGAATCTAGAGCTCTCTCTCACCCTCCGGTGGCTA
TCAAGAGGTTTGATCGCGCAGGGATTGACTGTACTCGAAATCCTTTTATAACTCCATTTG
CAAGGCTGATTAAGGCACAAGAATTTGGTTCAGCTGGGATGGTGCTATGAAGGATCAGAA
GTAGTCCTGGTCTATGACCACTTACAAAGTAGTAGCCTTGACAAAGTCCTTCACAAGAAC
ACGAGTTCTGCAATTATCCTCTCCTGGAAGCAAAGGTTGAATATAGTTCTCTCGGAGTTG
CGTTTTCATATCTGCATAATGTGAGAGAATGAATAGGGACGTGAACACTTGCAATAGAAT
GCTTGATGCTGAATTCAATACCAAGCTAGGAGATTGCTAAAGAGTAGCTTCCTCTTCTGC
CCTTTGTCCCGAGAAGCACTTCGCTTGAGAGAAAGAGCAGTCAGACTACTAGAGGGAATA
AGAATATCTTGAGCCAAGAAACCAAAGCCTTGGCGCTGCTTTTAGGGAAGGAGAGAAAGA
TGACAATTCAGTTGGAATCCACAAAGTCTTCCATTCCATTAACGTATCCCCTATGAGACA
TAATAAAGGTCTGGACTCAGAAATGTATGTGAGTCTGCCGAGCTTATCACTCCTCATCCA
TCATTCTTTCCCGCGGTTATAGTAACAAACCTTCTTGCTTGAACTGCTGGGTAGGTAGCT
CAACTAGCGAACGATATTAGACTGTCAGCACAAAGGCAAGCCTCAGAGAAAGTAGCTAAA
TAGCCTTCATTATTTAATTTATTAAAGCAGTCTAAAGAGCATTCTCAGGAAAGCTTCAAG
CATTCTTAAATAGTATAAGGAAGAGAAGCGAGGAAGAAGAAAGACAGAGGAAAGGCAGTG
GGTTCCACTCCGGGTGAAAAGCCCTGGGTTGCGTAGAGAGAGATAGGATAATGGAAGTGG
TAAGGCAACGGGAACACCAACACCAACCGATCAGCTCCACGGAACAGATTGGACAAACCA
ACCATAACGCAACGCTCAAACAACGACAGCTTCCATTTAGGTTGCCGGATAAGATATTCT
TGTCTTTAAGCTGGCTAGCCGTAGAACACATTCTATAAAGGCTGGAAAGACCTGCGGGAT
ATAGGATCTTGGAACCAACAAACAAAACCAAACAAACCGTAGCTCGCTCCTTCTTCCTTC
TTAAGATACGGGATTTAAATACACCCCCTTCGGGGATTGCCGTTGATAAATAAGGGAATC
AGGCCCTCGGAACAGAGGGGAGAGAGAACCACAAAATAACTACCCAGACGACCACTCCCT
ACCCTAATAGGTAGTAGGACGGACATCCTTGTCACGAACTCCAGGAAGTACAGTATAGCT
ATAGAAGCTGGAAGGTACGGGCTCCTCATTACTTCTTATTCGACTTCCAGGAGGAAGAAG
CAAGAGTCAGCTGCGGCATTTAGGTTTCCTATCTTGTTCTAGAAGATCTTATTCTCCGAT
CTTCAATAACCGCTATCAACATAGGAATATCGCGGGTATTATGGGGTTATACTTTATATA
ATCAATCACAACCGATTTTCCTGTTCTTCCAATCCTCGCAGCGCATTTAACACCTCGAAG
CTGAATTGCCGACCAATTCGTTTGCTTAGCAAAATGACAATGATTCCGCTTCCGAGGAAT
AAAGGAACCTAGCTATTTTGATTTGTCTTATCTGCTTTGTCGGGTGCGCTCTCTCTCTTC
TGTCTCTTATTGGCTGGCGGCGGATCGAGGGGAGTGATAAGGCATACAAGCATACCGAGG
TCTTAGCAACTCTATCCAGTAAGAAGATCCTTACGGGTAAGAAGATAACCTCAACATCAA
CAGGCTAATCTAGACTGAAAGGAGAAGCGGAGAGAAATGGTAACAAGTCAATAGACTTGC
CTTCAGATCCTAGTTTTGTAATAAGTGGAGATGCCAGTGATCAAAGAAGAAGAAAGGATT
CGCCAGTGGTGCCTCCTTCTTCAGTTTGCGGGAAAGAGATAGCAGACGATTCTCCGCATC
TAAAAGGATTATGTAATTTCTAAATATCCTAGTTTATAACATTTTATTGAAAAAAGAACT
TCCTCTCCCCTTCTTTCTTTACTATAGATTGCTTTCTTACTCTCTGTTCAAGGAGACAAC
ACACCGGATTTGCCGAAAGAGGGTTGAGGAAAATCTACGATTCAGATTTAGCTATAAGTT
AACCAGTCATGAGCTAATCTCACAGCTCCAATCATAGCAGCCAATGCTACTGTTCGAGTC
TTTGGCTTAAGCTGCCACAGATCCATTCAATCTTTTGAATGCTTTTTCTGATCGACATTA
AGCTTTCGCAGTCAATATCTGAGATTGATGATGTAACTAAGCGGGTATCACGATGCCTTA
TCTATCCAAGACAGAATGCCTATGATTGGACAAGGCAGTAGGAAAACCAATCCAAAAAAG
GGGTCATCATTCTTAATATCGGAATTCGTCTATTCTTAGAAAATAATAATAGCCTACTTG
TCGGGATATGAATGAAATGGTGCTCCACAAGGAAGGGCATCTTCGAAGTCATTTTCAAAG
AAAAAAGAAAGTCTTTGAATGATTCTCAAGGGCTATAGTTCATCCATTGATTAGATTGAC
CATCTAACTAAATATGAAAACTAAGGAAGCCACAGCTAGATTATTAATCATCTCAGTGGG
AATTTCCACCAATATGGTGTCTATAGACTAACCTTTCCCTCCTATCGTTAGAGCTACTTC
CTCCGCCTCCCCTCTTTTTATATTTAATAAAAGAAGGCTTTGGCTGTGCCCTTTAAACAA
TATTATCAGACGCGCCCCTACCGGGCTTTGTTACAAAGAACATAAAAAAAGGCAATCCTC
TCTTATCAAATGGCACATCAGCCGCAAGACCCGACTCGTGTGGATAACGAACCTGTGTGA
TTGGGGCATTCTACAAACAGAGATGCACAAGACTAGCATAGGCTCCCCCCAACCTTAGAT
CTAAGGTGGAATTAACCAATAGATATTCGGGAAAGTAGAAATGGAAGCACAGAAGAAAGA
AGCGGTAGCAACCATTGACTACTCGGGCCCGGCCTTGCTGCCAGAAAAGGGACATGCTTA
CTTCATCTTTACTGAGATATCATGCATACACCTGTGGGGCTGGGGTACAACTTTGTATTG
TATTGTACTTGCCTACATATCCGGTTTCACTTAAGTAACGGAATCAAGCCCTAGTAGTTC
TGTCTACCTCTGTTTTTCTAGAATGGAACAAGAAATCGGAACAGTAGTACGGCCGTTAGT
AGTATAAAGGCGGTCCTTTTCTTTGACTCGCAAGATGCCTTAACTTGATATTTTTCGTCA
TGCTACTCCTCCTCATACTTACGCAGAAAGTGACCTAAAAATGAGAACATACTGTAAGAT
GTGATTAGGCCAGACAGAGCCACCCCGTGCTCGTATACAACGGAAGTATCAGGGACTACT
CGAAAAAAAATTAGTACAGACAAAGTGACATTACCTAAAAATAGTGTAAGAAATTCCCTT
TTTAGTATGATTTTAAAATGTGGGTAAATCATAAATAGAAAAAAAAACAAAACGAAAATC
AAAAATAAGAGGCATAACATAAATATAGCAAAATTAATGTCAATCACTAATAAGGTAAGT
ACAAGAGAGAAATTAAAGGCACTACATCCTAGTATATGTTCGGGCAGGGTTTTGGCCCTA
AATACTACAAAAAAAGCGGCAGCTCCTTGAAATGGTTGTAATAGAAATAATACAAGAAAG
TGGTTTATACCTCCAGGCGGATGCTGCAGGTATATATAAGCCAACATTGATGCAATAGCA
AAAGTAGTTGGAAAATGGACTTCTCCGTAATGTAATAGAAGAGTCACAGTCCAGTTCCCC
GGGCTTTCTCCCTTCTCGACCAGACGAAGGAGATATGAATTCCATTCTGGCGGGTAAGGG
CTTGGCTTGACTCTGTGTTCTCTCCTGGTCGGGTCGGAGGCGAAGACTGGCAAAGTTCAT
CATTCAGTGGTGGGGTGTTCATAGAAAAGAGGGCGTCGCCCAACGAGTGGCAGATTTGGA
TGGAGTCTCGCTCATAGAGGAAGAGTACGCGCGCTAGCGCGCTACGGCTTACGCAGTTGA
TCGGATCAGATAGCCCTTCGGGCAACCAACCGCACATCCAATTCCGATCAACAAGGAGGT
ATGGCTGAGTGGCTTAAGGCATTGGTTTGCTAAATCGACATACAAGAAGATTGTATCATG
GGTTCGAATCCCATTTCCTCCGGCACGGAAGTGGAACGGGCGGGCGAAATTACGTGAGAG
AAAGAACCTCTTGGTGTGTGTTGGTGGAGTCCCCGGAGGACAGAAAAGCACTACTTAGTG
AGCGGAGAGCCCGTTGCGCGTTGTTTTGACCGGCCTATCTTCTTTTTATAAGCAAGCTCC
CTCCGGCAGTCCCTGGGCGGCTCTCGGTTCTTGAGCATGTTATGTTGGGAGAGGAGATTA
GGCGGCAGTTGAAAGAGCTGCTCGAAAGCTTGACGAACGAAAAAAGCCCTTTCTTTTATT
AGTAAAGGGCTTTTCCCTTACTAGTCAAGTGGTAAGTAGGGCGCTATTCGATGAAGAAAA
CATACTTTAGGAAAGTGGTTCAGGTAGCTCAGCTGGTTAGAGCAAAGGACTGAAAATCCT
TGTGTCAGTGGTTCGAATCCACTTCTAAGCGGGCTTTGGGTCCAAAGGACAGGTAGCCGG
GAGCGAGCCGGATTTTTTTTAATTCAAGTGAAAGAGGAAGCAAAAAAATGTGAGCGCTCC
TGCACTATACGGCTTTTTGGCGTCGCCCTATCTGGAGGCAGATTTTCTAAAAAAAGCGGT
TGATTACTCGGATTGGTTCTCGCGTCCCTATGCCCAAAAGGATGGGCGAGTTCGGTTCGA
GTCTTCATCGATCGGGTGGATCTATATGCTGAGGGGGGTGAGACGAGGTGTAGCGCAGTC
TGGTCAGCGCATCTGTTTTGGGTACAGAGGGCCATAGGTTCGAATCCTGTCACCTTGATG
TGAAGGGCTGAAGTGCACAGCCTAAAGAGCACCCATCCACCCGTAAACTTTCGCTCTTTT
AGAAAGAGAAAAAAATAGACCGCCCTTGATCTGATCTGGGCGGGATCTAAAGCAGCATTT
CTTCCAAATGTTTCGGGGGCAAGCCTTAGGTTCAATTCTTTCTTGCCTATAGTCATCTTA
CCTTCTTCTTAGGAGTGAAACTGCATTTCAGTAGTATCTAATTCACGTAAGAAAAGAGAA
TCAGTCTGCATGCTTAACAGCCTTCCTTGTCTGAATCCCTTTGTAAAAAAAGGAGGCTCC
CTCATGAAGCTAGGATTGAAGAAGCTGGTTCGATAGGACCAGGAGGAGTCTTTTTATTAA
AAACCAATAGAGGTGGCCCATATGGATTAGTCCTTGCCCTTTTTCTTTACTTATCATCAG
CGAAATGAGAATCCTAAGCCAGCTATTAAAACACATCACTTACGATACAAGTAAATCAGA
CTCATAAGCCATTGATTACACCATAGCAGGATCTTGGCAAGGATCTCAACCCGGTGGGAA
TCCAATAGAGTGAAGCTGGACACAAACTTACGGAGCAGTGTACATAATAATTCCACTGGG
AGTCCTCTGTATTATGACTGGTATGTGCAGTATTGTATTACTGTTATGAGACTTTTTATC
GGTAAACCTTTCCGTTTAAATAGTAGGAGAAGAAAGCAATCTTGCAAGGGAAAACACATC
CATCTTTTCTCTCTATTAACATTAACGTTGGCCCTATCCCTCTTAGACTGGCTTAGGATT
TTCCTTAAAAATCCACTCCGGCTGTATTAAGGGACTGCGCTTGAAAGGGGAAAACTCCTT
TTTTTAAAGGCTTGAAAACGAGCTGGCATAGACCGGTGGTGCAAGGCCTTCGATCTAAAG
GTCTTAGAAAGTTCAATTCTACAAGTAAAGGAGGGGCTCTTATTGAAACCTAGGTTGGCA
GTTCCCTAGCCCCCCGCCCTCCGCGATGAAGGAAGCACTCCATTTTCCCGTGATGCGAAT
AGCTGGAACTGGATCGAGTGGAAAAGCATCTGTTATCAATTGGGGCATGAAAGCGATTTT
GCCCGTAGAAAAAAACTACCACCCAATGCTAACCGTAGAGAATTTCTTCATCTCATTCTA
TGAGTCGGAAGTCACCAACCATAACTCTTAACTCACACATAATACATTGATCATCTCACT
TCCACCAGCGATGGGCATAACAAACCATCACATCACATTGACAACAATGAGGTAATACAG
TGGAAATGGAAAAGAACTTTGATTCTGAATGGATTTTGGTTGGATGGGACGTTTTTATCC
CTTTTACAAGTGATAAAGTATGCTTCCACTTTCTATGGAGAACATATTTTGGAGACTCAA
ATAGTATGCCGTGCTTCTGCTCCGGATGGACTTTAGGCCTCAACATAAAAGAAATTCCTT
ATCTTATAGAGTCTTTTTCCGTTCCTGACCCACTCGGATCAGTTGGCAAATCGAATCCCA
CGGGTACTTTACTAAAAAAAGGATCCCTAAAATCATACTTTATAAGGAAGGCTAGCTTCT
CGAACCAGACCAGAATCTTTTAAGCTCTATGGGCAGACTTACTCTAGGTACACAGAAAGA
CCAAGCTAAGCCAATCTCACGTCGAAACAGGGAAATTCTAGCCCTTGAAAGCAGCCCACT
TCGGAGTCTCTCACAGGAGAAGGACTGACCTTTTATCTCATTCCTATCGAGAAGACTAAG
TCAGGGCGAGCTCTTACTTAGAGAGAGTTAGTTGGGTAGGGTCAATAGCTCGAAGATCAA
GAAATCCTGAGTAAGGAGAGAGATTCTCCACACGAACGACCCGTCAGGTTAGAACTCACA
TTGGTGAATCGGACCTACACCTATCTTACACCAACAAGGAGTCGCTTTTGTTACGCAGTT
CGAAAGCTTAAGCCTTACTCTTACAAGTAAGACAAGCATGTTCAAACAGAACAGTGTAAC
GGCTTCTGCGTCGTGATGAACTGCTTATATATCTATATAAAATAAAGGAGTCTTAGTATC
ATATCCGATCCATGAAAAATGATAACTACTGGGCCAAAACCTTTTTTCATAGGTAGTGTC
AGAGCCCAATCCCTGGTTCACTCCATTTTGTTCACTTCGAAGACCTCGTCGAAAATACCA
CTTGCTGAGACAAGCTCTCATCCTATTTTAGCACTGCTTCCGCTTTCTGTTTATTATCCC
TCTTGCTGCTCTTTTGACTTCTTATTTATCATTTTCAAGGACATCGAAGAACTGGTGAAG
CAGGAACTACAGTCTTTCCTCCATCGGTAGGGTCCTTCTAAGGCTTGAGACGATTCAATA
GGATTGGCCGTATCCTTTGCCTCAGCACATAGGGCTAGGGGATGTAAGAATAAAGATAAT
GCAGCCTTACCCACCTTAGACGGCGAGGCCCTCCCTTTGAAGGAAGGGGCAAAGAAGAGT
GGGCTTCTTTCACAAAAGTCAAGATCTATCCATAAAGAAAAGCCAGGAGCGAGAGGTACG
AAGGTCACTCGACCAGGGGATAAAGTCGCTCGACATAGAGTTGCATCGGATCCTGATCCC
GAGTCTGTTGAGGTTCTTTTGTCAGTCCTCTCTTGATAAAGGACACGAAAGGCTTCTGCC
TCGACAGGAAGAGTCATACTTTCCCCTCTGGAGGTGAAGAGAGTCGCAAGAGATGTGATG
TAATCTCGTAAGAAATAAGAAAGAAGTTAATTGAGGAAAGAAGCTACGTCAATCACAATC
AATTCAGCTTTCTGCTAAGAAACCTATCAAAGAAGCGAAGAAAAGGGAGCCTCTAAAGTA
AAGAAGAAGCTTTCTTTCAGTTGAGCATACCTCTCGTTGAAAAGCAAAAGTTATCTAGAG
TAGAAGGCATATCCTGGATCGACTAAGCCGGAAAGGAGTCAGTATTTACTTTCACGACTA
TCAAGCCAGGAATGAGCTGAGATATCGGAGTTTCAATCAAATGAAGGATGCTGCGATCCC
GTAATAAGTGTTGGAGGGAAAGAAAGCATTCTCAGAAGGAGTGAAGCTCGGAACTGTGAG
TTGAACTCTTGCCCGGGGATGCTCCCAATCGTTAATCCTCGGATGTGATCCAAAGGGATA
ACCAACCTCAACCGAATAATCCGAAACCGTAGAAGAAGAAAGGGCAGAAAGCGAAACTGC
TAGATCAGATGTTCCAGTTGTCGAGGTATGAAGTGACTCGACTGAAAGGAGAGGAATCGC
ACCCCTTTATCCCTTTCCTAACACTAACGTAAAGCTGTTTTCCACTCCGACCCTATAAAA
GAATGGGGTACTCGAACAGAGCTCCTCAGCGGCACCTGCAACTCGAAGAAACCTTGCTCT
TGATAACGATCCTCAATTAAAGAAGTGTTAGGAATGCGTTGCCCTGGTATCGGTGTCCTT
AGGCTGGGGGAAGAATCTTTCCTTGTCTTTTCTCTCTTCCATTTTGAATTTTGAGTTCGC
CACTCAAATTGCGTATGTAAGGCCTCTAGCGCATCAGCGATATCCTAGATTACAGTGTTA
ACGCTCTTCTCTTCTCTAGCCACCGATGCCGCTAAACGAGGTTAAGTCGCCTTAATTCCA
TAATCTCTTCTATGGGAAGAGGTACGCAAGTCACTCAAAACGCGTTTTGAGGTGGCAGAA
TGCTTGCTTAGTACTTTACTTGTACTAAGGATAGTAAGTAACTCGTACGAAGTATATCAT
ATAGGAGTGTATTTTATTTTTACTGTAAAGGGGAGGGTTTAAGCTTGAAAGCCGTTGCGT
ATTTGTCTAGAATAAGGCATGTAGTTACTCGACCCTAGGGAGAGGATAAAAAGCAAGTCT
ACTACCAGCTGAAAGCAAGCGAGTCCTTCTGTTCGGCTTTAGTACCCGAGTGGAATAGGT
TTCGACCATAGCTACCTCTTTTATCCGATCCGTTCACCTTATTGATGAGGGCAATGAAGG
AATGCTAAAAGTTAACTAAAAAGCGTAAACAAAATGAAAGATAAATAGAGCTCTTGGACC
GGTGCTTTCGGACTAATAGGTTTCATGTTACGTCAATCGAATTTCTGGGAAAGCCTACGT
TATACTCGGCTAATGATAAGAAAATAGACGGCATAATGAATAAGGAATCTTGGTCCCATT
TGTGCTAAAATCTCATTTTCCGGGCATACCACAAGGCAGCCCTAATTTCCGCCAGTCACT
GTCTGTACAACGGAAAGGAGTAGGACTCTCAGTTCTGCCAATCTCCTTGCTATAAGGGCC
TCTTCTTACTAGTGCTCCCTTTCCTAACAAGCCAACAAGATGCATTTCGAGCCAGTGATA
ATTCCTCTACTTATTAAGTAATTAGTAATTTAATCTTTTCTATGATAGTCATGACACTAA
ATAAAAGAGAATCTTTTTAGGTCTGAAGGATAAGCAAAGGCAAACGGGATATCTTCCTGA
AAGAAGGTTCTTTTTTCAAAGCATAACTCTCTTCCAGCTATTGGCTAGCCAGTTGGAGTT
GTAGTTTTCTTTTATGTCATGCCAGACTAGCATAATCTAATCCTGGTCGAAAAATGGAAT
CCCTTCCTGGGTTACAGTTGTAGTGGCAGCCAAGTTTGCTTATATGGTGGCGAGTTTGTT
TTGTTTTATAGCTTTGCAATCTCTTAGCCAGGCCAGTTACACCATTAGAAGGAATTCCTC
CTCCCTTCAGTAAGTCAAAGCAGGTAAGTCAATTCAAGAGAGTGCTTTTATCTCATATGA
GAAAGCGTCAATGACTTCTCGTCCCTAGCGGCCATGGTCTAAAGGGAGGCTCACTTCTTC
TCTCATGCTTCTGATGGATCTAGCAAAGACGCATCCACCTCTTATAGGCATCTGGTCACT
CATTCGGATTGAGATTCATCCAAGTCTACCGTAACGGCCCTCCCTATTTCACTTTGACTC
TTTTCAGGGCGTATATATAGAATAACCTAAATCAAAGGAGACATGCAAGGAGACAAGCCC
AACCCTATTTAGTCTGTCATGTCTGCAAATATGATAGAATGACCTGGGTCACCACTACCT
GAGGTTGGATGGAATTCAGTGAAACTGCTGATCTTGTTTCCGACCGGCAGCACATCCACT
TCGTGTTACCTCTTCTAGAGCCCTTGGTTGCGAAAGCCTCCATTCGTACTTGACTAGTTT
TTTTTTCAAGACTTCCCTAGACATCCTGAGCCCTCCCTCAGTCAAGACTATGAGAAACAC
CCGAAAAGGAGTCTTAGCTTTAAGTAGTCTTTCCACGCTTTGCTAGGCAGGCTCCCCCGG
TTGTACCGTTCGAAAATTCCTTCCGTTCTCCGCCAATTCTTATCTTTTTTTATTTTGCTT
CCATTGTCTTGCTGAACTGCTTTTCCTGTTGAAGCTTCTACGGGGGCTGTTGTTCATGCC
GATTCAGAATGCTTTCTATAATATGAAATATCTCTTTTGTTTCCATTCAACGAGACGAGC
ACGAGACAGTGCTTTCTGATTCGATCTTGTCTTCTTTCGCTTGGTTTCCCCAACCGCACG
CACCACCTGGGGAGAATCGGTTGCCATCACAACACAACATAATCAGCGGGTGTCATCTAT
TCTCCTATTTGAGACAGTTGAAGCAGATTCTGTAACAACCGATTCGAGCACAACTTATTC
TGTAATAACCTATTCTTATCCATTTATGGCATCGGATCGGCTAAGTACCTTGATTCGTCT
AGGTCCTGCCTTGGTCTCTAAGGAAGGTGCCTAGCCTTGCTAACGGTTTTCCTCAGGGCA
TAGCTCGAATCTAAGTTTGACACCCCTCCCAACGGAATGCAGCTATTTTTGAGGGAAAGA
ATTACTTGTGGCAAGCCTCCGTCAAAATCGAACTAGAAGGCGAACTCGAACTACTCGGAA
TCATACCTCCAGCAAGCAAGGTCGGCTTAAAGACAGGACAGGAATAGCTAATCCGCAAGG
AAAGGACAGGAAAGATAGATTAGATTACACTCCTTTCAGTGCATGGGATGCTTTCTTCCC
ACCTGGCCTCTGAGGCCAGGGCATAAGCACTCTACCTGGCATCCTTCCCCTTCTTTGCCA
AGAGTGACGAATTCAGTCTAGGCTGAGCTCAGTCTTCCCTGCAAGAAAAGTAGTGGTCGT
GCACAGGCTATTGTATTTTGTATTTTCCTTGGCTCATCATTGATCTCTTGGAAAAGCAAG
AAAGAAGAAACTGTATCCAAGTCCAGCACAGAAGAAGCCGAGTACCGTGCCATGTCTTCT
TTTGATTCATTTGATTTTTTCTTTGCTTATAGCTTTAGAAGAGTAGTCGCACAGTGAAGT
CAAGCGTTAGCAACGTCTTTCCCAAGTGAAAGAGGGGCAAGGTTTGCTCCAGCCTATGAA
AGGAAGGATGATCCCAGACCTGTCTGACCTACCGTTAGCTTTAATAAAGCAGTATTCCCA
GGTAAGGACAGGTGGCATAGCGCAGTCCTCACCGATGTGGTGTCCAGTCACAACCTATAG
ATATAGAATAAGAAGATTCTCCTTTTACTTACTATTGATTTGGAACTTCTAGATCATCTC
GTTCTACTTTATGTCTTACCTAGTTTAAGCCTTGGTGGTCTCATTTAACCAGTGTGCCCA
CGTGACAATAAGAGCATCGGTAAAGGAGATCCTCCATTCCTATTGAAGCTGAGCAAAGCT
GGTGATGTGCCACTGTAATGGAGGGCTCAGAGAGAGTCAAAGTGTCACCACTGAGTACTC
CGAACTGGTCTCCGCAAAGCCTTATACAGGGCTTGTTCTCTGTTTTTATTGATACCACTT
TTTGAATGAATCTCCCACTTCTATAGCTATCCTTCTGCTTTCTCTTGTGCTGGCCAGCCT
TCTGGTCTTACTAGCCATCCCTCCCAACTCAAATTTTGAGTTACCTGTCTATCAGCCCAG
TATTGCTAGTTTTCTATCTTTCCTTATCAAGTTTTATGGCTGGTCTTCCCCGCAAGCAGT
TCACCCATTAGTTCATTTGCTCGCCCGAAGCCTTAGCAGGGTACAAAATAAAATAACATG
AGTATTCGCAAGTCTTTGGCAGCTAGGGTTGCAATTGGCTAGTAGGGTTTAGTATCTAAG
CGGCTGGCTAATGTAGGGAATCCACCCATCTTGTCAGTCTCGAGGTCTTTCTTGTATCAT
ATCACACAAGAATAAAAAATCAAAATTCATTCATATACGCAATTTTTAGTCTAGTTCGCC
ACAGGGGATGAAAGCAAGGAAGCTAATTAGCTATTGAAAGCTGTCCAATCTTTTCTATCT
TCTTCTTCTCTTAGTAAATTGATAGAAGAAGGGACTCCTGATTCAATTGAAAGTGGTACT
TTTGATTGAATTCAACCAAAGCGGAGATGCGAAGAGCAGAGATGATCACAGTAGCAGCTT
GCCAAGTGCAAAGTCTTAGGGCGGGGACCCCTCCACAGCTAGGTTCTTTATTTCCTATCG
ATGGTATTTTATATCTCTCTTAGTTTTGAATTACTTACATTGTTTTGAACAAATCGAAGA
ACCTAATGGATCAAACTCAGCCATTTGAGAGAGTTGACAAGGACGGAAGGAGCTAATTGA
ATCACAAATGCAGTCGTTAGTGTCTTCAATCAGTTCATAGTAAATATCTGCCCTCCCCTT
TATCAGTCTTAAGGGAGCTCTTTCCGGCATGAGGAAAATTGTCCTAAAATCTCTCTATCA
TTTATGGAATCGGTTGATTTCCCGGTGGGGATTCCCAATATCTTTAAAGAGCTATCTTAC
TCTGTCCTAGCTGGATCTGGATGGGTGTAGAATAGTCTATTGTATATAAAGGAGCTATAC
TTCCTTTCTTGGTGAAAGCCTTCTTTCGACGGTGACACATATGGATATGGAGTCGAGCCT
AAACAAACCGTTGGACCAGGGTACGAGCAATCTCCCTGTCTAATCAACTATCTGGTGGGA
TTCCTAAGTTGTCTTTGGTTTTTATGAGGCGGATCGTATTCCTGTAGCAGTTCACTAATT
GTCTATGTTCGGTGCTCTGCTCTCTTAGTTTCCGGGCATATCGATGGGAATAAGAGCAGG
CGGTAAGTGAGGCAATTCCTTCCGGTAGTGGATGCTGGTGAATCAGAGTCAAAAATCGAT
CTCCTCTCCAGGTTGGATTGATGTAATAGAGCTTAACCGGGTTTCTTCTTTTTCTTAGCT
TTGTATTCTTTTTTCTTCCTCTTATTATTCTCTATTTGTTTGGTTGTAGATAGCTTGGGT
TCATCTGCAGGATGTGCGGAGAGGGTGGAGTCTCCCTCAACTGGATCATCTTTTGAAGAC
GGACTCTGATCTTTCTTTATTGGATGCTTAATAACTAGAGGATCATTTTGAAGTGATTCA
TATTCTTTCAATTGAGATTCCAGTAACTTAATCTGATCATCTTTTGACTTAATCAGATTC
TCTTGTTTCTGAATCTGATATTCTTGTAGCATAATCCTATTTTCTAGATTAGATAAGTCT
TTCACATTCAATGGTATTGTGATAACCCTATTATTCTTCTCATCTCTAACAGGTGTCCTC
TTGGTACTCGTTTCGATAGAAAGTCTAACTTCTTTTTCAGTTTTCTTTATGATAAGCTTA
TTCCAATCTATGGTGAAGTATGATACCACACGGATCTTCCTTTCTTTTAGCTTATTTGGA
TTTAAAATGTTTTCGTATTGTAAGTCAAACCATTTTTTATCGACTAATTTATTGGCAAGA
CCCTTATGCTTGATAAGTTCATCGTATGGAAGCTTAATATCACCGTTTGGAAGCTCAAGT
AAATAACTCTTTGGTGCTAAGAAGGTACCTTTCTTAACATTGTATTCTAACTTATATTTA
CCTAATTCTGAAGATATCTCTTCTTCAGGAAGAGGATTATTAAGAACGACGGAGTCTGTA
TCTGTGTAGTAACAATCTTCTCTGGATATATATTTATACATGTGAATACGCGAACAAGCT
GTGATCGCAGCTGATAGTTGTACAGCGGATATCCTTGGAGGATTCCAGTCGGTGGCATCA
TCTCTATTACTAAAGTAAGATATAATATAGTATTTATCGCTTAGCCTATTAGCTAAGTTG
AATTCTTTATTCTGAATCATATAGTTATACATATTTACATCGCAGATGTCTGTGATTGTG
CTTTCAGGTTTAATACCAAATCTACCGTATAGTGAATTCAACAGGATCTTATAAATATAG
GATAAAGCTTCATTACCTCTTTTCTTAGCTTCTTGTCTGCTTTTGAATATATCGGAAACA
TAGTCCTCAAAAGGACTCTTCATCTTCTCAAATAAGTAGCCTGAGAGAGGAAGGATCTTA
TAGCCTATTTCTTGCGCATACTTTAATTCTTCACTATAATACACACCAATGAATTCACCG
GTAGGGAATAATAGAGTTTTCGTCTTCTCATCCCTATAAGGAAGAAATGGCTTATTTATA
CTCTCAGGACATACCACATATGCTTTAATAAAGCCAAACAAGTTGTCTAATTTTTGATAT
CTTAAATCACCTTTCCAGACTGGCTTACCCCCTGGCATTGGATAAGACTTCATTACAAAG
GGATAGAGAGAATTAACATCATAATAGTATAAATTCTCACCTCTCAGGGTATAAACATCA
GTATGTCCACCATAGTAACCACGACGAATGAAGGTATCTTCGTTACGATTGGGAATATGG
ATAGGCCAGTTCTCTTGATCGTAATAGTTCTTTCGAAAGATAGTAAGAGCTAGCGATGAT
AAGGTCAATTTACTCACAATATCTACCTTGAAGTTCTTCCAATAAATCTCTTGAGCTTTT
AGCATTACACCACCAAGGAGAAGGATATCCTGCTTCATATACTCTAACAGTCTTTTTTTC
ATTCTTTTTTTTTTTAGATCGGAGAGTTTAATTTTATCATGAGGGATACTTCCTTTGGAT
CCTAATTCAGGACAGAGATTTTTGGCTAAGACTTCAAGCTTATTAGGCAGTAGTGTGAGG
GAATCTCTTAGATGGTATAGCTTCTTTCCTTCCTTATTATAGACTGAAACATTATATATC
ATATTGTTTCTAATCAGCGGTTTAATTGTGTATTCATCATGATGAACCACTAAATGTTTC
AATAACAGAATACCATCAAACCGTGAGAAATTGTGGAAATAGATATTACGAATGGATGGA
TCCTTTTCAACAACAGAATTTAACCGTATTATAAAGCTATGCAACATCTTAGAACTTTTA
TCTTCAATGGTACCGTACTCGTACTCATGAAGATAAAAAGTTTCTATTTCATAATCTTCT
TTTAAAAGAAGATCATCACCAGGCCTAACCACTAAGAAACCAATTGCATAAGCTGTATGT
ATATCATTGATCACTATAGTTTCCGCATCGGCTACAATGAAAGGTGACAATTCTTTGGCA
GTATATTTAATACTGGTAATAATATTATGATATACACGTTTACTATTTGATATTATTTTA
GCTTCTTTAGGTTCCTCAACGATATCACTTTTGAGACTTTTCAACATCATTTTTTTAATC
TTATTATTGGATAAAGGTTTAACGTTGCACTTACTATCCTTCCTACCAAACAGATACATT
CTAATGAAAATGCTAGATATAAGAGCTCCATTGTATTCCTCAGCTTTCTGCCTAATCATT
TGACTGAGTTTATCATAAAAAGGATAATCGCTGGAATTATCTCTAAAAACGAGGGATTTA
CCCACGGTCCCTACGCAATTCTATTAGGCACCTTTGGTCCTTGCTTTCTCGAGTTGCCGA
AGCTGAGCTTGAAGAGCTTGTTCTCTCCACTCTTGCTGCTTTCTTTGCTATTGCTTCTGT
TGAATGGTTGAGGGGTGAATTGAAACTTCTACGACATAGTGCTATGGAAATGGTTCTCCA
CACGGAAGACCTATCCCCCCGCTCTACGAAATAAATGAACGAATGGAAGACAGCCAGAGG
AATTCCGAACTGCCATGCGGGGTTCTTATACCAGCATTCCCTTCAGGCCGAATCGAAGAC
TGACCTAAAGACGGAATGGAAGACTCACGAGGTAAAAAAACCTGACTGCGAAGAAGTCCA
GGCAAAGGAAATGGGCACTTACACTATAACTATAGATAGACAGCTAGAACAATTTCAAGA
CTTGGCAGCAGTCCATTCCTACCGTACTCCGGCTATTCTGTATCGCGTAGAGCACGTACT
ATGAGTCCAAGTCCAAGTTCCCTAGTTTAAGACTCAGTCTGGTAGTGTCCCCTTGTGTGG
TATAAGGGGCTTGTAGCTTTCAATGTGTTCCTTCTTGCAGTGAAGTAAGGAACGATTGAT
CTCTCTTCCTTGAGGTGTGGGACCATTGGCCTAGTCTTTTACTAACCCCCGCAGGATTAG
AATCATTCCCTTTGTTGAGTGAGGAGGGCTTGAAAGGATCTCTCTTCCGTCTAAGCCAGG
GTAGGAATTGGATCGCCATCCCCCGCACTTCTTATTGTGCTAAGGGCGAGATAGTACATT
CTGGGTCGATCAAGGAAGGTAGCGTATACGGGTACTTGGGATTGAGTAGAGCATAGGTTC
AATAACCGGGCTTGGAAAAGAGAATGAGAATCTCGTTCAGCAAGAGGCTGGGTTTTTGGT
CTTTCTACGTTTCCGCTTATGCTCCTTTGGTTAGTACTCCAAATTGGATTTATTTCTTGT
TGGTTCGAAGTAATGCTCCTTTTATTTAGCTATGACCTACATTCTTTGGATATCCTTGTT
CCCCTCTTTCCTGGAACATCCTTTTCTTCTGATTGATGGGACTTCTGTCTTCAATCCCTT
GACCTAACCTCTCCTTGACTTGCCGCAGCCAAGTCTTCCCCAACCTCTCCTGATGTTCTT
GGTGAGCTAGCCTGTCATCCACCTCCCTAGCTGAGGGTAAGGTTATATTCCTTCACCGCA
CGTAGAGTTAGCTTCCTTATCTTGTAATCACATCTCCATGGTGAAAGAGAAGGGAACAAG
CAACGGACATAGAATAGAGAGGCAAAGAAAGAAGGCCCCCTTGCACTAATACGAAATATT
TTTAGAGAAGAAAAGGTAAGGGAAGGTTCCGAGAAAGACAAATCCAATCAAGATGAATCT
CAGAGGGGTAGGGGAGACAGGTAAGTCTTGGATTTGAAGCTATCTCATTCATAGGCGGTC
AAGTGACCGCTATACCTATACATAGTCTCATTACTCTGGGTAAATGGGGCACCAGTCGGT
GTGTGCAGCCACTTAATGAGGAGGAATATGTTACCAGAAAAGCGCTTTAGTCACCGATTC
TTCAGTAAGTTCGCCCTTTTCATATTCGATTGATAGTTGAAGAAGAATCGCCCGTTCGTT
GGCACGTCTATTCTATACGGGGTCGCTATTGCCCATAAGGAGTGGAAGAGAGACAGAGTT
CAGGTAAAATCTCCTCTTCCCGGGTTGTTGTTCATTTGGTATGCGGCAGTAGTTTCGGCA
CCTCTCACTTCTTCTCCGTAGGTAGCTAGCAGTTCTTCTTTTATTACAATAATCTATTCA
CTATAAAGAAAGATTTGACTTTATTTAATCGAATGCCGTGGACCAGCCTCGCATCAAGGC
ATGTCTAAGCAGGGTCTGCACTACTACTGTCAACAGGAGGAGGCGCAGATGAATTGCCAG
TGTTAAGCATATAGACGAGTTCATCGATATTCACTCTATGACCAGAATGTCTTGCTTAGG
GCACGAGCTGGGCTCGAACCAGCACTTTCCAGATCCGGTAAGTCGAAGAGCACCCGAGAT
TGATTATATATAATAAATAATAACATCCCTACCGAGGGTTTGTACAAAGAAAAAAAAGAA
ATCTTTAATATCTTAATTAATAAAGATGTGAGACTGCCTTGAGGAATTTCATAAATTGTG
AGGGGAGGGATTGAATCTGCTATGAATGCTAACTCCGAAGCAACAATAGCGTTAGTGGTG
GGTATGTTTGGTCAGTTAGCTGTTGACTAGCGCCCTTGCAGGTAGCGCTTCGGGGAGCTC
TTACCCATCCCAAAGTTAACGGGTTATGACCGGACAGAAGGTTTAGGTTTCCAGTTTTCC
TAATCCGAGTGCTAGCTCGTGCATATTCATCTTGACTTCAGAGCCCTTCGGAACAAGTTG
ACACTTGTATATGCGTAGAAAAAGAAAGGGCCTTTGCCCAGGTTCGGTACAAATACCATA
GTTGCTTCCCCCAACCGGCACGGCTCCTATTGACTCAGCTGCACAATGAATCCTTGTTCT
CGAATCAGCAGCTATCGAATAACCTTTTATGAATGGTAGCACATATCCGTCGGATTAGAC
CAAGAGGACAGAGAGTAGGGAATCCTTTTAGTCAACTATTAGGGTACCAAGCAGCGCGCT
ATCAGTCCAGTACATTAGTCTTAGATCCTTGAGCGAGAGCGGAGCCCTTCCACGCGGGAC
TCCCGGATCTTCTTTTTTTAGTAAACCTGCTACATCTCCTTACTTTAAATAGTCAGATAT
TTCTGGACAAATCAAATGAACTACAGGAGCTGCCTAAGACGGGTTCTCTTCCCCAAGGGC
TTTGGGGGGAAACCAAGCGAGTGTCATCCCGGCAAACAAACCATCCAAGCCACCCCCGGA
ACTCGGTGAAAAAGGTCCCTATTTTCTATCTCAAAGAACTACTTATGATCTGAGACTCTC
TATCTATTGTCTGACTTTCGGCATCTTTATTTACGAGGAATTGCTAAGTAGGCGTACTGG
TTGTCTCTTCTTGAAATGCTTTCTTTCCCTTGGCTTCGGTGCCAGCTAGGACTGGTAGCA
TGGTCTTCTCTTAGGGTTTCTCTTGGTGGAGGAATGGGAGCTGCACGTTAGCACTTGACT
TTCTGACTTTTCCGGCATAAGAGGTCCTGTCTCTTTTCTGTTTTAGCGGAATAAAATAAG
CAGTCTTTGTGCTTTGGGCGTGGCACTAGTCTGACTGTGCTTTCCTTGCCAAGGCCTTTT
GACACGGGATCAGCCAGAGCTCATATATGCGAAGAGCTAACAGATTCCAGTTGGTAAGGA
AAGATAGGAGGTGATTAGAGAGATCACAAGCCTATTCCACTTACCGACGAAAGTCTGAAA
ATAGAATTAATAAAGGGATTGGTCTGGAATATAAGATGAGGGTCAGAGGGTAGTACACTG
TCTGGCTTAAGAGTGCCTGAACAGGCGTAGACTACCGTACTTTCCCGCTTTCCCACCTTA
CCCTCAGCTTCAATTAAATCATTCCTTTCTTTCTACTTGTGAGAATCTTCCTTACCCCAC
CGTCCTAGCTTCGTAGTCTAGGTGTGTCTATACGGAGTGATTAAGCCCTGTGGATCTTCA
ATCTATTGCTTGTTATCCTTTCGAGGTGGAACCACACTATACTTGACTTCATTAGGGCTA
TTTACAACATATAAGACAAATCCATCTTCAAACCCACTAATTCGGATGAAAGCTAACAAC
TAAGGAAAGAAAGACCTCTACTGGGATTGACTCGCTTATAAGGATCCTATTCCTTTGGCT
AAGGTCTTAACTACAGCTCTGAGTAACTCCTTGTCTCATTGATCCGAAAAGAAAGGCATA
AGTCCCACGTGTACTAAGCCCTCTTTCTTATATCTTCTTCCATCCCTAAGAGCTTGAATG
AATCCTATCATTCATCAGTAGGGGCCTAATGCCAGTCTTCGAGGCAGGCGAATCGAATCG
GACTAAAAGGAATAGGTTTCCTATCCCCTAGGTGGCAGAGCAGCCTTTAGAGTTTAGAGT
AGAGCTCACTTCCCCACTCGGTTCCTAATCTGTGGATTACTAAAAGACTCCCGATACCGG
ACATTACGCAACTGATTGGACCACTTAATAGGACCCCTTTGGCTTGGCTATTCTGGGCCT
TCTTCTATTCGTACCTGCTTCCGTTTCTGCCTCCGCCATTAAAGCTTTCTGGTCCTGGCC
TCAGGCACAGACCTGAAACTTGACTGATACGCAAAACTAAATGAAGCACAAAAGTCACAT
CCATCCATATAATATATATGGGAATAACCCTGTTCGTAAACCGTCTTAGTCTTTCTTAAA
CGAGTGAAACGCTCTAACTAAAGAGTAGCCTACGGGAGATAGCTATATCTTTTCTATCTT
CTTAATAACAAGCACATAAGCAGGAAAGCTAGCCACCCCGATTCCTTGCGTCAGTCTTTT
TTCCATCTAGAGCTAGAGAGATTGTAAGTTGGAAGTGTGAGATGTTGAAAAAGGCCATCA
GTCTATCCCTGCCAGCAATGAGTAAGGTAGTTCAAAGTCTGAGAGAATATGATCTCACTC
AAAGGTGAGTTTGATTAGTGAGCTGGGGTCACAAACAGAACAATATCAATTCTTAATTAA
ACCCGGAGGACTGTGATGTGACTTACGGGGGAATGAATTCTTTCTTCATTCTAAGGCTTA
TAACGGGGCGGGGTCAGAATTAATTGCATTGAAGTAGTCCGGTACGCGTAGGTAAAGAAA
ACAATCCTATACCTATAGCTTGAGTGACTGAAGACACGAACGAGACTAAGATCAGGGAGA
GAAGACTTGTGTGTGGATATCTTAACACCAAGCCGTTGTAAGCCTAGCCGGTACTGTTCC
GCCACAAGTGGATCGGTGATGAGAACATCATCACCTAATATAGCATACCTGTCGAACAGG
ATCCCAGGTCTAACCTGTTCCGCAGCCCACCACACCAAAACATGATGGGTGAACGCGAAC
AAAGGCCAATAACCATAATAGCCTAACGGTTGACCGGTCACAAAGGACACTTGAGACAGA
GCCCTCTTAACGAAGGGTACCTCAAATACATTCGTCCCTAATGTTGTATTCACAACACTT
GAAGCAAATGACCTGTCAAACAATAGCGCAAGCCTTTCAAACAGAAACACAAGAGGCCAC
CAATCGGTAGCACTCTTGAGGTCATAGCTTAAACATGTTTTACTAGGAACTAAACGAATG
AGAGGTGCTGTTTGATCATCCATTGGGATGCGGCGGAGGACCTCCGCAAACCAATGGTGG
ATGGGTTTCAGCAACCTCTCACATAGTTTCCTATTGCGAATATACGACGCTTGCCAGCAC
CCTCACACGTGCAACCTAGTTTGCCTGTGATTGCGGGGATCCCCATATCGTCGCAGGATG
GTAGAAAGGGCCCTATACGGCGCTCAAACCAATCCAAATCCTCGGGTGTGAAGGTTTTAT
TCCTCACATCAAAGGCGTAACGAATACGGGGAGGCCACAAGCAGCCATGTGACCATTGGG
TACCCTGTGAGTGCCCAACGACCAACAGCCATTGAAAAGCGCCCAACTCATGAGAAAACG
ATGTGAATGAAGAGCGAAAGTTCCGAATCTTACGATAAGGAAGTTTCCTTCTCTCAACCC
ACACCCTTTTCGTCAATGAGTGTGTCGGCAAGGCTTTCCAGGTTGGTTCAAACCGTAACC
CTTGTTCAAGGGGTATACGTTTTATCCAGGGAGCATAGCGACTGATAAGTCGATTAAAGT
TCTCCTTAATCGAACCAACCAGCCCCACCACCTCGTCAATATTATCGGGTGGGGATATTC
TACTAGAAAACGTTGATTTATCAACCTTCTTTGCCAAAGTAATGATCTTTGACAGAGAGA
ATCTTTTTTAATAAAACTTCACCAGCATGTCCGCTTTCTCATCCTTCTTCAGAATCATAC
GCCTATGATGAGACGGAATGATCCGAGGGTAACCGGACCGAGTGAGAGAAACTGGTACCG
CATTGTCAGGATGAACGAATTCATCACCACCATAGGCCATCATCAAGGATGAAGCTGCTT
GCTTAAAATAGAAAGCGCAGAACAACCACCCTGATTTCCGACCAAGGTGAACAATGCGAA
TAACAACAAGATGGATCCCCACACAGAGTTCCTTGTTCAGACCATCAAAGATCACTAAAG
CACCTTTTGGTATGTATTGCCCCCTAAAGATCAGATCCACCAGACGAGAAACTCCATTCC
GCACTGCTGCTGAGTCGTCGGACTTATCCACCAAGGGATTCGTGGAATTTCTATGGATTG
CGTTGGGGGAAATCTACCAAAGCTAGGCAGATAGATAGACTCCTTTCCCGCTGCTAAGGG
AGAGTAAGAAAGAAAATCAATCAAATGATTGTTTTTTAATTTAATCAGCGCCTCCTTTTC
TTTTGGGTATGCAGGTACTACGAGTCCTCTCACTACCAACCAGCAGACATCATCTGGCTG
GTCTTGCCGGTATCAACAACAAGAAAAAAACAACCAAATGGAAACAGCAATTAACTATGG
CTCTTGGCCCAGACAACGTCCTAGGCGTCGGGGAGATCGTAGCAACAAGGAACGCCTAGA
CGACGTTTTTATTCCTGGGCTGCAGTAAGCAGATCGAGAGGTCGTTCCGCCCCTTGTCCC
CGAATATGGGTAATATGTTCTCAAAAATTCTTGCTCCAATCTGACCTAGCTGGCGAGCGA
TCCCAGTTCGCGGCAGAGAACAAGACAGCAAGCGAGCGTACCTTTGTTCGCTTCTTCTCC
ACCAAGCACGGAAGTTTAAGGATAACTGTAGGTCGGTGGCTACCTAAGGAAACTCCGATT
CGATCCGCCCCCCAGCTGGGAGGCATCTACCTCATCCCGATCACAAGGAGAGGTTCACCA
TGATGGGGGTACTTGTTTTTTTTTCCCTTCCGGAAAGAATGAAATGCATAGGGGACCATC
CTTTTGTTGTGTTGCGGCATGCTCCTCAGATTTACGGATTCGCAGGGGGCCTCAGGCCCT
ACTTAGTTGACTGACAATGACAAAGGCTTGCGAAACTAAGTAGGGCCTTTTGAATGAATT
GAATCTTTAGTAGTCTATCAGTGGTGCAAAGCGGCTTTGTGCCCCTTTTCAGTAGGGGAG
CTAAGGGTTAGACCTTCCTTAGAAAGTCAGCGAACAGCGGTTCTTCTATGTAGGTATGGC
CTTCCCCCTTGACTCTCCTAACGTCGAGCTAAGTGACTTCGTAACCTTTGCGTAGCGTAG
TAGAATGAAGGCTACGCACTGACGCTCTCTTATCTATTAGCCTAAGCGTCTTCGCTAACT
CGCTCGCCTACTATTATACTATACCCTACTATACAATACATTAGTAGGGTAGGCTAACCC
ATAGGTCCTTAGTAGCGTTGACAAAGAAGAACAGCCGGTTAAAAGACAGTGAATCTTTAT
AAATATATATATTTATAAAAGATTCTATAATAATGAAAAAGATATTTTATATAGGCCAGC
TTGACAAGCTACCCTTCCTCTTGATCTTAGGTGCGAAGAGAAAGATCTCTTTTTTATGAC
TTCCACTTATCTATCGATCCCGGCCCGGAAAAGTGACCGACCAGGGCCCTCTTTTTGAAT
GAAAGAAAGGCTTTATGAGCCCTAGCCCTGTAAGCCCACACCTGTGTAGAGTAGATCGTT
CAACACCTGCGGCACAAACCCATTTTTGACCTATTGGTCCTAGTATCATAGGCGACCGAA
CGGCCGCCCCCTAATTACTAGACCAACCTGCTGTAATAATTCCATAAACACCTAACGAAG
ATATGGCAAACAAATAAAGTAGCCCTATGTTCGAATCTGACAATACCATACCATAATCAA
AAGGTACAACAGCCCGAGCGACCAGACTTAACATAAATGTAGCCACTGGAGCCATTCTAA
AAAGGGAGAAATTAGCACTACTTGGTGAAATAGGTTCTTTTAGAATCAATTTCAAACCAT
CTGCTAGAGGTTGTAACAATCCGAACGATCCCACTACATCAGGACCCTTTCGACGTTGCA
CAAAAGCCATTACTTTACGTTCAGCTAGCACTAAAAAGGCTACTCCTAGTAGAAGTGGTA
GAATTATTCCAAGTATTTCAGCTGGAACAGCTATGTACGTTTTCGATTTTCTATTCACTC
ATGATCTGGCCTGGTCGACCCAATCATGATATTGAAGGATGGGACCTTTTCTCGAAAAAC
TTTTGTTTCACATTTTCGGAACTAGAAGACATAGTTGATTAGATCTAAAAAGTGAAAAAT
CTGTTCGCATAACCAAGCATTTTGGCCATGTAACATGACATCATAATAGTCATTTGTCAG
AAAGCCCGGACTGTCAATCCGATCGTCGGAAATAACTGCCCGAACAAGGTCGGGCATCGT
CCACTCCGGCGGTACTTGTCTATTTGACAGTAGAACTCAGTCTTCGCATTTATCGCAGAT
TTGATTAAATACCCGCTATAACTCAGGTGGAGCGCTTTGCGCGTCCGACCTAGTTGAAGA
AAGAGTGGAAGAGGTACTTGACAGACTATCAAAAGACATATTCCTAGTATCTGATAGCAT
AAATTGGACATCACTGGACGTTGGATTTCCAAAGAGTAAAAGTGAATTGTTATTCAACAT
AGGCTACTTTGAAAAATAGCTCTGCTCCCCTTAAAAAAAAGAAAGAGAGACTTGTTTGTT
GTAAATCGCTGGTTGGTTTACCAACCAAGAAAGGGCAAGGGGAGCCCCGCAACGGGGGTA
GGGGATCTTTATCATTCAGCGCAGTTGTCGCTTAAATGCAGAGAATTGGCCATTCAATCT
TGTAAACTCATTGAGACCGCAATTGGAAAAAGAGATACGAACGGAGAGGAATAACCAATC
GATGAAAGAACATGAAACCATTCTGTTTCAATAGAGGTACGAGAAACGGTTGGGGGCAAT
GAAGTAGGTGAAGTGGTTGGATTTTGCGAGCTGTTCCAACCACTGCTGGATGTGATTCCA
AGAGCCAAACGAGAATGAATACCACACAGAAGAGTAAAGACCAGGCTCCCTAATGGAATG
TTTAACCGATCCATTCCGGATCGACCGAATTGGTACGGAAGTTGTAACATGGGAAAACCA
CAGAAAACACAACTTATTTGAATAACCCGGTGACCTACCAATTGTAGAAGTAGGATCTTT
GGCAAGCAATAAGCACTTAAATAATACAATTCGAGTGTACCATCTTCTTTCTCATTTCGA
GGAAAAGGTGCGGGAGGAAAAGAAAACAACGAAGGGATCCGAATCGGACCTAAATGGGAA
TGACATGAAAAGTCTTTTTCAAAACCTAGTATTAAGGGCGTTACGACGATATACGAGAGG
AATGGAGAAAAACTCGTGATTGGTGTGGAGGGGAAGATCTTTTTATTATATAGTTCAAGA
AAGAGTCGTCTCATTTCCTTACATTAGCAATGGAAGATAAAAAAAAGTAAATATCTGTTG
TTTTTTTCACTTAAACTTAAAAAGAGGTCCCCTCTTTTTTAAATTTAGTTCATTAATTTG
AAATCGCATTTGGGCGTTATTTCTCTCGAGAGCCCCCCACCGATCACAGTCGTGATCCAT
TTCTGCCCGTAGCCGAGCACGTTCGTTGTCACGAACCCGATCTATTTCTCGGGCTTGATC
CAACCGGCTGTCGACTTCGGAAAGAACCGTCTTGAGGCGCGCGAATCTTTCTTGTCTGGC
CTCAAGACCCTCGGTGGGGGATTCACTCAAGTGGCGAATCTCCCTCTCCACTTGATCGAG
CTCCGCGACAAGGTCGGAGAGCTCGTCCCCGGAGCCAGGCGGCAGATTCAGATCCAAATC
CACCCGGCGCTGCGAGGGACCGGCGCCGCTTCCAACCACCCCTCCTTCATGGGACGGTCC
GGCTGCAAAACCGTCGTCGTCACAAAAGGCTATCATGGGAATGCCAAAGCAACAGATGAA
AATTAAGGAGAGAGCCATAGGAACTAAGAAATAAAGTAAATCTGCATGAAAAAGGGACAA
CTTTCGTGTAGTTTGTGACTGGATGTCACAGTTAACAAAAAGAAGACCGAGTAAGATCAA
AGAAACTAGCAGACTGATCACTAAATAGATACAAATAGGTGCAAATTCTGACATTACCAC
AAACCACTTGGTTCTTTCGCTCCTTGTTGGCGGAGCGGCATACCGAAAAAAAAATAGATC
CCACTGCACTGAAGCTAGTACGAAATGAAGACCAACCCACAAGCTCCCCCTACCCAATCC
TCGGAGCAATCTAGGACACCTGGGGACGAGGGCCAGAGCTCTGCTTTGGTCCACCACCGG
ACGAGCGACCAATACAGTCTCGAAATCAATCCCTTCAATGACACGCCATCCGACTTACAT
AACCAATGCCCGCCGTCTTGTACTAATAGGTCCTGTTCTAACTTAGGAATACCTGGACCT
TACCAGTGGAAGGTCGTCCTCTAGGCAGGGAATGGCAATGGAAGAGTAGTAAACTACTTC
CTCTCGTGCTTCTTTTCCTGTTTTATACTATATCCCCCGGAACATCTCGGTTCCCCCATC
TTCGTTTACTTCGGCTTTAGTCATCTATCCGCGATTTCGTTTCATCATATATGCAAATAT
GAAAAAGACCTTTCGCGAGGGCATAACGAGTCCTTAGGCATGAGCGGCGAATCTCTAAGT
AGTTAAGGGGCGTAGCGGTGGACTTAGGCTCTAAAAAGAGCTCCCTAGCGATTAAATAAG
ACATATATATTGGTTTAATAAACCAAGAAGAAAGGACTAACCAACCATCAATGGACTGCA
ACCTTACGGCAAGCACCCTGAGAACTCTTTTCCTTTTCGGCTACCAATCTGGTTATTCTT
CCTCACTGCTCAAGCAAAGGAATTTATCCTTGATTGTACGATCAAGCCAAAGCAAAGTGA
ACGAATTGTTCATAATGGTGTCTGTGTGAAAAGGAGATTCCGCTAGAAAGAAAGATTTGA
CTCCTCAACAGCTGTTCTCCCCTTACACCAACTGTATGTAGTTGAATCGAGATTGGCGTT
GCCTGGGTCAACTCTCTCCTATCTCATGTTGCTATTTTAGCTTTCATTTCCGTTATGTTA
CATATTTTTATTCTTTGACCCGCGAAAGCGAACGAGGAAGCTTACCATTCCGCCGTCGGT
CAGTTATTCAAAGAAGAGTATCAACGGTATAACTACGAAATATTGATTGCAAAGCTCGGA
CTTTCATCCCAAACTCTTTCTTCTTTCGAATCTTAACCATGAAAGTCAGTCAATGTTGGC
TTCCTCGATTACACAGTTGACCACACGCATTCAACGGTAGGGAGTAAGACCTTCTCTTTA
CAATTTGGAAGGTCAATTCCAGGGATACTCATCGAGTGGACCATACCAAGGCTTTCTTTG
AAAGCTCCTTCTTTGCTTTTCTGATCTCATTGTGGACGTGTAGAGATAGGCACCTTATCT
ATGCAATAACGATCTCTCTAGACAGATTCGTGAAAGATCCATTTACGCCATGGAAGTTTC
ATTGCTGAATGACTTGTCTGCTACCAACTCCTTCCTCTATGGGTAGGGCATCTCTACATG
TGAGACCTTGTATACAAATTTCTCACATACCGCCGAGGAATAAAGAAAAACTCCTCCTTG
CTTTCATGCATAGCAGACTAACAAGCTGAAAAGTGATCTCGCTGTACCCGATCCCCAAGC
ACTGACATGGAGAGAAGAGTGGAACGGGACTAGCCTTATAGGGGACTTCCCCGGATACTT
ATCAACTCATATCGGAGCAAGGAAGCAAGCAACCTACTGAGACTGAGACCGCGTGAAGCA
ATACCACATTCTCAATACCCCGGAAGACAGCGATGTAGGGCTTCGTTCTTCTCTTGTTCC
TGTTTCCATACGGTATCGATGGGCCGATCGTTCCCCTTCCTCTGGGAAAACTAGCAAATA
GCATTTCCCTGGAAGTGGCATGTCAAAAAGGAGGAATTGAGATCCCACCTATGGGCGAAA
TCAATGAAGACCTTTTCCCTCCCTTCGGTCGCCTCTATTTCGAGAAATGTTGTTCTTCAC
TAGCGGCAAAACTAAGAATGATTTTATCCCTCATGGGCTGGCATGAGAAATTGAAATTGA
TCGATCTCCCCGATGGGAAGAAAGATTCCTATTAGAAGACGATTATGTGCGGCGTAAATG
GTGATCATTGCAGGATAAAACTTGGTGCTATAGCAAAACAACTTTTTCTTCCACGCACAG
AATAGGTTGTTCAAGAAGGGGACAGGGATGTGGATCTCACTACTATTGATTAACCGGTGT
CAGTTGCTTTAACAGCTTTCCATGGGCATCCACCCGCAAAGAGAAGAGGCCTACGCAACG
ATCCTTAGAACTCTCCCTCCAATCGGTTCAAAGCCGCAATCGATACCTTTCCATTCCTAT
ATTCTATACGATACGCTATTTTCCTGTTTAAAAGAGCTTATTCGAGAACTTGCTTATTCC
TTTTTTTTTAGACTATATCCATAGCTTAACGAATTGATTTTCGTTTGTTTCCCTTTCCCC
TGAAGCAGGAACTCAGAGTAACATTGCTATCTAATAAGGGGGAACTCGATTTTAGAAAGA
GCAAACTTCATTCATTGAACACACCTACCCTTGTATATGTTCGCACCCCCTATTTGAATA
AGGCATCCGAGTAAGACTAGCGTCTCCTTCATTCCCAAGATATGCTCCACAATGGCCTGC
TTCCTATCTTCCGAAACTTTACCAACAACCATACTTTTTTTGCAAGATTTATAGCTTGCC
CCGATTCCGACGCCCTCTTGTATTGATAAAGGGGCTTGGAGGAGGTTAAGACAATTAAAC
ATTTCAAGAGAAATAAAAAAGTCCAAGAAAGCTTTTGTAATGCAAGCAAAACTCTTCCCC
GACAAAGAATCAGACGATTCATCGAAAAAGTACCAGGATTAAGGAGACCAAGAAAGCAAG
ATTGTTGGACTTCTAACACTTCCATTTTTCTTTTGAAAGACCCTGCCTTAGATCATATCA
CCAAATCTAGATATTTCATATGTAAACCTTAGACCACTGGAAGGCTTACAACAAAAGATG
GATCTTAGGATAGGAATAGAATCGAAGACTGGCTGGCCCACTTGTACGTAATAGAAGAGA
AGTCAAGGCAAATTCCCCTGAAGGGAGTTCCCATGGGGGCTAGTACACATTCCCTGACGA
ACGACTGCAATACATGGAAGGTTTACGGATGTAGTACTGGACGGCTTTACCTACGACATT
TCATACAAAGAGAATGGGCAGCCTGGAAAACTTGGAATGATTACAGAATGCTTACCGGCT
TCGATTCGGTCTATTCTAAGCGGTCCATTGGGTAAGTCTCGTAGGAAAGGGAGCCAATGA
TAGATGCTTTGAAATAGCGTAAGTAATAGAAAGAAAGATTGTCTCAATATCAAGGCAAGT
CTAATGCGAGTAATTGCATCAATCCCATCCATGGAATTTCCGGAAGAGTCACTCGCCAGA
GCAGAGGAAGGGAATTCGGAACTCAATCACCAAGTTAACCTTCCCATTGTCTATGCCAGC
AACAAAGGAAGAGGTGAGCTACCAACTCGTCACCTCCCCTTTCGTTCCACTTCTGTCTGT
TCTTTCATTGCTATTCTTTCATTGTCAAGTGTCGGACTCTGGTCTTTTTGGAACAAGAAA
GTGTTCCGTGAGTGAGATTTCCCCTCTCTTCTTTAATCTTCCAAAAGCTCACTAATTTAG
TGATAGAGGCTCTAATGCTGCTAGCGACGGGTAGCTACTAGGAAGAGTTAGACGCTAGAG
GATTTTCCATCGAAAGAATTCGGTAGGAGACAGTCTCATAACTCTGCTAAAATGAGAGTA
ATAAGCTCAATGCCCTTACTCACAAGAGTAAAGAAATTCAATTTCATCTCTCCAAGAGAC
TTGACCTCTCAAAATCTTTCTTATCCGAAAAGTCATGACGCTCTCCCTTTAAGAGTTATA
TCATATGTGAAGCCTTTAACATTATATCCTCCGGAAGAAAGTCAGGACTTTTTCCCGTAC
CTAAATTCAAGGCCTGATATCACAGCGCCTACCCTGCAGATGAAAGACTTTATCCTTAGA
GGCGGCTTCTTTTTGAGTGAATGAATTCCTACTGTCTTACTAAAAAAGAAATTGCGTATA
GCAAGAAGAATCATTCTATCAGACTAGTCTCTATCATTAAGCGTGAAAAGCCAGCGCCCA
AAGGTGCTTGATTAAAGCCGGTCAACGTCTGGTAGAGTAGGGCTTACTGAAAAAGGCCTA
GTTTGCTAAGAAAGTGGATAGTCTTCCTATCGTAGTTGGACAGCTTATCGAAGGGGGGCT
CTTTGGTGTCGACATCGCACATATAGCGTGTGTGCCGTGAGTGAGAGGTCCATTCACTCT
CCTATCTTCATTCGAAATTCTCGAAAATGATGAAGGGCTCTTAACTTTTCTAATTGCATA
AAAAAGAAGTGGCTATCTCCTTGCTCGTGGAAAGTCTTGAAAGAAGAAAACAGCGGGCGA
GCAATCGATATTTTCTTGGATTAGGGCGACTCCCTCGTCAAGGGGGAAAGAACAATTTCT
CGTCCCAATAGCAACTTTATTTTTATTAAAGCGGGAGCTCAAACAATTAAACCCAACAAA
TAAATGCTCCCTGGGACGATTTCGATGTGCCTTACTTTCCTATTTTTATTTTTCCCATGC
ATCCTTTCTGTTGGTCAACAACCAACCACAACTCAATCGAATGAATTCTTCAAGACTCCG
GACTCTCTTTCTGTCCGGAGGGAATCATTGTTTCTCAATCAATCATGCCTCAACTGGATC
AATTCACTTATTTCACACAATTTTTCTGGTCATGCCTTTTCCTCTTTACTTTTTATATTC
CCATATGCAATGATGGAGATGGAGTACTTGGGATCAGCAGAATTCTAAAACTACGCAACC
AACTGGTTTCAAACCGGGGGAACAAAATCCGGAGCAACGACCCCAAGAGTTTGGAAGATA
TCTTTAGAAAAGGTTTTAGCACCGGTGTATCCTATATGTACTCTAGTTTATTCGAAGTAT
CCCAATGGTGTAACGCCGTCGACTTATTGGGAAAAAGGAGGAAAATCACTTTTCTCTCTT
GTTTCGGAGAAATAAGTGGCTCACGAGGAATGGAAAGAAACATCTTATATTTGATCTCGA
AGTCCTCATATGGCGCTTCTTCTTCAAATCCTGGATGGGTGATCACTTGTAGGAATGACA
TAATGCTAATCCATGTTCCACACGGCCAAGGAAGAATAAAAAAATAAGAAAGGTATTGCT
TTTTTTATAATAGTTGCTCGTTCGTTCATAAATTCACTCGACCACTTGTTAGTCTTGCTA
CACGACACGAGTCTAGGGTGAAGTTGAAGCAGACACGGTCAAGTAAAGTCGACTTCACAA
GTGATTCAACATACCATATATATGGATGGAAATAAAAAAGGAGAGAAGGGTCTCGCCCAG
GTGGCTCCCGCAAGGTAACGACTTCAAACTCAAACAAAGAACGTTCTTCTCCAAGGCATG
AGTCAAAGAAAATGCTGTATTGTATGTATTGCAAGACCCGTCGATAAGCTAAGGCTACGA
CATGAAGGAAGGCCAGAAGAACTTTGACTGACTGGAATTCATTCCACGTACACGTACAGG
AACTGGGTTAACAAAAGGGGCTCGAACTACAGGGATCTGATACCTGGCTTCTCTTGGTAT
GATAAGTTGGTTGTTTCCTAAATTCTGGTTTCTTCGTAGTCAGTTTCAGGAACAATGAAA
TGAACATAATACGTTTTCTCTCAGTTTTTTTTGTTAATTCTGACACACGCTTATGGAGGA
ATGGTAGGTGAATCACCATACATAGATAAGTAGACGAAGCCGGCTTCCCCTAATTGATAG
ATGTAATAGTTCCACGAATTAGTAACGGAAGAGAACACCCAGCTAAACCTTAGTTTGCTA
CGTCTTATATCCAAGTTCCGGATCCAGATCCACCAACCGAAAGAAGGCGGTAGACACAAA
ACGACTCAAAGAATTACATAGAAAAGAACCAGGCCACTGGAGTAGAAATTGGAAAGAAAA
GGGCAGTGGGAAAGGATCCAAGAGGAAGTAGGTTTGCGGTGAGCCCCGCCCAGCGGAGAC
GACCAAGGTCTGGTAGCGCCGGTTCTTTGACATGCCCAGGTGATCCCTTCTGACTAAGTG
ACGAAAGCTTGAACTCGAGTGAAATCTTGTCTGAGTTCAGAAAGAAGTGGAACGAGAAAG
CGTACTTTTCATTCCGGAATACTAGTTCCTTGGGCTTGGGGATCTAGTCCCAGTCCCACT
TCCAGCCTGTCTTCTTCTCTTTCCAGGAGATTGAGTTGGAGTTTCATTCGCCAGTTAGAG
TCCTTCTGAAAAGAAGGCAGTTGGAAAGCTGGGGATCCATACAGTTGAATAGATAGACAC
GAAAGCGACAGGATCAATCTTTCATAAAAAGGTCTTTGGATAGGGTAAGTTAGATCTTTT
CCTGCTTATGAGTAAGGGACGGTCTCTTTTCCACCTGTGAATGTGGTGAAGGTCCTAGGA
TACATCTTTTCTTTTCAACAAGCCTTGAAAGCAGTCTTCTCTTTCACTCTGATGTAGCAG
ATAAGCTTAAGAGTCTTGTGAACAAGGAAACTGACAATATCAACTTCCTTACTTACGATA
TAATAAACTCATACACCAGCTCCAGGCTTTAAAGAAGAGAAAAAAGACCTGGCTTCAAGG
GCTTTAGCTTTGAGGAAAGAAAGATCCCAAGCTTATGCTGAATTGAGAGTGGATGTGCCT
TGGTCTTCTGTGAGTTCCAGAGATTTAGATCAAGGTAGTTCAGTTCTACGAGGCTAATTC
CATTCAGTCTTGCTGTGAAATAAGCTCTTGCCAACCTCTGCGGAATATAGTAAGTGTACC
GCGAGTAAAGTAAGGCGGTCAAGCGCACTCAGAAAGATGACTTTTTGAAACGTTGAAGAT
TTAGGCACAATTGTCAAAAAAAAGCAAATGAACTATATTCTTCGATCCATGCTTTTTGTA
ACTTCCATGGGTTTTGCGCATTTTGTCGGATCAGAAGGAGAAGCTATAATGACCACTGGT
AGAAATCTCTAACTTTTTTGGATCTCTTTTTTCCCGTTCGAATCTTTTTTCTCTCTGGGT
AAATAGGCAAGCGACAGGGTAAAAGACATCTTAGGAAACCATTCATTTCCAGCCTGCCTT
TCCTTTCAAGGAATTTATTCTGACCCTGGATTCAAGCAGGGTCAAAGGATGGGGCAGGGG
AGTTTGAAACACAAAGCAATCAGGTATGGTGGCTGTGCACCACCTTGAAGGGCTGAGGCA
ATGAAATGAGTGAATCCCTACGGCTTCTTCATATCCGAGTACGGGAAGAAAGCAGTCAAA
ACAGCTCATAGACAAAAAGTTTCGCCAAAGCCAACCCAACTACCACCCATTCGATTACCG
GGAGTCAGAACATTCGGTCAGGGCCAGCTGGCACAAACAGAAAGAGACAAAGCCCTCACT
CTACTCTGGCAGCCCTTTTCCCAGCGTAGACAGAGGGAGTTGAATCGGGAGAATAGCCGA
GTGTACAGGGTACGGTACGGGTCGAAGAGCGCTCCAATCGAAGGGCGGGCGGTGGGAGAA
ATGAGCAAGCAAAGAGACTCACATGTTGGTTCACCAAGTGAAAGAAGTAATTCTACAGAG
GTACTGGCTAGAGGACGGGTTACTCTACGCCAAGGGCGGGTTCCTATTCGTTCCCAATTT
ATGATATAGAATTCCCGTACCTAAAAGAAAGAGAATAAAAGAGGCTTCAGCTTCTGTTCT
GAAAGGCAGTTTAACCAGTTGAAAGAACACAGGGAGTAGAGCGGCCCTAGGGGAGACCTT
CTGAGGCTCTAAACTAATGCAGGGAAGGACATGACTACGTTAACCAGCCGCAAGGGTGTG
CCGAAATGGCACAGTGAGTGAATGGGTAGTATCCCGAGTCGGAAGGAATCTACTCTAAAG
TGAGTACCCAGGTTCATTCTCAGGTAGTTTTCTGGCAGTTAGTCCAGGAAGAGCGGTTTG
AGATCTCATCCGTAGGTCCATTTGGATGGTACTCTTCATGGCAAACACGAGACTACGGCG
GAAGGGACCAGACACCCTCCTGCTGAAGGATCTTCGCATATAGCCGCGGAGGCCAATCTC
GCTGTCGTGGCTCCGCCAGCCAACCCCCTTCCTTCCTGCTGTGGCACCTGCAAGAATTAC
CAACCAAGAGGTGGCTATGATTAGGCAACAAGTGGGAAAAGAGAATCACGATATGATGCT
GAGGATGATACAACAGGTGGCTACTGTTCTCAGCCCAATGTACGAGACGGTCACGGGTCT
TAAGCCAATTGTCGAGTCAACACTAACTAAAGGCCCATGATAAGTTCATAAGCTTGATGG
AAGGGAGGCCTCAGTCTCATGATAAAGAAAAAGGTATCAAGTTCAATGAGCTTTCCCCTC
AACTCAGGCCCATCCTACAGTATGGGAATGCGCACTTGATCAGGAGGCCTGAGGTCGGTC
AGGGGAGCCAAAGCAAGACTGCTCCAGCTCAGAGCTCCAATTAGAGCAATGCTGGGGCCG
GGGTGGCCGATCCTGCTACCAGTATAGTATAGGAAATGCCCAGGCTGGGGGCATGTTTAC
ACGCACTTGCTTCCGAGTCAAGTAGGAGGAATGCCTGTCGGCCAACAAGGAAGCGAGCAA
GGTGCGGAGTCTCAATCACGTGTACGACGGTCGACGGGCGAAAGGGAACCAGAGCAGCAA
GCATCACAACTAGGGACATTCCCCGCCACAACAGTTCCACAGGCACCATCGGATCTGGAA
ATTACATAGAAGAGAGAGACTGAATCTATAAAAGGTGGGGATGAATGCAATACGGAGAGA
GGTAGAAAGGCAAGCACTGCACGGGGCCTCTCAGATGCCTACACTTCCCCTTAGGGAAAG
GGGGAGAGGATGATTGGTAGGTCCGATTAAAACAAAGCCACATACCTAATAGAACAAGTC
AAGCTAGAAGGAAATTTAGATCGGTCGTGATGCTTTGATTGTCGTCTTTCGAATTAAGGA
GATGAATAGATTCTTCTTTTGAAATTCTTTTGCGCAGCATTAGTCTTTTCTTTTCAGACT
GCTGTTCAAATCTCTTTTCAGCTTCTGCCTAAAGAAAATGGTCAGATCAATCATAGTTAA
AGGAGGAGTTTCACGGGAGAGAGTGGTTGTCAAAGACTCAAACGACTTCAGCAGACTTCC
CGGTCACTAATCACGATCAGTCATTTTGACTCTCACTGCTAAAAATTCTTGGAGAATCTT
CTCCATCTTGTCTAAGTGCTGAGACACGCTCGTCCCCTCTTGCATCTTGCTTGGAAAAAA
CCGTTGCCGAAGAAACTTCATGTTTACCATTGTCACTGACTCATACATTCTCTGTGGAGT
CTCCCAGATTTCTCATGCAGACTTAATGTCTCCCACTGAAACTAGTACCTTATCCTTGAC
CACCATTAGCACAGCTTCGAAGAACCTCTTTTTTTTACTGTCCACAACTATAGATGTGTT
CATTTCTGGCTACAACGGGTACGCTCTCTAGAAGATTTGCTCGGGGCTGTTCACTTTCAC
TTGGTCGCCTGGTGGTATCTTTGAAACCTCTTTGCTTGCGGAGGCAGGAGTGCGTCTGAG
AGAGCGCTTCGCGAAAGAATCGTGTGGCGCGGTGAAAGGTTTCCCGTTGGGGTTTCCGGC
CCCCTGGTCTTCACCTAATTGTGGAAGAGGGGGGGTGCATTGAGTATAAACTCTCTCTCG
CGCCTTTAGCTTGTTCCTGTTCGTCTATTCGGGACGGGGCAGGCAGCCCACATACATACA
TGAAGAGAAGAAGAGAGGAGAGGGGGTTCCCTGAGATTAAGGTGTCAAGGCGGTCGAAGA
AGGCCACAAGTGGAAGCAACCGATGCTTTGGTCATTCAGTTGACTCCGCCAGTCCGTGCT
TGCTGTCATGCTGGCGCAGGGCTTTCGGCCTTACCTACTATTGGATTTGAACCAATGACT
CTCGCCGTATGAAAGCGATACTCTAACCGCTGAGTCAAGTAGGTCAAGCTGAGTCAAGTC
AGAGAAAATAGACCCCTATCAGAGAAAGCGTTATCACTATACGAAATATCGGCCTATTCA
CTCAGCTAGGGAATAAGACTAACCTAATTTCCCTATTCACTGAACCCAAGACTAAGGGCA
AAGAGAACTTCCTTTGCTCCCTTCCTTCAACTTATAGGATGGAACCCGGACTCCTAACTA
AACCCTCTTCCGATTGATTGTCTCGATTTCACGGTTGGCCACCATGCCTACTTCTCTCCA
ATGCCTCCTTCTTAAACCCCTTCGTACTGCAATCCAATCAATCGATCGATCAAGAGGCTA
ATCTCTTTTGTTTGGGCCGGTAGCTAAAAGTCCTCGCCTTCTCTTGAACAAGGGAAGGGC
AGCATAGCATTAGCTTCAATTGAACAAGCTCAACCTTGAAAAAGAAAGGTGGTAGGCCGA
AGAACCGTTGAACGCTTCAACTTGGCCACTGAAGAAGGCGAAGGCTGGGCAAGAGACTAG
GCCAACTTACTGCTTACTGCCATGCCATGGTTTAAGCTTTAGGCTCCATAGACGGAACTT
TTTTTTAGGTATTAGGGAGGGGAGGACACCACTCAGCACCTAAGGTGGGGTTCAATGCCT
AACAAAAACGGCCAAAAGAAAAAAAAAGAGATGTATGGCTGAGGGGAGGAGAGAAAGAAC
GCATGCATGGGGAGTCTGTCGGAGGTTCGATAATCTATGATAGGACATCTAAGGCTAAGG
AAGAATTAAAGGAAGTCCATTACTGAGAGAAGTGGTGATCTCGTCTTGCTTGCTGGGAGA
GAGAAAGCTTCCGGACCACCTTTTCCAGCCAGATAGCGAGCGATCACTCAGCAATGAACA
CTAACTGAAAGCGGCCGGGAAAGAGTAGCCATCCCTTACGGGAATCGAACCCGTGTCTTC
GACATGAAAAGACGATGTCCTAACCACTGGACGAAAGGGACCAAAAAGCCATTCTTCATA
TACCTCAGCTCCGAGAATAGAAGTGGTTCGTTTTGTTTCTATACGCAATTCAAGATTTCG
TTTGTGTTCTGGCGATTTCTGATGTGAATTCGGCGGGTCGTCCCCCCGGTTCCCCCACCA
GAGCCCGCTTACGGCACGCATGACGCATGGTTACAACCTTTGCCTTAGCGTACAGCGAGT
TATATAGAAAGCATGAACCACCTCGAACTCACTCGATCGATGGCTCATGGTTCTACGTAA
TTAGTAGGATCGAGTTTCTACTCCAATCTAAGGTTTTTAGGGTTGTGAACTCAAGAGTAC
CGGTACGAGTTCTTTGAGTAAGGAAGTTTTAGCTTTTACTTATGTCAATGAGTGAGAACA
GTAGTAGTAGATTGAGTTAAAGAGTTTGATCTTCCCCCCAAAAGGGATATAGAGGGGTAA
GGGTCCTTTCTTTTGTTGTTGCACTGAACTAAGTAAGTGTCCTCTTCTCAGAGAGGAGGA
GTTGCCTAAACCTAAAGGATTAGTTCCTCGAGTCTAGTTAACTCGACAGCTTAACACGAA
TAACGCGCGAGCTTTCCTCGACTATAGCGCGAGTAGAGTCTAGCTCGACAAGAGGAACTG
CTTAACTTGACAATAGCTCGACTAGGTCGCTTCGCTTCCAAAAAGAAAAATACCTCCTTT
CTTGTATTAATAGTTTTTTTTTTTTTTTACTTGTACTTGATTGAGTACAGGTAGTAGTAG
TGGAGTTTAAGAGGTCGCTATCTCCCCAGTGAAGGCTCGCTTCGTAGACTTCACGAGCAA
AGAATAGATATGACTTACAATCAGGTGCCCATAAGTTTGCTGTCCTGTCTCTGCCTGTAG
GTAGTAGGTCCCTGCTCTTTCCGATAAGCGGATAAGTTGAGGGGCTTGCTTCCCAAAAGA
AACTTCCCTTGCCTCCTCCTGGCCTTGACACTCTAGTTGTTGTAGCTCTTGTTTACTCCT
TGTTTTCCTTCTTTCTCTTGTTAGGAGTTTAGAGTATGTCTAGAACGAGTGGAACGAAGT
GCTTCCCTTAACTTAAGAAGCCCGAGTCCACGATCTAAAGAGGAGCCGAAGGGAGATGGC
TAATAGATTGACTTGCTTTTTACCTTTCGTATTCGGCGGAAGTCAATGGGAAGACCAGGA
GCAGCAACAGGCACAAGCAACACCAGAAACAGAAATCGGAAGAGTCATATATATATAAGT
AGTCGTAGGAATCGCCAAAGCAAGCGTATTCTATTTCATAACCTCTTGTACCTTTAGACC
CTGGATCTTCTAGTTGAGCAAGAGAGGAGTGAATAAGTGGATGAAGGGAGCGAAGTTACG
AAGCTAGAGACTATAACCTACTTTAGCTCATGGCCTTCTCTTCTTAGCAATAGCCAGTCA
GCAATCAAAGAGTAAGTATATGTAGGGAATAGGAGTAGGAGCGAGTAAGAGACGGGGGAA
TACGAGAGGATAAGGCCGTGGATGAGCAGGAGAAGGCGATTAAGATTGTTAGCCAGAGCC
ATCGCAATATGGATGGCAGGGATCGCTCCTTTATGCTTTAGCCGATAGGGAGCGAGGAGG
TAAAGCATGAAGGAGCTGTTACAGAATAAGGTCTTAAAGAATCCGCTGTAAAAACGGATT
CTCCGCATGCCATGTCTGTGCTTTACTGCCTGACTTGACTCTCAAAAGCTCTTTCTTTGC
AAGTGGCAAGCAAGCTATAGCTATGGTTCTATGGTTAATGACTTAATGCTTGAAAGAATG
GTATTCAGGTTTGGCATGAAGTACACCTGGTTAATTCCTTTATTCAGTAAGCATGGTATA
AGAAGAGTATCAACCACTTATTTTTATGCAAATCACTCTATGAATGTAGAAGAATCAGTG
GTGGTTGTCTAATAGATAGAGCAAGAAAGCTAGGAGCAGCAAGGGCAGTGATTGGCGAAT
CTATAGTTTCTGGTTCCTCTCTTTCTCTAAAGGTTTTGAAAATGCAATCCTACAAGTACA
GTTTCAGCAAGTAAGATTTGGATCCCCAACGACAAGCGAACGGGCATTTTCGGGGACTAG
CCCGCTTCCCATTACTCAAGCAAGAGGGAAATTCCTAGCACATAATTAAGGGAGCCATGG
AAAGGTGACTGAAACACCAGAAACGGCGACTACCCGAGCTAATGATAGAGGCAAGAACAC
TTTCCGGCCAAGTCCCATTAATTGATCATAACGATATCGTGGAAATGCTGCGCGGACCCA
TATATATAGAAACAGAAACAGAATCACCTTGATACTAAACCAGATCGAGCCCGGGATCCT
CTTGAAAATGGGAAGATCTAGGATAGGCGGCCAACCTCCTGGAGAGAGCGATGTGCATGG
ACCAGGTGAGTAGGGATGCAGCTCCGTGGACCGCTCGTCGGGCCTGATAGGTGGTGGTAT
CACACCCTTCTCAAAGGAACCGTACGTGAGACTCTCGCGTCATACGGCTCCGTCCCGGAA
TAAGGACCTCCCCTTTCCTTTCCTTTGACCAACGGGTCCTCGAACCAACCTTCCCGTTTT
CTTGCTCGTTAGCGCTTTCGTTTTCAATAAGTTTAGGCTTGACTAATAGAATAGATAGGG
CTTTTCTCGCTTGTTTAGTATTGCTTTGGCTTCGCCGTCCGTATCTTGCTGGCGCGGAAG
CTGCCGCAACTAAAAGAAAATGAATGAAGGAAGAAGGCATTAGCATTAAAAAGACTACAA
AGGCATTCCGGGCCGACTACAATACAAGTCATGAGCGATAGCGAAGCCAAGCCGGATAGG
CTTTTTTATTAATGTCGAAAGCCCCAAAACTAGCTATCTTATAGCAGACAACTCACGCAA
GCCTACTCAACGAATCTCATAAGTAAACGCCTGTTCGCATCGCAACTAATAGAAAAAAAA
CGACTAGACTAGTAGTGGAGTGCTCCTTGTTGTTCGGATCTTGACCGGGTCCGAGCTTCC
CAAGCTCTATGCTGTTGGGGAACTCTGCAAGGGTCTTACCACCTTCTTGATTGACTATAT
TTGAGTCTTTGGAGTACTTGGGGATTATATTCCGCGCCGAGGATTTGTGCTTGTGGGCTA
GGGTGAATATTGCAGACCAGCGGATCTGGTGGTCGACAATCGTTCGGACTTGGTAAAGGT
TGTCGCGGCACCTGTAGTAGGACAGAGGACTTATCGCGATGCCCGCAGACCAATTTACGA
TGTCTCCGTCGCTGACGTTCGTCAAGCAGGCCACGTGGATTGGCCAGGGTCTTCTTCGGC
TAATGATACCTCGATCCCGAAGCCTTCGGAGTATCTTTTTGATAGGCGCCTCTATCTGTA
TGGGGAATTCGCTGCTGATAGATCCCGCCCAGTGTCCTCCTCCTTCCCCCGCCGCCTTCC
GACCCGCGGGAGTATACAATGACAACTTCCGGACACTCATGCCCGATCGTGCGACTGCCT
CTTGAACGTCCGATGGCGCGTTGCTCCGACCTGAGCTATGCAACAACGAGATCCCCCTTG
ATCCTTGCCAGATGTGCTGGACGGTCCCCCATAATACGCTTACTTGGGGACTTCTTACTC
CAGCTGTTCCAAGAGTCTCCGCTAGTGGAACCCCGTCCAGTAGACTCCCTGTTTCGCTCA
TCCCCTTCGTCAGCTGTTTGATCGGGAGACTATTCCCTAGGTTCCTAAACTTGGAATGGA
TGGCGGAGCGTAGGTGGCAAACAGTTATATGGATACGGTGCTTTACCCGTAGACGCTTCT
CCAGCTCTCGCAAGAATTGTATGGGAGTCGTCCTCGGAGGGACTTCCCGAATGACCGTAC
CGGGGAATTCTACCGTACTCCGTGCAGCTATTGTTGTTGATCCTGCAGAGCCTACCCAAA
GGTTCAGGCCGGATTGTAGGAAGTGGGCGATACGTTTTTGTATTTCTATGAGAAGCTCTA
CGGCACCCACGATTCCCAGTAGTAAGTCGTCGGCATATCGCACGTAACAAATCCTTATGA
AATAATGGTTTTTTTTGAAGGGGGCCAGTTTACGGGCCAGGCCTCTCTCTGACCTGATAA
CTAGTCTCGCCTCCCCGCCCAGCTCTATCAGCAGGCCCTTTCTTTTGCAATACTTAATAA
GGTCTCTCATGGCCCAATTATTATAATAAAAGCATTCTCTACCATAGAATTCGGCCTTCG
GGGTCAACCCGGCGGCTTCTATTAAGAAGGCGGCGCAAAGGAGGCTCGAGGGCTTGTTAA
GGAAGGCGGCAAGGGCCGACGAAGGGGGGAAAACGAAAGGCGTTTTCTGGTCCCCCCTTC
GCCGGGGGGTGCTTGTGGGGGGGGTGTGCCACGACGAAACAAGGGAATGAAAGGCCGCTT
TGCGTTGAATGCTCTTGACCCTGCCCACAATGATGGCTCTGTTGTCTTGGGGAGCGTTGA
AGCTTGCTTCTTCTCCAGAGTTTTCTTGGTCATCAATACGACCTGTCCTTAATAGAACCG
ATCTTATTCTAGGAATTTCGTACTTTTGTCGGATCCTTCCTATCTCCTGATCGAGCTTGT
GTAGGTAGATGTTGCCTGGTAGGGCCGATAGTAGTACACTGTGTGGGACGGAGTAAGGGC
CCTTCTCACCTCCTACGAGTCGTCCGGCGGAAAAGACTTTATGAATGGAGTAAAAGAACT
TGGGATCGTCGATCTCTTCCTTAAAGATTGGGATGAGTCGATGTCGGTCGATGGTGTGAA
AACACTTCCTGATGTCGAATTCCAAAAACCAGCGAGAGGTTCCCCACTCTTCTTTGATCC
GTCTTAGGGCCGAGTAGCGGCCTCGACCCGAGCGGAAGTGCGATGTGTCTGGAAACTCGG
GATCATAAATGGATTCGAGTACCATTCTGATCGCCTCTTTCATGATCTTTTCTATAGGTA
GAACTACTGTAAGCGGTCTAAACTTCGACCCTTCTTTCTTTCTTCATATTGTAAAGGGGA
GCAAAGCCCGTTTTTTGCTCCCTCTATTGATATTGATAGATCAAGGCCCCCCTGCCGTCG
TTTCAGTGACTCATAAGGCTTCCCTCAGCTCAGTTCTTGAGAATGGTCGCCACCTCTCCC
AGGACCGGAATGATTATCCCTGCCCGATGGGTCTACATCCATCCCTGAATGTCGTCGGGT
ACTGTTCACTTCCCCGCCATTCTTGTAACCGTCACCTGTAATCCGCGCAGGTGTGTCCGC
ACCCCCCTGAGTGGACGAGAAAGAAAGGATTTTTCGGAGACTTCGTTCCAGACCCAGGAG
TCAACTTTCCCGTATGAGCATTCGGTACATGTATCAGTCCGTGGAAGAGTGAAAGGGTCA
CCACTACTGAGGATCTCCCCCCTAATCTTAGATAGGTCGTCTGAGGGTTCGCCGCGGTTC
ATTGCTGTGCTTACACACTAGGCTACCCTTCTCCGAAAGCTCCGCGGGACCACCTACCAC
TAGTCTTCGGCCGGAGGGGTTTATTGCACAAAAACGCCGGGACGCAGGCTCCCGAAGAGG
GAAGCCCAACGAATGTCAGATGCAAAGCCCCGCACCTCATTAAGATCATATTGGCATACT
CTCCCAAAAAAAAAAGAGCAGACCCCATTGAAGACGAGAGTGAGGTACAACAAGGCCATT
TCTGTCCACCGCCCTTCTCACGGAGCCGTACGTGGACGTTACCGTTCATACAGCTCCCAG
CCGGCAAGCAGTTAGCCTCCCTCTACAAAGAATGGAAGTATGGATGAATCGACATCCAAA
TAAATAGAGGAATTAGGTTTTTCTTTTCAGCAATAACATGATAAGAGCATCCCTTTCACA
AAAACCTACGGGTCCTCCCCCCTATCCTGCCTGCCACTTCAGCACCTTGTGATCTTTGAG
AAGATCATTACGAGCCCTCTCCTAGAATGTTTTTGTAGATTCCGAAAATTCCACGGTGGA
TCAGGATGAGTATGTCCTGGATTCATTCTCATCCTGGAGCTTCTGCTCTCCTCCGGGGAG
GGGTTTTTATAGATAGAGAGGTGAGTCGAGGGTAGCCCCCCGCTTGACCGATTTCTCGGA
ATCAGAGGAGGAGCTCGACCCAAACAACGGCTAACGAGCCCCTATCAGAGAAAGCCTTGG
TAAAGTAAAGCGCGTTAGCTCTTTTAAGTTAAGGCGCGCATCCTCTTGCTGGGAGAGGGG
CTAATGCCACTCGCCCTAATGAATAAATAAACAGGAGAGGGGTGAAGCTTGCTTACTTGT
TAGAGTAAGGAGTTTAGGCTTTCGAAAGCTCAATCCCTTGCTTGTTGTTTTCGAGCCGGA
GCTCGCTGGGTAGTGAAGTGGTCCGTGAAGGTTAAATCACACTTGTGTTAAGCAAGCCGA
GTAGTCAGACTTAAGATTGAAGCAGCTGTTGGAGAGAAGACACCAGTCAGACCTGCAAGC
ACCGGGTAGTACGCAGCGGCAGTTTTCAATCATACAAAGTGTACTCGTAGTCTGACTTTT
AGCGGTAGTCAGCTGTCCTCGTTCTCCTCTTTTCATTGCCCTATTGAGTTGAGTAAGGGT
CGGTGTTTGCAAAAATGTCGAGCCGACGGGGTCAGGTACCAGTAGTGACAATGGCAAAGG
GGGGGGAGCTGGACACTGCTGAACCGGAAGAGATTGCTCAGGATGAGTGTCTGGGTAACA
AAGCCGAGAAGGGTGTAGTCAAGGTGCGAGTTTAACGAGCGAGGAGAGTGATTTGGCCCA
TAGAAGCGAGGATCTGGAAGAGAGGGTTGATACTGGGTCAACTATGGCAGTGACTGAGGG
GGACTTGTTCTGTGATAAACAAATGACTCCAAACAAGAACCTCAGGGCAGCCAATCCTAA
GAAAAGAGGTGAACCTGAAGCAGTAAGAGTAAGCGTTCAGGTGCTGGTGCTATGACCTTT
TTTCCACCTTTTTCGAATGATTCAGCGCTCTCAGAAAGCGGATCAAAGGCTTCCTATTCA
ACGGATTCGGATTATTCTACTTTAGATGCTTCGGATGCTTCCTCGGCCGCGCAGTACGTA
CTTCTGTTTGGAGAGTCTGTTCCTTACTTAGCTAGGACTTTGAGTGACTAGAGTAGCCCC
TCTGTATCCGAAGGCGCCTTTTTGTTTATGCACCTGAAACGGCTTCCGATTTGACTTACT
TATAGTAAAGTAAAGTGGATCGACCCCGTTCAGTAGAATTCCGAAGAAAGAAGGCTAGGC
TTCTTGAACCAGAGCTAATTCCCTTTCGACAATGTGTTTGAATAGCAAGCAAAAGTACCA
CGACCGAACAATTCAATTCGGTTAACAAACTACTTCTAGAATGAACTACATCCATCAACC
GGCATACCTTTCTTCTCGTAACTACGATCTGTCTTCGGTGTTGATATGATCTTTCTATCA
AGAGAAGATCGGGAATTGCCGCTAGGCTTTTCTTTTAGCTCTCACTCATCCCGGGCGATT
CTGATTCTTATTGGCCACTAAGGAGTAGTTGTGGCTTTTGACCAAGAGAACGAGCTAGAC
AGAAAAGGTACCACCGAAAGAAGGTCGACCTCACCCCCTTTGGTAAACCGAAGCAGAGAA
AGAGGAAGAAGCAAAGCTAGGCCATTCGATTAGGGATGTTCTCACCTGTGCGTACTATCT
TGAAGAAGGAATATAAAAAAGAACCTTATTCTTTTTCGCATCTCCCAAGTTCGAATGCTT
TTTTGCTGTTAAAAGAAATCGAATACCATTCGTGACCCAATTCAAAAACGGAGTGACTGA
AGACCTCCTCCCCCTTTCCCGCCTATCCCTCCCGCAAGAGAGGACTCGTTCTGGCTTTAA
AGAGCCTCTTTTTTAGCAGTCTCGCCCATAAGATAAGAGAAGATTGACCATCTCTTCTTC
CAAGCTTCTTTCTGCTTCTTCTCGGCGTAACGAAAGAACTAGATGAGGAGAGGCCTCCGG
TTTCAAATCCCTACCCTACGCCTTACGAGGGCGCCCTAGCCAGATTCACTCCCAAGGGTC
AATCAAGCCTTTGAAACTAGTTCAAATAGTCGTCACAGTCTTCGTTCCTGCTTTCAACGA
GACTTTCTTAGCTGCATCAGCTTGTAAAACTCTCTCTCCTTCACCAGGAAAGGGAGAGCG
GACAAAGTACCAGACGATTTGGGTTGGGTAAGAAGAGCGTACGATAAGAGTAAGCAGACG
ATGTCGATAGAAGACGATTCGTGGGATCTTCCTCAAAGTCAAAGAAAGAGAAAAATGAGC
TAAGCTAAAGAAGGTATGCCCAGCCCATGAAATTCGATGTCGAATGAGTACGATTTCGAG
CATAAAGAGAGAAGAAAAAGGAACTATTTAGCAAGAATCTAGGTTTAGCAAGATAGCTGC
CAGAAAGACTGAGCTTAGGTGCATAGCGCTTAAATAAGTGGTTGAAGAGTAGCTTTCCAT
CCCGACAATGACTACTTACTTTCCATTTTTGGGATTTCACTTAACTTAAAAGACTGGACT
TCCAGCAGCAATGAGAGCAAAGGCAAGGAATTGATGCGCCAATAATCGAAGAATGGGGCA
AGGCAAATTTCCAGACAATGGCAAGTGCTTGAGAAGGAGCTGTGAAAGAAGGGGCTGCTA
GAGAATAGGGAGCTCTTGAAGAAGAAGGGATTGCGGGGTGAACGGCATTCTGTTGTACTA
CTAACACTAGCTGTACTAGAGTAGTTTAGTAGCGCCTTTTGAATCAAAATCAAATAGGCG
AACCCTTTCCGAATCCGAAAGGCGAACAGCCCGCATTGCAAGCAAATAGATAGCCCCCGC
CCGTTTGAGTCGTTGCGAGCCGGAAAGCGTACCGGCAGTTTGAGTCACGAAAGGGCCGCT
TGCTTAATCTTTATTTTATTATTTATATATACAAATATATATACAAACAAAGAAGAAAAT
CATTTTTTTATCCAATTGTTCATTCCTGGGAAGAGGAAGAAGCAGATAGAGCAAAGGCCT
CCTCTTTCCGTCCACTCTTCCCGAAGTGAGCGAATTGCATGTAGAGATCCGTAGGGGCTT
ATAGTTTAATTGGTTGAAACGTACCGCTCATAACGGTAATATTGTAGGTTCGAGCCCTAC
TAAGCCTACCACCCCCTTCTCTTCACCCGATACAAGAAGGCAGTCGAAGTCCCCTCCACT
CTTCATTTTATGGGAAGACATCGCGTTCCTAGTCGATTTCCCTCATTGCACTGTCCCCTT
AATGCTACGAAGTGAAGCAGGCATAGAGACCAACCAAACCATAGGGTATCTATCCTGTGA
TCTTTCATCAACCCCGGCTCGGTATCGGTAGTCTCAGTCTTTCCCTGCCTGCCCTGGTAT
GAGTTGAGAGTTTAAGAGGGAGTCTTATTCTACTCTAGGCTCACTCCACCCCCTGTCTTG
TCTTATTTCAGGAGGGACTCGATTGTTAAGAAATCCCTGACTCTGTCTTTGGGCTAAAGC
CTATAGTTCTCTCCTCACTAACGGAAGTATCTTAGTAAGTAGCATCAGCTCTTCCGGGGG
GAAAGCCTAAGTAAGGAGTTTTAGCGGGCTATCCACAAGCATTAGTTCTCCCCCTGACCT
GCCTCCCAACCTCAAGATCATCAGCGGACGACGCCTTCTTCCGAAAGTCCTCCCTCTTTG
CTTTGCCCCAGCGAAAGAGACTGAAAAAGATCCGTATCTGATTCCTCGGGTCTTGCTGCG
TCAGCTACCGTAGATAGGAAGAAAGCTTAGTAGTAGGAAGCAAAGAAAAGTATGCCCTAC
ATGTCAACAGGGTGGAAGTTCAAAGCATCGAAGATGAGTACATGGAAGCACCAATGAAGA
AAGTCCAGAGTGCAGATATAACCTTCTCGACAGAAGACATCTTGCTGGACAGGAAGAAGC
ATACATAAGCGGCCTCTTTTTCTCACCGGTGACATCGGCGAAAGAAAGAAGGCTACCGCG
GGTAGAGATCGACCCTGGGGCCTCCATCAACGTGATGCCACTGCGGGCCCTAGCCGATCT
TGGAATGAATTCCTACGAGCCGGCTAAGTCAGACCAAGGTGACTATTCCGGGGTACAATG
CCGACTCGCAAAGAACCATCGGCAAGATTCGTCTCTTGTGTGTGCCAAACATGGGATCTG
AAGACTGAGGTCACTTCTTACGTGATTGACGGTGACACCTCCTAAACTTCCTGCTTGGAT
CCACAGCGTGGTACCTTCCACCCTTCATCAATGCTTCAAATACGTTGATGAGAAGGGAGA
AACTGGGTATTTGCCAACAAGAAGCCCTTTTTTCATTTTAAAGGAGTCTAGGCATACTGT
CTGTACGGATGCGCGTCTTTACAACGACGGCCCAGCCCAGACAGTGATGGATGACGAAAG
CCCGCCAGCGAAAGCCGAAGCACAGGTTCGTAGACCTCTCCGAATCCCAAAGTAGAAAGC
TAAGGGATTTACGGTCAACGCTATCTCAAAGAGCATGACCCCGTTGACGAAATCTCTAAA
CTGGGGCTGGGGGAATTACTTCAACTCTCGGTAAAGATGCCACTTCCTGCATTACAGCAA
CCTTCTCAGGCAGAGGACCCTAATGGAGCGACATTCGTCCTCTCAATGGAAGGTTTTTTT
CCTCATCTTTCACAGGGTAGCCCGGAAGTCTTCTTCTACGCTGGAAAGAATCGTCACCGA
TGGTGAGATAAGAAAGAGAAAGTACAGTCCGATTGCAAAGAAGCGAAGGACATGGGCTAT
GACCTTGAGGAGCCTGTCGGGCTGAAGTGAAGAACGGTCGAGGCAGAAAAGTACCCCTCG
AGCCGCATCTAAGTGAAGAAGAAAGGGAAGCTTGGCTAGCCGGCCAGTACGTACGTCGAT
CTCAGAAAACATAGGCTTGGGCTACCTGCCAACTCCGCTCCCTGCGCCGAAAACTTTGTC
TGACGCCGAAAGTTCTGGAGATCTTTCTTTCAGATCTCTTCCAATTGTCTATAAACTCTG
TCTCCGTCAAACAAAGAGCAAAGAGACGAGAGTAAGTTCAAGAATAGGATGTAGAGCCTG
TGCCCCCTACAGAGGACGAGGTCAAGTAAATGGATCTCGTGTTGACAATCCTCGCCCTGT
ATTCCGAAGTGCAAGCTTCTCCAATGAAAGAGATTTGACAGTACATGGATCTACTCAGAT
AATTCTTTGATGTTTTCGCTTGGAGCTACGCCGAACTGGACTAGACCGAAAGATAAATGA
GTTAGCTCAGGCTCAGGGCGTGAAAGAAAATAGATAAGAAAGGCGATTCCTGATCTGAAG
AGTTTAGTTGCTATAGTGGAATCTGTTGAATTTGGGAAGGCTCACAGGTTTGGTGGTATA
TCCTTACATATATAAGTAGTTTTCCGGCTCCGGTCAAATGGATTTAGGAAAGCTTCCACG
TGACATCCTCAAGTTAGTCTTCTGCTTGAACTGTCTTATCGAAAGCTAAAGGTAGTTAAC
CTAGGGGAAGAATCCGACTAAGCTTTGCCTTGAACTTGGCACCTTACCTTCTAATCCTTT
GCTTGGGAATTCGATTAAATAAAGAGGACTCACTGATAGTGGCACTGGAATGATAGCAAG
CATCCCTTCTTCTCTTTCTTGGTATGAAAGAAGTAGCTAGGACCCATCTCCCTCACAGTC
TCCTTTCGCGGATTCTCTAAGAGCGGCATCCACATGATCAGAAAGTAGTGACGAAGGGTC
AGGTAAAAGTGCTAACATGCAAAGAACGGAAATGCCGACAACCCTCTTTCTATCCCCCGT
CAGTGTAAGAAGAGGAATCAAGTCATGCAGTCTCCAATCCAATCCTTGCTCCCGGAGTAA
GTCCTTGGGGTTGATCTCCAGGTTCTGGTTCTGCCTCATCTTCTAATAGAAGTACCTCTG
TAAGGACTCCATCTCAACATCAATTCGCAGGCTATTTTACTTGAAGATTTTCATTAACGC
CTTACGCAGAAAGAGAGCCCGAGGACCCGTCTATCCCGATCGGGATGATAAGGACTTGTC
CTTACTTGAATTAAGACTTGAATGAAGCGGGCTCAATAAGTCTTGCTCTTCGTGAGCCAT
AGCAACAGGATTTCAGAGAAAGAAAGCATTCGCAGTAAGCCTAGCGGCTTCCTATGATCA
CCGATCAAATAGCATCACGCTCAGGAAAGGATTTCTCCTCAAATCAAGTAAGTCTTCCCT
CCGCTGGAAAGAACGGATCAAGAAGTGGTGGTTCAGTCACTTCGGTAGGGGATTCGCGAT
GCCATCTGTATGGTCTTGCTGTTGATGGTACCTCACAATGGGGGTGCTGCCCAAGCGGAG
CTAACTACAGGTCCGAATGCGATCACCCAGACCTTTCAAATACTTAATCTAATACAAAAA
TCCTGTATACGAAATTTCTTCAGTTGCTTACTCGACCTAAACAAGCCAGACCGAACACCC
GAAAAAGAAGTTCTTTCTCCAGGAAATGGACGAAGAGCGAGGAGGTATTCTTCAGAGAGA
AGAGCCTAGAGAAATTTAACGATAACTGAAGAGGGAATGCGGCTTTACTAGTTTAGAAGA
CTATAGACTTGGAAGGCTTTCCCAGTTCGCCCTAACGCAGTGTCAGGGTCACTACGAGCT
GGACTGGTCGCTCACTTATTCTTTTCTTATCTAGCCTTCCCTTCCAACGATCGGCGTATC
CGCTTCCAGAGGTTATGCTTTATCCAATCCAGTTTGTGAGTCTATTCCCTTTCCTTTGGT
TTCTGATCTCTCTGTCCCTCCCAACCATACCTCCCTTACCTTCTAAGGAAGGGTCACGGT
TAGCCAATCACCTGGCAAAGAAGAGAACTACGTTTGACTTGATACCTAAGGGGGTACGTA
GGCAGCCAAGGAAAAATCCTGGTCCAGTTGTTCCTTTTTGAGGAAACTATTACACTAGAA
TGAAGATAGATTCATCGTTTTTTTTCTTAGTAAGAGTAACCTCAGTTGAGAGTTGATTCG
ATAGTAATTTATTTAAGACTGTCGTCTTTGCTAGTAAGTGAGGCAATCGATCGGAAGGTG
GGTAGATAGCTTTTGTGATTTGAGAGGTTCGTTGTTGATCTACCTCGGACGTACCCATGC
CGCGTGGGGAACCGAGTAACCAAAGTCACGATCAGTCTAAGGTTGAAATCTGGATGGTCT
TTTTGTACTGCCAGACGCGCTGGTTCGAGTCCAGCTCGTGACAAAGGGCTACCCTTTCTC
TTAAGAGAATCTCGATATCCTCACTGAAAAAAATTGGAATTGGAAAGCAGCTTCACATCA
CAAGTGAGGAATGGTTTTTAGCCACCAGTGACCGGCTCAATGATCGTATGCGATCAATAG
AATATGTACGCGCGGGCGAACGAATTAATGCTGCTTCTGCCCGCCCCTGCTTCTAAGCGA
GCGAAGCCCTCGCCTATTCATTGGATTAAGAAAATGGGAGCGGTCAACTCTGTATAACAT
GAGAGAGGGAACACTAGACGGGAGGAAGCGAGTGAAAAGGGGAGAAGGAAGAAATGGCAA
TAAAGCCATCTCCGGTAGTCAATAAAAGCTGATCTACGACAAGCCTTCATCAATAGTTCA
GCAACCAGAGCTACTAGGCTAGTCAAGACCAGGCTAAGTAGTTTATTCAATCCAACTTCA
CAGTAGTGATCATCAAACTGGGGTGGTCACTCTGCCTGCTTCCCATGGGTGTGATCGGCT
ATCTCTTTTAATGGATTTTTGAGTAAAGTCAGGCTTCCCTCAACATCTGCTTCAAAGAGC
TAAACCCCGGTCCTTTTTCTGCCCGATAATGTATAATTTCTATTCTATTCTATTTGGCTC
TATATGGCCTTCTAATGCGTTTTATTGTCCTCATGTGGAGAATCAATCATCTTCCATATG
AAGAAAGAAAGGTGGTTTTCTCAGTAAGAATCTAGCTGTCTGCTCGCTATCTGCGTCTCG
TGTAAGGGCATAAGGATAGAAGTTACTCGAGTGAAAGGAGAGGGATCTGGCTATGAGACT
TCACGAGCGAGCTCTTCTCTATTAGCCGTAGCTGCTAAAGAAACGAAGCAAGTCGAGCGA
AGCGAGGGGAGCTAACGCCTTTACCTTACATAGAAGAGATTAGATGTTAGCACCTTAAGC
TCTCTTTCTTAAAAATCTACTGTACCAGTGAAGTAGCCCATGGGTATGGGATACGAGCGA
TTAAGAGTCTTATTGCTTTCACGTAGTCAATGTAGGTACGTACTTACTCATATAGCTGTA
TGATGCTCTCGGTCTATCCTGGATATGGTAAATTACCATAATTCTTTGATTCTAAGGCTG
ATAATTGGCTTTATTTTATAACGCCCGTTCTCGCCAGAATGTGGCTAATTACGTATGACT
CGTTAAACGCGACTTTCTTAGCCGTCATAGTGTAAGTCTAGTAAGAACTACTACTTCTTT
CTCTGATTCGATAGCCTTTATAGTCAATAAAGAGTGGGAGTACTCACTCATATAGCCAGC
TATGAGTGACTACACGTACCTGCCCTCTCCTGTAAGTCGAGTGGTTTAACTCCTTAACAG
GACAGTGACTGACGTACCTTGTTCTTGATGTCTGACGTCGGTAGCTTCATGCTATGCTCG
AAGAAGGGAAGGGGGATCAGACTAGTATGGCTTGCCCTCAAAGCTTAGAATGCCTCCTTT
CCTATTATCTGCCTGCTTTGCTTAGCTATCCTCTTTCAAAGTAGGCATGAGCGCCTAGCA
GTGCCTGTCTCCCTATCTAGATCAGGCTATCCACGTATCTGATGTCGAGAATGCAAGTCT
TGGTCAATCGGATAGCTGAAAGCTAAGTCATGTTATAATGTATTCCCCTATGACTTGTCC
GCATTCAGGACGGAAAATTAATAGACTATTTTTTTCTATATGTTAATAGATATCAACTAG
GCTGGTATAGTAAGAAGGCTGAGGAACGATAGGATGCTAAAGATCGGATTCTGTTAGCTT
ATCTGCAGTTCCTGATCGAAAACGTGCTACTCCTACGGAGACTGCTGCGGATTCAATACA
ATAGGCTAAATGCCCCCATTCTTAGCGTAAAGGAAAGGCTGTCCTCTAGTTTAACTGAAC
GCCGGCAAATAGAATGGAATTGGCTTAGAATCGAAGGAGGATATTCATCTTTCATGTTTG
ATGTTTTCAAAAGACTATCTATTTGAATCCCCGAGAAGGAAGGTCTCAACACCGGGCTGT
CCTCCCAATCCACAAAACTAGAACTACTGGTGACTGACCTGTCCTACAACTTACTTGCTT
TCGGACTTCCTGGCTGAAGAGCAAAGAGATATCTATTTTACAGTAAAGCTGTAGCTTCAT
CTCATCTTAGAATAGCTATTCCGCTCGCTGGCATATTCGGTAATAATGAATGAAAGAAAA
AGAGGAGGAAAGTGAAAAGGCAATCAGACTGGCTTACAGGCCAACTGCTTCAAAGCCTAG
CTGACTAACATCCCTCACTAGCTTTCAGAAGAGGGAATCCAATCCATAGGTCAAACTACT
TGCAACAACTTCTTCGAAGAGAAAGCTGCTGCCCTTCTATAAAAGAAAAAGGATTGTCTT
ACTTTCTTTCCTACTTGACAGGCCAATTCATCAATTGATACTGAACGAGACTTTTGTCCA
TCTTTTAACTAAGATATCAATTGTACTAAATCCATTCCTTTCGCTGCTGACCATCAGAGT
ATATACTTTGCTTTTTGGATTACTAAAAAACCAAACTGAAAGCATGGATGGCATTGAAGA
GCTAGATCATAGCCGGTATCAGGCAACTCAAAGGCCAACCAAGATCAGATGAATAAGATC
GCTTCCTCTACTTGGAGGGCTGGGTGAAGGCAATGAAGGAAAGCAAAAATAGAACTCGAA
CGAGAGGCGACGGAGGCTGCTTTCTCAATAGGTGACGACAGGGCCAGAACGGAACGGAGG
AGAACGGGATAGATGAATAGAATAGTTCCGCAAAAGCACACTCAAAGACAGGCGAGCCGA
ACCTTCATTAGCTGACTTGGGAATGAAAGAACTGGGCACTGACCTATCCTACTCTTATGA
AGGCGACAGACCAACGTGTCTTTTGAAGCTCATCTTTTTGCGTAAAACGAAGATCATTTA
CGTTCTAAATAAAACTATTTCTTCAATTAAGTCAGAAACGACTCATTCATCAACAACTGA
TTCAGAAAAATAGAGCTCAAAGAGACGGGGGTCCTGTCTTTTATGCATTTGGAATGGTAG
CTTTGGTCCGTACATCGCTGGCATAACCATAAAAAAAGCTTAATATTCAGTTTGCGTGCC
TCGTCTGCCTTAGACGAGTCGTATGCTTTGTTCATTTCGTAGGCATCGAGTGCGTATACC
TAAGAGTACTCATTTATGCCCACTTTGAATGAATAGGAGGGAAGGGCCTATACAGATTCA
TCCTGTAAGGACGCCAGCACCTTTCAGCTTTCCAGTTTACCCAATCAACGCCCTCCTCCA
TCTATTCCCCATCATAGCACTTGGAATGACTTCCACAGACCTCCATAACGGCACTCTTGC
CGAGAAAGCCCTTCCACATCAAAGGAACTTAAGCTTTCACTGACCCCACAGGCCTTTTTT
GCTATAACACGAGAAAAATGCCTTATCGCCAATGATGCTAACCATACCTCACTTGTCTTA
GCTGAGTTAATGGTTCAATTAAATCATACCTGCCCAGACATGTATAAAAAACCAATTACA
CGCCACCGGATGACCTAAAGATCGCGTGGTTACGCCTTAGGAACCGGAGAGGCAGATGAA
TATCTTTCCTTTTTCTTTAGACTTTATAACTCCTGACCCCAAGCTAGGAATTTTCTTGTT
TTCTGATTGCAGTGACTGCCCTTACACAACCGGAAAGACATTGACTCGATCGACAGGCCC
TCGCTACAAGACTGAAACAATTCGAATGATAGAAGAATCGACTGCTGCTCCTGCGCTTAC
TACTTTGAAAAGAGAGCATGGGGCTAGACCAGGAAAAGCATAGACTCGATCTACTTCAAC
AGCAGTCACTTCACCACCTGAAGGAAGATGAGTACTTTTTTCGGGAAATAAGTTTCACTC
AACTCATCCCTTAGTTTGGAGGCTTAGCTTAAGTTAAGCTCTTTGATTGAGGATTGGGTA
AGAGATGGACTGGAAGACTTCGAGCACTTCCGGGTTCCCCTAGGTCTATTAGACCACCAT
CAACTCATAGACCAATAGAAGACTTAGACATTTATTCTTTTTATTTTACGAGGTACAAAG
CAAGAACCAAAAAGCATTGAAGCGAATCAAGCAAGAGAAAACCGGAAAAGGTTCTAGATC
TCCTGGAAAAATAGGAAAACATAGCCTACTTACTTGGCCTACTCAAGAGCCAGACAAAGA
AGAAAAAGCAAGAGGTTTGAGTGAGACAGCAAGAACGTCAGCTCACCCAAGGAAGGACGA
AGGAAGAGCTTTGAAATCCTCATCAAGTGAGACAGAAAGGGCAGCTACTTAAATAAGAAA
AGGAATTGAACCTATGAGTTCGATCCATTAGGTTCTTCGATTTATTCAGGTAATTTAATT
AGTTTGGGAGAAAATAGACTTCCCGCCATAGCTTGCCTCAGGTGGAATGGAATTCTTAAG
TCTTAGACCACCCTTCAAGAACATTGCACGTAGCATCACCACTTCCTACGCATTTCGTCG
GTCAAAAGACCAGGTCCCATTTCCTATTTCCACATCTCCGGTACCTATCTTATGGTCTAA
TTCACCTCGCAACGAAGGGCGCACTTATCTTATCATAATTACAGGATCACCTCGTATTTA
GTACTTCTATGATATCGAAATCCGGGTTAAACTACGGTTCACCCACTTCTGGCTCATCAA
CTGGGGCAGATCACTCATCTTCGGTTTTTATTCTTCCCTATCAACCCACCCTAAAGCATA
GGAAACTACGTCAATCAGAGGTTGTTAGCCCCTGTCCATGATAGGTTGATGGCGGTTCTT
CGCCAGATACCCATGGATGGCACCTTCGAACCGCAGAGAAGTAGTTTACTTGTGAAAACT
TCACTATAGACTGCTTTCTTAGCCAAAAACTCTATCTCTGAGAAGTAGTGCTATGAGGAG
GCTCTTTGCTTCTTTCGTCCCATCGAGGAAATACCCTTTACGCTCCTCTCCCGTTGGTCG
AGTGGCTTTCGCTCCTCAAACTCTTCAAAACAAAAGAAGCCATCCTTGCACCTTATCAAT
CTAATACTGTTGTTTCCTTTAGGAGCTGAAATGCCGACATCTACTATTCCATCAAAGAGC
CTATTCGTCGTAAGCCCTTCTAGTTCATCTACATCAGCTAATATCGAATCGCCTGTTGTG
CCCCGAGAATGGTCTGTTACGGGCTATCATTCGTATCTTAAGGCAGTTCAGTTGATCGAT
CCAGGTCCATTCCGCCTCTCTTCGGGAAGGAGGTCAAGCAGGGCTTCTTTAACCTTGGGG
AGTTCTTCTGAAGCTATGTCCGCTGACGAAGTTGGGGAGCTTGGCCAGTCTCTCTATCGC
CCTGACCTTCGAAAGAGGATCCTCTTTTCTGGCACTAAGTTATCCTTCGCCCGATTCGAC
ATCGGAAGAAGCCCCACTATACTAGATTTAAGCAATTCGGGTGTGGATCCGGCTAGACGC
ACTTCACTTTCTATCGGACGTCCGCGCAAGGAAAGCAGTTATATGTTGTTATCCTATAGA
TTTCCAGTTTTCTGTCATAGCGGACCAGGCTAATTCCCATACAATACATGGAGTGTATTC
CCTTTGTCATCTCTATAAGATACAGAGGTTTTCCACTCTATGTCGATTGTATGGTATTGG
TTATAGGCTTCTTTGTAAACTTAACCACACTAAGATTGATTCAGTCTATCTAATTGGAAG
ACTGCTATTGAATTAGCGCTTTCAAAGGTGTCTTTTCGCGACTCCACTGCTATTGATAAG
TGCAGCTAACCTCTTGTTAGCAGCTTCTCCCGTCCAGGATTCAGCATTCTTGGATTATCT
CTCTTTAAGGCTGGGCAAAAGCATTGGTTGACTTTCTTTCTAAGAGTTGGAAGCGAAGGA
AAGTTCTTCCCGTTCTGCTTGCTCCTTTAGCTCATCAATGCCTTTATGCTGTCTATTTTA
CTTTCCCTTCCATGGCAGGCTTCGACAGAGTAGGAGTATCCAATTGAACAAAAGGTAGCT
CAATAGATAGGGGAAGGGAGTCAAAGGCAAGGGGTGGGGACGCTTCGCTTACACATTCCC
TTCAGGGACAACTAGGCGAATGAAGAGCAATGACTAAACCCGGGCGATTTCCAAGACTTG
GAATGAATGCCAGCAGTCAAGATTTTCTTTCTTCCTGGCTTGGTAAGTAAGTGCTTTTCT
TTGTGGGTGAAGGTTGTTTTGATTGTAGCTGAAGTAGGCAGTCTGCCCTTCTTTCTTTTT
TAAGGATTGGAAGTCGAAGTCGTTATGTTAAACCTTGGAAGTAGTCCAAGTAAATTCCGG
TCGTATCCGGGGCATTGGCTTTTCCCTTAGCCCGTGCACCTCCTTCCGAAGCAAGTAATT
GGATTACTTATTGATTGAAGTTATTCTAGAAAGTTGGTTACTTTCAGAGTCAGAGTTGCT
TTCTCTTCCTCTTTTCAGTCTTTCATTTCTGTGTAAGAGCCCAAAAGGGAATCAATCGTT
AGCATTCCAATCCGTAAAGAATCTCTTTGTCTTATATTCTCTTTCTCGTATTCGAAGTAG
TAGAGCGAGCTTATGTGCTTTTCATTTAAGGGAATGGTCTTTCGCAAAAGAAGTGAGAAT
CTCCTTCCACCTTTGATTTGATGATAATCGTATCATCCTTGCCTTTCCACCTTCGACTCT
CTGCCGGAGAACCACAAACAAGAAAAGAGCTAAGAATGGTGAAGACATTCGCTAGGGAGC
TAACATCTTAGATGGTTCATTCCTCTCTCCCTTACACCCTGAAACTAGGGCTTTAAGAAG
GGCCCCTCCTACTAGCTTCAATCAGCCCCATACTGATGAAAGGGCTATGCATCGAAATGA
GGTATCACATTCTACACACCCATCTATCTATTCTGAACCTAGCTTAAGCTCGTCTATCAA
AAGGGGTTCACTCGGCCAAAGCCCAATGTGACATTGTAAATACTTGAGGGAGTGAGATGC
CCACCCACGCTAACCAACGATCCAATGCGCTTGAGTGGATGAACAGGATCCCTTGTTGGA
AGAGAAAAAGCAGAGAATCTTCCCAGAGTGCCCTATTACAGATTACAGACGGGCGATCAA
GGGAGGAACTAAACTAGCATGAGTGCGACCAGTCAGCGAAGTCCTTTGTTTGAGAAAAGA
ATGAGAGCAAGTCGCTGAAGTCACCGCTTTAAGATCAAGGTCTAAGAAATGTTGATGATC
CTGAATTGACTGGATGCATTCCCGTGCGGTCTTAGACCCCTTGTATCGAGTGAACCCGGA
GAGATGCATTCAATCCAGGCTTGGCCTATCTCAATCCAATCTCGGATTTACGTTAATTAA
TTAAGGTAGCTAGGTAGTTCCTGAGTTAGGAGTTAGAGTTGTAGCGGATAACAGATCTGA
TATCTTATATAGTTCCTCTTTCCTTGCTTCTTAGTTTGTCTAGGAGCAGGAGTAAGAAGT
CATAAGTAGTGGTGAATCCGTGTAGCTGTCAGCTGCTTAAATGGTAGTTGTTTATTCTCA
CCTGGTAGCTGCTTTTAGAGAAGAATCTCTCTTGCTTGGAGCTCTTCTTCGTCCTTCGAC
CTTTTGAATGATGTCTTCTCTTCTGGCTTTGGTGGTCGTGGTATAGCCTTTTTAGAAGAA
AATATCCTCTTCCCCAGGAAAGCTAACTCAATAGGAATTCTCTCTCTCGCCGATGCTATT
GAATCCGCTCTTTTCATTATCAAGGGCAATTTACAAATGTATTAAAGGAAGAGAGTGGTC
TTTCCGGGGCTTAAAAGGCCTGACTCGAATTTCCTTCAGTTGTCACAAGAATAGCTCCAG
TTGAAGAAGCTGCGATTGTTAACGGATGGTGAGGGATTAGAGTATGAAGCTCATAGTGTT
TTTTTGCAATGGAATATGTTGATTATTTGATATTTATTGAATTGCTCTGTTTTAAAGTGC
TGTTATCTGTTTCTTTTCTTTCATGGGTTTTGTGAAAGAATGTCGACTCTGATCTTTACT
ATTTTGCTATTCAAAGCAATCTGCCCAATGAGCTACGGGTATATGAGCTAAGGCCAGTGG
ATTCCTCTCTTTAAATTCCTTAAAAAATAAAAGAAGACAGGATCTTCTACTTATTTTTTA
GATTTATATATGCCAACTGCAACTGATTCCACTTGAGCAAGAGCAGCTTGCCCAATAACA
AGAAAGAGATATGCGAAATCAACCAAGACAGGCAAACGGATTGTATTGTTTCATGGAGAG
GGGACGTTAGTCCCTATTTATTCCCTATGGATTCTTAAGGGTGTTTAGGTTTTTTCAGTT
CTGTCACTCTCTTTTCCCTTTTCTAAGCTATATCAACATAGCCAACTATAAAACGAATGC
GCTTGTCAATTAATTCTTGGTGTAATACGTAAATGATTGGTGTCAGAATTTTTCACTGAT
CAGTCTCATCCGTGTAAGAATTCGGAATTCCTCTTCCAACTCGTCCCGGAATGGGCGTTA
TGGCAAAGAACAAGAAGAAAACAAAAGGAGGAATTTGTCCAATAGTAACAAATGGTGCCT
CCACAGGTTGACATCCGATCCAACCTAGTAGTAAGCGATCCGCCAAAAGCAACCAAAATA
TTCCTTGGTGAATAGGGCGAAAACTTGAACTACGCACGTACATACTTTTAAAAAAAGGTA
AAGCCAACAGACATATAAAAACTGGTGCTATTGCGGCTACACCTCCCGATTTGTCAGGTA
TACTACGAAGAATGGCATGGATCGGTAGGAAATACCATTCCGGCACAATATGAGGCGGGG
TGGGCATCGGATTAGCAGGTATATAATTGTCGGGATGGCCCAAAACATTAGGAGCATAAA
AAATCCAAATGGAAAAAAAGATAGCAAAAGCTACCCAACCTACTAGATCCTTTACATAAA
AATAAGGGTAAAAAGAAATTTGATCCATCTCTGAATGTACACCCAATGGATTATTTGATC
CATATTGATGCAATGCGGCCAGATGAAGAAGACTGGCGCCTACTAAAAGAAAGGGGAGTA
AATGATGAAGACTAAAAAAACGATTTAAGGTGGCATTGTCCACGGAGAAACCACCCCAAA
GCCAAGTCACTATGGTATCTCCTACTACAGGTATGGCGCTAGCTAAGCTTGTAATTACTG
TAGCTCCCCAAAAGCTCATCTGACCCCAAGGTAGTACGTATCCTGTAAAAGCTGTCACAA
TCATTAATAGGAAGATTACAACTCCGAGACACCGAACAAATTCCCTAGGACTGCTATAAC
TCGCATGATATAGACCACGAAAAATATGAAGGTGAACCACAATGAGAAACATACTTGCCC
CATTAGCATGCATATAACGGAGCAACCAGCCCCCTTCAACATCTCTCATAACGTGTTCTA
CGCTGTTGAAAGCTAGATCCACATGAGGTGTGTAATGCATAGCTAAAAAAACGCCAGTCA
CTATCTGAATGACTAAACAAATACCAGCTAACGAACCGAAGCCCCACCAATAACTAAGAT
TGCTCGGGGTTGGATAATCTATCAAATGTTGATTAAGTGTGGAGGATATAGGTTCTTTAA
GAAGAGAGAATCGTTGGTTCCTTATAGTCATTTTTTTTCTTTTTCCTATCGTGACAACTC
TGGTTCCCCCACCTTTTTTTCGTTCTGGGGCCCTACTTAAAAAAAAGAATCCATTATTGT
AAGTAAGCCCCCCTTTTGCCTTGAAATAATTTGGTTTCGCTGCGCCCTGAATCAATCAAA
AAGCTTCTTTTTTTTTAATTCATCCCATTTTATTTGGGCGAGAGGGAGGCTGTGAGTCAC
CTGGGCTATGGATTTGTCGGTTGGTTGATTCTCGAAATCACCTCTTGAGAAAAAAAAGGC
CCTCGGGTCCCGACCCAAAAATGAATAGGAAGCGGGGCGGGCGAGGGTCTTTCATTAAAG
GGGGGAAAAGAGGGGTGGGGCTTTGTTCTGGGGGTGGGGCCGCCTTGCGCAGCTTTAGAA
AGGAGAGATTTTCAGAAAGTCACTCTCTCCAACCTTTTCTATCTATCCTTAGAAGTTGGG
CGAGATAAAGTAAATATGATATTTATTTGCGTTGGTTTTTCCAACGAAACTAAGCACTTT
TTTTTCTTTATCATTCGGAAGGCTCAGTCCCACACTCTGACTTCCATGATGGGAACAACC
TCCGCACTCCGGCGCTCCAATGAACAACAGTTCTCCGCCTGACTTTATTTAGAATAGTGG
TCGATCCCTCGGGAGTTACATTCGTAACTTAATGTTATGTTCACGTTCACGCGGTGATAT
TATATCCAAGAGTACTACCCTGTACGTAGTCTATGTCTGGGGAGCATACTTGACAGGAGA
TAGACACAGGCGGTAGATAGGTCCCCCACTTCGATTCCAGCCCCGTTAGCATAGCATCTC
CGATCCGAGATAAGGGATTACTCCGTTAGGTCTTTTCGGTCCGGAGCCGGCCGGTAATGG
ACCTACTTACCTTGCTTGTGGACCAGCTGCAGAGCTAACCCTTGTTCTATTGGTTTGGCG
GTTGCTACCAAGACGATTTCTTTATGCCCATCAAAGGACCTCGAGATGCTAATCCACGAA
AAACGATACGAGAAATTCGAAAGAACTCATATACGGAACGAGGGCGACCCGTGGAAATAC
ATCGGTTTCTTACTCGTGCAAAGGAACTATTTCTTGGCAACTTGGACAACTTATAACGAA
GTTTGTCCCGCATATCACTAGGAAGATCGGAATCTTTACAAAAGGCTTTATAAAGCTTTC
GTCTCAATTCATATTTAGCCGCGAGCAATCTGCGTTTGTGATCTCGTATATTTCGCTTCT
CCGACATCTCTTTCTTACTGAGTTTCTCCCTCATCTTTTTGCAAAAAGCCGCTCCACGGT
GGTAATGAATTAATGAACTGAATACGTTTCCAATACGAGCCATGGAAAGGTGACTGAAAC
ACCAGAAACGGCGACTACCCGAGCTAATGATAGAGGCAAGAACACTTTCCGGCCAAGTCC
CATTATTTGAATGGGGGCTCCTTTAAGACGGGAGCAGAAGTAGATCCTTCCCCCGCTTCT
TGAAGGAATTGGTCTTGGGCCTGGAGTTGTAGCTGTAGGGAATTCATAACCCCTTCAAGG
GCCTGCCTCCGAGCTGCAAGCCGGGCCTCCCTTTGGTCAAACGGTTCTATCAGGGAGTTC
AGCTCCGCCCGGAGTCGCGCCTCTTCTTGGCTACGAACCCGATCTATTTCTCGGGCTTGC
TCCAAACGGCGGTCCATCTCTTCAAGAACCGTCTTGAGGCGCTGGAACCGTTCTTGTCTG
GCCTCCAGACCTTCGGTGGGGGATTCAGCCAAGTGGCGAATCTCCCTCTCCACTTGATCG
AGCTCCGCGACAAGGTCGGAGAGCTCGGCCCTGGAGCCAGGGGGTAGGTTGAGATCCAAA
TCTACCCGCGAAGAACCCTCCCCGCTTCCATCCGCTGGAGCCATCATAAGGTCGGAGAGC
TCTTCCCTGGAGCCAGGGGGTAGGTTGAGATCCAAATCTACCCGCGAAGAACCCTCCCCG
CTTCCACCCGCTGGAGCCATCATACTGATAGTGTTGAATTCTGCAGCTGCCGCTGCAGAA
AGCAAAGCCAAAGCCGTGAGAGTGAGACCTTCCCACCCCATCAGCCGGCTCAAAAGTAAG
GGGAGGGCTTTCTGTATGAAGGCACTTAGTATTATCTCGCCAAAAAAATCCCAGAATACT
AAAGTACATAAAAGAACGGGCGAAAGACAAAGGAAACGAATTAGTAAGTGCCTAAACGTG
AGCAATCTGCGTTTGTGATCTCGTATATTTCGCTTCTCCGACATCTCTTTCTTACTGAGT
TTCTCCCTCATCTTTTTGCAAAAAGCCGCTCCACGGTGGTAAAGTCTCATCTTGTGTGTT
GGCCGAAGTGACAATAGTCACATTGAACCCTCGAATATGTTCGAAGATCTCGAAATGATC
TTCCAGTTCCGGGGAGAATTCGCAAAACTCCGTTTCCATCGAGAATTGAATGGAGTTTTC
CCGTATTTCGACCGGAGAATCTAACAGAGACATTACTGTCGAGATTCTGACCGAAAAATT
AGACATTCCATGCCCTCGGAGAGTGCTTTGTCGTGCTAGGTCACTGACATATCCTTTGTC
TTTATTTGACCCCAAGAATGGATTGGATCGAAACGACTTTCCTGTCGAACCCCTTTGTGT
CTGTATGAATTTCTGACCGCGCGGAATCTCCATAGCCAATTTTCCATTTTTTATTATGAA
ATCATAGGGTGCCTTTGGTACTACTCTTATTTCACACGATCCAGGAACTTCCATAACGTT
GGCGTGATTCAGTTTGAGCAACGGATCCTGACGTGATACATCTTCGTAATGAAAATGGAG
TGGAAACATAGTGATGAGAAATCCAAATTCCCTCCATAACAGAAAGAGATTCCTGCACGG
AGTAGTGAATAACGAAAGTGAGATGTGCTTGGTTGTTGACCAACAGAAAGGATGCATGGG
ACTAGCGGGCATTGAACCCAACGGAGTGACTTTCGAATCCCTTAACACTACAGCTAAGGG
AAAAAGAAGAATTGCATGTGTTAAGCAAAGCACGCACAATTGAACAAAAGAAGATCAAAC
TCCTCAATAGTCAGATAGGATCGTAGGCGTACGGTGACCGGCTTCGCGAGACCATTTCGG
CCTACACAGGGCGTTGCTCTATTGGGCGTAGCTTATTCGATCCAAGCAAACTACTCGAAA
AAACGAGAAGAAAGATCGACTCTTTTATCTAAGCAATTTCTTTCTTTAACTTTAAACAGA
CAGACGGATACGTAGTGGAATAAGGTGCTGCCACTATAGGTTCGAGTAAGCTGACTGGTC
TAACCTCAGATTATAGGTCAATAAGTGAGACAGAGGTTACTGGGGAAAGGCGAGAAAGTA
AGTCCATCAAAATCAGTCCATTTACTTCGTAACCTTTACTTGGAATACTAAACCCGCGCC
TTACCTAGGGCTGCAAGTAAGGACTTCACATCCGGATTGGACGCAAACAAGCGCACCAGC
TATTTATATAAATTCCCCCTAAATGATCATAGGCCGGTCAGTTCAAAGCTCTAGATAAAA
ACCTCCATATCTTACCACCGCTTTACTCTTTGAGTTGATAGCCAAAGAGATATTCTAAAT
AATTAAGGGAGGGGGACCCACAACGAAGGAAGGGGGATACTACTAATGCTTGCTTCAATC
GCTTTCTTTATCTTGTGGTCGACTGCAATTGAAAGATTCGTTCCTGTTTTAGGATTGGGG
CGGTGTCCGCCCACTAATGTAAAGATTGGTCGGGGGAGAGGTTTTTTCGACAAAAGATAA
TTTCTTTTTGATTGAGTTCCAGGCTTAAGAGCCGAATTAGCCATTGGGATTGGTGTACAG
ACAAGACTGATTGAGATTTGTAATTAGCTGCAATAAAAGAATACGCTCTTTCGACAGAGA
AGTGAACGACTCCGATCTGCAGATAAGAATAAGGATAACCTTGAAAGGAGTCTTCTTAGC
TTGAAAGAGGCCTTGAAGGAGTGAAAGAGAGAAGATGGAGTAGCCGGGTGAATATCCTTT
GCTATTGAATTTGAAGAAGCTGTGGCTTTATCTTTCAATAAGATCTTGGACTGGGATACT
AAGCAAGAGAGCCAAAGGGGCGAAACGAGATATAGATGACTGGATCAGTCTGGCTACAAG
ACCTTGAAAAGGGAATAAGCCCTGGGACTTCTTTTTTAGTTAGAGCTTTCAATTTATTGG
TCAGTCATAGCTGCAGCTATAGCCGATAGACTAGGTCTATAGGGCATGCCCTTGAGATGT
AGAAGGACTGGTCTTTTCCTATTTTCGGAAGGTAGAAGGCGCTGCCCTATACGTGCCTGC
TCGCTTGAGCGACTCTCAGTCATTGTAAATAGATAGAAAGAGCACGAAAGTCTACTGTCT
TACTGGATCTGCTCAATGGAAATGGAATTGAAATCCTCTTAGTCCGATTCCTTACGAAGA
AAGTCTGACTCTATCTGCTCAATAGCGAAGGGATTGGGGCAAAAAGTTCCTTATAAAAGG
GATATGCCTTTGGAATTGCAATTGGATGCTTCCTCCCTCACATCTGATTCTATAGCAAGG
CTTATTCACGCGGAAACGATAGATGATTTTATGCCATCCTCATTCCCATCCTTGCCAGCT
TTCCCTTCCCTTAGTGGATTCTAAACCTTGCGTCTTGCTACTGGTTCTGTAGCACTAAGA
TTAGCAGGGGATTCAATAGCAATAGCAGCTCCTTCTGTGCATCTTCCTTATTTAGCTGCG
GGAACGAGTGCTGTGCTTACCCCGACCGATACCACCATTCATTACCGTGAACCAGCCCCT
CTTATAGGCAGGTCTTTCTTTAGAACGGATTCATTCCAAAACAGAAAACCTAATTTAGAA
TCAGAATCGCGCTTGGAGCCTATCGCTAGAACGAACAACACACCTGCGACCAGACTTGCT
ACGCTAGTAGGGCTTGTGGGCAAAGCAAGAGATCTGATTTTATCCTTAAGGATAGGGAAG
TCTACCTCACCCTCGGGGGGAGATATCGGAAGAAAGTACCCTGCCGCTGGATTCCTGGAT
TGATCTTGTCTTATGAATAGATAGGAAGAGAATCTGATCAATCTAGGCAATCTTGTCCGA
AAGAATCACAAAGTCCCGTAACCCGCCTAAGCGTGTGAGTCATAGACTTTGTACACCTTC
GCTCGTCACTTCACTTACTGAACTTACCGAAACTCGCTACCGTAAGATCACAGAAAGACG
TATTCACCTTAAAGTCTAGGCCTACCTTCTATCTATAGGCTCAAGGGACGGTATGAGTTC
TCTGCGATTAGACTCTGAACTCTTATGGCCTGAACAAGATCACATCCAAAACATCCATCA
AGGAAAGGGGGGAAAAGCCATTGCCAAGGGTGGTGATGGAAAGCCAAACGATGGTAGGCC
GGATTACGAGGAGAAGAAGAAAGCATATGTGCCCAGAGGTGGGTGCTAAAGAAAGAAATA
TGCAAGGGGCCACATGAGGGAATGCCCCAAGCTTGGGTCCTTGAATGCCATGGAAGAGAG
GCAGGAAGCCCAAGCTAGTCAAGATCAAGCTGCTGCAGTGGCCAAGATCTGTTAGCTGCA
ACTTACAGAATGACTCGTATGGAATTTAGTTTGGCCACAGGAGCAAATGTCTCGAAATAA
TCGATGCCATAGGTTTGTGTGAAACCTTTTCGCCACAAGACGATCCCTATGAGAGCTCCT
CTTTTGGCAAAGAAGGGGAAGTTCACCTTGATAGCTATAATGGACAGGGGGCATGGCGGC
CGTGGTCCTTTTCTCTTACGGAGGATGATGATGAGGATTTACTCACTGATGAAGACGCCA
TGAGTCAAGATGAGGAAGAGGTTTTTAGTTCGAGTTGGAGTGGAAGCAGTGAAGGAGGCG
AGTTCCCTTTAATTGCACGAGATAAGGAAAACGGGATATCAAGCGGGAAGGCAGTGACGG
TGAGGGAAAGGCAAGTAGTCAGAAGCAGGAAGCATAGGAAGCAGCAGCAATAGCAAGTCA
CTTTGGAACGACCCGGGAAGGGTGAGGATATGACCGGGTTTAAGACTAGAAAAGCTAGGA
AAGCTGCCCTTACACGGAAAGGAAGACAAGAACCGGATTTCTTACCTCTTAGTATCAGGA
CTTCGAATTTGCTTCTTTGACACCAAAGAAAGAAAAGCTCAAAGCACTCTTGGCAAGGTA
AGAAAAAGCCAGGTTAGAAAAATGCCCTATACATAAATGTCGTTCTATAGGGAAAAGTGC
CTTGCTTAAGCCACAGGGCTCGATCGGGCTCAAATACCAGATATCAAGATCCAAGGCATA
CCTGACTCCCGAAGGGAAGGAAAAAGAATGCCCTCTTTGGCTCTTTGATAGAAGGAGCTA
TTAGGGGAATATCCGCTCTTTTAGTCCACTCTTTGAGACATCTATTAGACCGTGGGGCAT
GAACACGAAGAGGAGACTTTTCTTTCCTATCATTAGCGCAGTGAAAGGAAAATATGGTAC
TTCTATAGCTTTCACGTGGCGAGAGGGAGAAAGAAATAGCAAGTACCACTCTTTCTCTTT
GAACGCGAAGTTCGAAGGGGAGATTGATTTGAACCTAAATCCTTTTTTCGCCCATGTGTC
TATGAAGAGGTTAAGCTAAGCAACTTCTTTCGCCTTTAGCTTGACAGTAGGAATGTGATC
TTTGCCTTTAAGCTTTGAGCAAGACACCTTGGCAGTCTAATCTATAGAACCGGATAGGCC
AATTAGTGAGTGTGGTTCAATAGCATTTTCTCTTGTTTCATCAGTTGCCATTGGTCCTGT
CGTATAAAAGGCATGGCCTTGTGTAAAGGAAGAAAACGGCGCTATCGAATCCGTTAATCC
GCATTAGCGCAAATCCGATCTTTTCGGGGTTGAAGGAGTAAGCGCAGCTATTCCGCATCT
GGCTTGACTGCTGGAAAAGCTTGACCCTCTTCTTTTCTTGTTCACTCCACCATCTGTGGA
AATTTTAACAAGGATCATTTGGGCAAGATTAGGTCTCCTTTTCCTGCTCAAACGTTCGAG
TTAGCCGCTTTCCGACACCTGGTCGAGTTTGTGAACTCTAGAGGTGAACAATGGAATCAG
GGCACTCTTTGGCCTGAAAGGACAAGGTTTGCCTTTGATCCCAAGAAGAAGCTTTTCTCC
GGCATTGACCTTGATTATTTTGAAGGTCATGTCGGTCCGTAGGGTGGGGAAGGCAACTGG
TAATACGCTAATATAGTACATAAAGCCTGAAAGACCCTATACTTGTACAGGGCTAGAGAC
TAGAGGCTCCCCAGGTAATCAATCTATGTTAAACCTCCCAGGTAAGGGAGAAGAACTAAG
ACTGGCATTGGCTGAAATGGAGCTTGCCCCAGGTACGAAATGCCTGCAAGGGAAGGACAT
CGGTCTGTCCCCGACTCCTCTGAGACTTAGACGGATAGACTCGTTAGACACGCTATTAAT
GGTATAAAAGGTGGGCCCCTAGACTGTTAGCTCGCCTGCGCCCAGTACTCTTTCACTTTA
TGGCTAGCCTTAGAAGGAGCTTTTGAGCTAAAATCCTTATTTGACTAAGCTTGATCACTG
GCTTGAAAACATTAGCTTGATTGAACTGCTTTTGACGTACTTGCAGGATATAGTGAAACT
GCCTCTCCTCCTGCTTCTATCGCTTCTATCAAAGCTGCTCTATTTGAATCCCCTTTCAAG
TAAGTGGGAAGCCTTCGTTAGTGCTTATGACTGACCTGGCACGGGCTGGCAGAGAGCTAA
CAATGGATGTAAGATAAATGCAAAGAGATGGAATGGAAAGGCTGACCACTATAGAATGGA
ACTCCCGAGGCTGGCGTGCTTTAAGACTCAAACTCTATGGCTAGCAGAAAAGAGGTAAGG
AGACTGCCCTCTTAAGAGTTCGCTGGCTTCTTTTCTTTCTTCTTCCTGCGGGAGATAAAA
GAGCTTTTCCAATTTGAACACTTGAAATAGTGCTTCCTCCGCCCCTTACTGATGGATTGA
CTTTGCCCACTGAAAGGGATTCAAAGTCAAAGGCTGGAAAACTGGAATTGGATGATATGC
CAAAATAGCACAGGAGGAAATATTCTAGTGAAAGCGAAGCACTAACCTATGCGTCTACAT
CTCTTTGAAAGACTCGGCTGTAAGACTGCTTGAAGGGCTTGAAAAAAAGTCCAATTCAAC
AGGCGTGTAACTGGTTGAGCAAAGGACTGCAACTCAATCGATGGCTGGAAACTAGGAATG
ATCATATGAGAGTCTTACCCTTACTGGCACTACTCCTCCCAAAAGGGGACTAGGCGGGCT
ATAAGGTACATAACTAGAAGATAGAGGCAGGCTGGCAGGAAACTCAACTGAACTTCCTTA
ATCCCGGCTTCGCTAAAAGCACCTCACGGTCCTATGCCTCGAAGCTTCCTTTCTTAACTG
GACGAATAGGAGAGTCAGAAGGGCTTGGCTGATGGACTAGTTAGAGTTTTTGGACGAAAG
AGTGAAAATCAATCGAATCAAAGACTTGTTGCCTAGGAGTTTCAAGCTTAGCTCGTCTTT
CCTGCTATGATTCCAAACATAGTAACTATTTAAGTTAAGCTCTTTCATTCCGTTAAATAG
TTTCTGCCGTTGCAGGTCCTTTCTTTATTCATGCTAAATCTGAACCGATTTTCAAGTCTT
CTTAGTCTGCATCCATTCCTTCATCCCTTAAGTACGAAGGGATAGCTATTCAAAGCAAAG
AGAAAGTGGTGAGAAGATCGGGATTTTATGCTTTCTTAGCCTAGTCTGTTAACGGAGGAG
AAAGGTCAATCTCGCCCTTCGGGCAACACCAAGGCAAGATCGATTCAAGTCAAGTACAAG
CCAAAGCCCAATTGCAGCTACGCCTTTTCAGAAAGCTCTTCTTCCAAGCCTTACATGCAC
TAAGTTACTGACACTTACGGAATATCCAATCTTACACTGTGCACTGACTATAGTCAACTT
CTATTCGCATTGACCGTAGAAAGTTCCTTCCTATCCTATTGCACTGACCAAAGTAGGTCG
AGTTTACCTTCCAATGCATTCTTTTCGATCTTGTATTAAGTATACTGAACACCAACCCAA
TCTCAATGAAGACAGGGAACGCAACTAAACGAACTCGGGTAGCCTTTTAGCATAGCTTTC
ATCAGAACTAGGCAACTTTCTTTTCTTCTCTTATGAAATTCAAGATCTCCCCTTGAGAAC
GCACAAAACAGTTACAAAATCATACCCTTTGGATGTTACGTTACATATCTGATACCCTTT
TGTCCCTCACGGAACACTGGCTATATCATCTAGCCCCATGTCAACCAATCCAACTCCTCC
TGCCGCTATGCATCCTATTGGGACGCTTCGACTTTTTGTTCTGCCAAGGTCTAATCGTTC
TGACGTAGTCTAAGTCTTCTAGGGGAATGCCGACTGCCGAAGTTGAAGCTGAAACCAATG
ATGTTAACCGGCGATGCTGATTCCGAAGCCGTGGCAAAAAATCTTTCCCCTGTAGAAAGA
AGTGTCTCCGAACAATCTCTGATGAGCTGACCCTATCTGAGGCTGTCGACTTAACTGCGC
CGAATCTGGAGGTTTGCTTTGATCCGAGTCTTCCATGGCCTGATCGTGCTCATATTGATC
GGGAGGAAAAAACCTGCCCCAAAGGCTATGCTCCGCAAAAGCGGTGCCCCTTAAATGTGC
TCTCATCAGATAGAATGAAAGTTGTTAGAGTAAGAGTATAGGTAAGCCCGGGGAGCTATG
GGGGTCGGAGTGGTCTCTCTAGTCATACCAAGTAGCTATATTAGGTTCATTTCCTTCTCG
ATTCAATCTTTAATTTCGTTTGATTTTAGGTAGAAAGCCTATGTCATGGCAGTCAAATCT
CTCTTTTTGAACAGAGCTTTAAGCCTTTAGCACATCAATAGATATTGCAGTAAAATCATC
TGATTTGAGCCCACTTCCATACTGATTGGAATAGCCAAAAATGCACCTTTCCCCACTATC
ACTTTCTAGAATTCTTTCTGATACATGCTCCGAGAGGGTTAGCCCCGGCTATCAAGATGA
GCTAAATGGTCACACCAGTGTACTATGCCAAAAGGTAATTTTAAAGATCTCGGGATTGCT
TCAATGGCAGAAGCCAGAAGAGTGAATTCAGCGATTGCTTTTTGACATGGTAATTGGAAT
CTTCCCTCAACCAAGGAGGGATGGGTAGGCTCAACTCGATATGGCTAGAAAACCCTTAGG
GCCACTTCTCATTATACCTTTGGACACCCATCTACGGAGCTTTTTTTGTAGTGCTAGTTC
AGAGGCTTGGGGCCCGACCCCTGCGGCTGGATTGAATCCTTTTCGAACTACGAATGACTT
GATCCTGTCCAAGCCACTAGGAAGCGGAGGCAAGCTCGATCGAATAGAGCCCCAGTCTCC
ATTTTTCTTACATAGCAAACGAAGATAAATCGTAAAGCATACAAAAAAAGGGATCCACTA
ATCCCTGTCATCCCAAGCACCCTATGCCGCCCAACGATAGCCCATCCGGTACCCAGGACG
GGTTGGGAAACGCATTCCATTACGGGGGAATGGTCCCGGCTGGTACGTCCGGAGCGTCCA
GCTCCAAAAAGAATTTTGAGGAGACCATTTGGGACGCCTTAGAGCAACCCCTAATATCTG
ACGAGCAGAGACTAACCGAAATAAAGGGAAAACTTAATCTGTATTTCGACCTGAAGGATT
CTTGAGCTCTACTACTAATAGAGCTGAGGCTAAGGAGAAAGCAGAAAGCAGAGCTAGCTA
AAGAAAGACAAGAGCGAATATCCCTGCTAGCGAAAAAGAGCCAATATCCATCTCTTCAGC
GCGAGTTGTTGGTCGGATCGTGGAACTCCCCCCATTATAAATTACCTTTTTCCTTTATCA
TGGTTGGGGAGGATGTTAGGTAAAGAGTCAGAGCAGCTATGCAAGCACACACATGGGCAC
TAGTCAACGCCCTTGGTTTGGTAAAGCCCTAAAGGCGGAAGGGGCCCTTGCTTTGTTTGG
TTCTTAAATGGTGGGTCGATCAGTCTACTCGCCCATGAGATGGATGCTCCTTTCACAGTA
TCCTGTGAGTCTCTAATTCAAAGCTAACCGAAGCGTGACTTTCAAGAGCATTCCTAAAAC
GAACCAGCCGCGAAGATAAAGAAAAGAAAGGGTCGCAGGTCTTAGAAGCAAGGCTATTGG
TTCAACTCTCGGGGTTTAAGCGGAAATTCCCAGCTTTATTAACCTTTTCCGGGGCTTTCG
TCAATCACTTTGGAGATGGCGTTGAAGGCTAAACGTAAATGGCAGCACTGGATTACCTAT
TCTAAGGTCAGTGAGCCGAGGATAAGCTGGATTGGATGGAAGCAATCAATATGAAAGATT
TTTAAGGCTATGGAGCCGGGCTAAGCAGCTAGGAGGTTTGTTTGCGGTAAACACGGTTCA
GAATCCGATCCGATGAGTAGTCGGGATTCGGTTGGTGTGAAGTTTTCGAAGGATAAGTAT
CCTAGATCTAATGATGAAGGGCTTTGATTTGACTATTCCGGTGGTCTTTTCTTTTTCTCT
CTATGTGTCTCTACCTTAGCGCCGCGCCCCTGTACTGTCTTTATAGTGAATCTGTGCTTA
CTTTACTGGGAATCCTAGGATTTGAATCTTGCATTTTCCCCGTAAAATTGGATGAAACCC
GAAATCCCCTCGGATAAGTCAATTCAAATCTTGCCACTGTTCTTTTTCCTGGGATTTTTT
GCATCAACCCAGGCGACCAAGGTACTACGTGCTCGACCCCCCTTACCTCTGGGGTAGTCT
TAGTTTTTGCTGCGAACGACTCTGCAGCGATTTCATCCGCATACGGCTTGCCCCTGCTTC
AGTCTGGTTCAAATGCTTTCCGTGGTTAAGCTTGTCGATAAGCGAGGGCTTAGAATCATC
TTCTTTTGTGTTGTGCCAACCTTCTGCTAGAAGGAAAGAGTCGTAGTCTTAGGCGCTTTT
AAGCCCTAGCCTTTTAGTCATATTCAACCATTTCTGGAAAGATAGCCAGGGGAATCAACA
CCTAGTTCTTTCGTACCCAGGCAGCACGGGATGAGACTTTACAGACGACCTTCTGCCCTT
TTTTTTTCTTTTTCTTTTTTATTTATATATATCCGATTTGAGATTCAATCTGGGACCTTA
AAGAAAGAGCAGGATTCGCATCAAACTAGATCGACACTTGACTTTTTTTTTATAGGCGCA
AGTGACTGAATTAGCCTGTTGCTAGATTTTTTTATGAAGAACTGACTTATTTAAAAAAAG
ATGAATAATAGGGCGAAAGCTTGATTCGAAAGAAAAGAAGACAGTTAAGTTAGTCAAGAT
AGTGAGTAAGGTTACGGAGCATTCCACTGAAGCAGTACGGCATCGGTTCTTGCGAATGAA
TCTGCTGTTGGAAGAAAGCTATAACTATAATTATAATAGTTGGGCTCGATCCCAGACTGA
ATAGCATTCAACGGAATAGAGGTTAGCGAAGAGGGAAGGGAAGAGACAAACCTTTGGTTT
CGGCTAGCGACGTGAGTGAGCGCGGGTAGGCAACGAAATTCACTGATCTTTTCGAAAACG
AGGTCCTATTTACTTAAAACTTAGTTTTGATCACGGCGCCAGGCCATAAACAAGAAATAG
CCGGCAAAAGGCCCAGCGAAACGATAGCGAAGTCCGAGCTTAAGTAAGGTAAGCGAAGGC
AGAAAGCGTCTTTCGTGATGAAAGTAGCAAGTTCGGATTCAGGATTGAGAAAGAAATCAG
CAAAGCGCAGCTGGAGCTGAATCTATTATAGGAGGCGTAGGGTAGGCTCTTTGGATAGAT
TGACTGGCTTAAGCCGATGAACCAGCTTCTACCACTGACGAGCTAATTCGGACTATGCCT
AACTAGAGGAAGAAAAGAACCTGATCTTGGCTCGGCATCTTTTGAAAGGGAATCCAATAT
CTGGTAAGAAAGGGCGACTCGAAGCGGAGAAGCAAGAGCTCACTCGACCCATAGGAATAG
GGAGGAAGTTTCATTCCAAACTGCTCTTAGTTTGAGCTAGGAGATGGGACAATACGCTGT
TAGACCGGGAGTTTCAAACTGACCTTTAGGTTAGGGATCGGAGTTTCAAACTGCTCGACC
TTAGGTAAGGTTGGGTAGGGAGGTCTTCCCACTTCCTCTTCCCATTCATTAAAGGGTACT
AAGAAGAACTGAGGAAAGGAGCGGAGTTGAAGCTTGAGCGGTACTCCTTCTCTTTAAAAC
TCACTTCTTAAGGTTCGGAGATGCTCGCCCGTCTACCGGGATAGGAGAAAGAGACGATCT
CGACTAGGAGTCAGAGGGAATCTCTAGCGGATCTTTTCTAAGCCAGGAAGATGCCTCTGC
TGAAGTAGCAAGTATTGGGGTTTCAAACTGAGATTTGACTTTATAGTAAAAAGGGGTTTA
CCAGATCGAAAGAATCCTGTAGCAAACGGGATTGATTCCACTTCCTTGCTGTTAAGTACG
TCCCTCTTATCTCTTGCCGATTCCTAACTCCAGGAGGAGAGTCGCTCAGCCGACTAAAGC
TAAAAGCAGAGTTGGAGCTTGGCAATGCAGTTGATCTTCTTGCAGCTGAGAGAGATGCTG
GCATTGAATGAAGCTGATTCCCCCGTATTGGACAGAAAGAACCTTCTATAATGAAGAGTA
GGATGTGAGGGAAAGCCCTCTAGTCGAGTAAGAGAACTGAAAGTTTCAAGCCAGTAAAGT
CCGTTAGTGGGGGAGTTAACCCGGAGATTCGTCAATCAATTCTTTCTTCTGGAAACGACT
AAAAAGAGCAGGAGCAGGGCTTGCTTGTAATGGTGGGCAAGGCAGGTATGTCATAAAGAT
GAAGCTTTCAAGCGGGGGAGCTGGACTGTGAAACTCAATCTCCATCATCAAAGACAAGGA
AATCAACTTCACTAGATGGTGAGCTACCTGATTCTTTCTTTCACCCTACTGGTTAGTCTT
GCCCAGGGAACAATGCTTTACGGGGAACCGGGTCTCCATAAGCCTCGGAATAATGGCAGT
TAGTAGCTCTCAATGACGAAGTCTCGAAACAGATTCCCAATTCCATCTCTCGAATAAGAG
TATCAGCGGGTAAGACTCCTGCCTGGAGTCACTAAAGAGAGAGTTGCTTACTCACCAGAC
TACCGGTGCCGGAGAGTTGACAAGATGCCTGACTTCGACGGAGTTTAACCAACCATTATC
TAGAGGAGGTGCGGAGAGAACTGACCGATAGGAAGAGATAGAGATAGGTATCGGCAATTC
CGTTGCTAGGCTTTTGAAGGCCGCTTTCAGCTATGCTATCTAGATGCGCTACCTTGTGAA
AGAAAACATCATATGTAAGTAGCATCTAGAATCGAATCAAGAGCAGCTAAGAAAAGAAAA
TATAGTTGCTTGCGGGCCGGTCGTCAGTTCAGACTAGCTGGTCAGTGGGGGTAAGAGAGT
GTTCCGTTAGTGTTCTCAGCGACCTTGCTTGGTCAACAATTTGGAGAGTTTGCTTCTACA
CGGAAACGAAGACTTTCGAGAACAAATATTAAACCGGGAAGAAAAAAGGGGAAAAAGTAA
ATAAAGTGCGCATATGGCACGAAAAGGAAATCCGATTTCGGTAAGACTCGATCTGAATCG
TAGTTCAGATTCAAGTCGGTTCAGTGAGGGCGACCGCGAAAGTCACCGAATGGGTCAGTC
TTTTCCTTCAGTTTGTCCTATATATGTTGAATAAAAAAGCTTGGGAGGACGTTGCAGATG
TCCGGGACGGACACGACTTCTTCTAACGCTAGAAGACCACTGGAAGACACCCGGGACCAG
AGCATGTCGTGAAAGAAGCACACTGGGCGGGCGTGCTTCGACCGTGTCTCCGGGGCACAG
TTGAATGTAGATATCATGAACGCGAGGTGCAGGATACCAGGCCGAGAAACCCGGGCAACC
ACCCCCTATGTGCCGATCGCTAGCGCATCCAGGGCCCCGGCGCCCAGCTCCGCTGGAGAG
GCCTAGCCTGATCTGAGAAGTGCTAATTCGGTTCGGATAGACTTCATTCAAGAACGCCGC
CGCCCCTGGAATCAATAAGAAAACAAGTGCTAAGTTTCAGATCAGTGAATAAACCGAAAC
GAAAGAAGAAAGAGACCTTTCTCGCTCGGCGCCTAAAGCGCACTATGCTCCGCTTCAACA
AATGAGAGTTTTCGGTGGAACCGGTGAACCACGCGAGCTGGTTAGATGCGTGGGACAGAG
GGCTCATAGTACCTGCTAGCGCAGCTATGCAGTGGAAGGGAAGGAGCCTAAATCGACCCC
CTTCTTTTTAATTTGAAAAAGAAAAAAGCAGTACAAAGAGATTAGACTCTCGGATGAGAC
TAAGCAGCCACCGACCGTTCCGACGCGCCCCTGACCTATTTTTTTTATTAAGACCGAAAA
CCTATCTAAAATGGAGCCTAGTTTAGGCTGTCAAACAAATGAGAAAATGGAAAATTTTGA
ATATAACCACTTGTAGGGATATGGATGGAGTCTCGCTCAGTAAAGAGAGTTGTAGATTCG
TAGAAAAGGAGAGGAGCCTTGACTTTCTATGATGTTATTAGTCAAGAAGCGCTAACGCTG
CAATCTTTCTAAAGCAAGAAGCGAGAAACTTGACTTTGAGAAAGAAGGTGCTTGTTGCCG
CTTTCTTTTTTTAGTAAGTAAACTTGTTTTGTTTTATAAGGCGAAAGGTTGCTATTTTAA
TAATTATTATAGCGTTAGCGCTTTCGTTTTCAATAAGTTTAGGCTTGACTTATTCGAACC
GAACGATAGCGGCTTAAAGCTAAGCCTATCACGAGCAGCGTCGCTGCTTGATCGGCGGGG
AGAAGCATCTCAAAGTATGGGGCAAAGGATCAAGTGCTTTGACTTTGTCTCCCGGGATTC
ACCACAGGTTGGGTTTGAGAGCCGTGTGATGGGTGACTATCCAGCACGGTTCGGAGAGCA
CTTTTAGTCTGCGTAGGTGAATGGAAGCCCCTCTTGAAAGCAAGAAAGAAGCGGCTATTC
CCACGGCGGAGTCACCATTGACTCTATTTATTATTATGGTAAATTAGTGTATCAAGATGT
CAATCTGAGATCTTATTTCGGTTCGATACGTCCACCTGCGAGACTAACCTTTGGCTTTCG
TCTCGGTAGGTGTATTCTTATACATTTTCCCAAAAGAACATTCATTCATTTCTTTCTTCC
CCGTCGACCACGACGACTGAAACGACGCAAAAAATCCAGACCCGGAAAGGAGAAGGGCCG
GTGGTGGGCATTTGGGAAAGTCGGGCCGATCGGGTGTCTTCATTCCAGCGACAATACAGA
AGAAGAACGAAACGAAGTGAGAGGCCGGAGGGCAGGGAAAAGAGTCGAGTCGATCAGGCT
CGACGACCGGGAGAAGCAAAACGAAATTCGGATTTGGCCGAAAAAGAAGCAACGCTATGG
ATACCATGACCGATCACCATCGATAAAGAAGAATCTTTCTAAATCACTTCGGGTCAGCGG
GGCCTTCAAGCATCCGAAATACGCCGGGGTTGTAAATGACATAGCGTTCCTGATAGAAAA
TGACGACTCCTTCAGAAAAAGGAAGTTATTTAAGTTATTTTTCCCCAAGAAGTCCCGCTC
CGACGGCCCGACGAGTCATCTATTTAAAAGGACCCTCCCTGCAGTGCGCCCCTCCTTGAA
TTATTCGGTCATGCAATACTTATTGAATAGAAAGAACCAAATGCATTTCGACCCCGTCGT
AGTTCTAAATCATTTCGTGGCACCGGGCGTGGCTGAACCATCAACGATGGGGGGAGCGAA
ACAGGGAAGAGGCTTAGATAAGAGAATACGTTCTCGCATCGCTTTTTTTGTAGAAAGCTC
GACCAGCGAGAAAAAGTGTTTGGCCGAAGCCAAAAAGAGGTTGACCCACTTCATTCGCTT
GGCGAATGATCTTCGCTTCGCGGGAACAACAAAAACAACCATCTCGCTCTTTCCTTTCTT
CGGTGCTACCTTTTTCTTTCCAAGGGATAGAGTTGGTTTTTATAATCACCTTTCTTTTGA
GGATGCCCGGGAACCACTCCTAGGTCAATTAAGGATCAAATGTTGGAACCTCATGGGTAA
GGATAAGGTAATGGAATTGATAGATAAATTCATAGACCTAGGTAGGATAGGAGAATGGAT
AAAGGGAATAGAGATGATGATAGAGATCATACTGAGAAACAGAAGAATTCCGTACGGGTA
CAACTCTTATTTGAACGAAGTGAAAAAAATGCGATCTTTGTTGTCTAATAGAACAAACAC
GAATACCTTAATTGAGTCGGTCAAGATCAAATCTGTTTATCAAAGTGCTTCTCCGATTGC
TCAAGACATTTCTTTTCAACTGAGAAAGAAAACAAGATCATTTCGTTCCATTTTTAGTAG
AATAGTGAAGGATATTCCATTAGTAATGAAAAAAGGGGTTGAGGGGATCCGTATATGTTG
TTCAGGTCGATCAGAAGGCGCAGAAATAGCTAGAACTGAATGCGGAAAGTATGGAAAAAC
ATCTCGTAATGTATTTAACCAGAAAATCGATTATGCTTCTGCGGAAGTATCTACTCGTTA
CGGAATCTCAGGTGTCAAAGTGTGGATTTCATATAGTAAAAAAAAAAGGGGACGTGCTAT
ATCCGAAACGTACGAAATTTAGTAAATATCGTAAAGGCAGATGTAGTAGGGGTTGCAAAC
CAGACGGAACAAAACTTGGTTTTGGAAGATATGGCACTCAAAGTTGTAGAGCTGGGCGTC
TTTCATATCGAGCCATTGAAGCAGCGCGTCGGGCTATAATCGGACACTTCCATCGTGCTA
TGAGCGGACAATTCCGAAAAAATGGTAAGATATGGGTAAGAGTTTTCGCAGATATCCCTA
TTACCGGGAAACCTACAGAAGTCAGAATGGGAAGAGGAAAAGGAAATCCTACGGGTTGGA
TTGCTCGTGTGTCCACGGGACAAGTCCTATTTGAAATGGATGGTGTGAGTTTGTCAAATG
CTCGACAAGCCGCTACATTAGCGGCGCATAAACCATGTTCGTCAACCAAGTTTGTTCAGT
GGTCGTAACGTAATTGGTTCGTGGGGAAAAACCAGGCCGGGATTCAAAAGATTTAGGCGA
AGGGTTTGTTCCTGAACGAGGGAAGTGGAAAGACACTAAGGGAGAGGGATATACTCCTTT
TTTTTGAATCGCCGAAATTGTACGACTGTTCCAGGCGTACGACCCGGATACGTTACGGTT
TTTTTTCAGGTACTCTTTCCTGTGATTGTATTGGATATTAATCTTTATGATCACAAGGTG
GTGCTTGGGCAGGTCTTCTCTGATTACGTTCGGACGTGACAGGGAAGCCAGGAGGTCCAG
GGACATAGCCGACCTATGCATTCCCCATCCAGCACTTAACCGACGAAAGAGAGGGGAACT
CAGACTTCTCTTTTGACTACCGGAGGAGAACCTTACTTATACTGAGTATAAGAGCAGGTC
TCCACTGCCTATAGCATAGAGGCGAGATTGCCTCACGTTCCACTAAACGCTGGGGAAGGA
AGTGACATAGTTTTTTTACGAGTAGTAGGGGTATGCTTTATCTATCTTATTGGCTTAAGC
ATCCTATTTCTTTATTATTCTTTATTTTTATCCCATTAGAATCAGATTTTCAACATTAGC
ACAAGAGCAGATAGGATGGAGACGAGTCTCAACAAGCAGGGCAGGAGAGATTACCTGCTC
CGATAACAACTGAAACTTTTCCTATTCGTGTAGCCAGGAGGAATGCAAAGATGCCCCGTT
CACTTGAATAGGAACTGGAAAGACTTAAGATACGAATTAGAATAAGCAGTACTTTCTATC
CTTCGGACCCTTGCTTTGGGGGATATCACTGCCCGAGAAGATCATCTGCAATGACATTTG
AATAATCCAAGGGCAACTACTGGCTCTAAGCCTATCTGCTGTTGAATAACCAACCGGTGC
CAGTCTTTTCTGTTACAGTAAGAGCTGTTGAGTAAATAGAAGCTCTGGTCCTATCCGCTG
CTGGTGGTGAAGTCAGTGAATCAGTCCCAAAGCTTTCTTCCTTCAAAGAAGAAGTTTTGT
CATTACGAACTAAGACCGAAGGCAGGTGCAGTTCATAGAGCAATGTGCGGGTTGGGCTTT
TTCAAGGATTGCAAGCTCCAAGCATAGCTAGAATATGAGAATAGGGCCTTTGTTGCCACG
CCAGCATATGCTAGGCAGGATTAGATTGAGCAGTATAAAGGTTACTTTCTTGGCACCGGG
GATTGCCATTTACATTTCACTCCTTTTGGTAAGGCAAGGCAACCCTTTATTAGATTAGGA
CCGCTTCTCCGATGAGATGATAGATGCCTTTGGCCGATTCCCTTGTCATCTCGCCCTCCC
CGCTCAAACTCAAAGTCTGTCTTAAAATAGAGGGAGAGGGAGCTCAAGAGCTCTTCCCTT
TGGGACACGTGAACTCCACTCTTGGCAACTGCCCTCTGCTGTAGCAAAAGTACCTTATAA
GAAAGAGGGTCGGGCCAAGATCGCCATTCCGAATGTTGAAGAATGGGACTATACTTAGTC
ATTGCCGTCAAAAATCCAGATGGAAGATTTTTCTACCTCAGAAGCGAAAGTTATAAATAA
ATGTGAAAGCCGAATCTCAGGTTCCTAGATAACAGATAGGCGCACAGTAAATAGGCGCGT
TGACTCAGTCTAAGAAGCATGGCGACGGTCGAGCGCTCTCTCCAAGACGAACAACTGGCC
TCCCCGAAGGACTGAAGGACAAATGTCGGTTAGAGAGGCATAGGTTTTTATAGTCCTGGT
AGGCTATATGAAAGAAGGGGAGAAATTGCTCTTAATTTAATAAGGTAATATCCCTTCACG
CTGCTGCCGCGAAAGCAAACCAATTCTACGAGGACCTGCGCCCTATATAAATCAGTACTT
CTCTCTCCGACTTCCTGCACCTACCCGGACCCTGCAAAAATGAGACTGAAGTTCGGTACG
GGTTGGGGTAAGGCTAAGCCAAGCTACCACCTACCCCTCGCTTGAGGTATCTTGCGATAG
GTAGTTGCCCTTCTTGGCCGAGAGCGTACATAAATGATGTGGTCCCCGGATGTTGTTACG
AATAGTTATTATTTATATAGGAGATTTTTCTTTTGTATTGTGATGAGTAAGTAAACTATA
GAGATCGAGGTTCAGATCAAAACAGACTCTTTGACTAAGGCTTGTCGCTTCGACCTAGTA
AGCCAGTCCCTCTACCTCTTCCGCATGCTGGTATGTCTTCCCGTCTGCAAGACCCAGCTA
AAGCGAATCTCATCTTCATGAAGTTTTATGGGGACTCTATCTTTACTTGTAGTTCGTCAC
TTGTTGGCAAGGGCTTCGGTGTAAGCACCAGTTCGAACTCTGACTTAGAATCAGACCTTA
TCTCTCTCTCTCAATAATTGGAAGTTTGATCCAATCAACCACTAATGACCAAAAAATGTT
CCAACCACGCATAAGTGTGAAGGATTGAATCCTGTAATAGATTTAATATAGAAGAGTCTT
AGAAAAGGGCACTGGTTCACGCATTTCGGGTTGATTCCTCTTACCTCTAGAAAGATAAAG
AAATGTAAGGGGGTACTTCACCGAATGGAGCGATAGGTCAAGTATGGGACGTTCAGTAAA
CAATCCCTTAGCTCAAGTCCTCGGAGATACCCAACTGGGAGCGGAGAAGGCGGAGGCGGA
GACGGAGCCGCTTTGGAAGCGTCAACGCAAGAAAAAGATAAGCCAAAAACGTGAAGTAGA
GGGATCCCATCCTGACGGATGAGCTGCTCCCTCCCCCGGTTAACTACCACTACCCGGTCT
TCCCTTTGAATTGATAGCTTCCGCTGGAGCACTTGCCTTCGTGATGAATCCCTTGAGCTT
TGACTATCTTTTTGCTTCTTCTTGCTAGCCTTCGATTGTATGGTTTCCTGTATCGCTCTT
GTCAAGCTCCAGCCCGATCCCTGTGATCTCGTACTTGGCCTTCCCCCTCTCTTTCTCTTC
GTCCCGGGATAGAGCCTTTCACTAAAGGGAAGGTTCCCGAGCTTGGCCGAAAAAAATCCT
GGAAGTAGCACTGCTTTGGCGATTGGCAAGACATATCCGAGTAGCGCTGCCTGAACGAAG
CGTGGGCGTAAAGCATCAAGTGGAGGCGCCGAATCCTTGCAAGAGGGGGGCAGACCGGTC
AAAGCCAAGTCCAGACGAGCTGGCCAAAAGGCATAGGGCCAAGGCGGAGCTGGCAGGCTC
ATCTCACTTATTGTGTGCTTTGTTGGAATAGACTGACATCAAGGGAAAGTGCACTTTATC
TCGATTCCTCTCTTTCTACAACTCTTTCTTTCCAACCCACTGCTCAGCCCCCTCCAAACT
ATGGCATCAAGGTCGGACCAAGGGTCGGGCCTCCACCGATCTACTGATAAGGTAAGGGGA
AAGACAACTGAATAAATAGGTCTATCCTATAAAGACGGGCTAGAGTAAACGCCAAGCGCT
GGCCCATTAGTGGGTTCAATTCCTGCTTGCCTTTCATTTTCAATTGTTTGTTAGAGTAGT
CTCGATCCTATTGAACATAAGCTATATCACAGGGAGTAGTAAGTAGATCATGATCGGAGG
GGACGACCGGAGAAAGATAAGTCAAGGAGGACCCGAAGAGGAAGGAAGAGCGGTCCGTCC
TAAACGAAGAGCGGTCGCTGAGAGCGAAATGAACTGATTTGGCCGGAGGGGGCCACGGGA
TTAGACTCTCGATGTATTATTACATTTCTAGCGGGAGGAGAGTAGCCCCGAAAGAAGTCG
GTCCTAGCGAAAACACATAATACAGCTTATGGCCGAGAGTGTCATGAAAGAAAGGTCAGT
CTGCACAGGCGGGACGTGACATTAATAGACAGGTCAAACTGTGGAATCGTCTTTCACTCG
GATGACGTAATTCAATTTGATTTATATCAGTGTGCAGCAGCCCCTATGACAGAATTGAAC
ATCAGATATATCACACATCCATAAAAAGATTAAAAACAGTCGGTTATGAGAGCAGCACTT
TTCCTTGCGGGGGCCCCGTCTCCCATCGGTGCGCTGGAGACGATTCTTTCTGTATCTTCG
GCTTCGTCTTCTCCTCCTTCTGAGTCAAACAGATAAAATAAAACATGTGAATGAACGAAT
TTATCGTAGATTGCACGAGCAAGCCAGCAAACCACCCTTTTTTACTTTACAAATGATTGT
GATTGTGGAGTTGAGGCAGGGGCTCTTGCTTTTTACTAGGCTAGACGACTCGGCGATTCT
ACCCTACTTTTTTCCCAGGATTGGACGCCTATTGACGAAGCTCAGGATTGGATTGTCGCC
TTACTGCTTGACGAGAACAACCTACCACTTACTTTTTGAAAGTACCTCTCTCATTGCACT
AAAAGAGTCTGTCTTTGACGATAGGGCTTGAGGTCGATCGGTCCACCACTAAGGATCTAT
GGTAGGTCAAAGAGCGCAGAGAAGATTGTCCACCACTTCTTCTTGTACGCGCTATAAGAT
ATAGGCTTTCTATGAAAGCTCGTAAGATCAGCTGACAAAACAGAAAGGGATTCGGACTCG
CCTGGTTCATGTCTATCGACGAGGGATCTCAGATTGCGCTTGACCGCAGACTCGTAGCAT
GGGTGAGAATTCTTCATCTTAGGTAATGAAGGTGGGCGGCTCGTCGTCTTTGAAAAAGGA
AGGGATGATTCTTGCCAAACTCTGTCATGCCCATCCTCCTTGGAGTTTCAAAAAAAATAT
CCCCTTATGTTTTTCCGTCTTCTTCTCTGCCGAAAGGAAAGACAAAGGCGAGGGAGTCCT
CGAACGGGGAAACCCACGATTGAGAGGTCAGATCACACCATCCTTATTGATCCAACTCGG
GTTGGTATGCTCACAAAGAGAGACCCTACCACATGTGTTTCAGTTTGAGAGCCACCCTGT
TTTCTCGATGTCTTCTTCTCTTTCGGGTGGGAGGCATTCTTCAATAGCTTTCATTACTGA
GGGGCCCAATCCTAAGAATAAGAGTATCAAAAGACTCGATCTATCCGACCTTACCATAGT
CTCCCTCGAGGCGCGGTCAACCTAGCAGGTGTCATACCTTCAAAAGAGATGGCTCAGACA
GATTAGCTATAATGCGCAGTTAGATACTTCGATGGCTCGTTTTCGAACTAGCTGTGTTAA
GCATATAGCTAGCCTTCTATTACCTTATTTCTCCAAATTTATGAATCCATAATTGTTGCC
ATTAAGTCTCTGATTAGCGATAGGGGCCGTCATCCAACATGCTTCTATCTAAGTGATTTC
ATACCTTATTCCCTCCGCCACCCTCACCCTTCTAAGCTCCTTTGCCCTATGCCTTTAGTT
AGTCTGCTTTGAATGATCATTTCACTCTTCGAAGGTGAGCGAAGTACTTCGAGGGATTAG
ATGGAAGGAACCTCTGCTAAGAATGGAATACAATTATTTGTGTCCTTATTTAGCTTTCAA
GTGGGAGAGGACTTCCATAGAGTGAGCCCTTCGATCGCGGTGCTCATCTTACCACCCTAA
CTACTAGCGCAGTCCAACTTATCCCTGCTAACCCACAACTAAAGCACCATGACTCTTTGA
TTCCGAAATGCGGCCGAGGGCATCGGAAAGGACACATCACACGCCCTAACTCCACGAAGG
GATGGATGGAATAGACAGGCACAAACCGTTGACCCTAATCTTACCAAGATATACAGGTAT
TCAATCCAGAATGGGCACAGAAACTGTTCAGGAAGTGAATAAAGCAGAAAGATACACATT
AGTATTGGACTTAACCTCAGAGGAGAAAGAAGAACCTCCGCTTGTCCTAGAGCTAGCCTC
AGAGTCAGAAGTTTATGTTAACCATACCACTAGGACAGGAAGGGTCTATCAACCGCCTCA
TTTGCAAGGCTAAGAAGAGCAAGAATCTATTATGCCTTTCGCTCAGTTATGAGCCAGTAA
TAGAACAGGAATTTGACTGGATTGAGACTCGCGGTGCTTACACCTCTAAAGTCAGCCTCG
CTCAACAATTCCTCGAGACCAAAGCAAAAGTTCTCTTTCGATCCCAAGGAGTTCATTACC
TATTATTGTTGGCTATTCCAATGCCAATGCCAATGATAGAGAGATTAGGGGAATATACTG
ACCGAGAAGAGAGAGTAAGACCCTAAATGCTTACGGGACAGAGAGGAGATACGCTAGTGA
GATGCGCAGGTGTATGAGCTCTGAGATGTGTAGGTAGAAAGAGAAGAAGCCGTTCCAACT
GGTCCTATCATCCTAGGGTAGTAGTCAATCCGATGTAGCTAATCCGACCGGCATTAGTAG
ACGAGTACAAATGAATATAGTAGCCCTATACAATAGACGGTAGTTCCATTAGAAATTATA
TGTCAAAAGTAACCTACCGGTTACCAAGGCCTATTAGTTTACAAAGTCAACATCGGAGAG
TCTTCTTAACAGCTGTACTAATGCCGTTCGCCTTGACTTTAGTCATGTAGAGCATTTTCT
TTTGGCATAGGAGCCTTCTAGGCCTACTGACTCTTATCTAAAGGGGCATATCGAGATCCC
TTAGCCCACAAAGCCCTTGACTTTCCTTCTCTGCTTCGCACCATCGTTACACTCACCCTT
CGTTACCCAGCCCATCGCTAACGCTCAGCCTCGTCTTTTGATTTGACCTATTTCCCTCTT
TCTCTATTTAGGATAGAAAGCATAAGGTCGCAAGTGAAGCTTCTGGAGAGAGCAATGAAA
GAGTTAGAATTGGACCCATAACATTGACACAGGGAGAATCAATTGCTTGGTTTCCCACAG
GCAGAAAAGGACTTGGCCTGGATGTAAACTGTAAAATGAAAAGAAAATTGTAGTATCCAA
AAGGGCAGCTAAGCTAGCAATCCGAACAAGAAGATCTTCCCGTGGACTCAACAGGGTTCA
CGAATCTTATCAACTATTTACATTAAGTAAAGTTGGAATAGATCCCAGACTTCATAGGGA
GATAGCCACCACTACTACTACTTTAGAAAGGACCGAATGGCGTGCCTTATACCTTTCAAA
TGAATGGTGGGGAGACCGGAATCGCTTTTGTCGCTCCGGATTTCCTCTTAGCCGAAAGGG
TCGAGGCAGGAAGGAGAACGCTATATATACACCTCTTTGTACCTGGGACAAGACATAATA
GCTTGAGAAAGGCTCGGGAAAGTACGTTGTGTATTTTATAGCACACGAGATAGGCTTGGC
TTAGAGCCTACACCAATCTATCTGTTCTATCTGTAATAGTTCGATCTGTCTTCCCATTCC
CTATCATCTTAGTCAGCGGCAATGGCTTTTGCAATTCCATCTTTCTCTGACTTCTCCTTG
GGAAAAGAGAAGGGACCCATGGGTATTGGTCCCGAGCGTGAAGAGGAGTACAGGGGAATT
CCACCTGAAGGTATATCCTGATCAATCAGTCCAATAGGCACCGGAAGGCCTGGTAACTGC
CGCTTCGATCAAGCGTTAAACTACTACTTCTGGCTTCGGTCGAGAAAGGTATGGGCCTAT
GGGTCGGGTTCGTAGTAGCAGACGGACAATTAAAGTACGTGGGGTCTGCTTGGTGAAGCG
AAGTAGACGGGTATCCCCTAGATATCGAACGAACTAGCCACTCGTTATTGTAGCAAGGCG
CCGTGGGTCTTGCGAGCTTCTGGGCGTATACGAATCTCCTCGATTCCTCTATATGTAAGG
AAATAGCTACATCCAAAAGAAAAGGGGCAATGGTCGCCGGACCGCCCTGGACTCTCCCAA
CAGTCTTTCGCCTTTTTCAGGCTAAGGCTTGAATGGCGCTCTTAGAATGGCTTGTGCTTC
AAGAAAACCTACATGGCTGGAAAAAGGGGCACAGACAGAGAACCACTCTGAGTCTTTATT
CCCCGTTATTGAGAGTCCCATGCGCCCTAGTCTTCTTTCTTTGAAGACATTTTTGAATTC
GCACCTTTGGGCTATGACGGTTCTTAGCTTCCCGGGACGGGACTAGCCGACTCAAGTAGG
AACGAGGGGTATAACTATTACTACTATACGAGAAATGCTTTCCGCCCAACCCCCGTACAA
GGCGGCTTACCAAGGCTTACCGAATTTCTTCAACGGCCTATGTGCTACGATTAGGACTTG
CGGCTTTACCGACACTGCCGCTTCTCCTTTCTCCCCAGCCCCGAAATGAGGCTATTTTCC
TTCTCTACGACCACAGACTGAAGTTAGAAGATCCACCGGAGATAGTCCTTTCTTTGACCT
ACTACCTTTACTTTAGTGGGTCTACGAATCCGCGGAGGGTTTCAATATTCTTAGGCGTGT
AACCGGTCCGGTACCTTCGTGGTACTAACATGGTCTACAAAACCTAAGTGAGTTTGCATC
CAGTCATGGATGGATGACAGTCATGCAGCTCACACCTTCGGTCATATCAAGGTGCCCTAT
CTATATAGGGTTCCCACGCAATGATGGGTTGGTGTCGAAGACCAATCTTGTGAAGGACGC
AGAGGGCTAATTCCTTCTCGTCGCTCAATCTGGAGTAAGAAGCCGGCTACCAGCACGAGT
GTACACATCTTGGGATGGTACATCTTGTGACCACCAGCATTGCAGGGCACTGAATGAGAG
TTTTCATTCTCCATCCTGAAGCCTTGGCTTCGCACCTAACCCTAACGGGCTTATGGGTAC
TGGTGGGAAGAGGGCGTAAGCAAAGTGATTATGAATCGTTTTGCCTCCTTCCCTGATTCG
TCTTTCGCCATTACGGCAGTTCTTCGAAGACTTCTCTCGACTCCTAATCTAAAGCTAGTG
GAAGTAGTCCTTTTTAAGCTGTTTATGGCCAAAATCCCGAGAGTCCTCTGGACTTAGCTC
CACTTCCAGCTACTCACAACTTTAGTGGAGATGCGGGTGAAGAAAATTAAGAAGTTGCAT
GAGCGAGAAAATTTCTAAGCAAAATGAGAAGAAGTATCAAGCTCAAGCTAACAAGCATCG
CAAATTTTCTGAGTTCAAAGAAGGTGATCTGGTGTAGGTTCATCTTCGAAAGGAGCGTTT
CCCGCGAGGACAATTTGCTAAGCTCAAGCCTAGAGCTGATGGACCATTCAAAGTTCTCAA
ACGCATGGGTGAAAATGCCTACAAGATTGAACTACCAGCTGAGTATGAGGTTTCAGAAAC
ATTGAAAGTTTCTGATCTTTTTCCGGTGAAGAAAGCACTAACGACTCGGGGGCGAGTCTT
CTTCAACTTGACGGGGAAAACTAGAAATAAAGGAAGTCGTTTTGGCTGTAGTTTTTCTGG
GTAAATTTCTTTAGAAATGTCATAAAAGAGAGGGGCTTTCTGCAGCATGTGAGGGAAATG
CCCCGGGTACCGAAGTTAGCGGATAGAGAGGGCGGCGGGTGGAGGGAGCTTCACTTACCG
AGAGGGATGAATTCGAGTAGTAGTTAGGGGAGGATCAAATCCGCTACACCCCTTATTTAT
TTACCTTTTTGCTTTTATTAACTTCTTCATTGAAGACATCCATGTAGAAGAACGTCGAAT
CCATTCTCGATCAAATAGAAGTAGGGGATGGATGGCATGTCTCATTAGCTGGCACTGGCT
TTGGACACAGGGGGCAGGCTATTTGGCTAGAATATTATGCCTTTCTATCCCTTGATGTGA
GGAAAGGGGGAAGGGATCGTCATGCAAAAACTAGAAGAGGCTCCTCTCAGAGGTGGTCCT
TCCTTCTATTGATCGGTTGAGTCGACGAGAGCTTTCCCAGAGATTCTCATAGATCGGATG
ATCCTGAGACCTATTGTACCTCAGTTGGGGAATCTTCCAGCGACTAAGCTATTTGTCTGG
CCAGGCGCTTCTCTGTGGGCTCTTGGGAAACAGTCTCATCTGGTGGATATCTGGGAATTA
GCAAAAAACAGTACCAAAGAGGGACTTAGCGGCAAAGAGGCGATTAGACAACATAGGAAA
TCTGGAATTTTGTTTACTGCACTTTCTCTTAAGCAGTGCGCGGTGTCACTGCAGCAAGCG
TATGCAGGTTCCGAATCTCCGAAGACTCTGTTACCTTTTCCTGTCTCGTTGACGAGGTCA
GGTTATCCCATGACTTTCTTATGAGTCAGCTGTGGCATTTAGGTTTCCTATCTACAATTC
ATTAAACACCAGAAAAGCATTGGAGTCTTTCTTTTTTTATGATCTCCGACCCCGCAAGGC
ACTACTGTAGAGCACTACTGGGCGGAGCTTCTCAATCCAATTCCTTACCACAGTTTAAGC
TTTCGTTCCTTTCGTATAGTGGAAAAGGGCTGGCTTTCCCTAGACGGAAGAAATAAGAAA
GAAGAAACTTACTAAATTAAGAAGACCAAAGCCATAAGCTACAGCTTTCCCTGCCGGAGT
TGTGCTTGGTGGAATTCAGGCCTCAAATCATCACTTTCTCACCGACCTTTACCCATGCTA
AACGTGTCCCAGTTTACTAACGAACCGGTGACGTAAAGCTTCTATTCTCAATTGATCCTT
TTTTCTTCCCAGCCTCACAGTTGTCTTTTATTGCCCATCGATAAAGGAATGACTCTTGGT
GAGCCAATGAGCTCAAATCAAGCTAGAGAACTTCCTGAACCAGATAGTGTGACGGCGGAA
CTTATTGCTATCTATCAATTCCCAGAGTTTAGTTCAGAACCTCGTAGGCCGGGAATGCCA
TCAAGAAGCCTTTTCCTCTCGGTGTCAGTGTCAGCCAAGTTAGCATCGGCTTCGCCAAAG
CCATCATTTTAAGCGGATGACATTGATGAGTGATCCAACAGTCTTGAGTGGTAGTTCTCA
AAGGAGAAGGGATCCGAGGTACTAAGTAGCTATGGAATGAAGGCGAACTAAAAGCTTTCT
CCCATTCTCCTTCGATTCGTGACGTGATTAGCCGGAACAGTCGATTGATCTGATCTACTC
ATATCAGAGTACCGCGCCAATGTCGTTTAAGACAGCGGAGTTTGACAGACTCTGTACGGG
AAGAAGGGCGGCTCATTAAATTATTCTTATTAATCACAGGTATGAGTTTTAGGGCGACGG
GCCTACGCCTACTATGAGAAGTGCCCATCCTTCTCTCAGGTATTCTTTCGACCGCGTCTA
AAAAAAGAAAAAAACTTGACCTTTTTTAAAGACATCCCTCGAGCTCCGCAGCTTTAACAC
CGGATGGAAGTACGGTCAGATGAATAGAACCAATACTATTAGTCTCAGCGACTATAGGTC
GGTTGACGGCAAGGAAGGAAGTGAAGTTTTCCCCTATCCTGTATGATTTTTAAAAGTAGG
GTCTGTAGGCAGAATAGCTGCCCTAGGCAAAAGACTCCGAAATCAGTGATTCATTAGATA
GAGAAGTCGTGAAAAGTTCTCCGCGAGAAAGAAGGACGCGACTCCTCTCTAGCCTAGCAC
CCTTTCCCTCAAACCTGAGAACAGGCATCTCAGAAGGAAAGTTTTTGAACTTTCGGGCGA
TGTCCTTACTAAAGGACCGGATAAGCAGCTAGATCGATTCCTAACAGATTGGAAAATCTT
TCTTTGCTTAAAACACAGGAGAGCTAACTCGATGATCGACCAAGCCATTCAATGGCATCG
GTTTTTTCCTAGACCTCTCTCTGGCACCTCCTTCAGATTCTAGAAAGTAGAAGACAAGGA
TAAACAAACCAGACCTAACCTAGTTCCCCTTCTATTCTAAAAGAAGGCTAGTCTAGGCTA
GTTGTCTAAGTAAGTCTCGCTAGTACCTTTTCAATTGGAAGAAAGGATAGTTCAATTCTA
AGGTAAGCTTTCTTAGCCGACAAGCCAGCCTTCTTTTACCTCAAGCCTAAGGAGAAGATC
GGTACATCGATTCATCGGCCAAAGAGTCCTGGAACTGAGTCCCTATAAGCAATAGAGGCC
TCTACCTGAAACCCATGTAGGATGGGATAGTCACACTCAAACAAAAAAGCAGTGATTAGC
GATTAGAGGAATATATATATATAACTATGCAACAGCGGATATGCCTACTTTCGGATTCAC
TGTAACAAGCCGTTTTTCCACTTGCTTCTTGCTTTGAAAACCGTCCTCTTAGTTTACAAC
TAGTCTGAGAAGGGTCAACGTAGATAACATTAGGCTGAGCGCAGCCATTAGAAAGACCTC
GAGATTCACCGAAGAAAGACCGGAACCTTCTTCTCTAAAGTGAGGGAATTGGCTTCATTT
TTTTATATATTTATCAGGTTCCACATCTGATGAAATAGCATTTTAGTCGAGAACAGCGCT
TTATTCACCTTCACCTAAGATTTAGATCAATCAGTTTTTCCTTTTATACTTAAGATTAGA
AAGATAGAATTGTCCATCATCTTATTTATAAGGTTTACATCAACAAGGAAGAAATTGTAT
TAATGATATCATGATGCTACCTCTCCTTCATGTACAGCTTTCTTCTTGAACAACTCTTTC
TTCCTAACGCAGGTAAGACGCTTTCTTATCCCGAACTATATGGCGTAGTGTATTCCACTT
AGACTCAATTGAAACTGAGCTTTTGTGGGCTGGGCCTTTCCCTTACAGGCTTTCTTTCTA
ATGAAAGGGCCTAAGACTCAGGGGAGTGCGTGGGTCACATCACATCAGTTTAGTTTGGTC
CTAGCTTATCGTTAGGGTACTAAAAAGGCTTTCAAGCCAATGGGAATAGGCTAGCCCGCA
CTTGAAATGAAAAGGCTTCTATAACAAGGGTATTACAGGATTGAGAGCAAGTGGTACGAT
AAGACCTGCAAGAAGGCCCCGAGCTACATATCTATCGCGGCTAAACATCACTGGAACGGA
GTGGAGTCACTCGACTTATAAGATAGGATTGAGCTCTATGAAATGGAACCCCATCAAGGT
GAACCCCTCCAACTCCAGATGCTTCACAGGGCAATTCAAACAAAGTATAAATAGGCTGCA
AAAGAGGAAGAGTCTACGTTAAGCTGATTCTCGTCTTTCTCTAGCTAACTCCTATTTGTC
TCCCTCTTTCAAGTGAGTTCAGTTAGCCCTTAGGGTCATAAGAGAGCTCATCTTTACTTC
CTTTCTTATATAATATAAATAAAGCAACTGATTTATAGCCTTCGTTCCCCGAGAGAAAGA
ATAAATTATTAAAAATAGAAAAAAGAAAACTCATTTCCGTGAGACCTTAATCCTAATCCG
CCCACGGTTGTTAAAGAAGTTCCCTGTCCCTTGTTTTCACTACCACATAGTGCTTTCTAC
CATGGATCAAGTGCCTCGCTGCTTATCGACTGGAATTGCAGGAGCTTGGCAAGAACTAGG
TCAGATAGATCAGCTATTAGGTAGTGTAGTTCTGAGTTCCCGGAATCTGCGGAGGATAAT
GACTTGGTTGCTAAAGCCTTCTTTAAAACCTACCTCTTTCCAAACTGGCAACTGGTAACA
AAACAAGTGAGGTAGATAGTCCTATCATCACCAGATCGATCGCTAATACTAAAATACTAA
TACAAGGGGAGGCTGGCAGCCGATAAACGTAGAAAGGAATGCTCCCAAACAAAGGGAGTG
TATTTAGCTACTATTAGTTAGTCTAGAAGATAGGATTGGATCGGTAACCCCTCAACTCCA
TTCCTGACTGAATAGTGAATAGCAATTCCTACCGTCAACGGACTGAGCAGCTATAAATCC
TATAGTCCCGAGGAAAGAAAACAGGTATAGGGAAAGGCTACTCAGAATAAGAAGTTCGAA
TCATTGCCAGTCTGTATGTCTTTGAAGTTGAAATAGGGATTTTGAACTGAACTCTCCTAC
CGGTAAAGAAGAAGGCGGATTCCTATCGTAATTCAATGACTCAAACTATTCCCTCTCTGC
AATAGAATATGATTTCTTAATCTTGCCCTAGCTCAAGTGAAGTGACTTCTGCCTCGGGGT
GCTGCTGCTTTAGAAAGAGAATCTCTGCTCAAGCCTATAGCTAACGAGCCTTTATTTGCT
GTCTTAAAGGTAGGTCACAGGAGAAGAGAAAGGAACTTCAATAGAGAAGTGAGATAGAGA
ACTCATCCTTTCACACTAAGGGAAATTCGACATTCCCTGGCATGGCAGGTTAAACTATAG
TATATATCTACCTATGCCTTGTTTTAAGCTTGAACGGAGAAAACTAGCCGCCCTAACGCT
CGGCTTACCTTTATTCTTCAACTGATCTTCCATTCCATATTACAAGACTGAGTCCTTTGT
GCCTCTATCAAGTAAGCTTAATCTTTATTATTGAAAGAAGAGGATACACTATCCTTGAAA
AAGGCCGCACTCGAACCTGACCTTCTTAGGACGGGACGAATGGATTGCAATCTCCCCTTA
TGCTGGGAAAGATTTATTGAGCTTTCTTGCTATCCCAAGGCGCTGTTCAATTAGAGGAGC
AGTCAAGTCATAAGGAACTCGCACTAACAGGGATCCCCGGCCGAAACATATAATATCCAT
TGTCGGTCAATCCACATGTTAAGGACTCGCTCGGGAAGAGGATCGATCTAATTCAACCAA
TTCAACTGAAACTGAGTTGGAATGCTTTTTTAGTTCATAGGAGAAGGGAAAGTCAGCAGC
TTGGGATGCACAAAGAAGGAGAGGCGCTGAGACATGCTACCAACTTGAGATAGGGTTCCG
GGCATAAAATCAGTTCGTAAGGGTGGCTCTTGGTGATGTGGAGTTGGGCGGATAATGCAA
CAGAACAGAAGGTAGAGCTAGAGCCTTATAGGCTTAGGCTTGCATGGGTCTGTCTTCTTT
TTCTTTCTTTTCCGGCGTCCTTCCTAGAAAAGAAAAGGGTTAACTACTGTTAAATGTTAA
AGTGAAAACTGAAACTAGAGTGGCTTAAAGGTAGCTGCTTAAAGGGGAATCGGCAGTGTT
TGTTTTTGATTCATTATTCCTGGAACTAAGACTCCTGAAAGCACCTCCGGTCGAATTTTC
CAGGTCTAATGCACTAAAGGAACTGTCTGCTGCGTTACCAAGGACGGCGCCCTGTAGTGA
TAATCGATAATAAATCTTCTTGTTAGCAGGTGTTAGGACTCTTATTCCTTACCGAAGGGA
AACACTAAGACAGAGTCTGCAGCCGGTAGAGGAGGGCTTTCAGCGCCTAGCGAAAGTATA
ATTATCTTATTGGTAGTACGTGTTAGCTCTCTTTTTCTTAGACCGGAGGAGGAGGTAAGA
CAGGGGCGGCAGTAGTACGCGTTCGAGTAATAGTAGTTTTCTCGTTTCGAATGTTGATCG
TAGCTTTAGTCTAAGAAAAATCTTAGTGTTGGAAGTAGTGTCGATCCCCATCGGTAGTTG
GCGAATCTACAGTGTGAAAGTTACTTTTGGAGAATCCCCGGTATTAGTAAGAATGCTTCG
AAGAAGCTATTTGACATATCTCTTATATAGGCTTAGATTCCAATAAGAGCAGGAGTAAGC
GTAGCAAAGGACGTTAATCTGAATTATAAGGAAAATGCCCACGCACAGATTCAAGGAGAC
GAACGACGAGATGACATAGATTCTCTTCTTATAAGGATTCCTAAGATACTCTTACTGATA
CTAGGGGCATTGCCTTCTTTCTTACCTAGAATCTTACCAACTGCTTTTCTTCCGCGAAAG
CCAGGAGAGCGCCTAATGAAAGTGGAAAAATCGTCTGCTATCGAATCTAGCTATCCAGAA
GTGAAATATTGAAGATACGAATGAATAGGACAATAAAGAGAATAGGCGGAGAATGCCCTG
ATCTTCGGGACGGTAGTCTCTGCCCACTCTAAGACTCTATTAGGGCTGGTTTGAAAGAAG
ACTCATTTTATCACATGAAGGGAAAAGGTTCTGAAAGAAAGCCTAAGCCAGTCAACGTTT
GGCTAACCCTCTAAATCTCTTTCCTTACCTTACTTCTTTTAGAGGTAAGGCCTTACACTC
CGATATATCATAGCACCCATTAGGGACTTATTTTCTTAACTCACTTTGCTTAACACAGGG
CAGCAACAAGCTACATCCGGCATCCTAATCCATTTCTAGCTGATAGATAGATAAGGAAGG
GATCATAGAAAGGATCGAGTATGAAATAGCTGAGATTGTACCCTCTAGGACGAAGTGCTG
AGCGATTGACTTCCTGGACAAGATTAGGTCGGGAGAGAGGCTAAAGTAAAGGATAGTGAC
TGAAAGGATGCGGCTCGGAACTCCCCTCTAATTCGAGGAATGACCGAGTCTTAGGATAGC
GGGGAGCTTCCGCAGGTTTAAGCATTCAGATAAAGATAAAAGATAAGCGCTGTAACCCCT
GAATGAAAGTGGAAGTGAGAGAGAGGATCAACCCTTGCAAGCAAGAAGGACTTAGTTTTC
GGAGCAGGATTTGTTCCTGGCAGCTAACGAAGATGCAGGTAATAGAGAGAACCCCGGCTA
TTTTAGTTGTGCCGATCCTTTGTATTTTCATTTTAAAGGTAAGCCCTGACTGAATAGGGG
TAAGTGGGCTTTCGTTTAGGGTTACTTTTAAGGATAGGAAAGAAGTTCTTATACTGCCAA
GATTGGGCCGGCATGGGGTATAGGCGGGAGGAAGAAAACCCTTAAGGGTTGGAAATGCAT
TGGTAAGTTATAAGGTTATACTATAAGGATCTGATCTAGCTATCTACTTCGGGGATTTTT
CTACGGGAAAGCTGAAAGAAAAATAGAAAAAGAAAGGAAGGCTAGTTGCTTTCAAGCCGG
ACCGGACTAAGTACTCGTAAGCCCGATCAGACCTTACCACTTTGATCCTGTGTATCTAAA
AAAGGTTTTCTACCTCTGCCTTGAAGACCTTAAGGCAGTTATTCTTTCTCATGAAGCAGG
TAGCCTCATAAGAGCTGCAGCCACTCCTTCTTCCCGCATCAAAAGACCGAGCCTCAATAA
AAGGTCTATAAAGTCCGCTCAGTCAATCCGACGTTACCCTTTTTAATCGTTCCACCTCTG
AAGCTACTCAACTCATTGAGGTGAGCTACTTCCTTCCAACTGAACTACCCGTCAGCTACA
CGTCGATTAGCCTAACTCTTCCTTCGAATGCTAAACCGGATGAAGTTCCGGATCTAATCC
CATTCAAAGAGAGACTAGCAGTGATCCGGGTGCATACAGGCCATAGCCTTCTCAATCCTA
ATAAATAAATGACGGGATGAGTTAAAGCACTATCAGACTGAATACAAGGTATTCTTAGTC
TTCCATGAACTCAATACCAACTCTACTTATCCTTATCTGGGTATGCCTTCGGCGCTCTTG
GTCTTTTTTGGTGTGACAGTATAAGGTGTTTGAAATAACCATTGTTTGCAGGGTAACTAA
ACTTAATAAATGTCATAAGAGAGAGAAGCTGTTAACGAACGTAGGTCAGATCCTAGCGTA
GAGAAATGCTATCCGACTTTCATGATCGAATCGATTCCACTTTTCACTTTGTCGAGATTG
GCTTGGTGTTCAGTATACTTAATACAAGATCGAAAAGAAGGATTGCATTTCCAGTGAGAT
AAGAGAAAAGGAACGAGGGGAAGAAGCTACTTATATTAATAAATATTAATATACTTAATT
TAATATTAATGTTCGGGTACCCCCCTCCGGCTCGTAGTTGAGAAGAGCTTTAGTTTAGGA
AAGGGCTAAATGGGTGCGATCCCTCTCGTTGAGAGTCAAGGGTCTCCTGGAGTAGAAGGC
ACATCCTGGATCTATTAAGCCGGCAAGGGTTCAGCATTGGCTTTCACGACCGCAAAGGGG
CCATCTCTCAGTCGGAGTAGATAAGATAGATATACTTAATTTAATATCTTTATTATATAT
TTTTAAAAATATAATAAAGAAAATCGTGAATAAAAAAAAAGAGCGTGACGAGACTTTTTA
TCAATTCGAGATGTTAGAAGGTGCAAAATCCATGGATGCCGGGGCTGCTACAATTGCTTC
AGCGGGAGCTGCAGTTGGGATTACAGTGCTTTTTTGGGTCAAAAAACCTGGGGGCGGTTC
GGCATTTTTTTTGCTCCCAACTCCCGGACGAGCCCATCTCAAGACAGGTGTCTGACTATG
CCCAACAGCTGGACATTGGCAATGTTCAGCTCTGGACTCCGGAACAATATTTAGAAGAAG
TTGCACGTGTCCTTGAATTTAGATTTTATTCTCTTCAAGGCATTGAAGCACTTCCTGGGG
GGCACTCGTGGATTGAGCTTGCCCAAGCTATTATTTCAACTAGGATCAGTCCGGATTTGA
CCGATGTCAACATTCTCGCCAACGCCTATTGCATTTTGATGGAAAAGGGACCAGGTAATC
CACTTATAACGGAAGCCCTGAAAATCCTGGAGCTATGGCAGCACGGGTTACCCATTTCAT
AGGCGAGGGTGGGGACTGGTTTGAGGACCTGTTGGTCAAAGGAAATGCAGATATATTTCC
AAGTTTCTTTCGGTATTGGATAAGATAGATATACTTAATTTAATATCTTTATTATATATT
TTTAAAAATATAATAAAGAAAATCGTGAATAAAAAAAAAGAGCGTGACGAGACTTTTTAT
CAATTCGAGATGTTAGAAGGTGCAAAATCAATAGGTGCCGGAGCTGCTACAATTGCTTCA
GCGGGAGCTGCTGTAGGTATTGGAAACGTATTCAGTTCATTAATTCATTCCGTGGCAAGA
AATCCATCATTGGCAAAACAGTTATTCGGATATGCAATCCTGGGCTTTGCTCTAACCGAG
GCTATTGCCTTGTTCGCATTAATGATGGCCTTTTTGATTCTCTTTGTTTTCTAAGTTTCT
CCTTTTGAAAGGTGTAGTCTCTCCTACCTGAGGAAGAGGACGAGGCCCCCAGAAATGGGG
GGAAGGGGAGTGGGCAAGGGGCCCCTTCACGGCTAATCGATCTCTCTCCCTCTAGTAAGC
TCAAAGACCTGGTGCCCAATACTAAAACAACATTGGGGAAGGTGGGATGCTAGGTGGACA
GGATTGGACGTTAACCTAGAGAGCTAAGTGTAGTGCACTTCGTTCTCTTTGATTGGCACA
TGGAAGATCCACTTAAAGCATAAAGAAGATCTGCACCGCTAAGACAAGGAAGGTAAGATG
TTCAGAAAGAAGATAAGACAAAAAAGTAAATATTGCAACTGACAGCTAATAGGAGAGAGA
ATACAACTGTCAGCAAATCAAATAGATAAGACAGTCCTGTCTTGATAGTTGACTTCAGAT
TTCAATGTCCGATCTGACTGTGAGAATAGCGAAGTCCGGAATGACATGCTCAATGCCAGT
CCATCCAGAAATGCCAGATGAATCCCGTGAGAGATCTAATCTAGGCAGAAGATCCCATCC
CTAAAAAAGTGTAATCAGAGGGTGAAACCTTGCTTTGCAAAAGGGGAGTTCTTTCCCGCA
TCCATCCCATAAACCCCTGTCAAAGGCGCTTCTACTCATTCTCAATTCAGGAAAAGGTTT
CCGGTTGCCATAAATAAAACCACAATCACACAGTCAACTCGAACAAAGAGCTTCTCGCCT
ACAAATTCAGGAGCTGGTCCAAGCCTTCCTCTTTACTGTTTAGGAGTAGCATTGAAGATT
CGAAACCTTTCGTGTCGTCAGGTTGCTACACCTAACCTAGCCTAGCGGGAGCTCACTTAA
GGCTCCGAGTATCATGATCGTAAGACGACATTTGCTAGCCTCACACTACCCTTTTTGGAA
CCCTCGAGTAGTCATGTGGAAGAAACAAACGAAAAGAAAGGAGAAAGGCTTGCTGTTGCC
AAGGCCTATTCCTCGACCATTTTTGATCGGAAGTCACCTATTCAATAAGTTGGGAGTCCC
CGCCATGTAAACCCATATCCCATGGAAGAATCGAATCAATACCGACTATTTAGCATCCCG
AAGAGTGACGAGAAGACCACACTTTACATCTTTCTTTCAAAAGAGGAGAACGCGCTCATA
GAATATTAAAAAAAATGAAATCCTCGTCCAGTGGCACGTCCTTTAGCTGCTGCGGTCCGG
TACGGGGAAAGAAGTTCGGACATATTCTATATAGGAAGCGCTCCTTGCCTGAAGAATAGG
CGTCTTTCATACCTTTCCTGGGAACGGGCAAGAAAACAGATTGGCCTATGAATGTGCACC
CTCTTTCCTGATACTAGGGACATTTGATTCTTTCTGACCTATATTATAATCTTACCAACC
CAACTGCTCTTATTCCGCTAAAAGAGCAAAGAGAAAAGCCCTCTTATGCCAGAAATTTAA
TAAAGAATAAAGAAAGTGTACTTTCACCTCTGGAATGGCAACATGCGAAAGACACCCACT
GGCGTGCTTACGTTCTTTCTTCGCTTCCCAGCCAACAAGCAACTCCTTGAGCTTTAGAAA
GCCGTTGATTGCCATCCGTTTTCTTGCTGGAATCTTTTTCTTATTCTTAATAGAACCTGT
CCTCCCGGGGCTCAAGGGAGAGGCCTGACTGTCTTTTCTATAGAGTTGGAGTAGTAGTTG
GACAAAAGAACTCTCTGGCCGGAGTCAAACACGTAGTCGTGACCTGTCCCGTCGTTACTC
CTCTTTCTATATATGTTTAGGGAGAAAGAATTAGGCTGCCTAAAAATCAACTCTAGGCGT
TGGATTGTTTTTCTTTTCTGCTGGTGAGGAAAGGTCGTGCAATCGCAGAGGACTAGTTCC
CTATCCCGCTGATAAGAATAAAAAAGGGATCGGCGCAGTGGATAGGCCACTCTCACTGGA
AGAGCTTAGCTTATTCCAAAGCATCCCTGACGCTCTCTAGTTTAGGAATAGAGGGTGCCG
CATCCGAGGCAAAGCAAGAGCTAACAGCCTCTTTTTTTTCCATCCTTACTTTCATCCGTT
AATGCTTCTTCTTTCCAGTCAGTTTAGATCCTGAGAACAAGTCAAGCTTCAAATAAGTAG
TCCGCTAAGGTCTGTCTAACAATAGAGCTTCCAGAGGCAAGCCGAAGCGGAGAATGTTTC
TCCTAAAGAGTCTATTATAGTAGTCTATCAAAGCACAAGGAGAATGGCTCTGACTAAGCA
TCTGGTGAGGGATCCGCTGGATTAGTAAGCATCACATAAGGAGGACGGTCTTCAGGAGAT
CTAAGTTGCTCCTTTCTTCCCCCTTCCCCAGTTCTCTAACTAGTGGTGTAAGCAAGTGCT
CCATTGTGTAATGGTCTAAGGGCCTTTAAGTTCTAATCTTACCTACCGTGTCTAAGGTGT
GACTTCTTCCAAGAGTGGGAGGGCTCACAGTAAGACCGGGTAGACGGGTATAGCAGTAAT
AGGACTTTCACCCAATAGGATAAGGCAAGTCAGTTTGAAAGCAAGGCAAACAACCTTTGC
CTCTTGGACTACGGCTTGGAAACCTTTGCCAAGTTTCCTCCGTGAGAAAGGAATAAAACT
CACTCTCTTTTCTTCTTCAACTCAACCAAGTCCAATAGAAAACACATTAAGCTTCGTCTA
ACAGGAAGTAGCACTTGCCGCCTTGCATAGCATGTCGAGAATCCTTTTCCTTGTTTCGAA
ATACAGATTGTTGTGGAGAGTATAAATTGCGTAAGAGAAAGAAGCTGTTCTTGAATTGCT
AGTCTGTCAGTGAGATAAGTGAGAAGCTGTGATCGAGAAAGTCTCGCCCAAAGAGCTCTA
CAGTAGTGCCTTGCGGGGTCGTAGAGCCGGTCAACGGGAGCTAAGATCCGATTCTTGCAT
TCATCTTAACTGCAGATTTCTACTTCTTCTTACCCAGTTTGTAAGCAGAGGAGAACAAAT
AAGATAGAAGCCCATATTTAAACTATACTTCCTAACTAGATAAGAAGTCTTTTCAGAAGC
AGTAGACTGAGAGGCTTTGGCAGAATTGATCGAATTTCTTGCTCTCAGGGTGCTTCGCTT
GAGCTCAACCATCCGGGATGCTTGTTTTCTGAGGATGATTCTTTCGCGTAAGTCAGGGAA
GTGTTGAGCCAGAGTAGAGATGACCTTTTCAGCATCGCTGTGAGAGCATCCGAGTGAAGA
ATTTCTTCCAATGGCATGCTGAAATAGTTTCTTAGTGCTTCCCTTTGTTCTTGCAAGAGA
TCAAGTCAATTAAGGAATTGCAGCACAAGCTTACCAGACTAAGCAGTCGCTACTCCCTGC
TATGAGAACTAGGTTGATTCTGACCCTACTGTCGAAGATTCCAGGGACTTAGCCTTCGAC
AGGACTGGAATCTTCGACTCCTTTCTGGGACCATTCCGCAGTGCCTGAGAAGGTCGAGTC
ATTCTAATTGCGAAGTTCGTTCTCGATTAGTCATGTGCGGAGGGAGAGAACGGTGCAATT
GCCCCAGACCAAGTCTCATCCCCCTACCCCTACTCCAAGGGGCTTCACACTCTGGGAGTT
CCTTTTGACCAGCTTATTCGGATTTCAATTACCAGCCCCCTATAGGTATTGTCTTCCAAT
CAGTGGGTTCATGCCGCACAGAAAGCGAGACCTGAGAAGGAGGCTGTAGGAGAGAGTCCA
GCATAACTGAAATCATCTAAGCTGACAAGGACCCAGAAAAGGAGGATGCTGAGGAAGAAG
GCTTCAGTGAAGAGGAAAATACAGACTGAAGCAGAGAAGGCAACCATTAGGTTGGTCTGA
TGGTGAAGTACCCAGAGCAGAAGGTAAGGCTGGGAAAGACCACAAGAAGCTGGAGAAGGG
ACAGACCTCGTCAACGGAGTTTTCTTATGAGCTTTCTTTCAGAAGGCTTGGCTCCGGAAG
ATGACCTGATGGAGGAAGACTTTAAGGTTGATGAGTCAAGCAGTCAGACCCAGGTTAAAG
AAAATGAGCCAAAAACTGGCATTAGTGTCCGAGGGCGGAAACCGGTCTCTACAGACTAGA
ATATTCTAACATAGCATTGTTACAGTTTTGGTTACTTTCTTTAATTGAAGTGAAGTCCCA
GAGTGAAAGTTAACTAAAATCAAAAGTGAATCCCGGAGAGGGGAAAGCAGGAACGGTTAA
GTAGATTGTCATTCCGTTGAGGACTTACCCGAAACAGTCTAATCTTTTGATTGGGACTCA
TCTTTCATATTTTGTAAACTCCGCTCCAATCATAAATAAAAGACACAGATTAAACTGCCT
TAGCCCATAGGAAAATCAATACAAGGAATGAAATCCCACTTCCTATAGATCCCAGGTTCT
AGCTTCATACTATACTGGATAGCTAGAAAGATAAGAATACAAACTTCCAAATTGAACTCA
TTATGGAGTTCTCTTTCTGGTCCCTCAATGTCCAGTCTTGACAATGGTCAGACCTTAACA
CACTTTTGCTATACAGCTTCACTCCTATTACAAGACAAGAAGTAACGAAGGCAAGGGAGA
GGGAATAAAATAAGACCGGTAGAGGAATTCTACTCTCTGAGCTTCTTCTAAAATCTACGA
ATGCGTAAGAAGGAGGAAACTTTACATGACCGAGAGTCAATCCAAGGCAATCTTCCTCAA
GCGGAAGTACTCTTAGAAAGGTTTAGGAACTTAAAGAGAGGAGTGAAGCTGCTGTACCAA
TAAGTGAAAGAAAAGAGCGGACCGCAACTAGACCTGAGAAAAGACTTTCAGGCATCCTCT
CATTGAGGAGGTCTTAGATAGAAGATGAGCCGACGGTAGGACTCTCTTAGAGTGTGGGAG
TATAACAGTAGCAGCAGTTATGGCCCCATACCCATGAGCATTAGCGTGAGCAGCTAAGCT
AAGGTCGGAAAGGAAGAATGGGTGGGCGGCTACCTATTTCCTCAGCCGATAAGAGAATCT
GTCTTCAGCACAGATCGAGGCTTGTCATAAGTATCAAGTCCTCTATCGCTGGACTAGACT
AGATTTCGAAGATTGAGGAGTGGCAACTCTCCATGGAATTCCAGAACCAACTCCCAAAAA
AAAGAAGGGTAGTCTTTGACTACCTCTTTCTCCTGGCTGGCTCTCCTACCTGGGATCCCA
ACTATCATCCATATCCGTTTACCCTACCTGCTATCGACAGTCCTTCCACCTCTTACTCAC
TCTCCGGAGGGAGATGGATGGATCGTGCTAGTGCTATCAAGCCGAAAAATGACTGCTTTC
GAGCGGTATTCACGGAAATGAAAAAGATGGAATGGTTGTAAACAGATTCGCTAGTTGGGT
CAATTGGCACTCTTTCACTAGTGATTGTAAGCTAGGTGCCCTTAAATGACAGGAGGGGAA
GAAGCTCTAACGGAAGCATCCAATCAACCGGGAATCCCACCTTTCAGATTCTACATCTGC
TACTGCTGGAGTGGAGAATGAATCTACTACCTGTGCCAGCAAACAAATACTAAAAATAAG
AAAAGGCTAGGTGTCCATGCCACCAACCAACTCCTGAAAGAAAAACAAGAGCTTCCCCGG
CAAACCACTAGAAGTTACCCATCGAGTCGAGCAATGATCCAATTGGAGAAGCAAGCTGCT
CTTTGTCACCCCGTTTCCCTTGGGACCAAGAACAAGCTCCAAAGAAGAAGAAGGACTTAT
CGCAATCTCAGGTACAATGGCTAGTTGGAAAGCCTTTCAATTCAAGCCAATCTCTTGATT
CACATTCATGTGAAACCGTTGCAACCGATCCTGCATACCAATCATCCGCCGCTTACAGTA
ATGGCACTAAGCCAAGGTTTCTATGGATTCAGTCCTGTGGAAAAATACATATATTAGGGC
AATTCAGTTAGTAGTGTCACCGGTCAATCCTTGGGACACTAGCGAGTCCGTCCTTAAAAG
CCCTAAAAATTGGGTCCATGAAGCCTTAGATACTCCAAGCCTCCATCTTGATTGTCCTTG
AACCTAGACCATGGAAGTATGGTTATAGTCCCATTCCATTAGTGGGATCCATAGCCTACG
GGTCTTTCCCAAGCCAGTAAAAGAAGAAGGTTTTCGAGGACTACCCTAAGCCTACAAGTA
GGCAGGACTTTCAGTTACAATGTCTAGGTTGGGCAAGCTTGGATGCCCCTACTCCCAACA
AGTTGCTGGTCGGGATCGTGAAACTATCGCTGTTTGGTCATAAGGATAATCGTTTTTATC
TTATTAGGTCAGGGGCGGCCGGCCCGGGGGTTACCCGCGATTGGTAATGGCATAACCAGA
AGAGGAGTAGGGGAGACAAGGTTACGCGCTGGGTAGCGCAGCGCATCTGTTTCGGGTACA
GGGGCGACGAGGGGTGCTAACCCGGCCACCCAACCCAGCAGGTCAGGGGCGGGCCGGCCA
TAGGTTCGAATCCTGCCACCTTTCTTGTGGATCATCCTGTCCTGTGGTTACCGGATGATG
GGACAAAGCAGAAATTTTGAAATGAGCACAGCACGAAATGTCAATAATTTATGAATTATT
TCATTTATCGTTATTTCCGGGTCTTTTCGTTGCATTCACTTACAACAAGAAACAACCACC
AGCGTTTGGTGCAGCACCTGCATTTTGGTGCATTCTTCTTTCTTTCCTTGGTCTTTCGTT
CCGTCATATTCCTAATAACTTATCCAATTACAACGTATTAACCGCTAATGCACCTTTCTT
TTATCAAATCTCAGGGACATGGTCTAATCATGAGGGTAGTATTTTATCATGGTGTCGGAT
CCCACGTTTTTATGGATTCCTTCTTTGTTACCGGGGTCGACCCCAAAGCCATAATGTCTC
AAAACGAGGAGGCCATAGAGAAGTTTTGTATTACTTTGTCTCGAACTTCGTGAAGAACTC
CATTCTATCTCTCCCTCGTTACGAACAAAAAAGTGGGGCTGCGCCCCAGTTGTACACTCC
CTTCGTTCTACGAACCCTTGTTGATTCTGAACTTCGTTCGCGAAGGAACCGGACGTTTGA
CGGGCCAGCCCTTTTTTATGCGCCGCTTTACCCTGAAAGGAAAATGAGCTTAGCTCCTCT
GGGTGCTAGGCGCTCCCGTGGTTCGCGAGAAGGAAAAAGAAGGACTCATCCTTTGTTGCA
TCTGGCACGAGATGATAAAGAGAGAGCTTCGTCTATCGATGAACAGCGGATTGACGGAGC
TCTTGGCATTGCTTTGTTTTTCTCTCCTTTCCTATCAGCGAGTTCCGATCCTTTTGTTCG
AAATTTCTTCGTTCGTACCGAACCGCTTGCAGAATCAAATCCTGTTCCACAAGATCCTAT
ATCAGCTATACATCCTCCTTGCATTTATGCCGGAGACGTCGCCAGTGCTATGGGATTTGG
ATTATGTAGATCAAAAATGATGAATGGGATTGTGGCACTCCACTCGCCGCCAATGCGGAA
GGATGCCGCCGAAAAGAAGGGAACGCTGCTTCGCTCTGCTGGATGCGTCGGATCCCGTAT
AACAAGCGAGCTTTTTACCAAAAAATTCAAACATGTGGTCGCAAAATGCTATCCAGCTCT
CTTGTTGCGTAGCAATAGAAGCCTGCTCATGCTGCTTTGGCGGCGCTTTTTCGCCTTCTC
TTCGCTCTGGACAGGAGCGCTAGTGGACACGGGGGGGGAGCAGGCGAAGCGTGTCGTTCG
TAATGAACAGAAAGATACCACTACTTCGCCTCTTTGTTGGAGCGCCGGCGCGAACACAGT
GGTATCTGACCAGGACCAGGAACAGATTCGAATTTGGATCTTGACATGTCGGTGGTTTTT
AACCGTGGGCATCATGCCAGGAAGTTGGTGGGCTCATCATGAATTAGGTCGGGGTGGCTG
GTGGTTTCGGGATCCCGTAGAAAATGCTTCTTTTATGCCTTGGGTATTAGCCACAGCTCG
TATTCATTCCGTAATTCTACCCCTTCTTCATTCTTGGATCTCGTTTCTTAATATTGTGAC
TCTTCCATGCTGTGTCTCAGGAACCTTTTCAATACGGTCCGGATTGCTAGCTTCCGTTCA
TAGTTTTGCTACAGATGATACACGAGGAATCTTTTTATGGCGGTTCTTCCTTCTAATGAC
CGGCATATCTATGATTCTTTTCTCCCAGATGAAGCAGCAGGCATCGGTCCGTAGAACTTC
TAAAAAAGAGATGGTTGTGGCGCGAAGTACTCTTGTGCACCTCCGTCACTCGGCTCGCGC
GCAACCCCGCCCCGTTATGTTATGGAAGAATTGAACTTATTACCGGGCTGGTTATTCAGA
GCCAGCAATTGGCTGCCGGATTTCGTCCCGCAACTATAAGAAGATCGCTTCGGGGGTCAC
TGTGGCGTGGCTGAATGTAGAGCAGTCCACCCCTACTGCGTTTGATCAGTAAATTCTGGA
TAAGTTCGGAAGATGGTCAAGGTAGCTTGCTTCCAAGCCACTGCACTAGATGCGCATGTA
GTCGTAGTAGTCGGCTCAGAATGCCTCTGTTCTATACTAAAATACTACTTTGGATGAATG
GGTCGTTCTCTTACTTGACCATGGCATCGCCAACATGAGTCTGTCTTCGGTGGTTGATAA
GCTGCTAGTTGGTTTTTAGTTTAGGGCTTGTTATTTCCTTTCACTTTTCCCAACAAGTTA
TGCCATAGCATGATGCACTGGTTGAGGCTCGATGGTACACACATCTTCCTGTGTATCCAT
TCTCTTCCCAAGAGTACGTTGTACTGCACTGGGGCGTCGATCACATAAAATTTGGTAAGG
CTTCTGTAATCGCCGATCTTGACCTCTAAGAGAACCGTGAAATGGAATTTGACCTGTCTT
GCAGTACGCTAAGGAATATTATTAGTGAGACAGAAATCTAAAGTGCGCATATGTACTATA
GCTGCAAAAGAAAATGGATCCTTGTTCGGGTGTTCTGGTGGTGTCCCCGTCTGGTCTACT
ATCGTCTCTTCACCGCCGCTAGACTACTTTAGCCCCCAAATGGCACAACCACAGTTGCTG
GCTTGGCTCCCTCTTGCCTCTATTTCCAACTGGCGAAAGGCCGAGGAAATGAAATTGACG
GAACATGTATCATTAGGTATTGATCTAAGCTTAGAACGGGCTAAGAGGGTAGCCCACGAG
CGAAGAACTTGCTGGGATCGAAGAACATCCTGAGCATAGGCTCGTAAGAGGGAAATGAAT
AGATGAGCTCCCCTTGCCTTGAAAAAGGCCAGCCGGTATAGTATATATATATTATTTTCA
CACCGGTGCTTTTATTCAAAAAAGGTATTCTACTTTGATCAAACCCTGCTCCTTCTTGCT
TGAGCGTATATACAGGCTTCTTACTACTACTATTGGTTGGTAACGGCATCCCTATCCATA
TCTTTATGCACGAACGAAAGGGTTTCACCCGTTCCCGGAAATGAGAATTTTTCTGAGCTT
TACTCCACAGGTATTATTTATAAAGTCTAACCAGTTCCTATTCTTTTCACCGCCCCTGTT
TAGTGAAAAGATGGTTTATTCGCTATATAGCGATCATTTCGTATATGATCTCTTTTCTTC
TCAGGCTATTGGCTTTTTATCAAACTTGATAAGATGAGTCAGTACGTTCCGCGGTTAAAG
ACGAATCCGATCTTTCTAATCTAATTATTTCCAGCTTTCAACCACCGGTTTCTTATTCAA
AACTATGCCAGAGACTCCTCCAATCAGATACTTAGCTGGTCACTCAGGGGGCCTTTGGGA
ACTTATCCAGCCGGCCCTATCTTCAAGTCAGTCGATTCGAAAGTTGGTTCAGCTTCACTG
TAAAATGCAGGTAGAAAAACGCGGATTTAGATGCACCCAATGCAAACTATAGCTATTGAT
ATCTCCTAGACTACTACATCGTAGAGTTGCTATCCGGAGTTAAGAAGGAAGCGGATCCCT
TTTTAACAACTATCATGCGCTAGATAGGCGCATGGCATGGCTCTTACTGAATTAGCTAAA
TTTCATCCCAGGAGGGATGCACTTTTTCTCTTTGATGATGGCCGATCATAATTCTTTCTT
CCCCTCATAGAGTCGACAGACTAAGCTCCAGGTCTTATTGTAAAATATTCCCCAAATAGA
TTCCTGCGCTGCGCGGTTAGTCTCGCTACCTCTTTAGTTGTCGCCCCCTACTTGCTCATA
ATGAACTAGAATTTCCCCCTCCCCTTTATGGCTTGCTGCTTGCGATAAGTGTAGCTTTTT
TCTTTCGATTCTGTGGCTGAAGGTTTTTATTCCTTGAGTTGTTTATGACCAACTTACTGG
GAAGCTTCGCTTGGGAGACAGATGCAAAAGGAGGTGATCTTGTTGCTGACCGAGTCTTAA
CTTCACTCCTGGCTCTCGAAATGCTCAATTAGGCTTTCCACTGATTCCTATCAACCAAGG
CTGCAAGTGCGTGCTGTTGGCGGTCTACTTCTTGGGAAAGTCACAGGCTCCCATTGGCCA
CGAGGTTCGTTATTATATACTGCATCAGTGGTCTTTGATCCACATCCTTAGCCGAGAAAA
AATCAGTCCGCGAAGAAGCAAGGAGGAGGCGATGATGTGATTCCTTATGTACCTGTGTCT
CTGTGTCGCTTGACAAGTCTACCTCTGAATCTGTTGACCCATCTGTATCTGTGTCTTCTT
CTAAGTCGGTTGACCCCGGTCTTGTTCGAGTTGTTTTTGATATTCCCCGCTCGGCCGAGT
GTAGGCCGAAGCAAATGCTTAGATGAGAAGAAGTAAGAGCAAAAGTAAGAACAAGAGGAA
CAAAGAAGTATCTTCAACTCCTCTAGAGGTTGAGGATGAGGAAGTGATGGGGACGACGAT
GCTCGTGCAAGATAAGATGACGACTGGCTGACTTACCGAACGGACGGACACTTTGATCTT
GATCGTGCAAGATAAGTCGCAATGAAGGAATATCGTCAACGCAGCTGGAGCCGCTAGATC
CCACAGCAAGTATCCTCAGTCGGCGAAGCCTAGATCCCATGGGTTGTCCGTTTTCGCTTT
AAGGGCGCCCTTTGGCTTTCTTACCACTTTAGGCGGGACGCATAGCAAGAAGATTCCGGG
AAGGGCCAATAGCTCACTCACTCACGGTACACGATTCAATTAGCCTTCCATTACACCTCA
TTATCTAAATTATGGAGGTGTAATAGAATAATTGGGCTTTATAAGCCGCCTATTTCGCGC
GTGAGAGCTTTCTATGCATTTCAGATAGCTGCTTTGAGAGGGAATCTTTAGATTCGTGCT
TTGAAATGGTGTCACTGGCCTGGCTTGCGTAAAGCTAACTTGACAAAGATCTGAACTGAT
CGATGAATTTCCCCTAGCTTCTTGTAAGGGGATGTGAGGGCCCTCCCACTATTTGGATTG
GAAAGAGCTGGGAAGCTCCTAGACTATGGGGAAGGCAAAAGCTACTTACTTTCGCCTTGC
AACTCGGCTCTGAGCCCGATGCCTTTAGCAGCTCTTATGTCTTGCCTAGTCCTTCCGAGA
TCGGAGTGGAGAGCTTCAGGCAGCACCACAGCCCTAGGAGCACTAGAATAGGTAGCACGG
GTCACAGCAAGACTTCAATCTCTCGATCCAGCAATGAGGAAAGAAAGGTCTTTGTCCCGA
AAGAAAAGAAGTGGCATTTCCCTTCCGCTTACTACCTATCACAGAGGTACCTAACTCTAT
TTGCTGTTGGGCTTGCTGGTTAGATAGGAATTGGTAACAACATAGCTCTTCTTTCAATGC
TCTGTAGATTGGGCACTTTTGCCCTAAAGCAAGGAGAAGGAAAGTAGGTGCGCGAAGGCA
CTTTCACGAGGTAAACTGATTGTATGAGCTCTATCATGCTTTTGAAGGCAAGGGTCAACA
TCCTTTGCCCTCAGCTCAGAATCAGAAGAAGGGTATCAAAAATGCTATAGACGCTTTGTT
TTCGGAGCGCACCACGGGATGCTTTGTGAACAGCCCCTTCTGTTGAAGACCTATACCTGT
CAGATTCCATGAAGAAGAAAACCATCAATGGCGGTACAAGGCAAGGAGGGACTGATGACT
TTCCTGCTTAAATGCTGCCGTAAACTGGATCAATCTCATCTCACACATGAAGGACACTCT
TCGGGAGGTTTGTGAAAGAGACTACTGACTTCCTTCCCTTAGTCAGCCTTCCGTCTAGTA
AGGCCATACTCTGATTGGCAGAGAAAAGAGAGATGGATTTGTAAGGAAAGGACCGGCTAA
GCGCAATCTATCCGTCAACCATGGGGGAGTTCGCCCAAACAAACCCCCGCCTACCTTCTC
TAAGATAGCTAAGTTGGCCAATGGGGATCTTTAGCTAAAAGAATTGCTAGAAGTCTGCTT
TGCTGCATTTGATTGATATTACCTTCTTATCTGAGATAGACAATGGTCTTGATAGTCATA
CTCTTTAGATCTCAATAGTAAAGATCTTTCCTCTTTTTCATCCAGTTTTCCGGATGAAAA
GAAGACCGAATCACGTGCGGCAGAGACTGTCAATGGGGACATAGCGAGAGCGACCTTCCT
TGCTGCTGTGGATTCCAACATTTCTCACTTTGCGCACTCTCTGCCATCAATCCGATTCTG
AACATGTCCTTGAAGGACAATAGAAAAGCGTATCCTAACAAGAAGCCGGGTACGGCTTTG
AAGTGGTCAAAGACCATAGGAAAGAACAATTCATTCTTGTGGTCAGAAGAGCAAGAGCTT
CTTTTTGCTATTTTCCCGCGGGGCATGCTTTCATTCAAAGAAAAGAGAGGTGTCAGCAGG
CTAGCTTTCCCAAGCTCTACTTAAAGGTTTTTTAGGTACTTACTCACTGGAGGGAAGATT
ACTCTACAAACGAAGACGGAGAGGGGGGGGAACACGTTAAGTTGCCAGTTCCGATCGAAG
GAATAGGGGACAAGGTGCTCGACCAACTAATCCGTATTGGGGAGAACTAATCTAGCTATT
AGCTAAAGGTAGATTGCTTTCAAGCTACTCGGCTAACTAGGATCGGAGTGGAATTAAGAC
TCCCCTCTCGGAGTTTCACTGTGGACTGACTTAGCCCTTCACTTCTTTCCCTCACATTTA
CCTCACATCAAGGAGAGCATTCTTCAAGACATTTGAGAAGCATCAAGGATTCCTTGTTCT
TTGGAAGGGAATCCACTTCTCCTCCTGCCGAAGACTGAAGAGTAAACCTTGCTTGCATTC
ATAATATAAGGATTATAACAAGGTTAGTAATAGGCTATAGGCGCGACTGCAAGGAGAGAA
GGAAGCAGCTTGACTTTCACGACTATCAGGGCACCTACTGAACTAGATGCAACTCAAAAG
AAAGCTCCAACTCTATCTAGTGAAGGTTTAGGCTTTCTTTGCCTCGGACAAGCTTTTTTC
TTTCCTTGCGTCTCTGACTTCTGCTTCTGCTAGGTGAAGAAGCTATGAGACTATTTAAAG
GCTTATTCGAGCCAGTCTAGTAGGCATCGCTTTCTATCGGAACCGTTAGCCTCGCCCCAT
TAAAAAAGCTATCAATCTTATTCCCGAAGTCAAAGTAACCCACCAGGCAAGAGTGAAACT
CTCTCCTTGACGTATTGATGGTTCCATCCTCTCTTAGTCTTTGCTCTGCCTCGTACTACC
TTCGCTCCTAACTACCTAACGCCGAGCTAAGTGCCCTCCTTTCCATCTCCGTCTTAGTAG
ACACCTCCTTTCCGTTGAAAAGCCAGTTCTTCCGAGCGGGAAGTCTTATGAATCTTAATT
GTCACTTCTTTATGACTTATTGTATGAACAAAGCAAAGTGGAAAAAGCCTTTTTTAACTA
GCCAAGGAAGGAAAGCGCGAAAGGCATCAGGTAAGAGGGTAAGTGCTAACATGCGTAACA
AAGTAAGAAGGGGTGCCGCTTCCTTCATTTTCTATATGTCGGGAGGAGAAAAGCCTACAC
CAGGTACGGCGACTGGAAGCAGCCTTTCACCGTCGTACCACCCGGGGAACGAGCAGGAAC
CTACCCCGGACTCCGGGGGGCCTTCAACCCTAGATATACTACTGGGCTCATCGTCTGAGC
CTTCCGCCTTAGACAGGCGGGAGGAAGAATTGATCCAAGAGAATTTAGAAATAAGAAAAG
GCGCCCTTGCTGATGGGGAAGGGATTTCCGGCGTTCGTAAAGCAGTAGAATTGGACTTTA
ATGTAAATAAGTCGACCAATTCTAATTAAGGAAATGGAAAGGGAAAAAAACGCTAAAAAC
GACCCTTCCCCCGCAACTAATGCAGCCTTTAATGAAGTCCGGGATTTTGAGGGGAAAATG
CAAGATGGAAAGGGCGGGGGCAACCCTAAGGATTGTGCTTTTCTGGAAAAGGAGGAGAAA
GGCCAGAATAGTAAGAGCTTTTGGGTAAGGAAGGAGGGTAAAAGGGACCCCCCCCTGGAA
GGAAAGATTAAAGTCTCTTTGGTCGATTCCGGCATAAAGGTAGGGCTGGGCAGTAGCTTT
ACCCGTTGTCAGAATCGAATGTAGCCTTTTTTTTTTTAAAAGGCGAGGCCCCTAGCGATA
GGGGGAAAGGAGAGTGGGTAAGCGGGCTCCTTTCGACCAGATTACTAGCTTGAATTCATT
CAAAGTCAAGGAACTGGTTTATCAAAAGGGGTCAAGAACTACAGTGATCTGATACCTTCT
TCCCTTGGTCTGGGAGGTAGGTTATGTAGGCGTACAACTCTTCCTGGGTTGTATTCGATC
ACGAATGGCCAAAGAATCGATTAGTAGTATGCCTTATATTTATTGCCAGAAGACCTCCCC
TCCCCCCGTTGACGGGATTTCAACACGGGCTAGCTCTCTAACTTCGTTTCTACCAAGAAA
AAAACTAAACCAAAACAAAAGAAAACACACACGAAATAAAACGGAGCAAAACTAAAAAAA
ATCCAATTGTTTCAAATTTAAATTAAACTTGCAACTACATAGAACACCGCCCACTAGACA
CCAAGCCAAACTCACCAGAGAGGTAGTTCACACCAACTCACTTCGATTAACCCGGACTTA
ACGGATGCAGCCTTTCCGGTTAACCTAGTTATTAGCTGCGCCCAATCATTATTGCGACAT
TTTTAGTTCTTGCTGCTGTGATAATTGGTTTCCGTGCTAGGTTGCATGCCCGTCCGAATC
TTATTCAATAACTGGGTTCTGCTCCTTCCTAGCGTTACATAGGCTTAGGCTACTTCTTAT
GCCGGAGCTGAATTCAGGCTTTTGTCTTCGCATTTTCTATAAGGCCTATTGAACGGACTG
CTGGATCCTGCATGTGCAAGGTATACCCTCCCATGCCCAGGTCGGGTGGGGAGTCCTTTG
GTTTTGGAGGAAAATCCTACTTCTGAAGACTTCCGAAGTCTAGTCGTTCCGGAGGAATAA
AAAAGTGCCTGGAACGACTAAATTCGCGAGGCACTCGCTCGATTTCTAAACAACATTTAT
AGAGATCGGGAGGGCATTGACTTTCCCCATAATTTCCCTCAAAGTAGAATGTAGATGACT
TTGTTAAGGATCTGGCCGCCTTAAACCACGGAATCCCCATCCTTACTAATGGGTCTTATC
AAGACATACTACGGGCCTTAGACGTGGAAGACCCCTCTTCCGCCCTGGAAGACGAGCGCG
TTTGCACAAAAGCTCGTTCTTTGTTTTATAATTTAAAGAGGAAGCTTTTTTATTATATTA
TAATAGGGATCTATCGTTTGCTCCAATGATGGCCTTTTTGATCTCATATTTCAATATGCA
AATCCAAGAGGCTAGTCCCCTAAAATGCCTATGGAAGGTGGGGTTAAGTAATAAGCTGAA
ACCTGCGATGCGAACTACCTTCTTGCTTGAGTTCGTGGAGTACACAACCTTAAGGTCGTG
GGTTAAGCTAAGCAATGGCTTAACTATGTGAAAAGGTACTACACAGTAGCAGTATCTCCT
GGTGTAACCATCCAGGATCTCTTAGACGCACTATTCGTGAACCGGAAATGGCAGATGGAG
TCGACCGACCACAAGTTGGTCCGATTCGGTCTCGTCTGGAAGGTTTTCGATATGGTAGCT
CTGAGGGGTTTGGACCCTAGAGTTCCCATTCTAGGTCCTTCAGCCGGCTATCCAGTTGTG
CTGTATGGAGGTGTATCCGGACAGTCTTTTATGTTGATTGCTACTTAGGTTATCCAGCCT
CGAGCAAGAAAGGGGTGTGGTAATCAATTTATCTACCGCCCCTAGGTCCGCCGGGTGTAA
GAAAAAAGACGTTCCTAGTCGCCAATGCAACGCTGGCTTTAAGCTCTTTCCCCGATGCCT
GAATGCTACTTTCGCCTAGTCGGTGAAGCTGCGTCCTCGCCTCTTCTCTTGGTGGCATTT
CCCTTGGCTTCCATCACATAAGATGTCAGCAATCCTTCAGTCAATGGAATCAGTAGCTAC
CAAAGCCCCTTTCTTTGCCTTGACTCCCACATCAATCAAATGCTGCTTGCGTGCTTACCC
CCAAAGCCTTATAACTGCAGGCTTTAAGGCAAGTCCCAAGCAATTACTAAACTCCAAGCT
ACTCATGCCAAGCAGCTAACCAAACCAAGCTACTCAAATAGAACAAGGAGCTCTACTCAT
AAGAACAGTAGTACAGGAAAAAGTCTTCTATACGGATGCAGACCATCTACTATCAAAATA
ACCATATAACTCCATTTGAACCGAGGGTTAGAAGGAAAACCCAGGAGGGGCAGAGTTTTT
GGTTTTTTCATGTTGTCAAAGAGTTGAACAATGAAAATGGATGACTAGTGCCTGATCGAA
TTGATCGGATCATGTAGGAACAAGGTTCAAGTCTACCGGTCTGTTAGGATGCCTCAGCTG
CATACATCACTGCACTTCCACTTGACACCTATCATTAATTAGAAACGGCTCGTCTCGCCG
TGACCTTCTCTTGAATTCTCAAAACTTCTTTCGCTCCATCCCCGCTGGGGCAGAGAACCC
ATCGCTGTCTCGGCTGTGCTACCGGAGGCTCTGGGGAAGTCGGAATAGGAGAGCACTCAT
CTTGGGGTGGGTTTACTACTTAGATGCTTTCAGCAGTTATCCGCTCCGCACTTGGCTACC
CAGCGTTTACCGTGGGCACGATAACTGGCACACCAGAGGTGCGTCCTTCCCGGTCCTCTC
GTACTAGGGAAAGGTCCTCTCAATGCTCTAACGCCCACACCGGATATGGACCGAACTGTC
TCACGACGTTCTGAACCCAGCTCACGTACCGCTTTAATGGGCGAACAGCCCAACCCTTGG
AACATACTACAGCCCCAGGTGGCGAAGAGCCGACATCGAGGTGCCAAACCTTCCCGTCGA
TGTGAGCTCTTGGGGAAGATCAGCCTGTTATCCCTAGAGTAACTTTTATCCGTTGAGCGA
CGGCCCTTCCACTCGGCACCGTCGGATCACTAAGGCCGACTTTCGTCCCTGCTCGACGGG
TGGGTCTTGCAGTCAAGCTCCCTTCTGCCTTTGCACTCGAGGGCCAATCTCCGTCTGGCC
CGAGGAAACCTTTGCACGCCTCCGTTACCTTTGGGGAGGCCTACGCCCCATAGAAACTGT
CTACCTGAGACTGTCCCTCGGCCCGTAGGTCCTGGCACAAGGTTAGAATTCTAGCTCTTC
CAGAGTGGTATCTCACTGATGGCTCTGGCCCCCCCAGAAGGAGGCCTTCTTTGCCCTCCA
CCTAAGCTGCGCAGGAAAAGCCCAAAGCCAATCCCAGGAAACAGTGAAGCTTCATAGGGT
CTTTCTGTCCAGGTGCAGGTAGTCCGCATCTTCACAGACATGTCTATTTCACCGAGTCTC
TCTCCGAGACAGTGCCCAGATCGTTACGCCTTTCGTGCGGGTCGGAACTTACCCGACAAG
GAATTTCGCTACCTTAGGACCGTTATAGTTACGGCCGCCGTTCACCGGGGCTTCGGTCGT
CGGCTCCCCTGTCATCAGGTCACCAACTTCCTTGACCTTCCGGCACTGGGCAGGCGTCAG
CCCCCATACATGGTCTTACGACTTTGCGGAGACCTGTGTTTTTGGTAAACAGTCGCCCGG
GCCTGGTCACTGCGACCCCCTTTGTGAGGAGGCACCCCTTCTCCCGAAGTTACGGGGCTA
TTTTGCCGAGTTCCTTAGAGAGAGTTGTCTCGCGCCCCTAGGTATTCTCTACCTACCCAC
CTGTGTCGGTTTCGGGTACAGGTACCCATTTGTTGAAGGTCGTTCGAGCTTTTCCTGGGA
GTATGGCATGGATTACTTCAGCGCTGTAGCGCCTGGTACTCGAACTTTGGCTCGAGGCAT
TTTCTCTACCCCTTATTACCCTGAAAAAGCAGGGGCACCTTGCGTCCTTGAACCGATAAC
CATCTTTCGGCTAACCTAGCCTCCTCCGTCCCTCGGGACCAACAAAGGGTAGTACAGGAA
TATTCACCTGTTGTCCATCGACTACGCCTTTCGGCCTGATCTTAGGCCCTGACTCACCCT
CCGTGGACGAACCTTGCGGAGGAACCCTTGGGTTTTCGAGGCATTGGATTCTCACCAACG
TTTGCGTTACTCAAGCCGACATTCTCGCTTCCGCTTCGTCCAGCACTGCTCGCGCGGGTC
CTTCCCTCTAAGGCGGAACGCTCCCCTACCGATTCATTTTTACATCCCACAGCTTCGGCA
GATCGCTTAGCCCCGTTCATCTTCGGCGCAAGAGCGCTCGATCAGTGAGCTATTACGCAC
TCTTTCAAGGGTGGCTGCTTCTAGGCAAACCTCCTGGTTGTCTCTGCACCCCTACCTCCT
TTATCACTGAGCGGTCATTTAGGGGCCTTAGCTGGTGATCCGGGCTGTTTCCCTCTCGAC
GATGAAGCTTATCCCCCATCGTCTCACTGGCCGACCTTGACCCTTGTTATTTTGAGGTCA
TATCTAGTATTCAGAGTTTGCCTCGATTTGGTACCGCTCTCGCGGCCCGCACCGAAACAG
TGCTTTACCCCTAGATGTCTAGTCAACTGCTGCGCCTCAACGCATTTCGGGGAGAACCAG
CTAGCTCTGGGTTCGAGTGGCATTTCACCCCTAACCACAACTCATCCGCTGATTCTTCAA
CATCAGTCGGTTCGGACCTCCACTTAGTTTCACCCAAGCTTCATCCTGGTCATGGATAGA
TCACCCAGGTTCGGGTCCATAAGCAGTGACAATTGCCCTGTGAAGACTCGCTTTCGCTAC
GGCTCCGGTGGTTTCCCTTAACCAAGCCACTGCCTATGAGTCGCCGGCTCATTCTTCAAC
AGGCACGCGGTCAGAGTCCAGAGCCTCCTCCCACTGCTTGGGAGCTTACGGTTTCATGTT
CTATTTCACTCCCCGATGGGGGTTCTTTTCACCCTTCCCTCACGGTACTACTTCACTATC
GGTCACCCAGGAGTATTTAGCCTTGCAAGGTGGTCCTTGCTGATTCACACGGGATTCCAC
GTGCCCCATGCTACTCGGGTCAGAGCGTAAGCTAGTGATGCTTTCGGCTACTGGACTCTC
GCCATCTAGGGTGCAGCATTCTCTGCTGCTTCGCCTAGCAGCACGACACTTGTATAGCTC
TCCCACAACCCCGTTTTCACGGTTTAGGCTGCTCCCATTTCGCTCGCCGCTACTACGGGA
ATCGCTTTTGCTTTCTTTTCCTCTGGCTACTAAGATGTTTCAGTTCACCAGGTTGTCTCT
TGCCTGCCCGTGGATTCAGCAGCAGTTCGAAAGGTTGACCTATATCGGGAATCCCCGGAT
CTACGCTTATTTTCAACTCCCCGAAGCATTTCGTCGCTTACTACGCCCTTCCTCGTCTCT
GGGTGCCTAGGTATCCACCATAAGCCTTTCTTCGTTTGAACCTCGCCCTTAACTTTAAGG
CTATGCCATCCTAAGGTGCTGCTAGATGGAAGGATCTTATCAACGTCCATGAATGATAAA
TCATAGCATAGATCAAACTGCCGAATCGGAAAAATGGAAGTGCTATCATATAGCTTTGTA
TCGACTAAGTTCACGAGTTGGAGATAAGCGGACTCGAACCGCTGACATCCGCCACAGGGT
AAACCACCGCCTCTCAGGCCCCGACTGATTCTACCATAGAGGCCAACGATAGACAATAAC
TCCCCCCCGAACACAGCTCACAACTTTCATCGTACTGTGCTCTCCAAAGAGCAACTCTTC
TCAAAATCTCAAAAGGTGCTGAGTTGGAATCCCATTCTAACTAAGGATTCTTGTGGTTCC
GGAGGATCCAGCTACAGGAGAACCGGGAACGGAGAGCTTCCCCCGCCCCCCTTTTTTTTC
CGCCCGACTCTTTGCTCTTAAGAATACTGGTTTTTAAGAATGAGTGATTGCCCTTCTCCG
ACCCTTACTGTCCAACCTGAGAGCGGATAGCTAATGCGTTCCGCTTTTTGAACAGGGTTC
TATGGTCGGTCCGCGACCCCTGGATGCCGAAGGCGTCCTTGGGGTGATCTCGTAGTTCCT
ACGGGGTGGAGACGATGGGGTCGGTCCATGGATTCTTTTTCCTTTTGCCACATTTCGCTC
AAAGGGTTGAAGGGAGATAGTGCATCAAGCTGTTCGCAAGGGCCAGCTTGATCCTCTTCC
CCAGGATCCCAAATGAGGAAACCCTAGGAGAGCCACCGACTCCAACTACCGTCCATGTAC
GATCCATACTAGATCTGACCAACTGCCCATCCTACCTCCTCTACGTTCTTGACAGCCCGT
CTTTGTCTCAGTAGAGTCTTTCAGTGGCATGTTTCGGTCCTCTTTCCCATTACTTAGAAA
AAGTGAGCCACCGGTTCAGGTACAAGATACTATCATTACCGCCTGGACAATTAGACATCC
AACCCGTAATCGCAACGACCCAATTGCAAGAGCGGAGCTCTACCAACTGAGCTATATCCC
CCCGAGCCGAGTGGAGCATGCATGAAGGAGTCAAGTCAGTTTTCTATTCTTTTCCTTGAC
GCAGCTGGGCCATCCTGGACTTGAACCAGAGACCTCGCCCGTGAAGTAAATCATCGCACC
TACAGTCCAACCAATTGGGAGAGAATCAATAGATTCCTTTTCGGGAGCGATTCATCCTTC
CCGAACGCAGCATACAACTATCCGTTGTACTGCGCTCTCCAAGTGTGCTTGTTCCCCCTT
CTTCTTTACCATGGCAAGTCTTTGTGAAATAACTCCGATGAGAAGAAAAAGGAAGGCATT
AAGAGACCCTCCTGGCACAACCCTAGACACTCTAAGATCCTTTTTCAAACCTGCTCCCAC
CATTTCGAGTCAAGAGATAGATAAATAGACACATCTCATTGCACTGATCGGGGGCGTTCG
TAGTGACTGAGGGGGTCAAAGACCAAGAAGTGAGTTATTTATCAGCCAAGCATTCTATTC
TTCTTATGGCTAGATCCAATCTCCTGGTCCCTGTGGAAAGGAAAAAGAATTTTTCACGTT
CTTCCTTTCGGGAAGGAAGGATTAGGAAAATCCTATTGATTGCAATTTTCTCCAGACCCC
CGGGAAAAGCATGAAAAAAAGGCTCGAATGGTACGATCCCGCCGTCACCCCAGAATGAAA
GGGGCGATCTCGTAGTTCTTGGTCTGTGAAGATACGTTGTTAGGTGCTCCGTTTTTTTCC
ATTCCATTGAGGCCAAACCTAAACCTGTGCTCGAGAGATAACTGTCCATATACTGATAAG
GGATGTATGAATTCTCGAGAAGAGAGGAGCCGTGGTGGTCCCCCCCGGATCGCCCGGATC
CCACGAGTGAAGAGAAAGTTGGATCTACATTGGATCTCACCTGAATCGCCCCATCTATCC
TCCTGAGGATAAGTTTGGTTTCAAACCCCGGTTCAAACAGGAGAAGTACGCCATGCTAAT
GTGCCTTGGATGATCCACATCTCAGGGTCAGGCAGAAGAGCAGCCTTTAGGTAAGGAAGG
ACAACCTAGGGAACGTAACCTTCGCCCCAGACTCGGGGTTTGAGAGGTTTAACTTCCTTT
CCCTGTAATGAAATCATAGGAGTAGTAGTAGTATCTTGATCTTGAAAGAAAGGCAGGCAG
TTTCACTTTCAGTCTGCATTTTCTGAGCTCTCCGAAAAGGAGTTTAGCAATCGATGTTAA
CTCTAACTCCAGAACTAGATCTCGTTACAACGAAATTGGAAGCATGGGCGGTGGTCGGAT
GAACAGAATGTCCGAGTAAGGAGAACTAGCCAAGCTTCTGAACAAGCGAAGGAACGCCTA
ACCATCTGTGATATCGGAGACTTCGAGAGGCTCCCCAGTCCTCTTTAACGCCACTCTTTC
CGAGTCTCGTTTGATGAAATGAAGCTTACGATTCTCTTAGTGAGAAGCTCAGTTCCGCTT
TAAGCCCGACAAGCGAAGCGGGCAAGATAGGCTTGGTGTGGCTAGCTCTAAAGCAGGCCC
TAAAAGCAGGCAACCATGAGAGGCTGGCGCGGAAGGCAGGAAAGGTAATTGCTTACAGAC
AGACCCGATTTGTTAATAGCAGCTTACTCTCAAAGAAAGACCGTATTCCGCCAAAACCAT
TTACTACGCAAACAAGACCGGCAACTGGTTGAGCTGATAGGACCACAGCTGATATTGACT
CAAGAGCGTCTGTGGTTAAAAGACTAGCAGCTTCTTCTTCTGCAATTGCGACAGGAGCTC
ATTCATTCTTCTTTCTTTCATCTGCACCTTCCACCAGCTCTTTATTCTTGCCTGCAAGCA
AGTTAAGCTGTTTCGTGCCTTTCCTTCCATTAAATTGGATCTATATCGAAATAGTGAGGG
GTACTTATCACTATCCGAATCTTCTACTTAAGAAGAAAAACCTCTTCACGATTGATCCCG
GGTTAGAGTTAGCTAGACTCTTGGAAAATAGACTTTCCTTCTCTATCCGTACACGGGGTC
TGGTTAGGAACCTTATTTATATTTATATAAGAACCCGTGTTTCTGGCTAAATAGAAAGAT
TAAAGTTAGCCCAAGCCCAGAAGCAATCAAGCCTTGGAAACTAGTTCAAATAGAACTCAA
AACTAGGCAATCCAACTTCTATTGACTTCCCTGGAACTAGCTGCCATTTCATCGGTTGCC
GGAAGAGCTGTAGGTCTTTATGCTTTAGTCAGTCCGTGGGAAGAAGGAAGAGATCTTAGT
TAACCCCCTTTCACTAAGGCTTAAGGCTAGCTCTTCCCGCTTAGCTAGTGTCATTTTCTT
CTTCTTTCCTCTTCTTTTGTTGATATTGAGTTTAGGGTGGGTATAAGGGCTGTTTACGGA
GAGCTGGGAGTTTCGCCTTTTCGTCGCCAATCGCTGCGGTTCTTTCAAACCTGACAACAG
CAATTTTATAGCTGTTTACAATCCATATCTGACAATAGAATCTGACAATAGAAAAGGAAG
TATCCAGCGGATAGCACTGCTGCCACTTCTGAAGCTAGGGACTTCTTTCTGTCGATACCT
TTACTTTAGAGAAAGAATAGGGGCGAAGCGGTTGAATTGGCTTCCATCGAAATCGAGATT
TCCTCTGCCTCTTTTCTTATATTTATATTTTAGGCACTCGAAGCATATTGGAAAGTTTCC
AGTAGAGCGGGAAGAAGGCTTAGTCAAAGACTTTCAAGAGCTTGTTGGAGACAGGGACAC
GTCTTACTATTGAAATGAAAAAGTATACAAGGAAAGGGTGAAGTCTGGGGACAACGGTAA
ACGTGAGGAATGGGATCTCCAAACCCGCCCTACTAAAAAAGTTCGCAACCAAGGGACATG
CCGAACACCTACCTTTCCAACTAAGTCCAACGCGAGGACCCTTTAATTGACGATGCGTTC
CGTCGTCAGCAAGCGGTGGCCGACAAGGCCCTTTTCCCTAAATCTCTTGGGAAGCGAAGC
AGGCTTTCTGATTCTGAGAGAAAGATAGAAATCGAAAGGCAAAGAGATAGGCAAGCCAAA
CCAAATAAGGAATGTTTCAATCTTTACCTCTTTTTGTCAGCCGGCAATCATAGGGTAAGC
CCATTTCTTGGAGAAAGTTTACATGTTGGGCCAGGCTAGTTTGCTTCGATGGTAGGAGTC
CACGCAGTGAGGCAGCCATTTCCAGCCCAGCCGAACGAATAGGATCCAATAGAGTAGCCC
GCATTGCAAGCTCTTTTCTTTCCCAAGGAGAGCTGGTTATAGGTCAAGCGCAAGACATAG
GATGTGAAAGCGGTTTGCTTGGTTCTTTCTTCGCGCGAGACAGGGGGAGTTCTGTTTTCT
TACATCCCGTTATATAACATCAAGTGTGAATGAGTTGCCCCCCCTAATTCCATGGCTCCT
AGTGCTTCTGCCTAAGAGCGAGTTGAAGTCTTAAGGGCTTTAAGCCACCCAGTTTCATTC
TTTATCGCTTTGAGTTTTGTTACATCCCCCCCTTGCCTTGTCCCCGTAACCGCAGTCTAG
GGATGAGGGCAAGCAGATTTCGCGGGCAAAGAAGTTTTGGTTCTAGCTCAATGGTAATCT
ATTGAGAAAACAAAGTTTTAAAGTAGGCAAGCGGATAATGGATTTCTTAAGTATCCCTTA
GTCTATCGAGCCAGGCCTCTCCACTTGCAGAAAAAAAAGAAAATTTATTAGTAAGCGAGT
GAAAACAAGAAAAAGGAATGATTTTAGTTTGAATGTCCGTCTATCTGAGAACGAGAGATA
CAACATTTCGCTGAGCAGTACTATTTCCAATTGGGCAAGCTCTTTTCTTTCCTCCAGTAT
GTACATATAGATTCTTTCTTATTACCAGATAGGAGACCTACCTATCCCTATAGCGGAAGT
CTTTCCCGCAAGCGGCGGGATAGGGGAAATGCAATTGATCCAGCAAGTAAGCCAATGAAA
GAAAGGAAAGAATATATGTGCTTAGCTCTGTAGATTCAATAAGTAAGAAAAAATTATAGG
GCAAGAAGTTTGAAAACAATTCATTCCAGCCATTTCCAGTGACCTTTTTTGGGGTTGGTT
CTATACGAGGCAATCGAATATGGTCCCTGTCTGTCATCCAATCCAATAGGCATTTAGGGA
TCCCCTTTTTTATATTAAAGTGAGCTTTTGGTAGTCCTATGCCTGTCTCTCCAGCTTGTC
TATGTCTATGGGGAGATTCTCACTTCTTTTGCGAAAGACCATTCCCTTAAATGAAAAGCA
CATAAGCTCGCTCTACTACTTCGAATACGAGAAAGAGAATATAAGACAAAGAGATTCTTT
ACGGATTGGAATGCTAACGATTGATTCCCTTTTGGGCTCTTACACAGAAATGAAAGACTG
AAAAGAGGAAGAGAAAGCAACTCTGACTCTGAAAGTAACCAACTTTCTAGAATAACTTCA
ATCAATAAGTAATCCAATTACTTGCTTCGGAAGGAGGTGCACGGGCTAAGGGAAAAGCCA
ATGCCCCGGATACGACCGGAATTTACTTGGACTACTTCCAAGGTTTAACATAACGACTTC
GACTTCCAATCCTTAAAAAAGAAAGAAGGGCAGACTGCCTACTTCAGCTACAATCAAAAC
AACCTTCACCCACAAAGAAAAGCACTTACTTACCAAGCCAGGAAGAAAGAAAATCTTGAC
TGCTGGCATTCATTCCAAGTCTTGGAAATCGCCCGGGTTTAGTCATTGCTCTTCATTCGC
CTAGTTGTCCCTGAAGGGAATGTGTAAGCGAAGCGTCCCCACCCCTTGCCTTTGACTCCC
TTCCCCTATCTATTGAGCTACCTTTTGTTCAATTGGATACTCCTACTCTGTCGAAGCCTG
CCATGGAAGGGAAAGTAAAATAGACAGCATAAAGGCATTGATGAGCTAAAGGAGCAAGCA
GAACGGGAAGAACTTTCCTTCGCTTCCAACTCTTAGAAAGAAAGTCAACCAATGCTTTTG
CCCAGCCTTAAAGAGAGATAATCCAAGAATGCTGAATCCTGGACGGGAGAAGCTGCTAAC
AAGAGGTTAGCTGCACTTATCAATAGCAGTGGAGTCGCGAAAAGACACCTTTGAAAGCGC
TAATTCAATAGCAGTCTTCCAATTAGATAGACTGAATCAATCTTAGTGTGGTTAAGCCTG
GCCAGGGTCAGAAGTTCTTCCATCTCGGGGGATCAGATCAGGCAGAGCCTCTACGCTTTC
TTCCTTTGCTACAGCTACCGGGTATTCATTAAAAAAGAAAGCATTTACGGGAGGAGAACT
TGAATCTAGCTAGGGCGCCCTGCCCTCGTAAGGGGTATAACTTTCTGAGGAAAGCGCAAC
TAAGACCCTATTTAAGAGAAAGAAGAGGCTAATTTAAGATGAGGAGGGCATAGATCCGAT
ACAGACAGATGTGAGAAATGTTGCGAGAGCTTCCATCCTTTTTGTAAGCCTTTCGGGCGA
TACAGATTGGTCAAGCCTCGAATCGAATCCTGGATCAACGCCCTTTTTCGCTTAACCCAT
TCGTTCACAGTCGATTCAACTTAAACCAATGTCACATGTCTTGTGAGCATTCAACCATGA
TCTTCTTTTGTTCACATCAGATCTTTCCTGGTAACTAAGGCAATGAAATTTTATTAATTA
ATAAATTACCTCATATCTTTCCCTCTGGGTGGGATGATACGAAATAGAGCAGTTGCCTAT
TGGCATGCGAAACCGAGAAGGAACTTACTTTCATAGACAAGAGCTGACCTTGGGCCAATG
ACCAGATATAGAAGATTATTAGCCAAAGTAGATAGAGTGAATGGGAATAGTCGAATGCCC
TATGGAGTAAAGGGAAGAGGCTTGAGTTCTGAGACGAAGATAAGGCTTCCGAATATATGG
AAGAAGGAGGCATCGTAGATGAGGAGATCCAGTTGTGCTTGCTGCCTATCCACTTGGCGA
GTAAGAGGCTCTGTGCAAGAGTGGATTTTCAACCTTCTGCCTTTGCTTGCTTCATCTGCA
GAGCTAACTCCGGAAGTGACTGCTCTAGCCAATGCGCATGCGTTCCTTCCTAAATGCAAT
TAGGCTTCTCGCGTTGATCACATAGCTTCTTCTGTAGTGCGTGTATTTAGTGTCTCCTTT
GCTGTCCTATCGCGGTATGAGTTATGTACGTAGGGTGCGCGTAGAAAGCTTATAGTGCTC
TTCTTTGATTGATTGTAATTGAGTTGACTGACTCAGGAACTTTCCCTTAGGGTGAATGCA
CGAGGTGAGCGTCTTTCAATGCTTGCTTTTTTAGTTGTTTAGCCTATAGCCTTGTTGCTA
AAGCTGTTAGCGCGTAGTCTGTCTCATATACCTCCAAGAGCGGTGAGTGGGTGTAGTAAG
ATAAGATGTAGGTAGGCATATCTATGTTTGGGCACTGAACATGGTAGCTATAGCGAGGGG
AAAGATCCATAGCAAAGACCGGTAAGCTCGCTTCCCACATTCCATTCGATGCTTTCCTCC
TTTCCTTTCTTTTCCTTACCTGGGAATTCAAATAAGAATAGAAGGACGAGTTACTCGCAT
TATAGACTTTCTCAATTCGAGATGTTACCTTCAGACATGGATTTGCTCTCGAGTAGCTGA
ACTAGGGTACTCAAAAACATAAGAGCAATCAGGCAATACCTGACGAATACTACACCCGTA
GATAGGGTATCAGAGCAACCCGAGGGAAGTTTGATTTTGATGATAAGGAGTCACCACAGC
GGAATCTACCTGAAGTGTGTAGATAAAAAGGCTTATGATGGAAATCCATAGTGGGGCCTA
GATGAATAACCATGGATGAAGACTGTGCTCAGTTAGGAAGTATTCCAAGTATCAAGTCAA
GTTCATACCAATCCTATACAAGGTTGTATTAATAAAGAGGTTAATCATGCAGTAGCTGGA
ATAAATCTAGATGAAGTTGCTGTTATAGCACATCTAAAACGTTTTGAATGCTAAAAAACG
AAGATAAGACTGCCATTAATAAGGTTTGAAATTGAAATGAGTTTAATGTCAGTAGGCACA
CTTCAACTACATTGATGGAAACAAGGGTTTACATTAAGCAAATCGGAATAGCGTGGAATT
CCTTCAATTTAGGCTTTTCTTGGTTTGTATTGATGACATTCTTTCTTAAATACAAAAAAG
GTAACTTAACTTCAAGTAACTGCTATGAGAGCCTAATCCCTTTAATTCGATTCATTAGGG
TGGGATCCTTACTTTACTAAAAGCATAGACTGAATTAGGAATATCCCAGGTATTCTTGCA
AAACAGCGTATTAAAATGAAAGGAAGATGCCCCTTCGATAGCTATCTGTATGGAAGGAAG
AGAGAGCTACGAAGGATGCTTAAAGACTGATATGAGCTCATCTACAACAAATAGAAGAAT
GACGAATAAGATCCCAATAGGAGAGTAGATAGATAGAGAATTCCTAATTTAATGCTTGAT
CCATGGGAAGGAAGGATGATAGCATCAGTTGCTACACCTCTTTAATCTTACTGGTAAATG
AGATAATCCATAGATGCTGTGAAAGCAAGTGCAACGAGAGAGGGAAAGGTAGGAACGTTA
GAAGACTAGCTCGGCAAGCGCCCCAACACAATATACTTTTGACGTGTCTAAGACGGAAGA
GATCTTTGATTGATCTGTAAGAAACTGTCTTACTAGCACCCGTAATAGGCCTACTTATAG
GAATGGATAGCCTCTTTACCTTCTTTCATGATGTAGTTGCTTATCCTTTAGGGAAGCTTT
TTCACTCCTAGGTGAAAGAGATGTGGAACTCTTTGACAGCAGGAACTTGAGACTCGGCTT
AGTGTCTTACGTGATTAGGCCTCTATTTAAGCATCAAAACAAGAGTTACAGGAAGCGAAG
TAGGAACTAGTCAGAGAGGTACTCAACCCCTCACCTATAAGTTCTCAAGGCTAAAGATCT
CTAGACCTATCATCAGCTGTTGTCACTCCTTTCATTCCAAGTATGAGCTAGTCAGAGCTT
TGATCATCTCTCTTTCTAATAGAACATACAAAACTAAGAAGCTTCCTTTTGTTAAGGAAA
ACTCAATAGCTCAATAACTAGCCAACGGGAAAGGAAGATATAGATCAGGGAAGATCTCAC
TGATGAGTTAGGAGCAGGAGTCTGGTAGCTAGGTAGCTGGGGAGTTAGGAAGCAAGTGTG
AAAGCATCTCTTCTTTTTGCTATTTCCAGAGGTAGTTCAAAGAGAGGGGAGAAGGTGAGA
ACTCTCAATCGAAGGCAATCATGCTTTGTTTCCTTTTTAATTAAAAGAGCTAGCTCATTA
GCTATCTGTGAGTGGGGCTTGTTGAAAGCATCTACTCGAGTGTTTCGATAAACTTACCAG
TCATCTCAACATTCCAAATTCCTATCTTTCTAGCCAGCAGCCTATTACGTAAACAGCTTT
GTCAACTAAGACATATACATTGTAAAATAAATCCTTTGGCCAGGTTCAGTAAAGAGAAAT
CGCAGGATAAACCGTGGGGAGATTAGTGAAGCTAACGATCGATATAAGCTCAAACAATTC
CCAAGCACAACAATAGCAATAGCTGCAGCTTGAAAAGCGAAGGTAGTTCTTGGGACCTTC
ACATTCACAAGAGATCAATGGATAAGGTAGTTGTTATGGAGTCATGAAAGAGCCGATTGT
CTGATGTGCTCGTCAGGTAGGAAGGAGATGACCATCGTGCTGATTCGAGAAAAAGACTGA
AAAGAAGCTCTCTCGAATGAAGACCGTGCTCCCTTCTTTATAGGGAGGAGATCTTCTGCC
CGCGGCTAAGTAGAGAAAGGGGTCTTTGGTTCTCCCCTAAGGCTGGAGAGGCTCTTCCCG
CTAAGAAATAGAATCATGTTATATCTACGCCATGATATCAATCAGGTGGTTTAGAACTAA
ATTCATATGGGTTTATCTTCCGCTTCTGGTAGAGAAGTTGAACAAATGGTCTCTGAGCTT
TCGTCCCTGTATCCCATTCTTGGCCTTCAGCCGGCTTTGATCTACCCATATCTTCTTCCG
GGGCTATCTCTCTACGCTAAGCTGGCAAAAGGGCTTTCCGAGGAAATGGGTGTAGAGGAG
CTCGTGTATCTTTAGTCATAGGGCTCACCCCTCAAAACCCTTGCTTCTCTGTCAGCTTCT
TGTCTCGGAGTCTATTCTAACTACCTCTCTGCGGGACAGACAGCTGGAGGAGCACTTTCC
AAGCGCTTGGCCAGGGGTTCTTCATCTATCAAGAGAGGGTTCCCGGTAATCAAGCTAGAA
GTTCATTCCTCCCTTGCTTTGAAAACTTCTTAGGAAGTCTCTACTCAGACGGGGATGGGT
TTTATTGATCCAGGTCGTACTCTATTGACTCAAGAAAAGTAGGTTTAGAAGGTGACACCT
CCGCTAATTGTCAAATTGCGTCTATCGGATAACTACTTTAATCAAAATTCTCAGGTTCCT
CAATGCTGGCAAAAGAGCTTTGAGACTTCCCGCCCGAAGATAGAATGTGAATCAATAATG
AATGCGATGATCAAAGAAGCGGCTAGACATAGGTCAAAGGTACAACCGCTACCGCCAGTA
GGATTTCCTTTTATTAACGAGCTAACCTACGAACCGCTCCGTGGGCTACGCGAAGAGACG
AGTTAAGAAACAAGAGTAAAAGACGACGTGGACGTCATACTACACAACACAAGCAAAGAC
AGGAGGCCATTTACATAAGGGCGCGCCTTACGTGCCACTACCAACCCTCGCAAGCTTGCT
AGCCCTTCTTTTTAAGCTGTGGAGCGTACCAACTTTGATTAACATCGAGTTGTATGTTTC
GCTGCTGTCTAATGAGGCGCAGCATCGGTCTGTCCAAGGGACTGGATCCCAAGGCTCTTC
TTAGTCTAACATGATTGTTGTAACCCCTTATTCTCTTCTAATGGGGTTGCTCATTGGATT
TTGATGGAATTCAGTGACAGTCTACTCCTTAGGTCATACCAAGGTGCTGCTTCAATGGGA
ATAGCAGAAAAATGGAATTAAGAAACTCATACTTCCGGAAGAAAAGCTATATCCCTCTAC
TTCTCCGGAAGCAGCTAATTTTCTTCGTCTTTTAAGGGAGTTCAGTTCAAAGAGGTCGAG
GATCAAGAGGCGATCTTCTATATAGAGATCGGTGAAGCGAGCCCATTAGGGATCACCTGT
GCTATCAATAAAATAATAAGGAATACCAGGGTGCCGTTAAGGTAGCTCACCCGGCTCTTA
AATAGAAATCCCTGCAGTTCAGTCACCCCGGGGTAATTCAATTCACTCTTCTTTGTGGAT
TCCAACTGAATTGTCATCCACAAAGAAGACAGAAAACATTAAGGGGAAAGAGGGGAACGT
AACCTTTGCCCCAGACTCGAGGATTGAGAGGTTTAGGCTTAGTTTTCTTTCTCGAGGTAC
TGTGCCCAAAGCAAGCTAGCTAGAAGCATAAAGAAGTAAGGCCAGCTGTAAACAAAAGAT
TCGTGGTTGTATCAATCCCATCGGTCGTAGTTCATACTCTACCAGCTAACAGGATGACTT
TCTTTCACTAGGTATGATACTGCGTAAAGGGATGAAGAAAGAAGGGAAGGAGGGCTGTCT
TAACCTCTGACACCACATCCGTAAGACCTAACCCTTGGGGAGAGGGTTATGTTATTGGGT
TATAAAGAGGGACTCCCACCTCAACCATAAGGAGACATTTAGAATAGTGATTTCTTATGA
ATACTTTTACTAGCAAGTAAGTGCCGTGCCCTCAAGTCAAGCAAGGTACCGAGTGAGATA
AATAATTCTAGGGGGTGCAAGCCCGGATACTAACTATTTGCCTTGCATTTGAAAAGCATG
ATTTTTACCTTCGGGGAGGGGTACTTCTTTCTTTTACTTTATAGAAAACATTTATACTTG
ATTGAAGATATACCAAAACTCTTGTCTATTTCGATGGTATGATAGTAACTAGAGCTCCAT
TATAGGGAGAAAATGACCATAGAATTCTTAGCCTTAGACAAAGAGAACGGGAAACCGGGA
ACCAAGCAGGCCTCTTGGCAGGAAAACAAGCTAGATCACGTCCTCGAAATCAACCTTGTT
TTTTAGGTAGGATTGGGTTGGTGGTAAGTGAAGATCTGGACCCCTAGGAACTAGTCGGAA
ATAAGGTAAGTAAGTTAGAGAGCTCTGTCCCAATTGTTGAGGAATGGGGTCTTAAGACAG
ACAAGGCTTTAGTAACGAGTTTGACTAACCAAGGATGAAATTGCCACAGACCAGCATCCG
CTAGCTCATGTCTTGGGAATCCTCCTAGTTCAGACTAGCTTTTACCAAGAAATAGTAAAA
GATTGCTTTGGTGGTAGGTGAAGTTGTAACAAAGTTCCCTTTTTCAATCAGTTCCAAGAC
CCCGAGGCTCGAGCCCTAAATCATATTTTAGGGGGATCTTTGCCGTTGATCCTAGCAATG
AAGAAAGACTTGTTTCTTGTAAATCGCCGGTTGGGTTTACCAACCAAGAAAGACATGGGA
CTTTTGGGAACAGCGTTTCTCATTCAAAAAATCTTGGAATGCTTCTTGCGCATAGGAGCA
GCTTGTTAATCAAATCGGCCGTTTAATTCGAAGGTCTCTCTTTTATAAGCTTTTTAAAAA
AGAAAGAGTTTTGGCCTTCGGTTGTTAATTTTTCAAGGTTCTTTTGGAGAGTTTCAATAG
TATACTCTGCTCCGTTGTTGTTTAATATTCTATTAGCGATCAATTCATTTCTTTGCTCAG
CCCAGAATGGATTGGGATCCAATTGGACCATTCGACCGATAATATCACTTTTATATAAAA
TAATGGCATCTATGGTGTCCGTGTCTCGTGGGCGGTTGGAGGTAAAAACCGCGAGTCTGT
TTCTTATCTGGTCATGTTGATAGCGAGACCAATCAAAAGGAACCTCCTGAGGAGCGTTCG
CCGGGGGGGCAAGCTGCGGAGCTTGAGAAGGGCCAGGTTGCTGTTCAACAGAGGTCCCCC
CCTCATAAATAAAGGATTTTTCGCATAAGCTCCTGATTTGAAAGAGTTAAGGATGTAGGA
GACTCCACAGGGGCAGAGGATGATACCTCGCCCTGGTCTCCAAACCTATTTTTTTAATAG
TTATCAGCCCCTTCAAACCAAGAAGGACTTGGCGATGATGGTAATGAGGGAGAGACTCAG
AGAGGGCCACTAGCTTCCGACTGAGACGGGCCAGCTTCAGATAAGATGACTGCATTGGCG
GGCGACACAGTCCCAGATTCGATGCCAGCGTCGGGTGCTTCCGTTTCCGAACTGGTTTGT
TCGTCCCCGTCGGCACAAAAGGCAATCAATCAGAATCCAGAAAAAATATGTAAATAGTGA
ATAAAGCAAGATCTAGATGGATCCCTATCTTTATCTCTATCCACGGAGATACCTATCTAT
ATGGATAGAAATCTATCTATGAATCGATCTAGACTATCCTCTATCCGGATCGATATGTCC
CTATGAGCGGCCGATCTTTATATGTTTTGGCCACGTCCGTTTCCGCTCCGAAGAGGAAGG
TTTGGATCTTTCAATCTTATGTCGTGAGGGATGTGACCTATGTTAGGTCCATAAAATACC
ACCGCTTTTGGTGTTCTATGATTCACCTCCGAATAATGAGTAGGTAGTTCGATCCTTTTG
ATTCTTCTCTTCCTAGGAAACGGATGGGGGGATGAGGAGCAATAGGTCGAATTACTATAT
AAAGAAGAGTTGTAAACTATAGGACTTCTTGTTCGAGTAGGAAGATCTTGGTTTTTCTCG
TTTCTTCTCTTCGATAAGAATAGGGATTTGAAATGATACAAATTCCTCTTCATTCTGTTG
TGCTCAGCGAAGGAACTGCCTAAGCATACTTTTTCGGATCCAAACTTCTTTGTTCTTTCT
AAGTATTCTTCTTGCATAGAATAACGCAACTGTTGTTGCAAAAACCGGGATTTTAGTAGT
AGGCGGCATCCCCGCTTAGTTTTGAGTAGGTGGAACCATTCTGTTTTGGTTCTTCTCCAC
ATTCTTACCGGGTGATCCAGGAATTTGCCTATGATTTTATCAACTGATATTTCGATATAG
AAAGATCTCCTTATTTCTTCACCGCGGATTCTCGCGTCATTTTCTTGAAAAGATATTAGA
TCACCGTGGGAAACTTTCAAACGAGTAATGCTTACAATTCGATTATTCACACAAACCCTT
CGATGACTTATCGGCTGCCTTGCTTGAGGAATAGTTTCACGAAAATGGAGACGAACCGGA
ATAACGTCCGATCTTGTTTCTGGATTGAGTAGAAAAGGGATATATGAAGTTCGTTCTGTT
CCTCTGTGCATCTCTGTGATGGGTAAATCTGCATGAAAAAGGGGCAACTTTCGTGTAGTT
TGTGATTGGATGTAACTGTTCATATTTTTTCTCGGAGAAATCTTTCTCTTAATAGATCTC
TTCTTGTTCCTCAATCTTCGGAGAACGCGGCGTTGTATTATTGTAAGTTCTCTGTTCCGA
ACATTTCCTGAAAGTAGACGACAAGTTTTAAATCGCATATCTCGTCGTCGTTAAATCAGT
CTGATTCGCCACATCGCGTATAAAGGGAATCGAAGCCCGTTCCTATAGAATAAAAATTCC
CTTACTAATGAAATAATGGTACCCTTAACAATCAAACTGTTTATCGTCCGTTTTTTCATT
TTATCTCGAGGTCAGGGGTGTCGGCCCTTTGCGGGCCTTTCGACGGCATTGATCCCGTAT
TATTACCCCCATTACCTCCTTCACCTCCATCATCATATTTTTCATTCATTTCATTTTCAT
TCATTTCATTTAATTTTAATAATTCATCTAAATCATCGTTTAAAGCTTTTTCAAAAATAT
TTTCTTCAGCAGTATCATTATCATTATTAACAGTTGTAGATTCACTTGCCTTTCTATTAA
ATTCTTTTACATCAGTATTATTTATGATATCAATAATATCTTTGATATCAAAATCACTAT
CTGATGAATCACTATCTGATGAAAATAGACGTTTATTAGTAGTAGCATTTATTAACATTA
ACGAACCAGGGAGGAACAGATATTTGTGGATCATATTTAGATTTGATTAAAACTTTTTAT
GATAGGATGGTATTAAAAATCCCCACCCTATCCTAACCTATATGACTTTGAGCGTATGTG
GTTGGTTGTTGACCAACAGAAAGAAAGCATGGCGGCATAAACACATTTACATTAGGATTC
GAAACAGAGCCTCAAGGACTCTTACATACATATCAACCTGTCCTTGTTCAAAACTTCTAT
AAAAATCTGCCAACAGTTCCAAATTATTCAAATTATTCACACCAAGCATCATATTGATTA
GCTCCATCGAAGCATGCCCCCGTGGCATTGTAATTTGCATGTTCGATAAAAAAGGGTCAA
CGTACTGTTGGCAGATTGCTTCCTTTATTGTTATTGCAACAGTCTCATTGACCTTCTCTT
GGTAGTTGAAATAGGCAATACCACCGAATCGGGCTATTTTCCAAGTGGATAGCACCCAAA
TAAAAGGTGGAAGAAAGGTAAGCACAGGATTCGTCATAAGAGATATTATATAGTCACAAA
TCAATTGATCGGGGAAATTCATGAAGGTCGGATTTACTTCGCTTCGTGGCTCTGCTCTTC
TACATTGTTGATTTTTTAGGGCCAAGAATAGGGTTGGGTTGTTGACCAACGAAAAGCATG
GGAGAAAGATGCACAAACGAAATAGGAAACAGCATTTCATTTCATACGCAATTTTTGATC
CAATCTCGCACTTGGTCTGATCCTCTTTCTTGATGGTCTTAAACCTGAGGTCCGACGTGA
TGTCATCTCCCAGTCTCCTACTTCCTTGGTACGAGCTGCATCACTGGCTCGTTCATTTGA
CGAGCGCTACCTGTTACAGAGTTCGGTTGCACGATAAAAACCAATGGTGCCTTCCTCATC
GATACGGACCTCTCCGTCCAATTCATCTTCTCCTTCACTTGACTATTTAGGTTAGTTTCT
CCCACTACGAACGAAAGACCAATGACACACCGGTCTATATTTTTCATCATCTCAGTGTTT
TAATTTCCCTCAAAATGATGTCTATAGGCTGCCCTTTCGGATTTTTAAGTAAATTAACCA
ATCCAATCAATGTTCATAAGTCGACCTATGCTTTCCATACTTACCCTGAAACAGCCACTT
AGCTCTAGCTTCGGCCGAGCCTTCGTCATATGCTTAGTCAAAACCACTCTTGCTACGAAG
CTACTTTTTTTTTGGAGGGAGTCCCTTTTTCGGGATAGGCAGGATATCTTGGTTTGGGAA
AACTGGTTAAAAAGACGAATGCTCCTCCATCTGTGGTTATTGCTTTTGGATCCTATAAGC
TACTAACTATTCTAGTTAGCCTGGGCTAAGAAGACCCTGTCAAGCCTTTGATTCGACTTT
GGGCAATGCCACTTCGAAAGAAAGGGAATCGGAGAGATCTTTGAACAGCAGAAAAGACGG
ATCTGAGAACATAGCCATAGTTACGGTTTCAGGGCTTAGAGAGACTGGACGCGTACCGAA
CGAAGATCGTGTCTATTTACGCTCAATCCATATAGGTGGAAAGCTGGAAGCTTCAATAGT
TCCCCGCGGAACCTTAGAGTGCTATGATGGGGTATTTCAGTTCGTACCATCACGCTATGG
TCGAATGGACTCGTAGGGACGAACAACAACTAGATTATATATGTGATGAGTTCCCCGCCT
TATTGTTTGTGCTTATAGAGCACTTTACGTCCCCCCGTTCGCCTTCAGCTCACCTGGTCC
TTTACCCCCTTAGACTTTGCTTTCAATGGAGCCCATCTGGATCTTACCCGGCGACCCTGC
TTGTGTCGACCTGCCAAGCAGATGTGATTCTGTCTCTTCCTATTATCACTGACATTAAGG
TTTACTATCTCCTTGCTCGTTTCACTCCTTTCCGTGAAGAGCACAGTAGGAAAAAAAAAG
TCTTTCATCAACTAGAACTCCGAGTGAAGGCAACTCACTAAGTAAAGTCTCTATAGCCCT
TGGGCTAGAAAGCAGAGAAGATCTAAAAGAATTAGCTCGGGTTCCAATAAGAATAGAATT
TAGCTTACGCCCTTGGCTTATGTGATTGAAGACGGCACCTTTTTACCGAAAGCATTGATC
TTGTTGAGGCAGGCAAGCCCTTAGCCCTTACTACGATACGATATGGGGCACGAGCATTGA
ATGATTCTAGCTTGAGGGTCGATGAACTCTCTTAAGTTAAGCCGAATGCCCTTCGCTCGT
TAGAAAGAAAAGAAAATAACCCGAAACCGCTAAAGCCCTTAGCGACTCGAGCTGAAACCA
TTCCAGGAAAAGTCGACAAGATAGTCACCTGGCTCAAGGGGCATTGGTTGACTCTCTTTC
TAAGAGCAGAGCCAGGTAGCATCGTAACGTAATATCAAGCACGTTCGCCTTTCATTCTCT
TTCGCGTGAACGTGGACAAGTTTGCTTAGCAGGTTCGGAAGTAGGAAGTCAAGACCTCTC
GGTGCCATATTCATATTAAGTAAGGAGAAAGAGATGAGGCGAAAAGCAGCTAGTTCACAT
CTTCTCTTTTCGTTACTGCGGTTAGGATCAGGTCAGGGATGAGAAGTAGGTGAAAATCGA
ACATTTCTAAGAGCTAAGAGTTCGCTGGCGAAGGGCTTAGCAGCATAGTAAATAGGAGTG
ACTGAATGCAGTCGTCCTTACTTAGGCCTTTTAAGTGCTAGGCAAACTAAGCAAATCATT
TAAGAGCTTCAAATCCTTCTCACAAAGAAGCACCCCTATAGGTATAGGTCCATCAAACTT
TCGAGATGGCATGAACGTTCTTGGAAAAAGAAAAAGTAAGGAGGTAGTTATGTTTTAGTT
ACAACTTTCCTTGAAGTTGGGCTATTGACTTATTATAGGATGTGCGCCTTAGGCGAGGGT
AGACAAACCAAGAAGAATCACTCCAAGAGGAGTCGCCTGAAAGGGTGAACACCCCGAAAT
CTCCGAAGGAAGGTGGATCAGCCCGAAGTAGTGCACGAGCTTCGAAAAAAAAAAAGAATT
GTACGCACGAGCTTTAAGATAGAATGCATGCCACTGACTCAAGGCTAGAGCCCGTAGAGC
AAAGAACAAAGAGAGAAGAACACTAATATAGGGGGAGCTAAAAAAAAGATGGAAAAGAGA
GAATGGTGGTCACGCATGCGAGAAAGACTCAAAATGAAAGCAAGCAACTAATAGACTTCG
CGAACTCCTGAAAGTACTCTATCTCGCACGCATAACTACTGACGGAAACAATACATACTA
GCCATACGAGTTCGGTTCACCTGCACTGACAGCCGCTTAGCAACTAAGCCCTAATAGAAT
AGAAACAATTTAACCAATAGCTGAAAACCAATACTAAGTTTGCTAATGTCGTCTAACTTC
CATCTCTTCTGTCTTAGATAGGGTTCTACTCAAGAGAGGTCCGTTGCACAAGTGCCGCGC
GGGCAAGTTAGCTAGGCAAGCTATAAGTGACACCAGGTATCAGAGCGAGATTGTGGAGCC
ATGGCATCCTCCAAGGTTACTGGCCCAAGGCCGTCTGACGATCAACCAAAGAAAGAGGTC
CAAGTCAGCGGAAATTGGAGACAGGCGTGGGAGAATTGAAGCTCAATGTGACGGATGGAG
AGGAATATCTTTAGGAGCTTGAATCCAACCAAGAAGGACTTGAGAGTGCCTTCGACGATT
GCCTTGGAGGAGGTCAAGGCAGGGATGGCTCGTGTGGAGACATCACTCAAGGAAGAAGTA
GAGGGGCTCAAAGCAACTAAGGAGAAGCTGAGAATCAAGGTTTCAATCCTTGCCTTGAGA
GGGCTGTGGCCAACGGAGTGTCATGCACTCTCCCAACTCCAAGAGTAAGGATCCCCGAAC
GCAAGCCATAGAATGTAGTATAGAATGTAGTGAGGGATGCTAAAGCTTTGGAGAACTTTC
TTTGGCGGATGGAGCCAGACTTGCTATCTTAGGCCTCACCTAATTCTCTTAGGTCTGATC
CTCATCCTCTTATATAGAGGCATAGCTCTTGATCCTGGGCACGCACATGGATCCCATTAA
GTAAGGCTAAGTGCTCCGTTATCTTCTCCTTTCCTTATAGCTCAAACTTTCATCGAAGAG
GAGGGTCGATGTTAATTGAGATGGATTGATCTTCGCTATCGTGCCTCTTCCATCCCTTCG
GTCCTCGCTCTTAGAACTTATAGCATATAGGCTACCTACGGTTTCCCAGTAAGAACATTA
AGAATAGTCCAGGATGCGGGATAAGCGCTGTTAAAGACTGAATTGCGTAAGTAAGAGAAT
CTTTATTAACAGCTCATCTTCCGCACCAGTAGTCAGTCTTCTCTATAAGCAATTCTCAAT
GCCTATAGTATCCGTCTTTGAATCAGTCTACCGTGCGTGGCTAGCTTATTGTTAATCAAT
AATCCCAGTGTAGGCTTTTAGACTCGTTCCGTAAACTACACTCGCTATATGTTTAAGCAA
TCCCTCTTTCTGAAGCATTGAGCAAAAAAAGTAAGCCATTGATTGAAGGAAGCTTTAGAG
TTCCCTGTGTTAAGAGAAGAACTTGCTTTATTAACTGCAACTATCAAACCCCGGGATTTC
AGATGAAAGAATGAGTTAAGAAGAGAGATCCCATTGTTTCTAGATACCCGTGAAAGTGAC
TCCTTTACTTTACTTAAGGCATGCCCCTAATAAAGAAACTTCCTATGGCAAATGCCAAAG
CCAAGCTTACTTAATTGAATCTTTTAGTTTGAAAGCACAGTGGAATCTGTCCCTGCTAAC
TAGTTAAATTACCGAAGAGAACCTTCCTTAAAGGAGAACTGAAACGAAACTCCCTTTCAA
GGGAAGACAGGGGGAGCTTGATTACGCACCTGGCTTACTCTTCGTTTAGTTACTGAAAGC
GCTGATGAACGATCTTCCTTATTTTACAACTCGGATTCCTCCTTCACGGCTTGAAGCTAT
CCGGCTTCAAGCTTAAGGGCTCTCGGAATTCCCTTTCAAGCTTTCTCGAGTCACCCTAAC
GTAACGGCTAACAGAACTTGGCTAACTTCGATCAATTCCACTACTTTCCATCCTTCTTGT
GAGAGTTTCAGATTAAGAAAAGCGGGGAGTCATCAGTTCTTTCCTTCTAGTCTAGGCTTT
AGGTCTGATAGTTCATTCTCGAGGATCACAGAACTTGGCTAACTTCTTACTTCATGCCGT
ACTTCGAGTTATCCCGTCCCGAGAGAACTCGGGATGAGCTCTTAGCGATTAGCCCAGACT
GAGGATTTCCCGGGCCGGGAAATGAAATTCATAGAGCCCCCAAGCCTTTTTGCCGTGGAT
CGCCAGCTCCACGCCAACATGCTACTGACGTTTAGGTAACGCGGGTATGAGTTAGTCATC
CGAGCAACTAACCTGGTAGGTTGGTTCTCTCCGTCTATGAAATCGCATTTGACTCACCAC
CAGCATATGAATCAAAGTAGCAGCAATTTCGGTTTCAGTGCGTAAAATAAAGCAGCAGTT
TCACCAATTGATTTGATTGACCACCCAGTGGGGGTAGTAGCAAAGTCAGTGCTTTCCCCC
GATCCTGAACCGGATTCAGGACCAGCATTCTCGCCTGTTGGATAAGTCTGTAATCCGGAG
GATTGCCTCAAGGGGTGGGAGGCCCTTCTCGATGTTGATTGAGAAATCCATCTCGGAGTT
GAAAGGGTTGGTGTGGCCAGAAGTGAGAACTCCTTGAAGCCCTTTATCCATCTCTATCAG
TTCACTCCTATTCTTCCAGAGAGGCCCCCATAGAGGAATTTGTTCACGTTCACATAAGGA
AGCTTAAACAAGACGAATTCTTCAAATGCGGTCCGAAGAAGGGAAGGTCAGTCACTTGAC
TGTAAGAACGACTGGAAGGAGAGGACTTTTACAGCTCTATGTTTCATGAGGTCGAACTTC
GAATGAGCTATACACTCTAGGAGAAAGCCACTCTACCGACAGGGTAGTCACCGACGTTCC
TTCAAGGTAATGTCCACGCTCTAGTGAGTTAAGGTGTATGATCAGGCCTCCTACATGGTA
TCCCTGCCTTACATCAATTCGATAAGCTCTCACTAAGTAATTGAAGATAACTGGGAAACC
ACTGCTTGTCTTTCCTTTGAAAGAAAAATCCAAGACTTCGGTTAGCGGGGAGCGCCCCTG
TCCTCTTTTCTCCCCCCACCCTTTCTTATTAGTTAGAAGCCGAACCTAGTCTTTGTGTGA
GTTGTAGCGGATCACAGTGGCTAGACGCATTCCTGATTGATTAACCTTTTCCTAATGGTT
TCCCTTATTCACTGATTAAAGATCAGAGCTCGAAGCCTGAAAGCTTAGGTCTGAGGCTAC
GAGTGAAACCGCTGTCCAAATACAAACAATAGGTGCCGGAGCTGCTACAATTGCTTCAGC
GGGAGCTGCTGTAGGTATTGGAAAGGTATGCCTTTTCTTCTTGACTTTCTATGTTCTTCT
TAGGTTCATTCTCCCTTTGGATTTAGAAGTGAAAGTCTTTTGCTTCTATCTAACAAGGCC
CAAGTTACAGCAGGCTCTTTCTATTATGAAATGGTTCATCTGTATCTATTTATTGGTTAG
TTTAGTATATAGGATTTCTACCTTCTTTGATTTGATTTTACTTCATTCCCCCTTGACTAT
GCTTCCGCTCGATCCGAGCAGCTCTGGAGTCAGCTCAGGACGGACATAAAAAGGTAATTT
CTTGAAAAATTGGACTTGTTGTTTCACCCCAACCCAAGACGAAAGCCATTCTGTTTCGCC
TCCAAAACCAATTCCCAACTGGGTGGAAGAGGTTGATCTTCCAACCGAGGATCAAAACGA
TACCATAAACGATCTTAGAGATAAGTGTGCGATTCTTCTAGAATCCTTCTCTAAAAACCA
ATCAAGAGACCGCTTTACATGGCAAGATATCGCACAACGCCTCGTTTTGGAGGGGAAGGG
AACGACCGCTGAAGTGGGTGCCACCAGGGAAGACTTCCAACGTCTGCTTGGAGAATTCAA
AAATCCAGGAGAGAGCGACGTCGTCTATCTTCGGGTTTTAAAGGCCCTGGAGAAGCATAG
ACGCTGAGGCACCTTTTATTACTCAAGGATGGATAAACTTGGTTGAAACAGGCATTGTTG
GTCTGGCTGCTGGTCTAGCGATCCCTCCTAGCCGCCGCCTAGAGTGCAGCCTGCCTGTTG
AAGATCGTAACGTTTGTAACTCAGTGCTCCATACGGGGAAAATGAAAACAGAATTCGTTC
GGATCCTCCCACATGTTCAATCTTTTTTTAGCTGTTTCCCCAGAGATCTTTATCATTAAT
GCAACCTCCATTTTGCTCATTCATGGAGTTGTATTTAGTACCTCTAAGAAATATGATTAT
CCACCGTTAGTCAGTAATGTGGGTTGGCTTGGATTACTTAGTGTTGCGCGCCTAGGAGGG
CAGCGCGCTTTGGGATGCGGAGGAGCGAAGCAGCTCGAACGAATGAATGTGAGAGGAGCG
AAAAAAGCCCAGCTCCCTAACCTAATGCGGCACCGGGTTCGGACCGCAGGGAACCGTAGC
ATGGGAGGATGTCTAATCCTTTTGCAGCCGCAAGGCTGGCTAATCGTACGCAGCTGGCTC
GAATACCCCTGGTTCTGGAAGGCACATGAGTCCGAACGCTATGTTGAATGTGCGACCGAC
ACTACACTACGTAGGTACCTGTGCAGGCGAGGCGTCGGTCGGTCCTAGAAACGGCGGCAG
CGGCGCGAGGAGTTAACGACCGGACGTGCTGCAACCTAGGGATCACCAGGCAGCTCTTTC
GCTCTATAGGGATCGGGAGGGCATAGCACAATTCTTCTTGGAGGAGGGTTGGTTTGCCCG
GGTGACTGATCCTGCCATAATGTACTCCTACCTACACGCACCGGCAACCGAAGTCGAGCA
TACATACGACGATCTTCATGCGTGAATAGCCGGGAGGAAAGAAAGGGCGGTAGATGATAA
TGAAAAAGGGCGCCGCGTCTGGACGGGCGGGCGGAATGGATGAGCGAAAGGTGCCATGCC
ATGGAGTGAGGAATATCCCGAGTCTCATGTAAGACAACTAAATGCACCTCGAGGTGCTGC
CGAGGAACTGGGGGACCTTCTCGAGCACAGGATAGGCAATTGAGAGATAGAGCTAGCCTA
TTCGTTATGGGGAATCAATGCTCCGGGCCGAATAGAATAGAGCTTACCTCCGGCACCTGG
CTTTATCCGGCGCATATTAGCTTAGCTGCGCTTAATAGGCCGGCTTCCTCTCTGGCGGCC
ACTTTCCTTACCTTACCCACGCTACACTCCCACTCCAAGCTACGCCTTGCCAGCTGAGCA
AGATGCATTGCGATTTACTCTTCTGTGGACGCACCGGAATATGATCCAGGACGAGAAGAG
AAAGACTTTTTTTTATGGCGGGCTTTCTCTCGTAAAGCCAAAGACGCCCCAAGACAAGGG
GGAAGGGGACATGATCAATAGAACCTGGCTGGATCAGGGCTGGGATAGTGACGCCCATTC
CTAACCAGTTTCGAAAAGGTTCGCTCATGCTGGAGGGAGCATCCCCACTTAGTGATCGGT
CCGCTAGTTCGCGCAAATCCGAATAAGTTATCACGGACGAGCCACATGCAGGGAAACTTG
CACGTGTGGTTCTGGCCGGGCTTTCCTGAGGTATCTAATAACCTTGCTTCTGCTCGCCGC
TGGCGCACCTCTCCTAACTATTGCCCATTTATTCCGGAATAATCTTTTTAGGAGGGACAA
TTTTACATATTTCTGCCAAATCCTTCTATTATTAAGTACGGCTGGTACCATTTCGATGTG
TTTCGATTCTTCCGAACAAGAGAGGTTTGATGCTTTTGAATTCATTGTATTAATTCCACT
TCCTACTCGCAGTATGCTCTTTATGATCTCGGCTCATGATTCAATTGCCATGTATTTAGC
TATTGAGCCTCAAAGTTTATGTTTTTATGTGATGGCAGCATCAAAAAGAAAGTCTGAATT
TTCCACGGAAGCCGGCTCGAAATATTTGATCTTAGGTGCATTTTCCTCTGGAATCTTACT
GTTTGGGTACGACCGGACAACTACCGATATCTAAAAATCTCCTTTCTTAGCTTAGAATGT
TGTTGTTAAATATATATCGTAAACTATCGGATCGGGTATTACTTATATGTGAAACTTGCA
GACCTCATTGGTGATCTTACGGGGGGAACGAAATAAAAAAGAATATATAGACTTGTAGAG
ACCCTCTATGTAGTTGTCTATCTGAGGCGATCGATCTACATCTTTCCTCATAGCCCTGGG
GCTGTGTCTCGATCTCCTACGTGCGAAATCTGAGGGACTAGTTCCTATGGAGATTCCCCT
TGGTCTAATTCCACGCCTTATGACGTATTTGAACTGGGAGGCCTGGCGTAAAGTGAAGAT
TGAGGGAAATAGAGAAAAATTCCCTTCTGGGGTATTCCGAAGGTGTAACCTAGGCAACGA
AAGAAAAAGGGGCCCGATACTTCAACTAGAGGAGCGACCAGTTGGTTCACCAAACCCCGA
CCCAGCGTCACACGTTCTCCAGGTCCGAAGGGATCCAGTGCCCAACTACCGACTCCTTCC
GGAATTGCGTTATCGGAGCCGAGCCAGGAATGGCCGTTAGTGGACACCCACCACTTTTCA
CCGGTTAGAGAGGCCCTCTTTAATACATTAAGAAAAGATGTTCACAGGGGCCAGAAAGAC
TCGGTCATAGGAACTTAGACCGCCTACGCGCTGGTAAACGAAAACCACCTCGACCGGATC
AGAGTAAACAACAATGTCGAATCAGGCCGCCCCTTGCCTTGAATTCACAGGCGGCCACCA
GCTTTCCCAAAATCAATAAGGGGAGATCTGCTGCTTACTGCTCACGGAAACATCCGACCT
ATACTATAGTAAAGTCGTCCGCGTATCTTTCTGATCTCTCTTCCTTCTATTTATCAGATT
TTTGGCTTTGACCAATTCAAGGTGAAAAAAAAAATGGGGTTGGCTAAAAAAGGGGAAGAG
AGGATAGCTTTGGGGTACGCTCACTTCTGCATTTTTGTTTAGGTTATCGAGATTCTCAAT
CGCTCTTTTTAGTGGGGAGGAATAGTGCGTGAATGGCGGTTCTCAGACGAGGGAATCGTT
CCTCTCTAAAAAAAAAGATAGGCTAGGCTAGAATGAATGCTTCTATCGATAGAGCTTTCA
CGTCTGCGTATAGAATCGTTTTTTTGCCTTTCCATTCCGTTCTTACTATATCATGGGCAG
TTGGGTTGGAATCCGTGTGATGGTTCGAGAGTGGTTTCCAATATTCTTCGCATCCATCTT
CGGCCTTGTGTTAGAAATGTCCCGCGGGACTGAGTTAGTGGTCGAGTCGTTTTTGGTAAT
TGACACCCGTCGCATTAGTTTCAATTCATATGTTACCATTCATAGTGAAGTAGCCCTCTT
TTTGATGTCTTAGTGCCTTTTTCTATCTATCAAAGTCCTTCTTTGTCTATAGCTCGGGTC
AGTCCCCCATGGTCTGCTTTGATTTTCTCGAACAGTGCCGGCCCGCATCAGGGACTCTCG
TGCGAGCCATACAACGTTCCCAGGCAGGAACTGCTCCTTTCCTTGAGCTCCCTATTTAGT
TCCTCCCATCCCAGGCGTTGATCTCGCAACGGCCCTCCAGCATGTCCTCATATCGCGTCC
GTCACCACAGCTGCGCATCCCCAGATAGATACATTGTTGCCATTGTGACTTGGTCGTCAA
AAGGGGCACAAACAGAAAGTACTATTCCATATCCCAAAAGTCTTCGATCCTTAGCATCTC
GGGTGCCAACGAATGCCTTTGGTTTCGCTTGATTCGAACCATCTCCGTCGAGCCACTGCT
TACGGCCTTCTCCCTCTTCTCTCTCCGCCATGGACATCTCTTTGCGATTCACAGTGCTCT
TCGCAATCTCGATCCTCGCAATGCTCTGCAACCCGAGGGTGACCGCCATTGAAGGACTGG
AAGCAAGCTTCACACCTTCCACAACGGCAACTACACCGTCGACTCCACAAGAACTCCAAG
AACACTCGTTCTTCTCTCACACAGCACTCCTCCCTCCGATCTTGTCCCATCTCGGCTTCC
ACGAGCTAGCCACGGCGGCTCCTTCACTCTCTGACTCCGCGGCCACCGCTGCCTCTGCCT
GGACCGGTCCTTCTACGATCTTCGCTCCATCAGATGCCTCCCTCTGCACCTGCTTCTCTT
GCTCTTTCTCTAACCTCCTTCGTGAGCACTTCCTGGTCTCTTCACAATTGATTATATGCG
GAGACTTGCTTTTGGTACCAAGATCGAGACCTTGAGTCCAGGCCGTTGCATCACCGTCAC
CTCTGATTCGGTCAATAGAAAGACCAGCACAACTGCTAGTGCTAAGGTCTTTCTCGGAAG
GGTGGAGATCACGCAACCTGATCTCTTCAACAACGGCATGGTGGTTATTCATGGCCTTCA
AGGTTTCATCGCTCCGTTTTCTTGCTCGTTAGCCATATAGTTTTTCTTGCTCTTAATAGC
TGGCTTTATGAAGAGCTGGTTCCGGGGTATACCTTTATTGACAGAATTAGACTCTCTTTT
CATCAGCCTTAAGTTGAGGATTCTGACCTAGCTCGATGACCCCTCTGTGAAGCTCTAGTC
CTTTCTGCTTACTGTGCGGATAGTTCCGTGTCTCCAGCCTCTCTTGCCTACCTACCCCTA
AGTCCTGTCTGCAGTAGCTGCTTCGCTTCTATCTTAAATAGTAGACCGAGTAGATGACCG
AAGAGCGGACTTCTTTCCAACAAACAGAGGAAGTTTCGATTCGAACAGAGATATGTCGGA
ATTAGCTATTGGGAAAGATAGAAGGTCAGGGCTTCAGACCCATAATTCAACCTAGCCAAC
CAATGTGGGAGCTTCTTTTAATATAATTAGTTCCAAAACCTTGAGATGAAGAAGGGAAAG
TGTAAGTGAACTCGATCCAGTGGAGGAGGAGGAAGCTCGGTTCAGTCCTTGCAGATCTTT
ACGCACTCACTTCAAGAGTAGAATCCGCAACTCTAGTGGAAGGGGTATTGGCCATTATGA
GTAGTAAAGGCTACTATGAGCAGAAAGGGACTACTTGGCTCGATCGAGCAGAGCACCTAC
ACCTTCTCGCGTAACGACTTCTTTGAAGCTAGGCTAGGATCGGATCCAATTCTAGGAGAG
ATGTCAGACCAGTCAGGTTATGCCTTTGATCTAGGAGCTTCGGTTTGAACACGTTGTTCT
CTTGAAAGCTTATTAGGAAGCTAAGTCTTTACCTTTTCTTTTTTTTTTTTTCAATAGGAG
GTGTGGTGCCGTTGGACCTGCCCTTTATGCAGCAGTAGTTTCGGTTGAAACTGGACATTT
CTCCCGCTATTGGTAGGCTTACTCGACTCAGAATTCATTCAAGGAAGTGAACTGGCGGGA
CCCAAGACTCTCCTACTTAAGACACTCCCGAAGGTCCAAGCTTCAGGTTTCGAGGGCAAG
GCGAATCCTTTCTTTTGGCCCATGGCGAATCTAAGAATTTGGATTCCTCATTCGATCACT
TGCGCTAACCCTGATTCTCCTCTTTCCTTTCCCTGGTTCGTTAAATAGAGTAGGGGCTCT
AGCTTTACTTTAGCTTGAAGAGGAAACGAGTTTTCGTTCTGATCTGCTCCGGGCTTCGGT
TAGTTACAGGGGTGGTCAGTAGGTAGTTTCGATTCTAGCTCTGGAGAAGCGAACTTCAAT
CACAAAGATTTCACTACACTACTAATTACGTTTACGTCAAACATTCCTATTTCTACTTCT
TACTCTCGCACGGATAGAGATGGAGGTCGGGATTCCCTTTCTCAAGGCAGCACCGCGGCA
ATTCAATGAGCGAGACTTGCACTCAATAGTAGAACAATGAAAGCAGTAGTGGCACTCCCC
ATACTTAGATGGTCCGGGCCTGTGAGCTCCATGCAAATTCACCTTTCAAAGTTGCAAAAC
ACAATCCCTAGCGTAAGTCGCAATCAACTTGATGCATTTTGTTGGACTAATGAGTATAGG
ACGTAATTAGAGGTGGTGGGTGGGCGAAGGTCTCTTCTCTCTTCAAGTCTTAAAGGTAGT
TGTTCAGATTGTTCAATTTCACCTTAGCTCCAAGCCAAGCCGTCTTATCTAGAAAGCCAA
TAGCAAGACGCTAGCAAGCCCACCTCTAATCCAGCAAGCATGTGAAGGTGGGAATAGATT
AAAGCGATCGGGCGGCGGCGAATGCTCGGCTTGGTGCTGAGTTCTGACCGGTGCCTGCTC
GGCTGCATGGCATTGACCCTGTTGGGGGCCTTACTATACTCCTTAATTAAGGGGAGAAGG
TCTCAGTGTAGTCGATGTCCTCTTTCAGAGTGAACCCCTTGGCGACAAGCCTGGCCTTCT
ATCTCTCAATCTTGCCTTTTGATTCCCTATTGGTCTTATCAATTTACACCCTACGGGCTT
GGCTCATTTTCTTTCTCTGGGTTTCAGAGTGAGTGGGTTAAGGAGCCTTTTTCCGCCTTT
CGTCTTTCCAGTCAAGCAGTGGTTCCTGCTCTTGCCTCTCATGAATCTACTCGACCATTC
CGTAATGAGTGAGCTTTTGTATCCGTATTGAAGAATCCGGTTATCGACTCGGCAGCTATT
GAATCTAAGCCAATTGAATCAGCAACCGCTGGTACAGTAAGCGGTGTTCAAATAGCCGTT
GTTGGGATCTTCTCCGCTGCTAGCTCTTCTTCTTACTAGGTTCTGCTTCCTCATAGTTCT
CTTGAACATGATTCTCTCATACGCACTCCTATTAAAGGAGTTAGGAAGCCAAGATCTGAT
CTGAGTAGTTCTGGTAGCCAATGAGCGCTTGTCTGGTATCGAATGAGCTCAAGTAGTTGA
GTAGCTAAAGGCTTTGGTTGCCTTAGAGGAAAGTCCTATCTTCGGATAGCTTCCTACAGA
CTTCTTCCCTTATTTCTGGAAGTTCCTGGATTGTGTGAAATAAGAACAGAGGGTATTGAC
TTATTAGCAGCTCAAGCTCCATTTCAAAGGTGAGGAGTGAACCTTCTGGCTGATTCAATA
TCACCGGAGTCTGCTCAGGGTTCCAAACCAGAAGCGAAGTTTCTTTTCTACGATACACTG
GAATCGGGTCTATCTTAAGCGGGAAGAAAGCCTACCGACGGGTATGAGTTCAGGGATTCG
GCATTCAAGAACTCCCTCCCAGCCATCCTATCTTGTGTAAAAATAGCTTTCAGGCCAGTA
CTCTTTCTCTCCTGGAAGCGAAGGCAGGAGCAAAGCCTATTGATTCACCTGTTTGCTAAC
CTACTTGTCGGCTACCCGCACTCTGTAACCAGAATAGGGCTCTGGAGTTCATACCACCCG
GCGGTTCATCAGAAGTCTGGAAGGCGGCGCCTAAACTAGTCGGACTTGCTTGAATCGATA
CGCTTACCGGACTTCTCTGTCTATTCAATTGATTTTGTTGCAGACTCTTCCCCCGGCCCA
GTAGTGGAGCTTGACCCTCGCCCTACGCCGATTGAGATCTTTCCTTGTGCGGTACAGGTA
AATTTGGCTCTTGAGGGAATACCCGGTTCATCGGAACTTCAACCAGAAGAGGTAGGCTCG
GGTTCCTGGTATAGGTATAAGAAAGCCAGTAGAGCTAAATAGAGGTAGACTTGACTTCTA
TGCGTACTGAGCTTCGGTATGTTCTTTGCTTTCATAGAAGATCCTCCGCTGCTAGCTGCT
CTTGTCTTTCTTTTTCCTTAAGGATTGTCACGCGATTCAGTCAGTCGATCCTCAGACTAG
AGTCATGGAGTGACTAAGCCCATCCCCAGTCTTGACACAAATGGGCTTTCAGACTTCAAG
AAAGCACTGTGGGGAAGGGAAGTCAGAGGATAGTCTTGGTAGCGAGTCTAAGAGCAAGAC
TGTTCTTTGAATGGAAGCAATTTCTTTTGGTGACACGGCGCCCTTCGGTGAGGAATCATT
GTCACAAGGCGTCAGAAAGAGTCACCAAGGGTACCGATCAGATGTGGGATAGAGCTCCAT
TAGGTTCTTCTTCAAGGGAGTGTAGTCTAAGGCTGACTGGTGGGCTTTTCCATCCTGTTA
AAAAAGTAAAGTGAAAGAAGAGTGGGTATGCGGGCTTCTTTCACAGAAGATGATATATAG
GATCCCGGTAAATTCCTGTAGGACAGATCTCAAGAGACTCTGTGAACGAAGCTACGTCTT
TAGCCTTAAATGGGGGCCACCACAACTCGTATCCAGCTAGATCTTAGAAGGTGCAAAATC
CATAGATTCCGAAGCTGCTACAACTAATTTTAGTTAATTATGCTGCGAGAGGAAGTCGTA
GATTGCTACTAAGAACCTAACAGAACTTTGAAAGGAAGCCGGGCCTAGCTGCGATTCCAA
GCATCTTTTTAAGATATTAGGAAGCATACTATATATGATATTCTATTATTTGCAACTATT
CTCGAAGCATGGGTTATGCTATAAGGTAAGGCATCCCAAGGAGCGAAGCGGCTCAAAGGA
TTGGCAATTCAGCTCAGTCTGGTCTGAGGAGATGGGCTAGGCTACTCGCCCCATACATAG
GAAGAGGGGGAAGTCAAGTACCTAGATCCAAGATCACGATATCCGGTTTGGTGGTAATAT
CCCGAGGAAGGGCATAAAAGAAAGCACCAAAGCAAACAAAGTCGATTCTTTGTTGAGTCA
ACTGGCAACTGGGATTGCAGCGGATCTAGTGGTTCTCCTATTCTATGGTCTTGCTGCTGA
GAGAGAGTAAGAATAGAAAGCAGAAGCTCGCCCGAAAGGTTGGGAGAAAGACAAGGGATG
ATTCTTATAAGATACGAACTTGCGAAAGGAATGAAAAGGTATTCGACTAAGACGGGGACG
GGTATTCCCGAAGATGCTTGACCTAAGAGATAGAGACGAGAACGAGACTAAGAAAATAAG
ATATTGGAGAGGAAAGAAGCAGTGCGAGTAGAGTAGGGGAGATAGGTCAAAGAAAGACAG
TACTGAAAGGGGGAGAACCATTGAGTAGGGGGATAACCCCAACCCCAGAAAAGGAAGAGC
TTAAGTTCTTTTAAAGACTTATTTCCAGTTCTCTTTAGTAGAGACATTAGGGGGGAAAAC
ATTCTCACAAAGAAAGAAGAGCACCATAGTACTTACTATAGGGCGGAGCTCCCTGCTTAA
GCTGAAAACCGCTGACTTGCTTGAAGAGCAGTAACTAGCTTACTTGAAAGAGAAAGACTT
GAAAGGCAAGGCCTCTTTAGTAGCACCAGACAAAGCATTATTCTGAAGCAAAGCCAGGAA
AGGTCAAAGACGCTCGACTAAGCAAAACAGTTGCAGAGTCTCATTCAAAGAGCTGATGTT
GCGGTAAAGTCAAAAGAGAGTTCTGAGTTCACAACGTTCGAAGATGCTCTTAGATAGGAG
CTTTGGTACGAGACGATCGGGAGAGGGATAGGGCGGCAAGGCAACCTCTCTGCTAAAGCA
GGAATAAGCTCCACCGGCTAGAGGGACGAGAGAGATGTTATTCGAACGACAGAATGGACG
GGCTTAGGGCACGGACAAAATGAATCGCCCGACAGGAGCATCAATGCCTTATTAGAATTA
GAAAAGCAGATCAGGAGTTAAAGAGAGTTTTCGTTTTAAAAGAGAATCACACCTTCCTTT
CTGCTTTTGCCCTTGCTTTAATGCGCCCGATTCCTTACCTTGAAAAAGGACGATTTGGCT
TTGAAAGGAATTCCTCTCTTGCATTGCGGCTAAAGGCAGAATTGTTTTCGAATAAGCTGT
TTGAAGGAATTGAATCCATAGTAGAACTACACCCATGCACAAGTTAATCCTTGAAGAGCG
GGTAGGCATAGAATCGGACGACGGAGGGAGCTCTTACTGCTCGAGAAGGAGCTGTGAGAC
TGATGTTTGTTCTCGCATCCGCAATCGAAAGGGCAGGGGCAAGGAGTAGTTTAAATAGAA
CTAAGCAGAAGGGATTCAACGTATCCGGTCTCGCTTTCCATTTCCCTTACTAGCCAGACT
AGACTCCCGATTGCCTGCCCGGGATAAAGAAATCGGCTACTCTTTCTCCGCCAAGGAGAA
GGATTAGTTGCTATTTCTGTCTCCGCCATGCTAGCAATAGGAGATAGTTAGCTTTCAATC
TACCTGTCCCAATCGGCATCCTAGAAGATCCCCGGCTAGGCAAGAGAGAGAGATCGACTA
GCAACTTCTTTAAGTCAACTGCTATGCCTATCTCTTCTCTTTCACCAACTCTATCCTATA
GAATGAGTTGCTTATTCTATCTGTCAGCTAGACAAGTAGAAGCTATGATTGGAAGCTAGC
AGTATAGACTTGTTTCCTATTGGATTAAGCTAATCTAACTCGGAAATTTGGCTTAACACA
TGCAAGTCGTAGAACTACTTTACTCCCTGAGTCTAGATCTCCGATTCCAATCCTGCTTTA
GTGCATCTTTTACTTGACAGTTGCATCGATAAAGGCGTGGCCCCAGAAGTGCTTTTTCGG
AGATAGCGAAAGAAGAGCTTAGCTTAGAAAGTAGTGTCTCCAAAAGTTCGTTTATTTCCT
AAAGCAAACCCGAAGCCCCTCTGGATTAAAAACTTAGCCTTTGAAACCCTCATTCTCTTA
TTGTGCAGGCAAAGGCCTGGGCGAGCGAGTTAGGGTTAGATTAGAGGGAGGGGGACTGGT
CTTTCTTTATAGGACAAGGCAAAGACATATGGCTATTTCCCGGGGAGAGAAGCCACGCTT
TGCTCTTGATGGTAATTTCGAAACGAAAAAAGGGTATAAGAACTGTTCTTGGAAGGCTTT
GTCCCCGGTCTTCTTCTCCTAACTAAAATTCCATTCTTCGAGAAGGACGGCCAGCCCATA
AGAGAAGAGGCTTATCCATGTAAAAAAACACAATAGACGAGCTCAGAAGACCTTGCCTTT
GAGGCTAATTCGAAGAAGAAGATTCCCTATCATGGGAATAGTCCAACCGGGTGAACCAAT
TCTTATCCTTCTTCTCGTCCATCTTTGCAGAGACGAAAGGGAATCGGTCAGGAATAGCCT
TTAAGGATTCTAGCTCCTCTAGACCATACCTGTTTAGCCGATGTCTTAAATATAAGACTG
GTAGAAATTTTAGGAAAAATTGCATTTAATTTAGAAGCCATGACAAAACCAGGCATTCAT
TCCTTAGTCACGAGTGAGCAGCTGCTTCTCCTAAAGACTGGGCTCCCAAGGCATAAGAAA
AAGAGAAAGCGGATTAGGAAAGATTCCAAAGATTGCTTTACTCATAGACAGGGTTCAGGT
TAAGTACGCTTAAAATAAAAAGGATAAAAGAAATTCATTCTAAAAACGGAGGGAGGTGGG
AAAGGTCCCGAATCGAAGGGCTCTTCTTTCTTTGATTTGAAAAGAAGGTGAGAGCCTTAA
CCCTCTGGTGGGTAAACCATTCAAAGATAGAAAGCAAGTGTCCTGCCTGAGGAGCAGTTT
ATGAAACAGAAATCCCGAGTAAACTGGCTTGAAGCTGGTGATCAAAACACTAGCTATTTT
CACAGAGTTGTCAAAGCCAAAGCTGCTAAGAGCAGAATTCACTCGATCACCTCTGCTACA
GGAGATTGAGGAACCTGCTTTGATTAAATTAAAAAGGAATTCTTGCAGCATTTCCAGAAT
TTCCTTGGAACTGCAGATAGCAATGGTTGAGGTGGTGACACTGAAGAGATCAGATCATTG
CTAAGCCATTTTCTCACTGATGAGCAAGGATCTGCACTGGTGGCTCTTATGACGGCTGAT
GATGTGAAGAAGACAATCGCAAACAAATAAGGCACAAGGACCTGACGGTTTTACTGCTGA
ATTCTTTCAATCCAGCTGGAGCATTGTGGGGAAAAGAGTTACCAAAGCTATCCTTGAATT
CTTCTCTTCCTTCAAGCCCACAGCCAGCCGATTATCTTCAATGTGAATGTGCCATTTTAT
CGGGAAAATTGGAAGCAATCACTTTTCCCTCTTTAGTGACAGTTCAATCCTGCCAGTGGA
GCGTTTTCTCGGTCTTTTTGGATGAAAGTTCATTTTAGCCCTAAACTGGCATCCAAATGT
GACAGTTGATCATTTTCCCCGTCTTTTTCGTCATCGACCCATTTTCACTCATAAAGCGAC
TTCAAATCGACCAACTTCCACGAAAGACCGTGTTTTTTCCGCATGAAAGAGCATGTTTTT
TGTCATCCAGAGAGCTTGTCCGCGAACAGATAACTTGCTTGCTAGCTGTCCTAGCTGCTT
GAAAGGATTGTGTATACATAGGGATGTCGCGTATACGCTGTGAGAGTGGATCTCGTCAGT
CTTTCGCAGTGGCATCTAAAGCCTAAACTAAACCGTCACTCCGCTCGGCTAAGAAGAGAG
GGAGTGGACAAAGCCCAGGCTGTTTTCGGGGCAAATGTCACAGAAGGAAGATAATAAGCT
GTTCTTTCTCTCTTTCCTGAAACAAGGAACGGAAAGGTCTCGACCAAAGCAACGGAGGAA
CGAAGATTTAAGGAGAGGAAATAAGATAGAAGGGTATACCTTCGGCTGCCTCTGATAATG
CTTTCTCTGGGGACTTCTTCTTGTCTTGTATCTTTCAGCTTTGACTCGGGAGACAGGAAT
AGCTATTGTTGGGGGCTTCCTTTCTTGCTCCCTTCCTCCGAGACTTTAATCGGAATTCAG
AGGGAATCCTTCTCTTAAAGAGAAATAGCTCGACAAAAGAGGAGTTGGATGCTCTAAAAT
ATAGAACAAGGGAAAGAATTACATTGAGAAGCCATGCAAATTCCGACGTCCATATCAGAA
GAAGTTAAAGGTGAAGGGCGTCACCTACATGGGAAGGGAAGGATAAAGAGGCAAGTGAGA
TAGGATTGAGAATGTAGCTACTAAGAAGCTTCCACTTCTGACGACCTACTGAAAGAGTTG
CTCTTCCGGCTGTTAGAGCTCTTGCTTTTCCTCGGATTCGCATGCTAGGAGCTACAAACA
AGGGCAGTTCGGAGTTGGGATTGAGTTCCAAGCTAGAGAGCTAGGAAGTCTGCGAACGAT
GCCTGCCTTAACTAATGGAGTTGCTTGCCTTCGGCTTTCCTCCGAGACTTTCTTTTCCTT
TCCAATTATTCGCATGCTCCTTAGATTGAGATTGAGTTGGTTGCTGATCGGATGGAGTCG
AAGACTTCTCCTCCTTCTCTTTAATTTGATGAATTTTAGCACTAAGTTTGCGAATCTCTT
TAGAAAGAAAAGAGTAGCTAGCCGGCTAGCGGTCCCGAATCTTTCTTTCAGGGCATGCTC
AAGCAAAGCACTCTGCTCCTTAAGCAAAGCAATAAGCCGGGCTCTTCTCTTTCTTTATCT
GAAAGGGCCTTTTTCAATTGCTGTTTAAGGAAAGCATTCTCCTTCGCAAGACTATCAACA
ACCCGGATCCAATCCTCTGTTTCTTGTTCTTTTTTGAGATAATTATCTTGTAGATTAGCA
TTCTCTGACTTAAGAGAGTTGATCTGATCCATAACAGAATTGAATCGTTCATTCAGCATC
TGAACTTCACATTTAGTAAGAGTTGTATCTTGCCCTGCGGAGTCAATGACATGTTATGTT
TTGTGTCGACCCGTTTTGATAGAGTGGATCCCTTTTGGTATCGACTTTGACTCCGTGTTT
GATCTGATAGGACCTTTTAGCAATGTTCAAGGTGTTCCATCGAAGGTAAGGCTCATTAAA
GCTTGCCTGAGCTACTCTGCATCCAAGATAAGGATCACGGGTTGCCTCTTTGAATCTAAT
CACTTATGCCGCACGTAAGGAAGAAAGATGGCCAGGCTCCTTGATTGAGTATTTTAAAAC
CCTAGTTAATGAGTTCACATCACACCACGACGGACAATGTAACCTCCAACAATTACGTTG
TTCGATTTCATAATCCAGCAAACACGTATCGCCAATGTGCAGGCGAGCTGCATCTCTAGC
TTCCTGCCTAGTCATCCCACTGTGGCTAAACTTTTTTTTTTCTTCAATTCAGTAAAAATT
ACATTTGTCTATATTCAAGTCTTATCACAGGTCATCGGCTATCTAAATTTACGGCTACAG
TAGCAAATGTTTTTTTTGAAAGCAAGATGCGAATGTGGAGTATTAGTGTGTTCACCGGTT
ATGGAGCTTACCTTATTATTAGAATATGCTGGTTAGTTAACAGTTTACTTTATATGATAT
GGGACGGGCCCTTTCGTACACTGATTAGATTAGAGGACAACCACTAGCTTTCCCGCCTAA
CCCTAATGAAAGGGTTATATATACCCTGGTGACGGCCTTAAAAAAGAGACGGATTCCATT
CCTTCTCTCGGAATGACGGATTGAAGTCAACAGGCATACTTGCCATATTGATTCTTCTGC
TTTTGCCTTTTCCTTTTCACTTAGCTAAGCGCGTTATCTCGCGTCTCTTCCAGACTTCTC
TTGTGGTAAGCTGGCCGGTTTCGAGTTGCCTAAAGGCTGCGTGCCCTGGGAGACCTACGA
TCATAAAGAATATAAGGTTACTTAATGTTGGAAGTTCCCCTGGGGCTGCCAACTCAGCGC
TTTTTAGCCTGTAAACTCTGTTGCCGTTAGTTTAGATGAAGCGACTTCGGAATTCAATCG
AATGCTCCCCTCAACTCTTTCGTGGGCTCCTCTCTTCGAGTGACATTGACCTTTTCTCGC
TAATAAATGAGAGTTGGTGATTTTTAAATCATCCAGTCTATTCGTTCTCTCTTCCTCTGA
CCGTACTCCACGAGTAGTGACTTTCTTTCAGCTTATTGGATTGGGAAAGAAGCGGAACTG
CTTCCCCTTTCCTCAGTCTGTGATGAGGAGTAGAGTCCTTTGATTGCTGACCTAAACTCA
GAAAGGAGAGAAGGTGAGAACTCTCAAGTGAGTTGGCAGAGACAGGGTCTTCTATCAGGA
CTCGCAGACAACTTCCAATGCCTTCCAGGCAGAATTAAAACACGCGGGATAACCCTGTTA
CCTATGGCTAATATCCTACGCTTCCCCCCACCCTCTATAGACTGACCTAGTCGCCCTTCG
GAGTATCCCGGATCGGCACTCAATATCATACCCAATGAAAACCTAACCTTCTATTACTAC
TCCTTTCTAGAGAGATAGGCAATAAAGAGAAATCGTTTGCCCTAATGATGACATCGGCTA
TTGGAGTGACGCCGAGGCAGAGGGAAAATGGATCTGTGCCTGAGTCAACTCATCCGGATT
CTGAGCTCGGACCATAGAAAAAACGAAACTCTATTCTCGCGGAGCTTTAGTTTAGAGTTT
AGCACCGCGGGCGGAGCATAAGGCTTCCAATCGCTCTCTGTCTATTCCCGTGACAGTGAG
ACGCACTTGTTTTTGTATGGATCTTACTAGCCTTTAAGTGTCTTCTTTCCAATTCGATTT
CGGGAGGGAATTGAAAACATCTTTCACTTGAAAGCGATCGATCTCGATTGAGTTGACAAG
TCATCGCCAGCTTTTAGTATTTCTAAAAAATGCAATGATCTATTCCACCAGCCAAGCATA
GATAAAAGATATACGCGCTTCTCCTTCATAAAAGAGCGCTCCGACCGTCAAGCGGGCAAG
TGCTGGGCTTGGTAGGTTCAAGTGAACCTTTAGGCAGAGAACTGGATTAGCTTAGAGTGA
AGTTTACCGTAGTAGAAAAGAGGTCGGTGGAACCGGTACAGAAATGGGTGATTTTCCATT
CGACTTTGGAATTCCGTCTCTGGCTCGTGGGTTTAGCCAATGATGCTTCCTTTCTCAGCT
ATTTCTCACTGGTAGCTCGCTACCAGTCCCGCGCACATATTTGCGATCGAAGTTTAAGAG
TTCCTATGAAGATGCGTAATCCCATTCCGTTGTCGTCCTTCTTCTTCTTGCATTTATTTT
CATTGTAAACTGAGCTTGTCGATCAAACTGTGGCTTAGGTCGGACCGTTCCCTAAATTAT
TCACTTCCTCACAACCGAGCCCTTCGAGTCTTTGTCCTGAAAACAGTTCCTTCTTCGCAT
CTCTCAAGTGAGAAGGATTTGGTCTCATCTGGTGGAATTAGCGCAGGAGCTAAAACAGGG
CTTGAAGCTTTCGGGCAATCTGTACCTTTATGCTCTTATTCTTCCTATCGAGTTCTCTTC
TGACTTTGTTTGATTATTTCTCGTTCAATCGAATAATATATATCTTATATATAATGAAAG
GCTTTTCAAAATCCATGCTGTTCAAAGTCTTCATGTTCCGCTCCTTTACCGGTTAGAGAT
AGAAGATCCTCTGATCCCTCTTAACTCAGTTGCGTAAATGATGATGCCGCAGAGGGGAAC
CAGGTCTCCTTTCCTTCTCTCTCTGTTGGTGTCGTGGATACAGTCTATGAGATTCCGGTT
CTTTGTCCAGTCCCGTATTTGAAGGTTGAATTTGCTTGAGTAGTTTGTGTAATGAAGGGA
GGGACTAATGAGGTTGGAGAAGCATTCCCGATCGTATCAGGCCTAAGACTTCAAAAGCCT
ATCCGCCCACCTTTGCCTTCCCCTTTCCTTTGTTTTGGCACTTCTCTATGAACAGCGTAG
TCCCCCACTCAACTAACCTAACTAAGAGCACTCTCCCTTCCTTCATTACCGGTGACAAGA
AGTTCACAGCTCAACCGAGGAGGAGGCCATCTCAGTGATGATTTGATCTCCTTTTCTGAC
CTATGCTTGGATGTCATCATCTTACCTTGGGTACACGACCATTAGTTGCCTCTGTGTAGT
CTGTACGTAACTCTTCATCACAGTGAGTGCTTTCCGTCTCTTACTTAGAACGGTGTTATT
TATTGGCTTTCTCCCTCTAGGTGAAGTAAGACTGCTTTTCATTTTTCAAATCATTCAATC
AACCGACCTTGCTTAATTCTCCAATCTTATTTAAGTCAATATAGAACTAAAAGAATGGGC
TTCTTCTTTGCTCTCATTCTTTTCTCAAACAAAGGACTTCGCTGACTGGTCGCACTCATG
CTAGTTTAGTTCCTCCCTTGATCGCCCGTCTGTAATCTGTAATAGGGAGACCTTGGGAAG
GCATCACTTATGCTAGAAGGCTTCACTGCCCTCCTTACTAGCAGCCCAGATCTGTTTTGT
GCTCGGCTTGATGCCATCTCAGATGTCCATTCAAGTAGCCTGCCAACCCCTCTCCTTTTA
GAATAGAAATGCAACTACGTTCCTTTAGCGGTTAAGTAGGATTTATAAGGGATAGGTTTT
AGTCCTGGTTCAAGGTGTGAAGAGAGAGGCTGTCCCAAAAGGACAGGTACAAGACGAAGT
GGCAGAAAGATAGAAGTATTGCACCCTTCAATGCCTTTTCATGCTGATTGAGTAGAAGAA
GTCAGATAGAAGGACTAGTCCCTTAGGGAATGATCTTATCTGGCTTTAGACTCCTTTCAA
CGACACAAGAGACAAGGTTATGAAAGAGTTTGCCTAAGAAGCTTAAGGGCCCTTGCCGCA
ACACAGCGCTAAAACTTTCGACTCACCGGCGGCTGGCTTCGTCTTCACTTTCAAGCTGGA
AAACCTGGAACAGAACGTAAGTTGACAACCTTTAGCTTCTACTACAACAACAATAGACCT
ATCCTTCCTACTTAACTGCTTAACGGCAGCTAGTGTGACACTCGAATCCAATCTTCTAAG
GAGTAAGTAAAATACCCTTCTTCGCTTCACTAAACAAGATTCAATCCCGGGACAGACTCC
GTGCATCCTTTAAAGAAGAATCAATAACAGCCGAAGAATCAACTACGAGACTGGTCTACG
ATCAGTAGATCGGGTACAACTTGACCTTACCCGCTTCCGATTTGGTTGGTTTTCAGTCTA
CCGTGTACGGTAGATAAAGGAATGCATGTTCACCCGGGCATTGAGTCACAGGGCCCTATG
CCTTATCTTCCTTAGTGATCTTTCTATCCAGGTTGCTTGCTCTGGGTGCAGCTATCACGC
TTAGGCTGGTTGGAAGCATTCCTCGTCGATGAAGCCGGCATTGCCCTTTCCGCCGCTAAC
CTGTGAAATGGAGCTTTTTCACGCCGGTTCTTTCTTGATATCAAGGAGGTGACGATCTTT
CTTTGCATCACAATGAGTAGGCCGGGACAAAGCAAGAGGAAGTCGTTCACTCTAGGAGTC
GTTTGGGCAAATCCAAGATGGAAAGGGCGGGGGCACACTAGTTTTCACATTAAGACTTTG
AATCATGCCTGGTCTTCCTTGATCCATGATGCCTAAGGTGCCTAAGTATGGCGTAGGGAC
GGCTTTGGTTTGGTATCCAAGAACTCTATCCCTAAGACGACCTTGAAATCGTCTAGGGGC
GCCACAGCCTGCCTATTTGTGGCTCCATCTGGAAAACTGGAGCTTATATGGGTGCTTCAG
GCAAACTAAGTCAACTGAAACTCCAACCGGCGTAAGAAGAAATCGCAATAAAGCGTTTAT
TCATTTTTTTTCTATACTCGCTACGTAAACTCCACTACTTGCATTTAGTCTCGTATATAT
TCAACCCACTTGGAAGGCTATACCTTCTGATAGAGGGAAAGCGCGAAAGGATAAGAAAGG
GATCGATCTTTCTCAATATAAAAAGTGAAATAGAGTGGTTCCTTGCCTATGAACTGCATT
TTGTATCTAACGATATAGATGCAGATCCTATAGGTTTCGGTTACCCTCTCTGGTCACCTT
TCATTCGATATGCCCTAGACCCAGGAAAGAGAGATATCTCTCTTTGGTCAATGAGGGATT
CTTACCCTCTTTGCCAATCCCAGGTCGAAGAAAAGAGGGTATACGGAATCCCTAGCTTTG
GCTCTCCCGGGAGACTAGCCCAGTCCACCGATTCAGGTGCTGGTAAACGTCGGATATTTG
CCATTGGCAACTACGTCAACCAACGGTTGCTAAAGCCTCTTCATGATTGGTTAATGAAAG
CTTTATAAACTTTGCCCATGGATGGGACTGATAATCAAGTCTCACCCTTGGACCTTTTGG
TTGGAGCGGAACATGTCTCATCTTATGATTTAAAATCTGCCGGGTGGCCGATTAATCTAC
AAGGAGACATTTTGGCCTTCTTATTTGGATCAGAAGTGGAAGGTTTCGTAACCTCCATGC
TTTCTTTATCCTGATTTGAAGTGCCATTCCGCAGGGCCCCTCACCGTAAAGGTGGTCGGG
GTGATCCTGTAGAATATCCGTTCGCTCGTGGTAGACCCGTTGTCTCTTTTGAGACAGGGC
AGCCATTGGGTTATCTGTCGTCTTGGCCTCTCTTCACACTGAGTCACCATTTAGTGCTTC
AGTCTTGTGCAGAGAAGGTGTATCCGGGCAGATATTTTGACAGGTACGCTATCCTAGGCG
ATGACATATGTATCGCTGATAGGAAGGTTGCGTCCGTATATCATCAGGTCGTGACAGATC
TTGGTGTAGATCTTTCTATACCTAAGTCTCTTGTCTCCGATTCTGGTGGTGCTGAATTTT
CAAAGCGTTTTAGGTGTCATAATTTGAGTGTGGATTTCTTAAGATGGAAAGCCTGCCGAA
GACTTCTAGGCAAGGAAAGAGAGGAAGGTGAGTAACTAGGGCTTACGCGGAAACTAAAAT
CGTAGATCGTTTGGCTGGATCAATTATTCGTTTTATGAACGCTTTAGTTTAGTGTCACCA
TACTTCAAGCATCGAAAAGTAGGTTTTTCGGCATTCAAATAAGCCAATTAATCGACCTTG
AATGTGACGTAGATAGGGTTGAGATTCATTCATAGGCTGCCCAAAGATCAGCCTTCAAGA
GCCCTCCTTTTTAGGACATCTGAGGAGTAAGGCCCTCGCGCAGGCGGGAACTTGTCTTTA
ACGGGATTTTTGATTTTCCTGCAAACAAAAGATAGAAAGACCAGTGACAGCTACGGCTAA
TGCTATTGTTACCTCCTCCTTTTCGGATAGCAATGATATAATATGCCTTCTGTTTTCAAG
GTTGTTATCACTTACTTGCTAGAGTAAGGAAGACATCGCACTTTTTTAACCCCAAAGTAA
AGTATCAAGCTGTCTTTGCTTTGCCAGCGGATTCCAATTCTGCTGTGCCCAAACCATTCT
TGGCTTTACAACTGCAGCGCCTACGGTTGTTGATGAGCTTTCTTCCATTTATATGGTAAT
GCGGTGATTACAGAATTCCGTTGCACTAATGTGGATCATAAGCAAGAAAGAGAATTGCTG
AGACTCCCAGGTGCGTATCTGGTCAACAACCTACAGGAATAGCTAGATGTTCTATTTCGA
AATCCAGAAATGAAATGACTGGTGGTACCTGTAAAGTTACTAAATGTATCGTCTTTGGAT
TATTCTTTTTGTCCGAAAGTCTTCTTCGTCTTCTGCTGGAACTATTTTCTCTAAAGGTAG
TGAAGTGAGCCGAGGAGAGGCTGGATGGAATTCAGCTCGACCCTTCCATATTATATACAC
GTAAGGCAAGCAACGGCTAACGCTTTATTAGTTTAGTAAAGGGGGCGCGGAGCCACTGTT
ATCCCCTCTTAGCGAGTATGGTACCCACTCCTCTTATTGGCTGGGGATGTACACAGCAGT
CGAAGCAACGTATAAGAAGCGTCGATCGCGATACGCCTTCGATCACCCGGATAGATTGAG
TCAAGTAATGGCATCCACTGAGAGCTTACCTTAACTGGCATGACATTTAAAGAAGGCTAC
GTCTAGACCTGAATGAAGAATCCCTTAGTCTTCCGGTCGAGGCATATTGCGACTCTCCTT
TCAGTCTCACTTCCTACGTACCAAAGCTTTAGAGAGGGAATTCTTTATCTAAGGCAAAGT
GTCCCTAGGGTTTCATTAAGAAGATATATTCCTTACAAGCAAGGGTGCAGATGAAGCAGC
GCTCAAGCCTATAGCTAACGATTAGATCTTAATCTTTCCCGTAGGACAGTTCAGTGAGCC
TTAAACCATAGGATAGGAAAGGAAACAAGCAACGGACCAGTTCAGTAAGATAATGAATTC
CTTCAGTTCCGTAATCAGATAATAATAGGCGAAGGTATTGAATCACTCGAGCTGCTATCT
GCTCACCGCTCCTCTGTTCGAGCTACAAATCCACGAGAATCATGGACTATTGAGAATCGA
GGTTTCTCACCATCCCATGGGTCTTCCTACCCTACCCGTGAAAAAACGAGTTTTTGCTTA
GTGACATCGAGGTCCTCAATCAATGTAGATGATTCAACAAGGTAGACCGAAGCAACTCGT
CGATCAGCTATCACCACATCGTTGCCGAGAATGGCATAGCGATCAAACTAGTGACTGTCT
ACGGCTTATGCCTTCACTCGGGGGAGAGCACCCATCCAAAAAGCAGAAAAGTGAAGAAGT
GACGTCCAAACCCTCGGATGGACCTAAACTAGACTCAGTCCGAGCTCCTGCAAGAGGGTC
CAAAGTAGAGTGGCATGGAATCGGCCGGAAAAGACAGATCTGAGAATTGCGTATATTGAG
TGAGATGCCGCTTCAAAGATGCTGCTTACCTAGGATGGTGTGCTTTTCGCTCCTTTGGCT
TTCTTTCTCCCGGAGACCATGCCATTCCTCGACACCGACCTTCAAACAAAGTCAGATGAG
GAGCTGGCTTCCCTCAAAGTTGCTCTGGCTGACTTGCCCGTTCCGCTTCTCTCCCGCTTT
TGGGCGGTTCTTCCTCCAGCAGCCTATTCTTTCACAGCTTCTATGCCAAGGGCTATTATA
TATATATTCGATTATGCATGCAAGATGTATTGGGGTCACATAAAATTATTTATGAAAATA
AAGCGCTCTTAGTTCAGTTCGGTAGAACGCGGGTCTCCAAAACCCGATGTCGTAGGTTCA
AATCCTACAGAGCGTGATTCCATTCTTGTTAGATCGAGAATGACACTGAAATAATTGAAC
AGCAGTCTAAAGTCTGAATTTGACCTCCTGTGGATTAGGATTAAAAACAAAGAAATAGGA
GGTCAATAAACAAAAGAGATGTTAATTAATCAAAGGTCCAAACGCGGAGGCAGTTCCAGT
CCTTGTCGCAGCGCAGTAGTGAGTAGGTGATCCAACACCATAAAAGACGCAGCAGATTCA
TATATATACTTACCTTAGTTATATAGATCGTTTACCTAGGTACAGAATGAGACCCTGAGG
TCCATATCGGTAATAGAAAGACCTGCCACCAAAAGCATTCCGATGGAGCAGAAGTAGACC
CTTCCCCCGCCATAATAGCACCACCTAGCTTCGGGATAGTAGTAGCACATATCTTTTTCT
AGTGATCGTTATAGGGATAATGAAACCAATGATAGAGTTGACCTAGCCTAGCGACATCCA
TCCCTTGTCTCCGACCGGGAGATAGAGACTACTTCATGCGCAACTTCAACATCTCCTGCC
AAGGGGTAGGCCTTTTTTTTTCAAGACCCCCTTTCGGTTCGGAAAACGCATTGGCTTTCA
CTCAAGTTCGAGGATCCATTAAATAAAGCAAAAAATGCACGTTACAGACGAAAGGTAGAT
GTTCATTGGCGAATAAAGAGAATGCAAGCTATGCAAAAACGGATTTCACTGATTTTCTTA
GCCGGAATGTGCCCTCAATCTCTTTCTGACACAGGGCTGAGCGCTCTAGAAGCGAAATAA
TTACCCTCGCAGGGTTGATGAACCTGCCTTTTTGGTTGGCGTGGGGTGAAAGACCTAGCA
GCGGAAAGGCCGCTATTCCTGCTGACTAGCTTCTCGCGAACTATGCTACGCTCCGTTCGC
TTGCTTGCTACTCACTGTAATTCACATTCACTGGCTTAAGAGCTAATGAATGCGGAGTAA
CAGTTGGTCCTTACTCTAACAAGTAAGTAAACCACCTTGGAATGCTTGTGCATTCATAGA
AGAGAAATCCGTAAATCAGGACAGGAACAGTATCCGGCAGTCAGGTACAAGCAAGTAAGA
GAAGAAGGTAAAGGCCTGACTCCGTTCCTGAAGAAGGAATGGCGGGGCGAAAGAGCTACC
TGGAAGCTAGTTACGGTTGTGCAAAGAATATGAAGGAAACTGGTACCCTATTAGTTCAGT
CAGTTACAAGTGAGAAGAAGGATATCAGGTTCCAAAGACTCATCACAAATATCGTAGGTG
ATATCCGAAACCGCTGATGTTAGGATTAAGGAAGTAGACTAGAATCTCGGAACCAAGCTC
AACGCGGCATGTTCCGGTATTGCCAATACAGTCTTGTCCAGTAACCCGCTAGAACGATTA
AGCCAGTGTCCTGATGAATCCCGTGGAACCTAGTATAGGATCTCGTCTGAGGATCCTCGC
GGCATTCTGAGTGGATGTATGATTCTAGTCGAAAGCCCTAATCCATTAATCACAAAAGAA
GCGCATCAGTACAAGCGGATATTGATCCTGCAAGTGGAGTGGCTCTCCATACTACCTACA
GAGGTAGCTTGGGAGCACATGCCTATCTGTGTACTGTTCTTTTCGAAAAAGAAAGAATAA
GAGAAGCAAGGCATGCAAGGTTTGAAGACGCTCGACCGGAACAAGCAACGGACTTAGCGC
ACTAGCGCGAAAGCCTATAGCGTTAGGACGCGCTCTTGCTGGGAGAGGATGGGAAGTAGT
ACGCCCGGTTCACCAGGTTCTACCACTGCAGGGCCCAATCATACTCAAAAGAAGAGTTTG
ATCCTGGCTCAGAAGGAACGCTAGCTATATGCTTAACACATGCAAGTCGAACGTTGTTTT
CGGGGAGCTGGGCAGAAGGAAAAGAGGCTCAACGCGTGAAGGTTGCTTGTCTCGCCCAGG
AGGTGGGAACAGTTGAAAACAAAGTGGCGAACGGGTGCGTAATGCGTGGGAATCTGCCGA
ACAGTTCGGGCCAAATCCTGAAGAAAGCTAAAAAGCGCTGTTTGATGAGCCTGCGTAGTA
TTAGGTAGTTGGTCAGGTAAAGGCTGACCAAGCCAATGATGCTTAGCTGGTCTTTTCGGA
TGATCAGCCACACTGGGACTGAGACACGGCCCGGACTCCCACGGGGGGCAGCAGTGGGGA
ATCTTGGACAATGGGCGAAAGCCCGATCCAGCAATATCGCGTGAGTGAAGAAGGGCAATG
CCGCTTGTAAAGCTCTTTCGTCGAGTGCGCGATCATGACAGGACTCGAGGAAGAAGCCCC
GGCTAACTCCGTGCCAGCAGCCGCGGTAAGACGGGGGGGGCAAGTGTTCTTCGGAATGAC
TGGGCGTAAAGGGCACGTAGGCGGTGAATCGGGTTGAAAGTGAAAGTCGCCAAAAACTGG
TGGAATGCTCTCGAAACCAATTCACTTGAGTGAGACAGAGGAGAGTGGAATTTCGTGTGT
AGGGGTGAAATCCGCAGATCTACGAAGGAACGCCAAAAGCGAAGGCAGCTCTCTGGGTCC
CTACCGACGCTGGAGTGCGAAAGCATGGGGAGCGAACGGGATTAGATACCCTGGTAGTCC
ATGCCGTAAACGATGAGTGTTCGCCCTTGGTCTACGTGGATCAGGGGCCCAGCTAACGCG
TGAAACACTCCGCCTGGGGAGTACGGTCGCAAGACCGAAACTCAAAGGAATTGACGGGGG
CCTGCACAAGCGGTGGAGCATGTGGTTTAATTCGATACAACGCGCAAAACCTTACCAGCC
CTTGACATATGAACAACAAAACCAGTCCTTAACGGGATGGTACTGACTTTCATACAGGTG
CTGCATGGCTGTCGTCAGCTCGTGTCGTGAGATGTTTGGTCAAGTCCTATAACGAGCGAA
ACCCTCGTTTTGTGTTGCTGAGACATGCGCCTAAGGAGAAAGTCTTTGCAACCGAAGTGA
GCCGAGGAGCCGAGTGACGCGCCAGCGCTACTAATTGAGTGCCAGCACGTAGCTGTGCTG
TCAGTAAGAAGGGAGCCGGCGCCTTTCGAATTCGAAGCACTTTCTAGTGTGCGCTGTTTT
TTGATTGCAGCTAGCGAGCAAGAAAACGGATGCGCGAACGCGGCTTTCTTTCGAAAGCTC
AATCCCTTGCTTGTTGCTTTACTAAATAGAAAGAAAGGGCTTTTCTCGCTTGTTTAGTAA
AGTCCAGTTTTTGGCCTTATCTTGCAGGTGACGACGACGTCGAGTTGGCGGCGGAGAAAG
ACTCGGCATTCAGGTGAGCCGCCCGGTGGTGTGGTACGTAGTGGGTTTAGTACGCCCCGC
CAAAACGGCTCCGAAACAAACGAAAAGGTGCATGCCGCACTCACGAGGGACTGCCAGTGA
TATACTGGAGGAAGGTGGGGATGACGTCAAGTCCGCATGGCCCTTATGGGCTGGGCCACA
CACGTGCTACAATGGCAATTACAATGGGAAGCAAGGCTGTAAGGCGGAGCGAATCCGGAA
AGATTGCCTCAGTTCGGATTGTTCTCTGCAACTCGGGAACATGAAGTTGGAATCGCTAGT
AATCGCGGATCAGCATGCCGCGGTGAATATGTACCCGGGCCCTGTACACACCGCCCGTCA
CACCCTGGGAATTGGTTTCGCCCGAAGCATCGGACCAATGATCACCCATGACTTCTGTGT
ACCACTAGTGCCACAAAGGCTTTTGGTGGTCTTATTGGCGCATACCACGGTGGGGTCTTC
GACTGGGGTGAAGTCGTAACAAGGTAGCCGTAGGGGAACCTGTGGCTGGATGGAATCCTT
CGCGATGGAAAAGCCCTCTTCCCCCAACGGGGCTAGCTTGCTGGAATGCGGGCTTTGGGT
CCAAAGGACACCGGGGGCGAGTCAAAAAAATCGTTCCATTTTCCTTTCCCTTCCGGTCGA
GCACTTCGTTCCTTCTTGTTCATCCATCGGAAATCAAGCAAGACAAACCGGGCACTACGG
TGAGACGTGAAAACACCCGATCCCATTCCGACCTCGATATGTGGAATCGTCTTGCGCCAT
ATGTACTGAAATTGTTCGGGAGACATGGTAAAAGCCCGGGGAAGAAAGAATGTTTCCTTT
TGCTTTTGACGATTGGATCTCTCTATGAATGGAAAAGGGGTGCTTCGGATCGGGAGTAAT
CACTAGTGATAGGGCAAAAATAGGGGGGAAGGACAAAGAAAAGAGCGGAATGAGACGAAT
GGAACAACTTGATTGCACACCATTTCTGATATGCGTTTACAATATCGTTGCGGGAATTTT
GAACGTAGTATGGTTTCCGGGCGAAGTGGCCTCGCCTCTCATAATTGTGGGGGGTTCTTC
GGCCATCTTTTTTGTTTTTTTCGCTAAAAGTTACGAGGAAAGAAGCCTATCTCTTCTTTC
TTTTTTCTTTAATAACGTCATCGTATTCTATGTTTTGCAAATGCCTGATCCATGCAGCTT
CCTTGTGGGGCTATTTCTCATTCTGTTAGCATCTTGTCATCTTTATTTGTTTTTGGGTGC
TGATGTTTTCTTGAATTTCATTTTTTTTGCGGTGCTCCTTTCCCGAATCTTCTTTCATCA
GAAAATGGGTGAATGGGGATTAGGTTTGGTGACCGAGTTGATGTTTCTAAGGCTATATTG
TATATTCTTCGAATTTTTTCTTAAAAAAGAATATAGATCTGAAGAAGGATCTAGAATAGA
ACCAGTCTTCTATTTGATACCTTTATTTGGTATCGCTTTTTTGAATCTTCTTTATTTAGA
CTACGGTCTAAAGGAAATACTGATTCAAATGAACTTCCTTTTCGCGGCCGCGTCTCTTCT
CTTTTTTTCATTTTTTTCCGAAACTATAACTGAACTAAGAATTGCATTTTTCTTATATAT
AATATATAATAGGCAATTGTTCGATAGGTTATTTCCTAGCTAAATCAGTAATGACGTTTT
TTCTAGTAAGTTCCGTTTTCCTTATATCCAATGGAATCTTCGCGAGCTTCTTTTTTTTGA
AAGCCCAAAGGAGAAGGAAGCCCTTGTCCGACATACTTCTCGCGAATAAGAGAGAGGGCA
TCCAAACCCTCCTCGTTGTTTATTTCCTTCTTTTAGGCGTCCTTCTGACCCAATTAAATC
CCGGGTCCGCAGCTCTGTCTCTGTATTCGAATTGGCTTGTGGGGCTCGGGATTCAAATCG
GGTTCCTGACCGCACTAAACTATTTCTTCCAAAATTAGTTTAGTCGGACCAGGACCTATT
AGTTTAGCATCAATTACAAGAGTGCCAGCCGGGTGGCCCCGGATGTAGTCGTCAATATCC
GCTTCCTCAGGGACTGCTACTTCCTTAGAATTCTGCTGTTATGGGGTAAAAGGTAGGAAA
GGGAACCGGAAGCACCAAAGATGAATTAATAAGTAAAATGAAACTCGTTTTACGTGGTCA
TCGAAAGCTGCGCTCTAACGTTCTGCAAAAGATCCAAGAGGATATTAGGCTAGAAACAGC
TTCCCCTCTGAAACGGATTAAAATGAATGAGTGTCTCGATTACGTTTCAAACAACCGAGA
TTCCCTTTTAAATTCGGGTCAAAGCCTCGTCTACGAGTTCACTGTCAGGGTCAACGATTG
GGAGAGGGAGCAAGGGCACTTCCCAAACCCCGTGGACGACGTACCATAAGACTTTCTGTT
TATTACTGTTACGGGTAGCACTCAGAAAACCAGGGTGCCGCCCTAATTAAACAATGTGAG
GTACCGACGCCGGACGGGCCTCTAATCGTTGGATCCGGTAAACAGGGTAGCCCCAGGTAC
GCTTGGGACTGGATTGAATCCTTTGTTAGAGAGAGAGGCGAGTACTACACGAGCTCGTTA
CGGAACGAGCCTTGTCTACGAAGAGCAGAGCAACCTCATCTTGCGTTATTCTACATCCCC
AAAACTCCAGGTGGGTTCAGGGTCGGGTCGATGGGGAAACTTCCACTTCATAATAATGAA
AAGAGCATGATGGATGACTTGATTTTGCCTTTTCATTTTAACATTCATAAGCTCATTTAA
ATAAGAAGTTCCCTGTTATCTGACCCCTTATGGATTTCGTGCGCAAGCTCCTCCCAAGTG
CGCCCCGTTGGTAGGCTTTCCCCAAGGTTATAGACTGCTCGAGGACTGTGGTCATTGTAA
GCCGTAGCTCCTCCAGACTTAGCATGGCTAGTGGCTCCTCCAACGGTTGCGTTGTATTGC
TGCAGTAAGCCCCACGGCCCAAAGCGATACTAGAGAGCGAATAAAGAAGAGTCTTATTGG
TTAGCAAAGCCGAGAAGATCCACGCCCATTCCATCTTTGCTTTGATTCCGTCTCTACTTC
AATGAAAGCTAGCTCCTCCTTCGACTCCTTCATCCTCGTTGGTCCTTGTAAATCGATGAC
TTTCTTCTCTTATGATATAAGATATTCCGAAACCTAGCTAGCCGATCCCAGGACTCCCTT
AAATGAGTGTTGACTACTCTCTTCTTTCGCCAACGGGCTACAAGAAGAATTTGATTTGAT
TGAAGCTAGCGAGACCTCATTCACTGAGTTGCCCTCTATAGACCAACCTAGGACCGAAGA
CAAGACGATTAAACTGACCCCTGGGACCGCAGGAAAGTTGCTTGCATGGGCAGAACGAGG
GAAAGATTTCTTAATTCCATCCCTCACAGCTAGGATTGGTACGCTAACTCCGGAATGCTT
TCACTCGGTGATTTTCACTAAAATGACTCTCTTTGTTCTGTGATCTACTGGATCAATCAC
CCTTTTTGTGTTGTGGCAGCGAGTTCAATGGTTGCTAAGCTGGACGCCTGATAACAATGG
ATAGGTCAATTTCGAATTTCATGTGAAAAATCAAATAAAAAGACGAAGCCTAGCAAGGAT
AGGGAAGAAAGTCTCCTAAGATTGCATCTGCGAGAAGTGTTAAAAGATAGCCACCACTTC
GTAAGCGAATAGCTACTGAACATTCCGTAGTAAGCCAAGGCTGGATCCGTACCTTGACTC
CGTCATCAATCTGCTGCTCCTTTGAATGACCTAGCTATTTCATTTGCTTTCTTACTTAGT
ACTCGTAACCTCTTGCTGGATCCAGCTTATACTTCTTCGCTTCAGTCATGTATTCTCTTT
AAGGTTTAGTTTTGTGTTGTGAGAAATCAATCAATAGTTGTCCCGATTGAAACGTTGTCG
CCCATAGGGAAACGGAGTTCGAGGTTCTAGACAAGTTCTCGTGTTAACGGCGAGTGATGT
CGATGATAGAAACTAAGATAGATGTAGAAAACCAGTAATTGAATTAACTAAGTTTCTGGT
AAAAGAAAAAACAAAACCACGTTTTGTGGCCTTTCCCGAAAGGACCATAATGGAAGTTCT
CCCGAGGAAATAGAAAGAGTATTTGAAGAAACTCATGTAAACAGCGCATGAATCGTCGAA
ATGAGTCATCGTTGGAACTATTTCGCTCCAGGATCAGGAGATAGGGAAAGCAGATTGAAT
GATACACGTGCGTTGCGATCGACGCCCGTAAGCCCGGGAAAGCACATGCCCAGGTGAAAT
GGATTTCAAACCAACACCAGGAACTGCCGGTGGAATACGGATGGGATTACGACCGTGAGG
TTCTGAAAGGAAAGAGTTCTTCTAGGTCTCCATGTCCTAGGTTTAGGTCTATCCGATGGG
AAGTAGAAGATGTTAGGAAGTTGAGACTGTGGTGCTTCTTCTCATCCGTCTCTTTGACTA
GTGGGGACAGAGCCCAAGCACAATGGAAACCAGCTATTAGCTAATTGATATAAGGCCCTA
TGGGACGCTAGAAAAGCCCTAGAGCAAGATTGGGATACGGAGGATTTCATTTCTGCCTGT
CTTGATGTGATGTCACGGAAAGTCTTAAATTTAAGGAGTTCTCTTTAAGCGGTGATGTTC
ACTGAAAGAGAAAATCGCTTTGAAGATGGGCCTATGGGAAAAAGGGAAGTTTAAAACGAT
AACAAAGACCGTAGGGGATAGGTTTCTGCGTCTACTGATGCTAATTCGGATGCTTTTGAA
ACAGCGTTTGGTTTGGGCTCGTTTGATTGATTCGTAAACCAGCTTCATACGTGGGATTTG
GACATTGATTTCAGATTTAATGAGTGAAGAATAGTCTTTAATTTAAAGCGAAGTCTTCAT
TTAATCAAACCTATTCTAAATGAAATCTGATTTATTCAATCTAGTGCAATCTAGAATATT
AGACTGATTTGAGAGTGAATCAAAGTATTGAAAAGAATTTTTTAATTTTTAAGAAGGTTG
TCCCTTTGGCCGATAAAAGTGCCCTCCTGTAGGGGTTCTGTTACAGAAGGGCTTGTTCTT
GTTACGTAACTGATTGATCTAAGAATGCCGGGGAAAGTTCAACTAGCCCACGATGGCAGG
CTATAGACTGTTCCGCCAAGCAGCACCTCGGCTCCTAGCCGGGCTAAAGACGATGAGTAG
ACTGCTTTCTTACTCTTATTCCATTTTTGTTGATAAAGTACTTTCTTCCCCTTCTTTCTT
GACTTCTGAAAGCACTCTGAGGTGCCTCCTCAAAAATCGCTCCGCTCCTTGCGAAAAACA
ATATCGATTCGGCGCATTTGAGCTCTATGACTATTCCTTTCCGTGCCGGTCAGTGTAACA
GAGGAGAGGGGGGCCTAGCGTCTTGCCTAGCTTCATGCTTTGTTGCAATCAATGCTGCAA
TCGAATTGTCCTCCTTTTGGAGAAGAGTCTTGCCATCCCAAATTCGTATTCTTCCCACTC
CGAGCTTCTCCATACGAGGTTTGGGATTCCGCATTCACTGATAGAAAGAACCCCGGGGAT
TTGTGCTTAAAAGGTTTATATATCCCAGCTACGCCCCTTTCAAACATTGGAATTGAAATA
AATAGATCGGCGGACGGGGAGCCAGCTAAGCCTAGCAATGACAATCCCTTCCCCTTTTCC
TACTCCTCCTTCTCATCGTTGATACCGACTAGCTCCCAACAACTGATGGCATTAGCGCGA
AAGACTCATGCTGATTTGCTGTTGGGTAGAACGAATAGGAAAGCATTCATCGATAGGACT
TTTGAAGAAGCTAATAAATGAGATAGTCCTTAGTTTACTTCGACGCTTAGTCCGGAAAGG
AAGCCTTCCCAATGAAATTCCTGTCGATGTAGTCTTTCCTTCTCTGTCCCTTAGGCTCTC
TGTCCTGCTCCCCGGAAATGGTCTCGCGAAGCTAGGTAGGCTTGCTTCGCATAGGCTACG
CAGCCTTGGTCCCCGGATGGTGTAAGTCCTTCTCTAACTTGAAGAGCAGCAAACCACCCT
TCCTCTAATGGCATGGTCTTCCTTCATCATTCCACGAAACTAAAAAATGAATTATTTTAC
TACACTAAAACCCCATCCTAAAAAGGGCACTCAAGCTTTAACTTACTCTTTTCAACGGCA
TCTTCCTTGTCTGCTTCTACAGATGTGTTAGTGGCTGCTTTTTCTGATTTCTATTGATTC
AGTGGATGAAAGATCGGATTATTCTTATTCCGTTTAAGCATATCTTGCATCTGCATTTTC
TCTAGCTGTTCTGCGTCCTGCTTTAAGAGAATACCCTTCTTTTCTGATAGCTTCTGCTTC
CTTGCTTAGGTTTCGGGAACTTACTTAGAAGTTCTGTGCCTCAGCCCTTTCTAAAGCTGT
TTTTCTTTCCCTTTCCATCGTACTCGGGCATCACCCTTCTCTCTTGCTCGAACAGAAGGC
GCATTCACCTACTCGCACTGGGACCTAATCTACATCACACCTAGAGCTCGGATCCGGTAA
GGTACGGCGAAGGTCTTAGTCACCTACCACTGCCCTAAATCGAGGGGTCGTCATTCTATT
TATATAGCAGCCAGCTTACTGTAAGCCGAACGAGGACGATAGTAATACCTCGTATATATG
AAAGAGGTTAAGGTTAGATTGATTAATAGTAATCAATATCTATACAGATGGATCAACTAT
GAATTGTATGATTGAAGGACTGAACCAAGACGAGTAGGCTAAGATCTTCTCCTTCACTTG
AAGCAGTGAGTTGCTTTGGTTTGCTCAGCTTTATCCGAGTTGATGCTTGGGTGTCTTGCA
GCCAGGCGAACGAAGCATGATTCTATAGTTTCGGTGGCCTTCATTAAGGTCTTTTAAAAA
AGAAAATGGTAAGCTCTTGCTCGCGCATTTGGGCTCTTCTCGCCTATCGCGTATAGGCTT
ATTCGCTCTTCTATAGCGCTTATCGAGGGAATTGAGCTTCGCCCTGTTCTTCCTATAATC
CTTCTTTAGGGAGGGCTCTGAGCCTCTTCCCGCTGATCGGACGGAGAATTCCAGCCATCC
ATCGGTCCGAGTAACGCCGGTACGAAAAGAGAAAGAGAAGCAAAGCTAATCGAGAGGATT
GACCAGATGGAAAAGAACTGGAAGGCTTTTAAGAAAGATGAGGACATTGTGGACACATCC
TCCTTGGTTGTGTTCCCCAATGCTAGGCTACCCCCGAAGTTTAAAATGCCCGACATGGAC
AAGTTCGATGGAACGGGATGCCCTCAGACACATCTCCTCATGTATGCCGGGAACATGCAA
CCTTTGGGTGCTTCCTTCGGAACCCTTGCTCAGTTGTTCCAAAGGACACTGACCGGCGCT
GCCTTAAGATGGTTCCTCTCCCTGGATGACAAGTTCAAGAAATTGGGAGGACATATGCAA
TGAGTTCAACAATAAGGATAGTTACAACATCGAGGTAGATGTAACCAAGCGTGACTTAGA
AAGCACCAAGCTGCAACCTAACGAGACCTTCTCTGAGTACATTACCAGATGGAGGAAAAG
GGCATCCCAAATGACAACCAGACCCCAGGAGGGGGGGGCCACTGGAAATGATAGTGAAAA
ACCTCTTGCCAGAGTATCAAAAGCATATGTATGCCCAATACCTACCCGACTTCAAAGCTC
TCATAGAGATCGGGTAGAGAATAGAGGATGGAATCCAATCAGGCGTCTTCCAAGACAAGT
CCTCTAACACCTCAAACAGGTATAGGAGTAACAACAACTCCAGGAATTACAATGCTCAGA
CTTCACAAACCGAAACCTTTCTTGCTCTTGTGTTCGCTCCAAAGCTTAGTAATCAATTCC
ATCGCTCACAGGAAGAAATTCAATTCCCGCTTGCTTTCCATCCTCTGCCTACTCTATGGT
CTTGTAGCCGTTCACTTACAGAAAATCCATATGTATTCGAGAAATTCATCCGCAAGAAAA
GGGAAGCGCTTACGAGCAAGAAAAGAAGAAGACTTTCTCATTGCATTTGCTGGCCTATCC
CTATCTGTCGACCTTAGTCCTCTGCGAGCAATCTCATACCTTTTAAAGCAAGCGATTGAA
TACCTATCCCTATGGCTGCTATCTGCTTCTAGCTTCTATCCTTGAAGGAGAGGTTACGAA
GTAGCTCGAACAACGGGAGAGGTCAAAAAACGGCTTTTTCTTAGGCGCAGGCCAGCTTTA
ATCGAACTCAGGTTCAGCTAAAGAAGATCCCGTCAAAAGATTTAGTCTTGAAGGCTATCT
CTAGAAAGTCTTACCTCGTTTCCAGCTCTGCTTGCGGCATCGTCCCACACAGAAAGAAAT
GCCTTAGAATAGAATCAGCAATTCCCATCCTCTCTCTTCTCTTACAACCAAGTAAATCTG
AGCGCCCTTTTCAAGATTGAATTCCATTCTCTGATTGAAGCAGACGACAGCACGATCAGG
TAATTGACTGAAAGCAGAGGGACGGAGAGGAGATGCTCGACTGACAAGTTACTTAGTGCT
TGTGCTAAGGAATCGTTTTTCAGTATGATCAGGAATCGAATTTCAAGTAATTCTGTAAGC
CTGTATGAAATTACAATTAAGTAAGCTTTTTCATAGAACCAGGACCCCGATGTCACTAAG
CAAAAACTCGCTTTTGAACTGGTAGGGTTATCCCATTTCTTAGGTCTCCGACCGCTGCTG
CTTCTGCTACGGCAGAGGATGGTGGAAAAAAGACTAAGGTGTGTGAGTTCGGCTGTATAA
GACGTCACTGTGACTCGCCTTGCTGCTCCCATAGTCTAAAGTTCTACAACTGAGAACCGC
TTCTCTCTGGTCCCTCTCCTTGCTTCTAAGGTAGGACCATCCGGTTTGATTCACTTTCCA
GACTAGGGGCCCTTTCTTCGAGCTGTCACTCATAGATTCTGACTTTGATCTTTAAGCGAA
ATCAAACTCCTTTCGTCCATGAGCCCATACTATCTTCCGTCACTCCACTCGATCAACATA
GGGGAGGGGGTCTTAGCGAGTAAAACAAGAAGGAAGACAAACATAAAGGGGAATTTAGAG
GGAGCGAAGTGAGTGAACGGTCTCTAATCAAAGAGTAAATTCCTGGGAATAGGACCTCGT
CCTCTTTCTCTTTCGATAGACTTCCTAAAGGATGATCTAGCTGTGGATGATGTCCCAGCT
CGAGAGGTCAACCTTGTAATCTGAATGCCTGCCCCTTCTTCTTTCCTCTAGCGGGCTTTG
TCTCATATCACATTCATTCTTCTATGTTAGAAGCCTCTGGCTACTCTTGATACCTCTTAC
TCCAGAATAGTCACGCTTCCCAGTCTCTCAGCGAGTTCGAAGGCGATTGAGGAGTTTTTT
AATCAATATCCGCTATTCTGCATCTGGTCTTTCCGTAAGCCTGCCCATCGAGCTGAGGAG
AAAGGAAAGAAGAGCTGGCTTTGTTGTTCCTTCCCGCGATTGGAATGCCAACCCTAGTAG
AAAGTGATATGGATTCTTAGCTTTTGAGCAAATAGGATGAGACTATCATCCGAAGTATTG
AATACGCTTTATTTATTGTCGAAATACCATTTAATGGACTCGTTGGTTGAAACGAAGGAT
TTCTAATGGAAGGGAGCAGGCAAAGTCTAGCTGCCTATTCTCTTCCTTAAGTCCCAGACT
TGCTAAGACTAGCAGCGCTCACTCTAACAGCTGTTATTCCGTTCTCAGTTGATTCAATAG
CCCAGGAAAAACAATAGCTGCGCTTACAAGAGATTCAATGGCATCGCTTCTTCCTCTAAG
CATGCTACCTGTCCCCGCTACGGATACTGACTCTAGAGAACGTCGAATCATCATCCACTC
CTGGCTGAGTCAACAAGACTTGAACAACCTGAAGAGGGATCGCTCAACCTGATTAGATTC
TCTGGTCCCAAACAAAGACTGGTCACCGATGAGTTCATTTTCTATTTTGTATACAAAAGT
GCTAAACCCTCTAAGTCCACAATGTCTTCAGTTAGGAGAACCCGAGCTACCTCGAAGCGC
ACAGCTGCGGAAACAGCCTCTGTTAATTCAAAGGAAATTATAAGGCAAACCCGAAGCTAG
TGAAGAGGAAAGAATTCTTACCCTTGCTGAGCTTGCTTGATATCGAGATAGAAGAGGCTC
GGATTGAATGAATCTACCTTTCCCTGACTTCGTTCACTCAAAAAGAATGGAATCCGGATC
TGTAAGTCACTTCGATAGGGAGGGCTAGCTTTTGGGCTTTTAGTTAATACTGATCTTCAC
CTTTTTCTTCTAGGAAATTTTCTGATCGCTTAAGGGGTCTGATACTTCTCTTTATATATA
CATATTATTGAACAAAGGAAGTCTCTCGGCTCACTTCAATGATATTTACATTTCCAGAAG
ACCTCGAGTCAGGACTTAAGCTTTGCCCGTACTAAAGCACCAAGAGCGGGAGACGGGACA
TCTCTTTCATTCAAAGCAGACCACGGTAATCCCGATTCAATAGCATTGGCTTCTCTAAGA
GCTTAAGCTTAGTCAATAGCTGCCCCAATCTTTTACCTTTTAATCTCAGATGGGAACAAA
TATCCTCCAGGAAAGCTTTATTAATGTGTCGAGCAGAATTCTTTCCAAAGCCAAGTATGG
TTAAGCTTCCTGTCCCACTTCATAATGAAAACTAGGTCTTCTTTTTTGGCTTCAAGTCAA
TTTAACTTTTTAAAAAGCTTGTTTTCGTCTAAATGCTTTTTTTCCTTCCTAAGTTACATA
AGATAGTGATAGTTTTATAAAACACCGGTATTTGTATCATCAAGAGGAAAGTTAGAAGGT
AATCGTAATCGGCTTATTTCAAGAATTCTTGCTTTTAGACCTGAAAAGAGCGATAATGCC
GCAAAAGCTTCTGTGGCTCAAGGTCAAGCAAGGCACCACTGCTTGAACATTTTGACTCCT
CTCCGGATATGGTGCTAAGGCTCAAAATTCTTACCACGCTGATTCAATAATAGCTCTGCC
ACCGGGAAATTTCCTACTTTTAATAGTACTTTTAATAGAAAGAAGGGATGCGGATAGTAC
GTCCTACCTCTAAATGGGACTGGATCACCGGGAATCCATAGAATCTACAGGATCTACTTC
TGTGTCTGGATTTGTTACAACTAAAAGATTTCGAACCGTTGATTGATAGCAATGAGACAA
AGAGAGAGAGAGATTCCAAGTCACTTTCCTTATTCAAAGGAAGAAGAAGAGCGGATGGAT
TTTTCTTCTATATAAAGTAAAAAAAACAACCGAATTTCGACTTACCTTAGTCTAAAGTCA
AGAACGAATTGCCATGAAGTTCCAATCCTATCGGTTGACAGTGGAGTTGTGTTGATGGGC
AATAATCACCCCTGCAATGTAGTTGGTATTGGTTCGGTCAAAATGCACGACGGTGTGGTG
AGAACTGAGGTGCGGCATGTTCCAGACATGTCAAAGAATCTTATCTCTTTGACCACTTTC
GATCTTGGTGGTTGTAAATTTGTTTTCGGTGATGGTGTTTTGAAGGTTGTGAAGGGTGCT
CTAATTGTGATGAAGGCTCATCAGATTGGTAGATTGTATGTGTTGCAAGGGTCTACCGTT
ACAGGTACAGCTGCTGTATCTTCCTCCATGTCAGATTCAGATGAAACCAGATTATGGCAC
ATGAGGCTGGGACACATGAGTGAGAAAGGCCTGACAATGTTGAGCAAGAGAGGTCTTCTT
TCTGGTCAGAGTACATCCAAGTTGGAGTTCTGTGATTTCAATAAGTTCTGCAAAGATGAA
GGCATTGTTAGACATCTTACAGTCAGAGGTACTCCGAAACAGAATGATTTGATATAGAGC
ACTAACACCGTCAATACAGGGTGAATCTCATTGTGCATCTACTGGAGCTCATCGAAAGTC
TATCTCCGACTGAATCAATATCTCGTTTTCCCTTTGCCTTTGCTGCCACGGAGAGCGATG
TTCCGCCTCTTTCTTATTCTTAAACTCTCGTTCCAGCAGCTTTGAGTTCAACTGCCTGTC
CCCCAGTTAAAGAGGTGAAGGAGTGGAAAGGGGCAAGGCCAATGAACCAGCATCTAATTG
AATGGATTCTTGATAACCTGCTTCGCCTTAACCAACCCATCCTACATGAATCAAGAAAGA
CAGTGGCACTGACCATCTTGATGGAGTAGAAAGAAGAATTACTACTAGGCCTGAAGGGAA
GCCTAAGAGAATGGGCTACTTATCATACAAGAATCTGACTAGATCGACTACTGACTCGAC
GGACAAGGAAAGTCAAATCAAAGCTGATACGACTAAAAAATAGAGCAATGGTCCGAAGAA
ATCATGAGAGCTACGCTTTTCTAGCTCGGGACCGAAGAAATGAAGCACTCAGGACTCAAA
CAACTGGCACAGGCAAAAGAAAAGCTCGGGAAGTATCAGATTAAGCAAACACTCAAACTA
TCTTAGATGGGCTTGCCTTTGATTCTGATGTCTTTCAAGCTGATTGATAGTGAGATGATT
TTTCTAACTGGGAATAAAGTCTTACTCTAAAGTATAAAGTAAGTAAGTCAATTCTATAGG
AGAAGAAAAAGAAACTAGGATCTCCGGCTGATAAGAAACTTCAACCCCAGCGAATGGCAA
AACAACTGCAACTGGTTCGTAGGAGGCTCCCACTATACATATGTAGTTTGTAGGAAGGAT
AGGATGGCATCAAGACTGCTAATTCGTATGGAGACTTTTTCTCAATTGTAGGAACCTCCT
CAAACTCAATTCAATCAATAGGAAGAGTCGAAGCTAGTTTTGCTATTGTTAACGTAGTGC
TAAGAAGGAAAGAGAAGCTGTGAATCGATAAATGAACTAAGAAGTAGTTTCATACTCCCT
TGCCTTCTATCTACATATGTCATTGTTGAGAGATTCAGCAGGCCGAGGAGAGGGACAGGC
AAAGCTCACTGACGATCGCTTTATTGAGATCTGAATTTGGCCTACGAGAGGCAACAAGCC
ACTAAAAAAGCAAACGAAGCGACGAGCTTTCCATTCTGATTCGTATTCTTCTGGTAAGAA
CCGAGATCGAAGGCTTCTTTGTCCTATCCTATTCCACGACATTCATTACAGATGGAACTA
CGCTACGACGTGCATTGAGACTTGAAATTGCTTATTAAGAGAAGGGTTCTACTGAGGGCG
GGGATTCTGCTTAAGAAAGAGGTCCATTCACAAGCATAATCATAGATAGAGCGAGCTACC
CGTCTTTGATGTCTTTCAATATATAATGAAGGATTTCCCCTTTCTTCACCGCGGATTTCT
CGCCTAATTAAATCTGACTTGAGAGAAATGCTAGTTTGAAAGAAAAGAAGTTCCAATTCA
AGGTTGTGCGCCCGTATCCGTTGTAGTAGGCCAAAAGAAGTCAAGACATCGAGTAACCCC
CATAGATCGGATAGATCCGAGCGCGAATGCAACATTAGGAAAGAGGACCGTAAGGAACCC
CAACAGAAACAGGAATTCCCAAGGCTTACCTATATATATAAGGAAGGCAGGGATGGCAGT
GAACCTATGCAAGGGAATGAAAAGACCTATTCATCACAGGCCGAAAGCGAAGTCGAAGAG
TGATTGGTACAGTTCACTAAATTGATTTGATAAGGAATAAGAATAAGGACAGGAAGAAAG
GTATTTGTGAACGGGGGAATCAAATGCCCTTGAAGCAGGGTGAGAATGTAATATCTCTTG
TTTGGGTTGAGCTAGGATCCACCCCATCCATTTATTTCCTGGAAGCTCCAGTAGCCCGCC
CGCGGGAGAATCACTTTGTCTTTTTCTTTTCTCCTTTTCGCGGTGAAACTCTTCTTTAAT
TCTTCTTCCTTGTCCTACGTCTTCCACTTATCAACTCCCATCCTCGAGGGAAATGAAAGA
TCGTCTAGGCCAAGCGGGAATCCCTACCCTAATATGAATTGGAGTTTGCTGAAGCTTCGT
CCAGTCCCGAGTGGGGAAGATCCCTTTTCTAGGGAGTGATTCAATTATTTTTACATACGT
GATTATGCAGGGCTGGGCTTGGGCTATGCTGCTGACTCTTCCGCTGAAGCGAGAGAACCG
ACTGCTTTAGCAAAGAACAAGAGTAGAGGAACATGGAATTAAACCTTTTCGAGCATGATG
AGCAGAAGGCAAGGGATAAACCAGCTTTCGCTGGAAAATTCTCATTCGATGTCTCATCCT
GGGAATTTGATAGATGAATAGGGCTCTACTCCGCCAAAGTCGAGCAAGAGACTCTCGCCC
TATTTAGTACCTGATCTACTACCTACTATCTAGCCTTCCTTTGTTGAGCCCATGGTCTTT
CAAATTGGGGATAGGACCCACCAGGAGTCCAACTCCAGATTGGTGGCTAATGGGCCTCGC
GTATTCTGCCTTTTCGTAGAATGCAACGTTCACTGAGGAATGAAATCCTATCTTTTATCC
GAGCTAGGGATCGCAGTGAGCAAGTATGCCTTGTTGACTGGGTGGTGGTTTTGAAACAAG
GATGAGTCACTCAGCAGGGAGTCCGTCCAAGCTTCAGCAACTAATGCCTGGGCTAACTTC
TTTGGAGTGAACAAAGTGCTCTGCCATTGGTCCACACACAGAGTCATCAGGTAAAGTCAG
AGCTTGGACTGGGAATGAGATCATAAGAGGCTAGGCTACTAGGGAAGATAGAAGCGATCC
ACAAATCAAACCACTATCCCATTGGCCGCTTCATGCGCCGAACACTCTTAATAAGAAGCT
TTATAAGGTATGTGCCTATGCTCTCGATACACGGCTTGTTGAGAAGGCGGCTCCTTTTTA
CTATAGGAGCTACTCCTGATTCAGTCAATCAGAACAAGCCTTCGGACTCACCAACCAATC
AAACTAGCTTGATGAGGAGGCAAATACCCAGGCTCAACATACGCCTGGCCGGATAAGCTG
AGGGGAAGGAAGCGAGCTCCGTACCAGTGGAGAGAGAAACCAAACTCTACCGCACTGAAG
AGCGAGATAAATAACGGACATCCTTGGTTGATGATCCTCGTCGGTGGAAGGTAAAGCGCG
ATGAAAGGCAAGTCGATAGTAGGTCCCAATGGATAGAGGAATAAACGATGCTAGTGGCCT
ATCCCATGCTATAGAAGACGGTGGTATAGAAATCTCATAAGAAGGCGGGACATATCCTAC
CTCCAAAAGGAAACTCCCATAGGTTCCCAGGGATAAGCAACTGCTACAGAAACTATATCA
ATGATAGTGGAAACTCGCACTTACGTTTCAACCCATCCTAGAATGCGAATATGCGCCACG
ACGGGGACCTACATCGAATGTTAACCGTCAATCTTAAGACCATTCTCAGCATGAACAAAA
TGAGAGACCCTAGAGGCGATCTATATAGAGATCGTGAAGCTAGCACCCTAAACGGAAAGC
GACTCTTCTTATAATTGAACTCTTGAATGCTCTTACGCTACCGTTCGCTACGCACCTAAG
CTAAGATGCCCAGGTCTTTTTTTTTCGCATAACCACGAGACTAGAGCGGCTCTTGAGGAG
AAGTGAGTGGGAAGTTCACTTTGGTAGCTTAGCGTACCTACTCTTCCGGACCCATCAGAA
GAGAGCTTTATCCATTTTTTATCCATATTGCTAAAAAAAAGGATTCGGAGTTAACCGAAT
GGATGGGGGGAGCCATATCATAGAGAGTAATCGTGAATCGGTATTGAGGATAGGAATTTT
CAAAAAACTCCCCAGAGCGCGATCCTTAGGGTTAGGGCAGGCGTGGTTAGATAACGGAAT
GACGTTAGGCAGCCCAGAGAGGTTTTCCAGTAACCTTTCCTTCTCCGTACTTTGGGGTGC
AAGGGGATGGAGCCACCTACCTGACGACGGCCGAGATGCCACCGGTTCTGTGAGGAGGGA
TTAAGTAGAGGCAAATTATAAGAGGAATGAATTACCTCCCATCAATCTATGATTGCTTTT
TCTTATCCTCCATCATATTACAGAAAAAAGGGCATTTGGGGGGAGTTTTCGAGGTCGGAC
TAGGACTAGTCGACGAGACGTAGCAGCTTATCCCTTTTATAGATAGGAAAGGCTTTCGAT
CGAAGCTCTCACTAAGCTAGCTTAACTCGTCGAACTACTTGAACTATAGGAAGGCTAGGA
GAATTTATAATAAATAATAGGCTTACTACAAAAGATCGGAAGAGAAAAAGAAAATAAAAA
AAGTCCAAGTGGAAGAATATGCTGTTATAGAATCCTCTGCTCTTTGTGCTGGATTTACTC
CTACTAGTGCTTTATGAGTTAGATCCTTCTTCTCTCTCCTCTGCATGAGATCTTTTTTCC
CGAGGATTTGCTTTGAAGGAAAGGATTACCCTCATTCATATATAGGAAGTTGCCCGAAGA
GTCACCGCTTACCGGATATCGATGAGGGAGAGGAGCCGTGATCCCCCGAGTGTCCGACCA
GCACTTCAAACTTGTGTTCTAGCAAGGGACATAGCTTGGCTTCGGTGATGAAAGTCCTTG
TCATCAATACCAATTATTGAGAGATTTCCTCAAAGACGTTCCAAGGGCGGGGAGGGGTTC
AAAATAGCAATAGTAAGCATAGTGGCCATTGAAAAGAGTGCCGAGTCATCAGTCCCACAG
CCTAGTCTTTCAAAGAGAGCAGGGGATTTGCCCACTACTAGAACGAGGACAGGCCTATCG
GATGAAGTCTGAGGGCATTCCATGTCCGATTCTATTCCTGAAAAGAGGACATTCACAGCC
TATTCTTTGTGCATGGGTGTGGATATCAATGACTATTGATTCAATTGTTCGAGGAGCAGG
TCAGATAACAACAGATCAGAGGAAAGGGCTTACGACGAATGCCCAGTTTCGGAGGGGTTG
AAGGTATTTGATTAGCGGAGGACTAGTCGTCAGAGCTAGTAATGAGGATGGCATGAAGAT
CGGCATATGACTCTTACTCTTTGAGACAAGAGCATCTAGAGCAATGGCTAGTGACGGAAG
ATCATTTTTCCCTCTCTTAGGACTAAGTGAAGACAGTCACTTTCAAGCACTCGCGCTAAA
ACTAAAAAGATGCGGCTTAGCCAGCTGCACTCTTTGATCGAACCGTCTGTTGCGAGAAGA
AAAGAAGGCTTTGATTGAGAAAAGAAAGAGACCCGGCCTAAGGCCAATGGGAAGAGACCC
GGGATCTTCGGGGGTGAATGCTCTGAAAAGAAGAGATGACTAGGGTCCAGTATCATGCCC
AGGGAGCCATGGGATACTCTAGAATAGGCTGCCCAGAAGGATCGTAGCACGATCCCTATA
TCTTTGAAAGCTCAGCCAATCCGAGACTTTACCATTTATGTTTGTTGAAAAAAAGGCAGC
AGGAAATGTCGTATGTGACCAGTGAAACTTCATCTTTCAACGCGCTACATCCCTCGCGAA
AGGCATATATCGCCTTCCAGGATGAATAGCACTGGGATGAAGACAAGAGGGCTCTGGTTG
TCCTTTCTCTAGTTAATTGAATCTCCTAGAAAGAAGCCTTTTCGCTATAGCAAAGTCTTC
TGCTTTATTTCAATTCAATAGAGAATGCATAGGATTTCCTGCAACTCGCCAGACTCGAAC
TGGCACGGCTCTGATCCAGCCTATTGTTCCTACAATACAATAGAGTTGCTTTTGTTACGC
AGTTCGAAAAGCATTTAATCTTTACTACATCTGCGGGCCCCCCAGAGTCTAGATTTTTTT
AAAAGAAAAGTAAAGTGAAAGAAGCCCGCTTACCCACTCTCCAGTCAAAGAAAGAGAAGG
GCTCTCCTTCTGTACCTTGAACCTAGCTCCCATCACCATGCCCAGTTTGTGCACAATTTG
GATGAACAAAGTGTGCAATGCGTGGAGTCAGATCACTACCATACCTTTTTTCAATTGATC
TAGTGAACATAGGCTTTGAGTGCCTACCAGTTGGTCGGCTAGACTATGACTGAGTCAAGC
GGACACCTGCTAATCTGCGCTTCCATTCGCCATAACATAGACCTAAAGCCAAGCCATCGA
CGAAGAACCTATCACCGACTTCTTTTCACACTTTGCCTTCTACCTTAAGCTCTCACTCCT
AGCGTGCTAAGCCGACTCAGTAAACAGATTCGCTAGTTGGGTCAAATGGCACTCTTTCAA
TTATCCGTATTGCAACGTGACGTATACTTTAACCTTCCCCATACATTTCGAACCTCCGAA
AGTCGTAAACCTGTCTGTCCTGTTGGAAAGGCAGGACGAGAACTATAGTATAGGACGGGA
ACTGCAGTGCTCTAATTGCTCCTTTTCCGTGGGTATTGTCTTCATTCGGTGGCGGCATCC
TTTCATTATTATGCCGGATTGGCTTCTCCATTTCCGGTGGTATAATATTTCCTTGTTGGC
ATATTCTTCTTTTCATCTTTCTAGCGTACGGTGTGAGCGTTCCCGTGTGAGGCACTAGTG
GAAGTCGGCTTTGGAGATCGTAGAGATTCTTCTTTCGGCTGTATAAGCGAGAACTTATAT
ACAGCAAGAGGGCAAGGCAGGAAATTCCTCCCAACAAAAGACTTAAATGAAATATTTGTA
CAGCAGGTCTCTTTTCCGGTTGTGGCGGACAGGCCTGAGAGATTCTCTTTTGTATTCTCT
TTTTAGTCCCAGTTGTAGCCTTCGTGACTTAATCTAGATACCGGTGTGGTGGTTAGGAAG
CGTCCATTCAAATTAGTAGCTTGTTGAGAAGCAAGTCACAATCGGGTAACGAATCTTTTC
CAGAAGGACTGAAAGAGGGCAACCGAATGAAAAGGGGCTGAACTGAAGGGAAAAGAGAGT
CCGCGTGGCCCTAGCAAAAATGAGGATTCAGACTTTAAGCTTTTGAGAACCGTCAAATCG
AATTCATAACACCAAAAACATTAAATAGCGATATTTCGGTGCCAGCTTTTTGGGGAAGGA
CAACTGTGACACACGCCCGGTCTTTCGACCGACGTTATAACTTACCTTATCCTTTACTGT
TTTTGTATTTACTGAGTCACTCATCTTTCCAGGCTTTTCTTATGATAAAAGAGATTGTTG
AGTCCAATTGTGGGTGGAGAAGGCGTCTATGCTTGAAACTGATCCTTAAGATTGGAATCG
TTTAGCGTCTATCTATTCCGTGTATTCTTGTGAGGAGAAGCCCCCTTTCCCTGCTTTCTA
GATCTTTATGACGAATAGGTTTGATGATTCCGTTGTCTCTCTTTCCTAGGCCTGTTCCAG
GTGTGTACCCGGATCTAAGCTCCGAAACCTGCTTTTCTTAAGCCCGACGCATTACTTGAA
TGGAAGGCACTTTCAATAGTAAGCTTATTCTATGTCCTCCTTCGCTTGACCTATTTGAAT
TGAACTAGAGCTTTCTTTCTTGATTGACAGACAGACCGGATTTCAAAATTCCTATTGAGA
CCCTTGACGACCTACCAGATGATCATCCTAGAGTTCCCTCTAAAAAAGTTTTGTCAAAAG
ACATAGACCGTGGCGTGGCATTAGTTCTAGCTCTCATTTCTTGCTTTTTATAGCTAACTG
CCCAGACAAAGAAGGTCAGAGAAGGCTCAGGTATGATTAAGTCTCAATCGATTCTCACTA
CCGAATCGATTTCTCCCAAGGCTAAAGAAAGCACTGAGCCTGCTCCGAAAATGCTGTGAG
AAAGAGGATCTGTTGGTTTAGGAAAACTATAACTTTTGGTTCATGAAGAAGCGGCCCCTC
CGCATCAAGATAGTCAATCGATAGAGGTGTTGGGGTCTTCTTCCTCAAATAGGTTATCGG
TGAAATGACTCTCATTGGTTGGAAGTACCAAAGACTCCCTAGCTTCCTGAAAACAAAAGT
AAGAGCATCTTCTCCTTCAATTGCGCTAACAGCTCAAATAGCAACGATGGTAATGACGAT
AGCTTTACAGGAATTGCTTTCTTTAGGGATTCTATTTGAAAACAGTATAATGCCACATCT
TACTCAACAGCTTCTTCTTCCTTTTCTTCTTCATGTGCAAAAGCCCTTCCACTATATGCA
AGCACTTTTCTTGCTGTAGAAAGTATAAAGTATCGCAAGTAAGGCAGCAAGAAGAAGAGG
AGGCTCGGCCATTAACAGTTGCGTTAGAATTGCCTCTCCATCCGCCGCTGAAGAAAGAAT
CTCACCCTTCCGCTGTCCCTACTATTCGACATTTCCCGGAGGAGTCAATCAGTGAGGGAG
GGAAGATTCAAGACTGAACAGCCTTCCAACTCCATTCTCTATCCTCCAAATCAATCGCTA
ATGTATAACCTTTGAAAAGCTTTCATTGGAACTTCCCCTTTCCCGATCAATAGGCTGTTA
GGGCTTTAGCCCAAGAACCCGATGCCCATTCAATAGAAGAAGTTGTTCGACCTTCGGAAC
CTGGTTATGAGATTCGTTGTTCGATCTTGAAGCAAGCATTTATCGTCCAGCCGGAGGAAT
AGTCGTTATTTCACCATTTGAATAACCTTGAAAAAAGCCTTCCTCAGCAGAGAACAGAGA
GGTACTACCTACTTTCTTCCATTTTCCTTTTCTGACTGCTGTCTTAAACCTTTCTACTTT
AACACAGGCACCTAATACATCAGGGACAGAAGTTTGACCGAATCTTGCAGCACCCCAACC
ACCTTTGTTTGGAGGAAAGCCAGATGGGACCAATCGAGGAAGCAGATCCAATTCCAACAA
CTGAACAAATTTTGGTTCAAGTTCCAAGGGCTGAGCACCAAGAAGAAATAGAGCATCAAC
CCGAGGAAATGAATCCTAACCGGGATGGGATAGAAGGACCTCTGATTGCAGAGCCGGAAG
CCAACCATGGGGAATCCGTGACACCGAGCAATGATGCTCAAATCGCTCCGCTGCAACGAC
TCTCATTTCAGATGAGCATTCTTCTCAAGTTGGCGAAGGTGTCCGATCTACTAGCTCTAC
TCCAACCAATCCGGAGACTACAAGACCTCTACCCCAACGGAATCTATGTTAGCTCTAGAC
CACGTTATCAAGAATCATTCAACACCCATCAATAGCCACGCTATCTCAGTAGCTAACCGG
CCATAATTATGGATCCAGATTTGAAAGAAAAAGGTGGTGGCCGGGACGGGAATCATAAGA
ATCACCTGCAACGTCAACGACTGGATCAATTGCTTAATCGACTGAAAGGTGAAAGGGAGG
AATCTCGTTAGACTGGAACGGGCTATTGATTGGATTTAGAAAAGAGAGTAGGTCCCCTTT
TTTAGGCAAGAAATGGGATAATCGATCTTTCTATCTTACGCAAGTTCTGCTTTCTCCTTC
TTTCGTTCTGAGGCTTTCTTCTCTTCTCTTATTTAAGACATTTTTCTAAAAGGTTAGCTG
AATAGCCTGTAGCAGAGTGGATTTACGGTATCCCCCCTCCTCTCTCTTAGAGTGCCAAAA
CCAAGAGCAATTTACCCACGGGCAAAGGCGTAGGAAGCACAGGTCAAAGAAGCAGCACTC
GCCGCAGGAGATCGAACAGATCCGGTTGGTTGATTCAAGTCTAAGTAGCATCAAAAAAAG
CGATATACAGTGGTTTATCCCCACCGAGTGAAGTAACAGCAGGCATGGCATCATAGGCAA
AAAGAAAAAAGGCCTTGATTGACACGTACGTAGGTTCTGGTGGGAACATAGACATCTCAC
TCCGTGCTATGAACGAAGGAGCGCGTAAATCATTCATTCTTAGGCCCCGCCTAAACACTC
ACTCCCACAACGGATAGAGAGTCACTATGGCTAGATCAAAAGAACGCACGAAAGGAATCA
ATCTACAAAGACTGATGGTTGAGAAAGAACTATATAGATTGGTGAGGCTACCGGCTCTGT
TGCTGATTCAACTCAATCGACAGATGAAACTAGCTCAGATGCTGCCTCCCCCTTATGGTG
CTGCTCCTGATTCTCGGTCAACTAAATGAAATCAACGGCCAACTACTGACTGAGTCAATG
TAAACTGGATCAATAGGAATAAGTTGCATTCCGTTCCGTCAGAGGTTTATATAAAATATA
GATCTCAATCTCGCTTTCGAACCAAAGAAAGACTATGGCTATAAAAACAGTAACTGCCGC
AAACTACAGTTTGTTCCGTAATTTTATGGTGGTGCTTAGATAGTCACTGATGCTGGTTTA
GAAAAAAATGATTAAAATGGAACTGGAACTCGGTCTCAATCTGTGGGGTAGGGATCTCGA
AATGAAATAGGGTTCCTTGAGCGCTTTAAGCTGGATTTTTTTTTCATTCTTATTATCTAA
TGTGCTACCACCTTTGTTCTTGCTTCTCCTTCGGATCTTTGGCTATCTCGGATGCTCTTA
CTAAGGGATGTTGTAACATCACTCCTAGGAACTAACACAGAAGTCGGCACCTCATTAGGG
GAAAGACTAAAACATACCAGCCATTTCTATTCATTTCCCACCATTGCATTTTCTTTCTTT
CACGAACGAATCCATCTTATCAAACATCATTTCCCGAGCCGGGCATGAGCTACTCCCATC
TAGCCAATCTCGATTTGGGATCTTAGCAGCTGCCCTTCTTTCTACTGGGTATGAACTCAA
AGAATCTCCTTTTTTCCCTATCTTGTAAGGCCTGCTTCTGTGGCTTTCCCTCATTGCAGA
GAGGCTTTCGCTTAGCAACCTTTACCATAAGCGAAATCTTCATTGGTGATCTCAGTGAAA
TTTAGGGCATTCGAAAAAGACTCTAGGATCTTATACTGTCTTGAATCGAGGATTTTTTTC
CTTCCCTCCCTCCAGCTCTCTAGTTCTCTTCCTTCGGCTCTCTTTTAAGGTATTCCACTG
GTGTCTATTCACCCATCTCTTAATCGGGAATAAATAATTTAAGAACAACGTTCGTTTAAC
TCCGAAACGAGCCCTAGAAGAGGATCCTATCCGCTCATGGAAGCTAGTCACACAGCTCTA
AAAACTAGAACTCAAGAAAGAATGAATAACTGCTCCAACTCCATAACTCACTAACCACAG
AAACAGAGAGAAGCAACTCGGAACGGCAAGTTCGAACTGAAAGAGCTACTGAACTAACTA
AACAAGAAGAAGTTAAAGAGGAAGAGTTGTTTTTTAAGCAGATAGTCTTCTGAACTACGT
ACACCCAAGTCTTCCACTCGTCCGCGCTTCCCCTAGTGAGTGAGGGTCGATCAAATTTAT
CATCATTCTCTCGAATGAAATTAGTACGCCTGGTGAACCATGCCTGGCCCTTTTGTATAA
AAAAAGAGAGAGAATCCCCTCAATTCTTTTACTTTGAAAGGAAATACACCTCTGTAGGAG
GTCTAAGACGAAGAAACGCAGTTGCTCGATTGAAAGGTGAGGACGCAGAACTTCCCTTTT
GGCTTTCTTCCGCTAGGAAATTGGACTCTGACTGAGTGTGAATGACCGACTTGGCATTCT
CAGCCGGCCTCCTTGCTACGTTGAAAGAACACAGGGAGTGGAGCGGCCCGTCTGAGTACA
TAAGAGATTGTTTACCAGAAGAGGTTGTTGGAGAAGTCCCCGGATAGGCAGATCCGGATA
AACGAAAGGGGCTTGTCCTCACTTACTTGAGCAAGGAATGAAAGACTCGCTTGCTTAGCG
CAGGACGGAACAAGAAAGGAAAGAAAAAGAGAAAGACCCATTATTCAACTAAGAGAAAAG
CAAGTAGCACAATCCCCTCACCTAGGGAGAAGACCCCTTCTGATTCTTGTACGTATACTA
GATCTGTCTGGATTGGATCTACTAGAAGAGGCATCACTCGAGTGATGCCTCTATTTATGC
CTTTTGGCAGGAGGAGCGACTGGGCTCTCTCGATTCATAGCAACTGGGAGAGGGGATGGC
GGAACTTAAACCAGTACTTGTCTGCTGGCATGGCCGGTTTAAGAATTCCTTTTAGAGATA
GAGCTAGAAGCGCGGTTAAGCTATCACGCTTAGTGACATAAACAAAGAAGCTCCCTGGGG
CAAGGAAAGTTAGCCACCTCTTTCACCCTCGGAGGGGTTTCCTTCGATAGAGGATTGGGA
AAGGCATTACTACTATATTACTTGGCAGGTTTCATCATTCTTCCACCTCGAGGGATCGAT
GTGGGAAGGGCGCTTTCCACTATATGAGCTAGGAAAGCCCCCGTCTTTTGAATGAATTAA
CAAACCTTTTCCCTCCGTGGAGTGAGATCATCACGAGAAGGTTTTAGAAAACCCGGGATT
TTCGCTTAAAGACCGATTTCTCTCCGTAGACTCAGAGAAAAATCGAATCGTTTTGACCTG
GCTTAAAAAGACGCGATTTACGAATGAACAAAGAAGAAGCGAAGCGGGGAAGCCCCATAA
GGAGATAATTGCTATGTCTGTCGGAAAATCGTTATCTACGCAATTACCAATACCCAATAG
ATTGAAATCAAGGAGAATATGCCCCTTCCCTTAAGCTAAGCCGCCCACCTAAGTCCTAAT
CCTTCACCAAAGAGTGAAATCGTATCCGCCTCTCAGTCAGTCATCGCCTAATCCTTCGAA
TGCTAAACCGGATGAAGTTCCGGATCTAATCCCATTCAAAGAGACAAGCAGTGATCCGGG
TGCATACAGGCCATTGCCTTCTCAATCCTAATAAATAAATGACGGGATGAGTTAAAGCAC
TATCAGACTGAATACAAGGTATTCTTAGTCTTCCATGAACTCAATACCAACTCTACTTAT
CCTTATCTGGGTATGCCTTCGGCTTCCTCAGGGGCTACTACTGGAAGAGAAGCCAAAAGG
GAAACGACGAAAGAAGGTCTCGCAAGAGAAGGTAGTTTAGCTGCTTTCACACTTCCTGAG
AATGCTGCTAGCAAAGCCAAGGAATGAAATAGCATTTATATGACGGAGAGGAATCGAGAA
GACTAAGTTGCACTTTCTTTCCTTCTTCTATCAAAGAAGCAATTAAATAGCGTCAGCTAC
CCTTTATTTGAAAAGTTTTTCTTTCCTGTACTGTAGCTCAAAATAATAAGACAAGTGAGC
TTAATTAGCATCGATCCTTGCTATTGATTGAGAATCTTGCTAAGAAGCTGACGCTCTATT
CCGGACTCATAACATGTCAAAGCTGAAAGCCCTGCCTTTCCGTACTCCCAAAAGGGACGA
AGTAGCATTATAAATCCGAGGGATGAAGCAAGTGAAGTGACGAGAGTTAGCTCATCGACG
GTAGCGAGAAGAGCTCTCTACAAGAGAAGTCATCCAGCTATTTAGCCTAATGCGCATCAT
GAAAGAAGAACTAATCTCATCATCTAAATCAGGAATGTCTCAATTCCAAGAATCAGAATC
AGAGCAACTCTAGCAACTAAGCATTCCAACTCCCTCTACCGCTCAAGCCTGTTAACTTCA
ATCCGTCATTCCGAGAGAAGGAATCCTTCTCTCCAAGGAATTTATTCCCTTCCGCTCCTC
CATTTAACAAGCAATTTCATTTAGTGGTTGTTCGCTCCTGAACGAAGCTATTGGGACAGC
GGCTTTGATAGCGCTTTCTCAATGAGAGAAAGAATATCGTGGTAGAGCTCCTATCTGTGC
TTTGACAAATCCCTCTCTGGCGTCATCTACTGGCTGACTGCACACTGCCTTCTGCCTGAC
TATGGCTTTTTTTTAAAAGCAAGATCCCTCCGTTTATCACTCTATAGAAAGAACATCCCA
TACAAAGTCTTTCAACTAAGCTATTCGAGCCTTCACCTAAGCTCTCATCGATAGACCCCT
TTCTCCTTACCTTACTAATGTGAAATCATTCCCTCCCTAACAGCGAAAAGGCGCGCAAAC
AGTTAGTTTATTCGAAAACATCTGTGCCCGCAGAAGCAAAGGCGAAAAGACTAGCATCAT
CTTTGTCTACTTCTCTTCCTCAACCAACAGGTAATACCTCACAGCTCCTTCCCTGCTCTG
CTCTTGCTGTCGTGTCGATAAAAGAAGATCCCATGCATCTATAAAATATCCGTTTCCAGA
TGATTGATTCTTTCGGATTCCTCCTTTATAGTAAGGCATTAAGCCTATTTGACGGAGTGG
CGGGGAAAGTCAATCCTATCAGCCTGTCAGCTCAGCCAGTGAAGTTACTTCCGTTCTGCG
CAGCTAACAGCAACCTAGATTAAGAAAAAAGACGTTCCTAGTCGCCTTATCCGCCTCATT
GAGGCAATTACCAGTCTTAGTTATAAGGAATTTCTTTGCCTGATTATCCGGATCTATATA
CACTGTCTCAGCTCGTGCAAAGCGGTAACTATCTGAAGGAAGGGTACGGAGTTGATCCTC
GCACCGAACTCTGAGCGCTAGTTGAACCTTCTTAGGTATCTTTCAGCGGGGAGGAAAGAT
AGTCATAAAAGACTAGTATTGAAGGTTGCATTTCACCAGCAACCATTGTCACTAGATATG
GTAGATCCCTAGCTAAGGGAGACTTCCTCTTTTCACGACGAATTGCACGACTAACGAGCA
CTTTAGCAAAGGACTTGAAGAGAGGGTGCGTTATAGGGTGATGGAAGAGCTATCTATAGC
TATCGTGTACTTGCTTTCTCTTCTTTCTCTTTCGTTAAGAGGTTCTTCTTCCTCTTGTGA
GTCACTATGGAATAGATTCTTTCGACGAGGCTTTCAAATTAGGAAGCACTCCAACGAGCG
TTGAGCGGTTATGCCTGTCCTAAAGGCCGTTCTACCAATCCCCTTCCAGTATGTGGTCGA
ATCTATTGCAGCTTTCGACTGGGCTGTGGCTTACTAAAGGCAAGGTGAAAACAATTCCTT
ACTAAAGGAAGAAAAGAAGTGAATTGAAGAGTCTAGAAGATGGACTTTTTCTTTCTCGTC
TCGTTGTAAGCTTCATCTTCATTCCGGCTTGTGAAAAGAGCTGATCTTTGGCTCGTTCTT
GGGCCTTTGATTTGTCAATCCCAAGCCCTATCCAAAGGGAAGGAGGTGCATTGACCTTGT
CAGTTCATAACCATTTCTTGTCCAGGGGCAAAAAGCATCTTCGTAGGGAAGCCCTTCGCT
CATTCGTCGCTCTTGTATTCTCAATCGCATTTTTTCTCTGCTGTGTGGCTACAGTAAGAA
TGAATTCCTATGCGTCCGCAGCTAATGAATCTGATGCCATTTTTTCTGTTTTGTTGTAAT
GCTAGCGAAAGGCTTTAAACGAATCCCTGACTTAAAGGGAATGGGAATAAACAACTGGCT
TTCTTCTCCTAGTGCAATCAGTTCTGGCACAAGACAATCCTGATTCAATTCCCGAAAACC
TGACACCAGCAGTTTCTTCTGGGCATGTCCCTGAGACTGAGATGAGTGCCAGACTTCCTT
CCTAAACTAGATAAAAGAAGCGTTCTAGTGGCCTAAGCTCCAAGTTAGGGACTCCTACCA
CCGGCTGAAAGTGCCCCATAACGGGCTAGGTTTGTATGATAAGTAAGTAATGCCGAGTTT
CAAGTGGATACTGCTCTTTGCCATTAGAGCACTCTTGTGAAAATGAATCCGATGTGAAGC
TGTTCCTCCGCTAGAATAAGGGGGGCATGATCGCTGATCAGCAAAGGAAGCAGTCACTGA
TCTTCGACCACACCCTACGTATGGATGTCTTTCTTACAAAGAAAGAGATTGGAAAGCTCC
GACATCGTATTCGCCCTTTGGCTAACCAGAGTCAAAATCAGAGTAAGGAAGCAGCGAATA
ACTCAAATTCTCAGAAGAGAAGGAGTGCCGGGGATTACTACCTTCGCCACCGACTTGTTA
CCGCACAAGGAAGGTCGTTAGGTCAGGCGGATTCCTAGCCGGCCAAGTCCTTCCTTAGCA
GCATTAGAGGAGTTCTCAGATGCCGGTCTTCCTCCTAGCTTAGGACTTTGAACCCACGCG
ACTTTCCTACTGAGAACAGAGCTGCTGGGTTAATTCTGCTCTGATTCCTGGTTATCCTTG
TTCTTAAGTTGAAGTCCTTTGCTGTAGTTCATTTCCTTTTTTGTCTAATCCTTTGTCTAA
AGTGATCTATTAGAGAGCTTCCCTGTGACTACCCGAAGGGTAAGAAAGAGATGCTCCGTG
TAGCTAACCCCAAGTCTGGTAGCCTTTGAAAATCGGTTTATGACGTAACTGCCTATCATG
CCAAGCTTGACGCTGTTGCTCTAGCACAGGCGGTTGCCATCTTATTCGGGATGGATCAAT
TTGTGTAAACGATCGCTTTCTATGTCTCCCAATCGATGCGGTACTGCCAATCGTAGACTG
GTGACCGGGGAATGATAGCTTCAGCACCATACACCATGATGAATGGAGTGTTTCCAGTCG
TTGTTTTTTAGGTTTTTAGTGTATATGCCCAGCTGTAGGTCACCTATGTGACCAATCCTC
ACCATTGGTTTCACAGCAATGAGTAAGCATACTAATGAAGACCGAGTTGATTTGGCCTGT
CCATTCGATCTAGGTAATGTAATATGGGCTCGACTTCCTTTGAGCTATGAGAAATGAATA
GGGCTTAATAGCGCCTTCTTTTTTTTTCTCTTGACCGGGATCTCCTAAGTATGGCTACAA
AGAGAGCTATGGAGCCTAGCTGAAAGCTTGACAAGGCCTATCCGCGTTAGTGTATGCGGT
CCTTCCCGTTAAGGCGGGTTTATCGAACAAAGACTTTTGGGGGGTCCATGCGAGCTATTA
AATGTACCGGGTAAGAAAGCATGTAATGCCTTAATTTCCGCGTTGCCCAAACCAAAGCCA
AGCAGGTTTTCTCTAAACAAAATTGATATACCTGGTATCGTAGTCAGTCATTTTCTTACT
AAGATAGTATATGGCCCTTTCCTTTTGTCTGTCTTCGTCCAACATACACCCCATAGTAGT
TTCAGTGACTGATAGGTATAGTAATAAAGGCTTTCCCGGCGTTAGAGGCACTAGAATTGG
TGTACTCTGGGGGTATTCCTTTATTTTGTCAAAAGCTTTCTCATTTTTCCCTTTTTTTAT
CTAGCTTTATAGCCCTTAGCCTGATAACTTACTTGCTTGAAAGAAAGACTCCTGCTACAG
TTGATAGTGCTTCCTGTCATTTTCACTAGTCCTGCTTTCGTTTTCCTTTGGTTTCCCCTT
GGACTATACTCTAAGAATAGACTTTGATTTCCGGTTCGGGAGAATGAATATTCTGTAACA
ACTCCTTACCAGACAGACAAAGGGGGCTGGCGGGAATAAAAAATAGAATAGGAGAACTCT
TCGATCAGAGGCAGATTCCGAGTTGGTTAGCCTTACTTCTTATCTTCTCCCCCTTACAGG
CGGTAATCAAGTAGCAATTCACTTTAAACCTCTTCTTTTCTGAAATCTTTTTTCAGAGCC
CTCATTCTCATTTAGCTCACAGTCCAGTCCTGTTAATGCTGTCCATCAGCTCAAGAAATT
GCTTATGATGGTGAGGAGAACTAATTAATTTGCCTTTGAAAGAGAAAGAGCTATCTGATC
CTGTGCATGAAGCAGGATTGAATTTTTGTCATTATTTATTTCCAAATAATAACCTAGTTT
TAGGATGAGCAGTCCCAAGGCATAGTGGCCTTGAAGTAAAAAATTCCTGCTAATGATTGG
AAGAATGCAATGCTTAATGCTCAACTCTCGCCAGAGAAAGCGTAAAACAGAACCTTTTTC
TTTTTAAAGAACTCATTCAAGCACGAAGAAGGTACAAGGCCGAGTGGGACAGCTTGAAGA
AGAAGCTGAGGTAGTGGACCAAGTTGAGTTGCATTATAAGCTATTTGATCCCATCAGGAG
AGATTTTGTTGTGGTTGCTACACACCGGAAGGAGGCCTCCAGGCAAAAGAAGCAATTCCT
TTGATCTGGTTGATGAACAAACTCGAGAAGCAATGGACAAGCGTTTGCAAATGCCTGAAA
TAACTTTAAAGCTTGAACGATTGGCTGCTCGATGGGAAGAAAGAAAATCTGAATTTCCCG
ATTGTCGACTGTTTTGTAAAATAGGAGAAGCACAAACATTCAAAGCTCCCCTTTGAAGAA
CTGCTTAATGCTTCAAATAAAGTCTCAGGAAGTACCGCTTGAACCTCCAGATCCACGGGC
TGACACAGAAAAGAAGACCAGTTGCTTAGCGTGGATTTTCATAACCCTGCTGTGAAAAAA
GAGGATAAGACTTGTCAAAATCTTCCCTAGTTAGTATATATATCATGAGCGATACGGAAA
TGGTAGCGATTCCCTAAAAAGCCTTTAAGCATTCTAGTTTGCATGATCAAATAGTGGATC
CCATATACAATAAACTTAGGTGGGTTTCTAGTATAGGTTACTTTCCACGATGCTGCTATT
TACTGAACAAGTTTGACTCCATAAGACAAATCAATGTCTAATTAATGGGACGGTGCGTAG
CTTGCCTATATGCTTTCAGGTCTAATACGGTCCTTCAAATATCGAGGACTAACTACTCGA
TACAAGGATCTAAATCTAATAAGATCGTGTTCTTAGGCAATGAACTATGGCTGTCATCTC
CTTCTCTTGCACTCTGTATCATTGAGTTTACGGCTTTCGAAGGCGATGGGATGTCCCTCT
TGCATAAGCACACCTCAATTGGAAAGGTCGGAAGCATCTGTGTGGACTTCGAGCACCTTT
TTCTCGAAATCTGGTAAGACTAGAACAGGCTCCTGTGTCACAGCTGCCTTCAACTCCTCG
AAAGCATTCTGGCACCTCTTGGTCCACTCCCACGACTTGTTATTCTTTAATAGTTCCGCT
GCTTTTGCAGAAAATCCCTTGATGAACCGCCGATAGTCATTCACCAAACCAAGGAATGAC
CGTCACTCAGATACCTTGGTAGGAGGCTCCCACTCGATGAACACTGGCCCTATAAAGATA
TCTTAAATATCCGGAATGCCACTAGGAAGGACTCACTTCTTAACTAGCTAAAAGTCTTTA
GCTTTCTTTCTCATATGATTAATCACGTTGATTTGGATTGCTCGCTCGATGTAACAAAAG
GCGCAGCGAGAAGGTCTGTAAAACGAGTAACATAATTCAAATGTCCCGAAAAAGAAGACA
TTCCAATACTCGTTCTTGATCAACAGGAAATGCCTAAGATATCAAACTTGATATGATTGA
ATTGCTAAGAAATCCATGGTTTTATACTATCTATAGTATGAATCCCATTCAAAAAAAGTA
CTAGCTTAAATCTGACTTCACAGTAGAAATTGAGAAGATGTAAATCAGCTTATTTTCATT
TTCAACAGCTCATTACGTGATTGGGTCAACTAGAAGGAAGGACTCTTTATAGCAATGAGG
ATTTTCTTTCATTCATCCTTAGTTGATAGGAAGAGACCTGAAAGAGCCATTCAAGAATCT
CCAGTTGGAAATTCAGAACATTGAACTGTGCCTTTACCCAACCCACGTGGTCCTTTTGGC
AGCCATTACACGGGGTGGCCACTCACGGCATCAGAGACTATTATGCTATGGCAACTCATC
AATGCCATTTGAATACAAGGAATTTCGACTGAGAATGACACCTTATTCGCTCTGCTACAA
CGAACGAACTAAATGGCAGACCATCGAGGGTGAGGCCCGCCCTGCGTTGATAGATAGGGC
TCCAGGCTGATAGATGCTCTACAAATGAACTACAGTGACCTGATTCTCTCATACAAAGCA
ACTATCTTGCTTGTTTACGTAGGCAGCCCACGAAGTAAGAGTGGGTCCGGTCTAAGATCT
AAGAATTGTATAGAAGGATTGGAAATTAGGGAAGTACAATGATACTTAATTACTAAAGGA
TATTCCGTTAAAGGTAAAAGTTTAGACGATGGGATTGTGACCGTAAGGAGGATGGTTTCA
TGATGCAGTAGGCACTAGTGTTGAACTCTGGCACGGTTGTAATGACTCGATAAGCTTTAA
CTTTAAGGCACGGAAGTAGGTTGGGTAATGAATTGTGATCCTGGGTACAATCGGCTGATG
GTTAATCTTGCCAGGAAGGGTCAAACTCTTTCGGATTTGATAGAATTAAGGCTACATTAT
AGGGCCCAAACTATTGCCGTTTGTATATAGCTGTCATTCATTGTCTCACTTTCTATACTT
GTACCAATATACCAATCAGGATTGAGCTTGATGGTGGACAGGTGGGCGAGAGCGCTATTG
TAACAAATGCAGTGGAGACTGCACTGATGGTTGGTTATGCTTTAAGTGAAAAGTTACAGG
GGTTTTACGATCAAACAAAACTAGAGCCGAAATCACGCTGTCAGGTTGCTAGCATTGCGT
TACGTTACAATGTCTGAAGGGAAAAGAAAAAGGGTACTACGTATTTACTTACATTACAAC
ATGAATTCAGAAGAGAGGTTGAGCATGACGGGCATACAATAGGTGGTGGAGATCCGGGCG
CATAGCCAACCTGCAACATGGATTTCGAGAGAAGGGCACTGGTAGTTGCATCAGTAGTAA
CAGTATCTAGAGGCAATCTTTATCTTGTTCATTGAGCTCAACGCTACGCCCCTTGGCTAA
CTCTTAAATCAAGACAAAAAGTCAGTATATGCTTAACACATCTCATCGGAAGTGGGATAG
AGCAAATTATGAGATCGAATGTCTCTCATTGTGGTATTGATTTAAAGCTCGTACAATCTA
CGATTCTGGGCATTCATCTAATATCCGGATATTCACCAAAAGAAAGTTCTTGAACAAGAT
AGGCCCGGCTAACTATCAATTGAAAGAAGAAAAAAGGATTGTAGGCTAGATTCAAGGTAT
GCCATTTGATTGATGGGGTTAGTGTTAAATCTATAATGACTCTATCTTAGACTTATAAGA
GAAAGTCACTCGATTCCCCTGTAACGAGAGAAATCATAAGAGAAGAAGTTAATGTAGGTC
GGCATAGAGAAATGCTATCCGACTTGAATGATCGAGTTTCTTCCATTTTCATCGAGATTT
GGTTGGTCTTCAGTGTACCGCCTAATACAAAGGGATGCAAGCAAGGAAGCTAGCCTATTA
TAGCCAAGGAAAGCAGTCCAATCCCTTGTTGTCATAGCTGACCCTCTTTCACCTCTGAAG
CGACTCGCCTAACTTATTAATGTGGTGAAGGAAAGAAAACTCACATTAATAGAATTCCTG
TTGAAGTCAGGATAACAGCTATTTACTTCTTCTTATTCTTTCCTGGTTTTCTAGGGTAAA
ACCCGGTAATTAGCCTAGAAAATAAAAATAGCTGCTCTTCCTTGTTCTATCATCCTAAAA
CCCTGTTGTTAAATCTAGCTAGCATCCCATACTAAAATGAAGCTAGCATCTTATCCTTCC
CGCAGCTTCTTCCCCTCCTTTCTTTGTTCTTCCGCTCTTTTATCTTTCCCTCTGTTCTGC
TCTTGGTATGGGGGTAAACTATAGCTATCCTTGGGCACAGCTCTAATGGTAGCTTGTTGC
TATAGGGTAAATCCCGCTAAAGCTGAAAGCAAAGAAAAGACTTCTTCCTTTTCCTACTTA
ACCGCTAAAGGACTTTAGAAGCTGGTTCGATAGAGCCAGGTATGAAGTAGCTCGTTATAT
ATAAGTAAGGAGAGGGGTGGGATTGCTAATAGCGAAATATGCCTTCATCCGGGAATTGAC
AATTCTGGCTCTATTAAGACTACCGGGGCATTATCCCTATCACTGGAAGGCCCACAAAAG
CACAAATGAGAGATATAGTCAACCGGGTGCTAGACTGCAAGGTTGGAAAAGTCAGCTACT
GACCTTTGCAGGGCGCAAAACCCCGACAAAATCAGTAACCGCAGGGATACCCAATCACAT
GTTGAGCAACTTCAAGCTTCCTATCTACACAATAAATCAGATTGAAGTCCTGCAACGTGA
CTTCCTTTGGTCCCAAGGTGAAAGTAAAAAAATCCATGCGGTGAATTGGTGGTCCGTCTG
CCAACCCTGGCTGGAGGGAGGCCTTGCCATTCGTTCTCTTGCACTCAAAAACTCGGCCTT
CCAAGCTAAATTGCTCTGGAGACTTCTCACATGTACCGCGACTTCATTTCCCAAATAATG
AAAGCTAAATACTTTCCCGAGAGCTGTCCACTAGATGTGGAGCCTAAATACTCGGCCTAC
TCTTCCTGGAAGTCCATTTATGCCAAAAAGCCAATTCTCCAAAGCGGAATAGTACGTGTC
ATTGGTGACGGCAAGGACACCAACCTATGGCAATCCGCTTGGCTCAATGGGTTATCCCCT
GCGTGACCAACCAGCCAGGATCACTCCTTCGGACAGCGACCTCTTACTCCCAGCCCAATC
TATGTTGGTCCATGGGTCCAATCGATGAGATGATTCACTTACGGGACATTTGGAAAAAGG
CGCAGCACTGGAACTGCTATGTAGGCTTTTGTGGGTTCGAATCCCTCTCTTTCCGTACCC
CCATCAACACCTAATTCACCAACGTTACCGACCTCAATGTATCAAATAACAATGAATAGG
TAAATTTGAAATTTCATTAAATATCAAGACGGAGCCTAGCAAGGATAGGGAAGGCAGTAT
CCTAAGATCTGCGAGAAGTGGTACTTTAAAAGAGAGCCACTTCGTAAGCGAATAGCTACT
GAACATGCCGTAGTAACCCAAGGCTTACTTTAACCTTCTTCACCCACTAGAAAAGAATCA
ATTCGCGCTTGATTTCATAGTTCTTCATTGTGTTCCTATCCCTATAAGGGTATTCATACT
TCTAATTTTGGAAAATTCCTTCCTTGGAATTAACTCTCGTCCTTCACACTGTGCCGAATT
TTTCACAACTATACCTGCCCCTTAGGACCAAGGGCTTTTTAACCACCGAATACGAGAAAA
TGTGCGTGAGATTGATTGGCGGGGTGCTGATTCAAGAGTGCGGGCAACTACTTTACTATA
CCTGCCCCATAGGGCCACGGGTGATCGCACTTTCGAGTGATTCAATATACTCTAATAATT
CGTTTTAAATCTGAAATCACAATTAGTTTTCAACTGATTAAAGACTTCATCCAACCTCAA
TTTATTTTTTCTCTTCTCTTAATTTCTAACAAGAAACAGGCATAAAAGAGGAAGAGCTGG
TAGGCTACCCAACAGAGGTAAAGAAGCACTAACGAGGTGCTAACGAAAGAGCACCATGGG
ATCGGGGAGCAGGTAGCTCTCCCTCCCAAGCGTGATTTCTTCCATGTGTCACACTGCGCC
CACTGCCATAACAGAAGCGTTATTTCCCGTTGGGTGGACCCCGCGCCCCTGCCTCTGTAC
TAATGGGATGCCCTGCCAGACCCTGACTCGATAGTTGAACAGAAGACCGATATGATGCGT
CATGGGGATCACCTCAGCTATGAAGCACCAGTCATCTTTATACCATTTTTCCTTTGGTGA
TCGAGCGACCGGATACGCGACGGATGCCAAACTCAACTCAGATTCAGAGGTCAATGGAAA
CTGAGCAAGGATGTTCCGAAGTCGGAAATGTGACCCAAAGCGGTCGATGTGTTAAGCCGG
CTCATCTTAGGTCGGACAATCCTGGGAACGAACAAGAGAGCCAGAATCCCACGCCTCCCG
CTACACTACACAACCGGCTAGAAGACCCGAGTACGAAGTGGCCCTGACGGAACGGAATGA
AACTTAAGAAGAGAACTCAAGCGCTCATCTACCGGTAGTTGTCTGTACCTGTAGGTGGTA
CGAGAGCAGCCGCTCCCAAGCAGGAAGTTATCCAACGCAATAAGACAGTTCGTACCTGTA
GAAGCGGTTCCGGTCATCGTCACATCAGTCGGTGATTCCATTCCTCTGATTGTGCGATAT
GCCGGACTCCTTTGATTGGGTTTTCCTAACTTATTTCTTTAGTAAGGTGTTGCTTTCATT
CGGTTTGAAAAACAGGATCATTGGACCTCGCTCTCCCCTTTCGGTCTTCCTTGCTTTTCT
CGGTTGCGAACTAGAGTCCAATTCCCAATCAAGCAACAAGATATAGCCGTAGTACGGATA
CCGGCCCTCAGCTATCCAAGCCAGGGATCATGTTGCTTACCTTATGCAACAAGGTAATTC
AATGCATCCAACTTTAGGGACAAACGACCTTATAGGAATAGGCTCTTCGGTATAATTCTG
GATTGCACTTTCTTTTTTAACTTAAATGAAACACCCCTTCCTAAAGGTACTTCAAGTGTA
GTGAGACGAAGTGCTTCCCTTTACAGAAGCGCGAGGGGAACGGGTCTCATTCATTGGCAG
GGGAGTGCTCTAGTTGTCATTTTCAGTTAGGCTTCTTGGTTGGCTTCTTTGCCTTAGTCT
GCTCCTTGCACTAAATATCGTATGATACAGAACTTTATATGCCCTAGAAAGTGAACTAGA
AAGCATAAAGCGAAAAAACCGAAATAAGTTTAGCACATCCCGATGGGAATGGAAAAGAAA
GAGTGAGATAGATGTAGAAGATAAAGTGCTAGCTAGCAACAAGCATTCCTTTAGCTATGA
ATCTTATTAAAAATGGGAGCATATAAAGAGTTCCACGCAATGACATTTGACGAATCCAGA
ATCGGATATCACTCTTTCTTCGCGTTTAAGGTCAGATTAGCTGCTTCTTGCCTTTCATGA
AAGAGAGAGGGAAGAGCCCTCTATTTGAGATCTTGTGCCTATGAATCAAGAATACTTCTT
TCCTCAAATCGCCCCTTCCATTATCCCTTATGCCTTTCCTTTCTAGTATTAAACTAAGCG
GCCCAAGAAAAATAATGGTATTGTTTTCCGATGAAGGAGTATAATCATATCCAATCGGAA
GTTTTGATTGACTTGACAGCTTTCTTAGTATGGCATCTTTGTTCGCTGTCCACTGGCGGT
TTCGTATATAAGAAAAAGGCTTTCATTTAGGAGCGCTATTTTCATCCAACTAGAGATTTC
GTAAGAGAAGCAATGCCCAAAAGTACAAGAAATGTCTTTCTTGGTCAACAATACTGAACC
TTTTCTTAAAGAATTAATTGCTAGGCGATCACTGAGTTCTTGTCGCCTTATTTCGTCTGA
TAGAAAGGGATGGTAAACCTCCGGATTAGCCTGCCCGGCAGTGGGTGGATTCAGCTCGAT
CAACTGGGATAGGAGTTTGTTTTATCTATTTTGCGTAAAGCCTTGGTGCGAAAGCAGTGA
TGAATGGGAGGGAGCAGCTTCAATAGCTTTGGCTGTGAAAACTCTTGGTCTTGGAGCATC
AGTGTCATCAGTTCACCCAAGATCGGCAGGACAAATAACTACTAGGTTTGTGCCAGAAAA
GCGTCTTGCGTGACGATCAAGGGAAAGAGTTGAAAAAGAAAGAGATTCATCAGCTATGGA
ATCTGACAGGTATCGGTATTGAACAGAGGGGGCAGCTCATATAACAGCAGCGGGACCAGC
AGAGGGGGCTGTTCACAAAGCATCCCGTGGTGCGCTTCGATCCGAGGGGAAAAAGTATCG
GGCTTAGAGGTATGGATGGTCCCCACTAAGGCTTGCCTACTGCTTTGTTACCAGAACAGG
ATCGATTGAATCTTTTACCAGTGCCCATGCTCCTACTCGGCTGGTGCCAAATCAAAAAAA
GAAGTGGAAGCTTGCCCAGTAGGCAGTTAGATGTAACCATGCTGGCAGTACTATGATAGC
CTTAGAGCTTGAAGGTCTCTGTCCCTAGGAACGTGATGCTTAGATGCGAGGTTGAGATGA
CGGAAAGACAGAAGAGGATAAGCAGCTGTAAACAGGGCATGCCACAGCTGTCTTGGGCTA
TTGTCTTCTAATACAATTACAAAGTGGTAGCAAGCAGCTCTTTAAGCAGCTGGTTTGAAT
CGATCAAATGTGAACTATGAGACGCTTGCATTTGCCGGGAAATTCTCAGCTCTTTTTCTG
TCGTCACACCAGGGATTTGCCCCTGAAGTAGAGAGTAAGGGCTGGTCTTCATCTCGGAAA
GAAGCTGGCATGGGTGTCTCTTCATTTAAGACAGAGAGGTACAGGAATATCGTGAAATCA
AAAAAAAAGAAAGACAGTAAATCTTAACGTGCCCCATGCCCATGGGTCACTTCACTCATC
CGAAGGCAAGATAAGAAGGAAGGCTTACCGGGGAGTTCAGACAGGAGCTCAAATAGCTTA
GATGATGTTCGAGATCAAGGCTATTTCCAATCAGAGATTGCTATAAATTGAATAATAATA
AGTTCGGATTCCTCTTAGCTACTATGAACGAATGCTTTTTCATTGAACAAAAAGAATAGC
CGGCCCTTTGTTTTTGCTGTTACAGAAGAAGCAGCTTCTTAAATAGGATATTCCCTCCCT
CACAGCGCATTCTATAAGAACTTACTAATGCTAAGCCATACCGTGCGGGGGTTGAGTCCT
CTCTCATTGAAGAAGGAGGTGGTTGGCAGTTACTCAACTCCTAAAGATGTCCAAACATCC
GCGATTAGTGATGCAGCTTCTACAAGGATTCATACATAGATACGGCGGTCATTAGAAACC
GCCATCTTTATCAAAATCGTCCCATAATTTTCTTTATATAGTAAGACTGTGGTCCATTCA
GCCGGATATCCTTAATCATCGTGTCTCTGACAAATGAAGTGAACTCTACATTGACTGTAT
CAACGATTCCATAAAAGGAGAGGAAAGCTACCTTAAGAAGTCCATTTCCTCCATCCCTGG
AGGCATAGGCATAGACGAAGAAAGCAGAAGCATAGGAGGGGATTGAACGAGGGATGCATC
TTCTTAGCTCTCAAGCGAGGAAAGGGTAACTTGTTGCGAAGAATCCTGTTTTCGAATTCA
CTCTTTGAAGGAACCAGGCGGAAGGGAACCTGTTTGAAGGCGCAGATGAAGAAGGGCTGC
GTTCAAGATTTCACCAGGCCCAGGTTCTTGGAGTCACCATTCGCCCTGTTATTCTATTAT
TACCGCTGCCTTTTTTCGTGGGAATCCAGCTTACACTGAAACCAGATGCCATAAGGAGTA
AAAGAAAGTAAGGGCCAGAGGGAATGCAAAGAATGGAAGGGGAGGACTGAAAGAAAGCAG
CAACATACGGGAAATTGAAATCCACTCTATCAATGATAGAATTCAGAATAACCATAGTGA
AATGTTACAAGAAGATCTACCACTTCAACAGTTCTACAATAAGGAAGAACAAATGATTTA
CAAAGGGAAGCGAGTCCACCCGGGTACGGCTTTGAAGCGATCGAAAGACCATAGGAAACG
AAAGATTCTGTAGTGTGGTCACAAAGAGCTTCTTTTTGCTCTGTTCCCGGGGCATGCTCT
TAAAGATAGGTGTCAGGCTAGCTGTCATAAGCCAATGTCTGGAAATTCATATATACAAAT
TTTCACACGTAGTGGCACCCCATTTCATTGGTCTTGTTCTTGCACCAGGAGCCCTTGAAA
CTCTATTAAAAAAAGAACCCCGGCCCTTCTTCAAGGCTGGTGTCCCGTGTTCGAATAAAT
CGCTAAATGCGCTTAACACACATTCTTTGGACTCACCCCCTATAGTTGGCCCTCTAAACA
CCATGTGTTAAGCATACGACGACAGAGACGAGGAACTGTCTTTTGAGGATAGAAAACGAC
TTTTCAACGAACTCGTGTAAAGGCTCTAAAACAAAGGAGCTATCCTTTGGAGACAGACAA
AAGCAGAGGCTGGCTTAGTAATTCTCACCTGGATCAACAGAAAAAGCAACTGAAACTCGA
TCGATGGAAGTTGCTTCCCTCTTCTCTTGGTCCAGCCCATCCAATTGAAGTACCAGTCCC
AGGGTTTAGAGTATAAGTGCTTTGAGTGTCATCTCATCTGCCCTCCTCTAATCTTCTGTC
TCTTCGAGCTGTACCAAAAAAATAAGTTTCAGGGAAGAAATTCCAATGACTGGTTCTTGT
GATATTACTTATTATTACTTAACGAGTGACTTACTCAATAGATCATCTAGAGTCAAGAAT
AGAATGCTTATTACCTTAAATATTTGTAGTTAAGATAGTCTAAGATTTCAAGAGCCAGGG
ATAGTAGGACTAAAGCAAGCAAGGTCTAAAAGGCAAGGTCAAGAAAAAGCGGGTGCGCGA
GCACCAGTTATTTAGTAAAGTACAGGGGAAAGAATGATCGTTAGCCGCCCCACGTAAATA
GGTAGGGCTTAGACCTCTCAGCAGCGAGAAGCACTCAAAATGGCTCAAGAAGGCGGGAAA
TAGTTAAGGAAAAAGTACCCGATTGAATCAGCTCTGTTGAGAAGAATCCCATGCTTGACC
CCACCAGGTAAGGAAACTTGACTAGACTGACATTTTCGAAAGCCACTCCAATTGGCTCGG
CTGCACCGACAGCAAAGCACTTAGCAGTTGCTTGTTAGAAAAGAGCAATTTAAAAAAAGG
AGCGGGAAAGAGGCCCACGTCCTGCCAGAGGGTTATACCATGGGGACAGCATAATTCTAA
GGATATAGCACTTCTATTATATAATAAGGAGATTACTAAAATAAAAATCTCCTAAATAAC
TTGTAACTTGATGGCACTTGTTCGGCTGCTCCTGGCACGAAAAATTCTTATCGAAGCACT
TTTTTCTTCAACTGGCCTACCAAAGAAGGCAACTAGCCTGGCAAACAAAAAGAATAAACT
TCAACTGGATTGACCTTGTCTGAGGGGTCTCCTAAGCTAAGACAGGCTTTTTCACTGGAC
GGCTCGAGAGGAAGAAAGAGGTATTTCAGCTGTCTATCCTTTGCCAACGTCAAGGTAGAC
TGATGGGGAATACTAGACAGGAGATAGAGTACAGGGGACTGAGGGAAAGTACAAGCTGGC
AGTAAAGACTCGGCTGTCCAAATTTGCTTGAAAGACTTCATTGGAAATAAACCTGGAAAC
ATCCTTGGGTAAGGTATAACCAAGAAAACCACCTGGCACGACAGACATCAAAACAAAAGA
AATTTGAACTTCAACTGCAACTAAAACCCCCAGTATTATTATAGCTATTGAAGCTGCAAC
TAGCTCGCTTGCCCTAAACTGATTATCGGAGAAACGAAGTAAAAGAGACTCCTACTATCC
GGAGACTGATATACTGTCTTGCCTCACTGGGAACTTCAAGCATTATATATTCTAGGATAA
AGCAGGATTGCTACCAGAGAGAGGAATGACTATAGGCACGGAACTGAGAATCTATCTCTA
AGTAGTTTAATAAGCCCTTTCTTTGCCCCTTGGTTCGCTAGCTTACTAGCCTTCCCTCCC
GACTAAGATTTTGAGTTACCTGTCTATCAGAAAAATTCCCCAGTATTGCTAGTTTTCTAT
CTTTCCTTATCAAGTTTTATGGCTTGTCTTCCCTGCAGTTTTTTCTCATGTACTGCGTAG
GGCCTCTCGGCTCCGTTCAGCTTCCTGCTCTCATAAGCAAGCAACTGGATGGCCCTCAAC
AGCCACAAGTGCCATGAGTCTCCTGTCTCCTCTCTTGGAAGGCGAACTTCTGCCCACCCT
TTCTTTGAACCTTGTCAATGATCGAACTTAAAGATATGAACTGAGTGCCATTTGATGAGT
AACTGAGAACAAGGGAGAGGGATATGGAAAGGATGAAGTAATGAAAGACGAAGTCATTGC
TAGTAGTAAGGACTTGTCACGATCCATTGGTTCATATAAAATCCATGTCCTAGGTGTATC
AAAAAACATTCTTTTCGCTAAGCGTATATAATAAAATAGAGTGAAAGGTCCACCCCGAAA
GGGGGTACTAACTAACAGCTGAGTCCTCTCCGAACCGCAGGAGATAGTTGCCCATCATAC
GGCTCACCAACTTCACTTGCCTCTATGGGAGACTCGCTCCGGGCAGGTTCGGATTACAAT
ACACGGCTCTACGAAGGAAGGGGTTGGTGGGTTAGGAACGTTTTCAATATGATTCTTTTT
CCGTATTTGTTCGATGAGAAATGCAAGACGAAAAAGGAACCCATCTTTTCGACTGGGAAA
TGCGAGTCTGTTTTGTCCACTTTCTCCATCCCTCTCTATCAAAATGATCCAACAAAAAGG
AAGGCGAGCTTGTTATTCTCGTGTTCGATCTCTGCCCCGCTCGTTGTCACCTATGTTGAA
GAAAGGTTTGGAACCCTGTAGAGAATGAGGAGGGGCCAAGGATCTTCCTCTCAACAGTGC
TTCTCGGGGCTCCACTCTCCCCCCCTGAATAAGGCCCCGTTAGCCTGGGCGAGGGGATAG
GGAATAAGGATGGAAGCCCCCTTAACTCTGCCAGGGACTGGACAGGGGTTAGCTCTGTAA
ATGTGTAGAGCCGAGTGTAGTGTGGTGTAGTAGTAGGCACTTCTAGGCCCCTTCCCGGCT
ACTGGACCACTCCAGTGCTTTGGGTACTACGGACCCTCTGCCATCCATTGCAGCAGAGCC
GTTTCATGAGCGGGGGGGGGCTAAGCGCAGTTCTTTGAATCAAACGTTGAATGAAATCGA
TTCTTTTTTAGATATAAAAATCTAAATCGGATAGGATAGATGGATGGATCTATCTTTCTA
TTAATATATATATGACTAAAAAAAAATGGATTTCTTAAGTAGCGTAGCGCCCCAAATCCT
TGATTTTGCCAGGAAAGACTGCACTGCTTTGGGCCCAGGAAGCGAAGGGAATGAGCTCGG
CTGCTTATCCTCCACACTGATTTTTCTCCGTGCCCGTTTCGCATGCGCTTCGCGCGCCAT
TGGCGCTTTGCTCTCCTCTTATTCTTCATTGGACGGTTCGGATGGACTTCGCCGTTCTTT
CCCAACTAAAATAGAAAAGGCTGTATCACATCGAGATGTCGATTCGTTTTCCGCCCCCAA
TGAGATGGGGAATTTGTAACCCCCTCTTTTGACTTTCGTTTGGACCCTTCATCTTTCTGA
ATGGAGGCCCGGCTCGCGTCGTTCCAACAACCGGCGGGGAGCACCTCAGTATACGATCGC
GCGCAGTAACTGGGAGTCCTTTTTTTTACACCTAAGGCTTCCATTCACCAAACCAAGGTT
CATCTCGTGTAGTGATTGTGGACTCGTACAAGGATATTGAGTAGACGGTTGATGTTTCAG
ACTCGACCCTATCTTTCGTAGCATGCATTCCCATCGGTGTCGCAACGGATTCGGTAAGCT
ACGTGTCCGGTGCACGGAGAACAGCCTTCGGTCCCCCAAACTGACTTACTCGTGGCAACC
TTCCGGCCGCCCAACAACCTATAACGCTAGTCACTACTCCCACTGGGGCTAGGAAGTAAG
CCCCACAACCCAAAGCGGCGAAGAACAAATAGAATTTGCTACAAAAGCCGGCTAACGGGG
GTATTCCTACGTATGAGAACATAGTAATGGAGAAGGTAATAGCCGAAATAGGATTCGTTT
TGGCTAGAGCGCCCAAATCTGCTATATATTTGACACGGGTTTGCCGTAATGCTAAAACTA
TGGCGAATGCATCTATCGTCATTAATGCATAAATTAAGATACCAATTAGTAGTGATTGAA
TTCCTTCTATGGTTCCACATGAGAAACCAGTACGAATATAACCTACATGTCCAATTGAAC
TATGAGCTAGAGGTCTTTTGACTTTCGTTTGGGCCATGGCGGCCAGTGCTCCTAAAATCA
TAGAAGCAATGCTGCAGAAACAGAAGATTTGTTGCAATGTAGCTCCATAGGAACCATAAA
TAGAAACACGTGAAATATTAGCAAAAATAGAAATTTTAGGCGCAATAGAAAGGAATGCTG
TAACCGGGGTGGGTGAACCCTCATAGATATCAGGTGCCCACATATATAGAGTCAAAAGAG
ATATGGAGTCCGAAGGGGAGGGGGGTTTTCTTCGGGGCTCGAGAGATGGAATAGATAGGG
CCAAAAAAGTTTTGAATTCGCCGCTGGGGAATTCACACGAAAGGGAACGAAGAATTCTCG
ACGAAAAAAAAAGTGCTCTCTGAACCGAACGTGAAAGTAGTTTTCCATCAGACGGCTGTT
CCCGTAACTCCACTCTTTTGATTATATATCCAAAAAGGTCCGCTCTTGGCCATTCCACAC
GCTGCCTAGCAGAGGCGTGGTTATCTCAAGTGGATTCTCTCTTTTTTAGTAGATGCCGAA
CCTGCTGCCCCATTGACTAAGAAGGGGGCGGACGCAGCAGCTACATGGACCCCTTCCTTT
CTGTTGTTGCCAGCGCTTTCCCGGGCCGAGAAAAAAAGGGCAGGCAAAGCCCGAAGGCTG
CTATCCCAATAGGCCAGCGGGCGGAACGAGGAGAGGGCCCGGCAATCATACCACCGCGGT
CGAAAAAGCGTGTTCCCTTCAGATAACACGCACCGTAGGCCATCCTCGGCCTTCTTCGTT
TTCGATGAAAAACAAAAAAAAATCTCGATCTCCGAAAGCGTTTTCCTTCCCCCGCCGCAT
CTCCCTCCCTTCGTCGAGCCTTTCCTTTAATGGTTGGGGGAAGCATTCCCTTATCTGAAC
TTGGCGGGCATTCTTTCCAGCCTTATTCATTCAATCAAATAGGGGGTTGGTTTGAACATA
GGATAGGCTAGGCTCAAACATGATTTGAAGATCCTAGCTACGCCATACGTTCAATACAAA
ATCTGGAAAGCTGCGGGGATGACAAAAAGAGGGCGCTTTCCTGTGTTGCACTGAAAAAAA
AGAAACCTAAGAGAGAGAAGACGCTCTTAGGTTTCTTCCTCCCGCGCCCCCTAACTACTT
AAGCGCCCGGCCCGCGTTAGAAGGGAAGATTAGCCAAGCGAGAAAAGACAGAGGGAGGGG
GAGCAGCATCTTATTCTCTTCGCGAGAACTTCCGGATCGGAGAAGCATTCGGAACGGGCT
CCGCGTTCATTTCGTTGGCAGAAACGATCCACAATCCATTCGGGGCTTCGGGGAACCCAA
AGAAGTCTTTCGACTTGATTCATAGATTGAATCAATGATAGATAGAAAAAAGAGATCTCG
TTCATCTATCTTTTTTTCTCTACTCTCTCTAAAGAGGAATAGAATAGACATCCCCTTAGA
TGTCTATGTATCCTTTATCCCCTTTTTTTTAGCGTTATATCTTATCTGCTCTCTCTCTCT
CTAAAAAATGGAGAGAGAAAGAGCAGATGGATCCTATCCCCTATATCGAACACTAAATCC
TATCTATTGATAGAAAGATCTTCGTCAAATACCGGACTTTGCCTGTTTTTTAGGAATTCC
TCATACTCATATCCAAGGCAGCTTACCACAAGCACCCCACCCCATACGACTAGTTGGGGT
TCGCCTTTTTAATCAAACAAAGTCAGTATAATATAATAGAAGTAGTAGGGGCTTCATAGC
GACTTTCATTCTAAAGGAAACCGAAGAACAAACCTTTAGTCAATAGGAGCCCTACTTCCC
TCTTTGCGACCTCATCACTTCAAAGCGCAAACCAATTTCTTAGTCACCGGGCGGAGCGCA
CCTTTGGTACTTCAGTAGGGCGAGCTTTTTGATAGTGACTTCTTTCGTTTGGTAGGGCGA
CGAAAGAAAGGCTACTTCAATCTAGGAAACAGCCGGAAACTCGAGAGGGTCGCCTTTGGA
AGCGTTTGCCGGTAACCAAAGCGTCACGACATAATCAAAAGGAAGGAGTGACGCTGACTG
AATCCAATCCATAAACCCGGAAACGAAACAAAGTTCGTTCCCTTTCGTCAAGTAGGTAAA
GTAGGCATACGAACCCACTTTTGCTTTGCCTTAGACTCTATTGGAACAAAGCAAAGAAGG
AGGCGGAATGGAGAAAGGACAAGGGCGGTCTTGCTTGGCGCAAAGGCTGCTGGTTCGGGG
GTAGGGTACGGTACTAAAGGTCCTCGGACTTCCAGGCGGTTTTTCTTTTGGACAGCTGTT
CACCGTTGGATCTCGCCAATACAGCCCCCTATAGTTTTCGTTACCGAGATATCTTTTTTT
TCATTGTTCCCAGGGATTTTTTGGGTAATCCGCTCCCATGCTGCAAACAGTCAAATCTGA
ACTAAACCTTGTCGCTCTTCTTTCCTCGCGGGCAGGAAGCACACCAGCAGCGTGCGTTGC
GTGATTCTACTGTGTTTTTTGCACTTGACTGGGTGGACAGTTGACCGGAAGAGAACTTCG
ATTCGCCCGGCCAGCAGGCGGGCGGCGTGCTTATCTTGTGTGACAACACTACAGAGCGAG
TGGCTCTTCTAGGCGGGCAGCTGTGTGACAACACTACAGAGAAAGCGGCGCTTTCGTTTA
ACATGCTATGGTCTCAACGCCCTTACGAGATAGTGATGAGTTTCACGCGCTCTAAGCCCG
GCCCGCGCGCGGTTAGGAAGATTGGCCGCAATCTGAGCGGTACCACCCACCCTACCCTAC
CACCTATAGGCGGCCGTCCGTTCTACAGCCGCCCGAAAAGGAACTGCAGTGATCTTGAAT
AGGGATCCTACAGCGATAGATAGAATCCCCATAAAAATACCACTAGATCGAGCACCAGTG
ATTTCGTATCCGGTCAAAATCTTGGCTAATTGATCGAAGTGGGTAGCTCCAGTAGACCCA
TAGATCATGGAACAAATAGGGTGGGTAGGCCCAACCACCACACTACACGTATAGACGCGA
ACCCCCCTCGTTACCGTACGTGCGACTCTCACCGCATACGGCTCGCACAAAGACTCCTAA
ATCCATCCCGAGCCTTTTCTTCCATTCCACCTCTCCTCTCCAATCCTCGATCAAACTTGC
GTTCCCCAGGCGCTATGAAATGGGGGTCTTTCCTTCAGTAACGGGAGAAATCCCTTATTC
TAAGGTAATGTTTTGGGGCTTTCTATTTCCTATCAGAAATCTCAGATTTCCCATCAAGGT
TCAGCTGAATTCGCAAAGAGGTTCAGGGTTCGTAATTTGAGTAAGGATATTTCACCTATA
TCAATTCGGGCTCTGATGAACTCTCACCATCCCTATGGTACTATGGCTGTACAGCTACAG
TACCCTATGAAGAGATTTTCCACTTTTTGTAGAGTAGGGTTACCGCGCTCTCTATCTAGA
ATCGGCCATGTTAGAAGTCTTAAGGTAGAGATACTTTTAAACATGTATACACGGTCAGTC
CTACCCTTGGTTAGGACGTGGGTTACCTCTTGACCCAACTAGTTGGGGCCTTATTATAGA
CCTATTACGTAAGGAGTTGAAACCCAAGGAGTTGAGGTTACCTCAAGAAGATTTACATCT
TTCTGAAGGAACCAAAGACTTCCTTGAGTGGTAAATTCTCAGGAGGTGGACGCAGGATTG
GCTTCGGTCTGTCCACTGGTACTGGAGTACAGCAATGGATCCCTGGGTAACCATCCACCA
ACTATTGGATGCCCCCGTGGTGATCCGAGACTACCAGATTAAAAGAAAAGTTTAGTTCTG
GGGTCTTCTCCTGATAGGCAAGTAAGGCTAGTCAACTCATATCAAGTATTTGTATGCTCT
TGTTCGAGAATCTGCTGCGTTCGGGCGGGAAGCACAGGAACTACAGTCTAGCTCCTTCAA
CTCATAGCTGATAGATATACCCTTGGATCAGTCGCTAACTGAACTCAAGAACTACTATAA
CACTAAGAACAAGCTTGTAGGAACTCTCAGTTAAGAGGTGTATTCTCTTAAAGCCGGAAG
TGACGCAGAACAGCTACACCGCTAGCAGGAGGGGATATTCTTTAACCAAGACCGGCATTT
TAGTGGAAGGGCGTGCTCCTCAACTCCTATACCCGGAAGTGGGAACTAGTAAGATGGTTA
TCCCCTCTCAAACAACAAAGAGAACACAGAATCAGAGCAACCATTCGAGGCTTCTGATTC
AACTCAAAGACAAGACAACAAGGAAGGGCGACCTATCAAGGAAGTACGAACTAGGATACT
TCTGACTTCTCCCCTTGGGGCTCTCTCTTGGCTACTTTCGCTCCTAACTCTAAGTACGAT
AGCTACTTTAGATCATTGTAGTCCAGACTAAGAAGATTCTATCTTGGCTTGGCATCCTCA
ATTCATGAATCATTAACTGGCTTTACGCGTTGGCCGAGACTGATAGAGCAACTACATATG
ACATTCTTATTTCAGACATTACTTCAACAGATGCGGATTCTTTAGCTGCTTCTAATCCTA
CAACCAACATAATATTCGGACTCTCCCACTGCTTTCGCCATACCACCCAGACCCGGGGAT
TAGCCCATGTCCGCTCATACCGCACCGCGAAGGCATATTCTATTATTCCACTTCCAGAGG
GACAAAAGGAAAAAACAAGAAAGAAATCTTAAATACTTTATTTCTCGTCCCTTTATCGTT
GGTAAAAGCTTTGGTAGCTTATCCGCAGGGACTTTGAAACCAATTAAGACTTGAAGTTGG
CTGCCTTTGTTATACGATTGGGAGAATTAAGATTAGGCTGTAAGACAAGTTTAAGAAATC
ATTTCTTTTATGTTTTATTAGAACCCCAGTGTTTTTAAATGATCTAAATTAGAACTTCTT
TAAGACTAACCCTAGCCCTAGTCTTAAAGGGCCAATCTTCATTCTTTTCTTGTTGTGTTG
ACACTCGGAATAAAGAAAAAGAGAAAGTGACTCTATCAAGGGTTAGCTAGTTGCTTATTC
GTCAGAAGGGTTTATAGGGTTCTCACTTTCTTACGGGCAAAAGTAAACTTCACTATTCTA
TCCCGTGGGAGCTCTCTCTATAACCAGCACGCTGACTTTCTCATCTCAACTTCCTTACTA
TAAGAAATAGGAAAAAAGGGGGTAATAAACTCATACACCAGCTCCAGGCTTTAAAGAAGA
AAGACCTGCCTATAGGAGGGGCTGGTTCACGGTAATGAATGGTGGTATCGGTCGGGGCAA
GCACAGCACTCGTTCCCGCAGCTAAATAAGGAAGATGCACAGAAGGAGCTGCTCTCTCAT
CCGCCAGGGGACATGCCCTCGGTTGTTCTAGAATGGCTTGTTTTCAGATGCGGAATTACC
GCTCTTAGGCATCTATGGAATCTGCTCTTAGGGTTCCAAACCTTACCCTTTGACTACTAG
AAGTGACATATAGCCCATTCTCTAAAATGGAATTTCAACATAAGATAGGATGCATACGAT
CGATATCTGCTCTTTGCTATAGAAAGATGAAAGGGAAAAGTACCACCTCATATCATCCTA
TCTATAGGAATATATTATAAACTATATAAATCTATTCGAATGTTCAGACAACTAAAAGAG
AGTATACACCCCCCTCCTATAGGTCATCCTCTCCCTCATCATAAGTAAAGTAGGGCCTTT
CCCTTCAAGCAATAGAACAAGTTCCCAGGTACCATTCTTTTGGAGTGCCTCTTTCTCTTC
AACCATAGCCCTTCTCCATTCAGGATGAGCAAGGGCCTCCCGTAGACTTTTAGGCTCTTT
TTGCAGAAGAAAGAGCAAGAGACCTGTAGGAAGGGAAGGAGAGAGGCCTTCAAAGCAAAG
GAAAGAAATGGAGTGATGGGATGAATAGTACAAGAACGTTTCCCTTATCTCAAAGCAATA
GAAAGATCCATTTTGGAATCAGAAGAAACAAACAGGAGTAACAGGCAATAACGAAGAAGA
TTCAATATCCCCAGCCCCCATTCTCCAATTGATTAACTGATTGCGCCATAAAGACTAGAG
TGCTAGATTGATAGATGGAATGCTGACTCTGCTAGGCTGGATTTCTTGCTTCATATAGGC
TCTCCTATAGAAGATCGCTTGAAGAGGGCTGATTGCTACAGAAAAGAGGAATACGAAAGA
AAAGAAGAAAGAGTGGATTGTTATTGTTATTACGTAGTCTTGTCTTCAAGCTGAAAGCCA
GGAACAAGAAGACCGAAAGGCAAGGAATTCGATTCTATGCCTGGCCAGAAGCCAGAAGTG
AAGTGAGCCTTACAAGAAGCCGAAGGAAAATGAGACTAGCTAAGACTAGGGAAAGAGCGG
CTAGCTAACTAGCTGATAGAGATGGCAATTAGGGTTGCTGTTTCCATTATTTATTATAAT
TATAAAGTTTCAAGACCACAATAGATCTATAGGATAAGATCCTTATATTTACAGCGGAAT
GATATACAAAGTCAACAGATCTCAATGAATAAAAAATAGTATTTATGGCTACGCAAACCG
TTGAGGATAATTCTAGATCTGGTCCAAGACGAACTGTTGTAGGTGATTTATTGAAACCAT
TAAATTCAGAATATGGTAAAGTAGCTCCGGGGTGGGAAACTACTCCCTTGATGGGTGTTG
CAATGGCTCTATTTGCGATATTTCTATTATTTTGGGTAGGAAGTGTAGTTGCCAAAAGGC
GAGTTGAACGAAGGGCCTAGGGAAGTCGGGGCTGAGCAACCTTTCTTTAGCTTTTTCAGT
GGGGGAACTTGGCCTGGGAGGGGCTTCAGATGAGCTCCTTTGAGATCTCAAAGCGGAAAT
CCTCCGGTTTATGGAACACTTACAGAATATCGATGCACCGGCTATTCCCCATCATGTGCA
GCTCCTAGGATCACAGCTTTTATTGCATCAACAGCTGATTCAATTGCTAGTCCTCCAACA
CCGCTTACGGATGAAGTTCCGCTTGCATTCTCTTCTTTTTCTTTAACTATGTCATATGCT
TTCACAAAAGGAAAGAAAGCTGGGCATAAAATGGTCGCTTGGAACTCCACTCTCACTATG
GGACAGAGTCGTTTTACTATTTATATTTATAGTAAGGGGAAGTAGGTCGATTGAATTGAT
CCCTATCCCTACCAGTCTTTGGAACTAAATGGAACCCGGTCTCTTTGATATGTAGTTCCC
ATTGGCACTGACCCAGAAGAACCACATCTGTCTCAAGCTCAAGCCGACCCAACCTGAAGA
AAACTACTGAATCAGAATCCGCTATTGGGATAGGAATTCAGCCAATCTTTCCCATTTGAA
AGCAAAATTCCCGGGAAAATGAAACTGTATCGATTTCAATGTCCGTCTATAGGCAAAAAT
TGACTTGCAATAAAAAATACGGGGTTTTAGCGAGTTGATCGATTTGAATGTCCGTTTATG
GGCAGAAATATATTTGCAACTTATTTTCCCGAGAAAACGTGAAATAAATAAAGGAGTGAA
GTAGCCCATGCGTATATGGGATCCGAACGGTTAAGAGTTATGGCTTTTCGTTGAGGACTT
ACCCCTTAAACTTAAGGAGCATTCGACTGAGATTAGATTATATTAGTGGGTAGCACTTGT
TGAATTGAATAAGATGTTCTTGTTCAGAATTAGGGAAGGTGGGATCCTATCTTTAGGAAA
AGAAAGGCCTAACGAAAGCTAGCACTCTTTTCAAGCCTATAGCCTATATATGAATTATTC
TCAGCCATCCATATGGGAGTTCCCCGCCAGCCTGTGGGAGTGCCACTATCAATAGGAAAC
AGACTTCTTTCCTCCTTATTCTATCAAACAAGCAATTAAATACCTTAGGATATCTCATAT
TTTACATTATTAATCTAGCATTGGACTCTTACCTGGACTAAGAACACTTCTAGTTCTAAC
AATACGTTTCATAACGAGCTAAACGTGCTACCAAATGAAATGGTCGAAGGTCTTTTCAGT
TCTCCTTCCAATTGCTGCAGTACTAAGGCCAGTTCTTACAGTTGGAGTCCTATCCTAATA
GAATCCCTTACCAGCCGAGCTTCCCACTATAATAAGCGAGTTGGAGAAAAAAGGTAAACC
TATCCAATAGCAGTCCTATGGTAAGCAAGCTCAGGTTCAGTATACATAGGATATGCTTTT
TCCTATCTCTGCTCTGGTTCAGAACCCTATAACTAACTAGGATTCCCTGGTAGAGCCATA
GATAAAGATTCTTTTGATGTCTTCTCCGCTTGAGAGGGAAAGACGGCTGCTCTGTGAACA
ACCCTAGTTGCTGGTCCTGTTCCTGCTGCTAACTGCCACCTCTGCTCCAATACATAAAGC
AGCTGAAGCTATTGATTGTAGCAGCTCCGTCCCATTCATCACTGCTTTATGTTAAAAAGA
AAAGAGCTGCTCCTCTCCGATCTAAGCCCTCTCTCTAGTCAGAAATAGCGTCAGTAAGTT
AATCAGGATAGATCGACAGGCCAGGCCTTCTACCGCAGCGGGCCCACAGGCCTATGCCAA
TCTCTTAGGGCAGGTTCTCTTTCATCCGTCTTTCCTAGGTGCGCATCTCCATCTACTAAA
AGTAAGGGTGGTTACCATAGATAGATTGGGTCATTCGTAACCGATGCTTTAGCATAAACT
ACAGCTCTTTCATCAACTACAGCAATATCCGATGTAGCACATTCTCCCTCTTTCGCATAT
CCGATGCTTTGCAAGCAACCTTGGTGTCAGCATCGTCACTTGAGTCATCCTAGAACAACC
CTGCCTATTCAAAAGAAGTACCTCACCTCACTTACGAAGAAGTAGTGGGAGCTGGGCTCT
CGATTCAGTTGGATAGCCAGTCTACCTAGGTAAGAGTTACGTCGACCCTGCAGGGTATCC
GAGAGGGGCACAATGCAGGCTGGAGATCATCTGGTAAGGAGAATCCCCAGGCTTTAGATA
GTTTAGAGGGACTAGGCAATGAGCCCGGATAATCGAATGGAACTCTTCTTTCTTTCAGAA
CCTTTCTAAGGTCATATATGAATAAAGGTTATATATAAACGATCTGACAGGACTCAATGG
AGTTGCTTTTAAAGCGAGCGAGTAGTCTTTGCCAAAGTTAGGGGCTGTCAGGACTTAGAT
AGAAATTTCACAATGAGAGAAGTGTCAGAGTTCGAATAGAAGGTAATGGAGTGAAGTACG
TAGCCCTTAGGAAAGTGCACGAGAAAAGGAAAAAGAGTTGTGAGTTTGACTTTCTCTTTT
ACCACAATAAGCCGTGTAGTTACCGGATCGGGACAAAGAGTCGGTTTAGTCGGAGATAAA
CAGAGTCGGGTCGATGAACAGAGCCGATATCGACACCGAAATATATCACTGTCTTTGACG
CTTCTAGGCAATATGCCATCGATTACCTCAAAACTACTTTGAAATTCAGCATGACATAGG
TACCTACTTCCAATCTTCCTTGAGAGCTGGGATAAGTACGGAATTTCACTCTGGTGGAAT
CGCTTCTATCCTTAGCCCGGTACCGAGGGAGGGCTTTCCGAGACCAATGCTATCAAGAAG
TCACTAGACTTACTATTATTGCATCGAGAAAGAGTTAAAAGATCTCCCCTCAATAACTTC
TGTTATTCTTATTCTTTTTTGCCGCTAGCCCTTCCTCTCTTTCAACGCTTGGCCACTCGA
TTGCTATTGTCGCCTTGGAGCCCGCCCTTGGCTGGTTTCACCCCTTCTCTAGTAGCCTTG
CCTGCAACCTTGAGAAATTATTGTGTGACTTATGAATGAAAGGAAATTCCTTGCTTTAGA
AAAGAGAAGAGCGCCAACGGCAACAGCTAATTCATCTAAATCAATGGCACGTGGGACAGG
TGAGGGAAGGAAGGGCGGGATGAAGCAAGCAGCCAATCCCTTGCTGGTTAAAAATTGCAG
CATCAGTATTAATCTTATAAACACCATGGGGTGGGGCCTGCCAACCTATAGGTGTTTGCA
CTATTTTTAGCTTCTCCTTCTTATACTCTTCGAAGAAGCTGATTGCTTTGTTCACCACAT
CCACAGGATAGTTCTGTATGTCCTGGAACAGCAGCAAATTTCTATCACTCCATAAAGCCC
ATGCAACTACTAGCATAAGTTCCAGCTGCTCTTCATCAAGACACTTCCCCATCTCCTTCA
CCCAATCTGAGAAGTTGAGAGCCTGCATCTGTTGAGTATGAAGGGCTAATGGGCAGAGTA
GCCAAATGCCAGATGCCCAGGGGCAGCCCTTTAAAACATGAATGGTAGATTCAGGCTCCA
TTCCACATCTGTCACAAAGCAGGTCAACCTCCACCTTTCTTTTCCCATTTAACTCGTCTT
GCATAAAAAAAAACCACCTAAATCCACATCTAAAAGGGAGCCCGCGAGAAAAATGCCTCC
TCTATGAGATCTCGGTGCTACTGCCCAGCCCCACCTTAATTTTTTTCGAATTACGACTAC
TCGACTTTTTTTTCCTAAGCTAAGATCTAGGGGGGAGGAGCTCTTCTTGCGTAGTATACC
TTTTACCAGAAATTCCAGGCTCGTATTAATAACCAGTATAACCCCGGACCTTTTGAGCAA
GCGCTATGGAGATAGCGAATGCTAGCGTTAGCCCAGCCATCCACATTGCAAGAGCTCTGG
GTGTTCTTTCCATTGAAGCTTCACTGGCCACCTCCCTGGCTTGCTCACTGAGGTGGTCTA
CTAGCTGCCTGACTTCTGCGGAAGAACTTGCCGGTTCCCCGATTTGCGTTGCCTCCGCCA
GCTGCTGTAACTCAGGGATGGGGGGTGTCTGTGCTAGACAGTCCCACCATATCGCGCACC
CAAGATATAGCGCTGGTAAGATTAAGCTGAGAACTTCCGTGACGTGCTGCCCTTGCCCCG
ACCCCGCCTGAGTGCTCTGTTGCCCCTGGTGTACCTGTAGCTCTCTGGTCTTGACCCACG
GCCTAGGAGCTTTTTCTCTCGTAATGCCCCGTAGGCCTCTCTCGGGTGACCTAAGCATTT
GGTACTTCGATCTTTTATTAGGTTGGCGCCAGGTAAATAAGGGGCTCAAGAATCCATTCC
CGCCGGCATCTTAGTATATGCCATTCCTTCCGTTCCTAGGAAATTCGACCTGAGGCCAAG
AATCTGTATATGAAAAATCACTAGATGACAATCGAAGTCCCTCTTTCTTTATTCAAAAAG
GCTTTTCGCCCTCCACTTTGTGCCTTGAGGCTGGCTTTGAGGAAGAAAAGCTGCTGTCAA
CTCCAAAACCTCTGGGTCGGATCCTGCCCCACGTGGTCCTCACTTCAGGTCCCACATTTC
TCTTCCTTTGTTTGATTTCCCTCAAATCTCTTGCCCCTTCTAGGTCAGGTTCGTATTCAA
ACCTTCTTTCCAAATCAGTCCTTGTTCATTTCATTCGTGGTGCTCTTGGCACAATGGTCT
AATCTGGAGGAGGGAAGTTGGATGTTTTTCTCTATTTATCATCACTACGGGCCATATGGC
CAGATCGACGTTGTCAGAATAATAGTGTGCCCCTTTGAAAAGGATGAATGCCCCACCCAT
GTGATATCTGCTAAAGGCTTCGTCAGTGAGGTGAGAATTTCAGCCCTATCTCTCCTTCGG
GGTTCAACCTCCTTAAGCGGTCAGCGGGCATAATTGAAAAAAGAAAGGCACTCTATGTTC
TCGTTCTCGGTGCTCCGGTCAAGGTAAATTCTCTACTTGTCTTCACCTTCGGACATCAAG
AAAGCCGAACTGACTCGCTGGCTTTGCTTTGTAAGGGCTTGACCTCTGATGTATGGAAGT
ACGTGGTTGAAGTGAATTCCTCGGAAATGCAGCCGGAGGGCAATCTCTCTTTTGACCCGG
TCTGGTATGTCTTTTGCGCCAGCTTTCTTTCCTATTGGTTACGGTTCTCTTGTCTCGGTC
ATCTCATTTTATGGTTTCAGCATATGGCTATGGTTCAGATACAGACTAAAGACTTTCTTT
CGTGCTTTGATCTCAGTGGAAGTCGAGTGGCTATTGCTCCTGACCATTCAAAGTAGTCAT
TCTTTTAAAACAATGCATGGCATGCTGTTCCAACTCTGCGTTCATGTCCTCATATTTGTG
ATGCTCGCTTTCTTTTATTGCTTGATTGCTTGGCAGCTTTTCCAAATCTTCCGGATAGTC
ACCGCGCCATTCATAGCCATCAGGGAAACTGCCCTCTTCCCTCAAGATGGTCCGTCTTGC
TTCTGCTTGATGGAAACTAGGGTTCAAGTTCAGACTTTTCGAAATCAAGACATGGCGGGG
GCAGGATTCGAACCTGCAATCTTCAGGTTATGAGCCTGACGAGTTAACCAACTACTCTAC
CCCGCTTCTTCCCCTTCTCTTTCTTTTCTTTCACGATTCCCACCTAGGTCCCTTTGGTTG
CTTGGCCGGGATAGAACCAGCGCTTAGTAAGTAAGCGGCGGTCTAACGACCCCCTAGGTT
GGAGCTATGAAGCTTACCTTATTTATTAGAAAGGACTTTTTCATTTCAGCTTGCTGACTA
GGGTTGGCAGCGAAATTCTTCGCGACCCCATAACATACGAAAAAGTTTATGAGTTCATAA
GCCCCCTTAGAGAGAGGGGCGACTTTGTAGTAATTGCGAATGAGCAAGTAGGGGGCGGCA
ACTAAAGAGGTAGCGAGACTGACCGCAATTGCAGGTAGTTGACTTGCTTACTTGTTAGAG
TAAGGAGGAATAGGTTGACTTTCTTTTTTTTTGTTATGGAAAGTGAAAGTTGTTTCGTTT
AGTACGAGATCGCTTCACACCTCGCGGTGCTTACACCTCTCGCCTATCGAAGTTCTGTTC
AAAAACCTCGTCCGAGAACTTGTATAGAGAAGGATTTCCCGCGGCGCAGCAGTTCTTCCA
TACCAACTTAGCAGCCCGGCGCTGCTATTGGCATAACAACCGGTACACCATAGGTTGGCC
CAACCCAGTCCTCTCGTACTAGGGTTGGCTCCTCGCAGTTCTCCCTTTAACACCAACGGT
AGATAGGAACCGAACTGTCTCACGACGTTCTAAACCCAACTCACGTACCACTTGAATCGG
CGAACAACCGAACCCTTGGGACCTTCTTCAACCCCAGGATGTGATGAGTCGACATCGAGG
TGCCAAACGACTCCGTCGATAAGAGCTCTTGGGAGTCATCAGCCTGTTATCCCCGGCGTA
CCTTTGATCCGTTGAGCGAGAGCCCTTCCACACGGGACTCCCGGATCACTATGGCCGACT
TTCGTCTCTGTTCGACCAGTCGGTCTCACAGTCAGGCAGGCTTATACCATTACGCTCACG
AGCAGAATCTTAGCTTGAGCCTACCTTCGCACACCTCCGTTACTCTTTAGGAGGCATCCG
CCCCAGATAAACTACCCACCTCGCAGTGTCCCGCCCCCCCCCGAATTTTCGGTGCGGCGG
TTAGGCATCCTTAGACGAAAGAGTGGTCTTTCAGGATTGGTCGTTCTGTGTCATCACCTC
CCACCTATCCTACACATTCGATCAAGGTTGTCACTGCGAAGCTATAGTTAAGGTGCACGG
GGTCTTACCGTCTAGCCGTTGGTACTCCGCATCTTCACGGAGAATTCAATTTCACCGGGT
CCATGTCGGAGACAGCGGGGCAGTCGTTACACCATTCGTGCAGGTCGCTACTTATGCGAC
AAGGAATTTCGCTACCTTAGGACAGTTAGAGTTACTGCCGCCGTTTACCGGGGCTTCCAT
TCAAAGCTTATAACACTTCTCCTTCCGACCTTCCAGCACCGGGCAGGTGTCAGACTCTAT
ACATCGTGTTACCACTTAGCAGAGTCCTGTGTTTTTAATAAACAGTCGCTACCCCCTGGT
ATGTGCCGCTTTCCTAATCAAAAGATAGGAGAGCACCCCTTCTCCCGAAGTTACGGGGTC
ATTTTGCCGAGTTCCTTCGACATGGTTCTCTCAAGCGCCCTAGTATACTCTACTTGTTCA
CCTGTGTCGGTTTGGGGTACGGTCAGTTCACCGGGAGGATCGCCCTCCCAATTCGAAGTT
TTTTCCTGGAAGTTTCAACCTTGTTGACTATGACAACAGTCGCGACTATAAACAGACTCG
CGACTATGGCAGGGCGGTACGCTCTGCTCTCTCGCGACCCCTACTCTAACGAGTAAGCAA
GTCAACTACCTTTTGAAGCGCCAGTCGCGTAGGGCGACCGGGCCAGGCCGAGTCAGAAAG
GCTTTGATGACTCAAGCAAGGTTCATATTAGGGAAAGGAGAGTGAGGGGAAGAGGGGGCA
GCCCTCGGCCCGATCATCCAATTCACTCCAACAGACAGGCATGGTTCTGTAGTCAAAGCA
ACTTCGTCACTTTCGTGTACCCATCGGACGGCAGCCCTTTCGGGGTCGGGGCTTCCTTAG
GGACCGATTCACTCTGCGTAGATTGACTGAACGCAGAAAGCCTTCCACTGGCAGGCGATC
GTGTTTTTCACAGGATTTCTCGTTACTCATGTCAGCATTCTCACTTCTGATATCTCCAGG
TGTTGTCACCAAAAACCTTCCCCGATTGACAGAACGTCCCGCTACTGACACTTGAAAAAG
CAACTTTCAAGGTCTCGTCGCTTCGGTGAATCACTTGAGCCCTGATACATTTTCGGTGCC
ATGGAGCTAGACCAGTGAGCTATTACGCTTTCTTCAAAGGATGGCTGCTTCCAAGCCCAC
CTCCTGGTTGTCATCGCTCGATCACTTCCTTTTCCACTAAGTGATTGCTTAGGGACCTTA
GCGTACGATCTGGGCTGTTTCCCTCTCGACTTTGGATCTTAGCACCCTAAAAGTCTGTCT
GTACAAACGATCTAGGCCTGTATTCGGAGTTTCCCTGGGGTTGGTAAGGCGAAATGGGGC
CACCCTAGCCCATTGAGTGCTCTACCTCGGGCCATCGACATCATACGCTCTACTGAAATA
GATTTCGCGGAAAACCAGCTATATCCGATCTTGGTTGGCCTTTCACCCCTAGCCACAAGT
CATCCCCGTATTTTGCCACATACGTGGGTTCGGTCCTCCAAGGCCTGTTAGAGCTCTCTT
CAACCTGCTCATGGCTAGATCGATCGGTTTCGGGTCAAATAGGAAGAACTAGAAGATTCC
ACCTCTGAAAGGCGCCTACACCTAATGGCTTAAGCCGCTGTTCCCATTTTCTCGCTGACC
CATCATGCAAAAGGTACGCCGTTAGAGTGAGTGCGCTTTACTAAATATCAAGTAAAGGCT
CTAAGCTCCTTCGACTGATTGTTCGCATCGGATCTCAGGTTCTCTATTGCACTCCCTAAA
TAGGGTTCTTTTCACCTTTCCCTCACGGTACTTGTACGCTATCGGTCATTGAGGAATACT
TAGGCTTAGAGGGTGGTCCCCCTTTCTCGCGTAAAAGCGATCAGAATTCGAACACGCCGC
GTTTTACTGGGAAGGATCGAACCATGGGAACGAATCTACAGGGCTATCACCTTCTTTGGC
CAGATCTTCCAACCTTTTCACAATTACAGTTCACTGCGCCCTTTCAATGAAAGGGGCTTG
CTGGTTTTTCCATCATCCAATCCACAACAAATCGAATGAAACCTGGCGAAAAAGAAGTGA
ACACTTTGCTGCTGAGGAATTTATCATACTCGAAAGAGAAACGAAGCTTCGTGTTTGTTT
TTCTTCAAACCCCAATCCGCTCTCGCTCGCCGCTACTAACGGGGTCTCGGTTGATTTCCC
TTCCTTTAGCTACTAAGATGTTTCAGTTCGCTAAGTTTTAAAAGTCCAAAGAGCGCAGAC
TAGCCGCGGAGCTTGGATACGGTTTCCCGATCGGAGATCCATGGATCACAGACGGTATCT
CCCCATGGCCTTTCGCCTCTGAAAGCGTCCTTCCTTCTCAATGCCCGGGCATCCATCCAA
TGCATTCTTTTCGATCTTGTACCCAGCAAGAAAACAAACGAATGCGCGAACGCGGCTTTC
GCCTCAATCCCTTGCTTGTTCGCTTCGCATAGGCTACACAAGCGGTACACTGAAGACCAA
CCCAATCTCGATGAGAATCAGTACACGCAACTACATCTCCAGATTCAAAGGGCCAGTGAG
CGGACGCTTTGTCATTAGAGTGTTATAACCTTACCTTAAATAGAGATTTTTTTTGACTCA
ACTCGTAAAGGCAAACAAAAAAGGGATCCGCCTCGAATCAAAACGATTTATCCTCTCCCA
GCAAGAGGATGCGCGCCTTAACTTAAAAGAGCTAACGCGCTTTACTTTACCAAGGCTTTC
TCTGATAGGGGCTCGTTAGCCGTTGTTTGGGTCGAGCTCAAACCTTAGCACAAGCACTAA
GTAAGCCCGTGAAGGAAAGGCCTTTCTTTTCTACGCTACGATCTTTCTTTCTTCTCTTAT
GAAATTTCTAGTTACAGAAATCGATCATTTCTAAACCGGAATCTTAGGATACCACCACTA
ATAGAAGGACAAGGACCGGAGACTTGAACACCAGATAGGCATTCACCAACAAAGACTAGC
ACATCGCTTACTGATGAAAGACCGTCTGCTGGATACACCATTCCAACTACTGCTGAATCG
AACAAAATTGCGATTCTGATCCAAATTCTTTTTTTTAGGAGTTGGGGAATCTAGGCCTAA
TCTATTAGAATAGGTCTAGGCTGATTTGGCAGGTCGAAGCCTAAAGACTTTCAAGGTCAA
AACCATTCCGCTCGAAAACCAGCCTTCAAAGAAAGTCAAAGACTGGCGGACCGCATACGC
GCTTACTTTTTGTTTGATAGGCTGATCCCTAGGCTGAAACGGATATGCTTCTATCACACT
CTTCTTTCGAGAGAATAGCCCCAATGACGATGAATTAGGGTTGTAGAGCGGGTCAATCCT
TGGAGCTTTCTCCATGCCCGACAGAGAAAACTTGGTGCGAATCGGGGTACATACGCTCCT
GCTCGTCTAACTAATGTACTAATGTAATTCCACGCAAATATGGCTGCCCGGAGAATCCGT
AGCTGCTAAGAGGGTCGAGCCATAACGGATTGATGTGGCGTAGCGGCGACTGGAATCGAT
CTGAATGAAGCTTCAAGCGTAGTTCTGGGGCTTCTCCTATACCCCGCCTATATGGAGTGG
AGGAAGATTAGGTGGGGAAGGTCATAGTGAAGTCAGCAAGCTGGAAAGTAGCCGCCCCTC
TTTGATTGTGCACAGCCCCTGCCACGAGACACCTAATCGAAGAAGCGCCTTCCTCTCATC
TTTTTGATAATTCAACATCCAGTTCATAGAGAACTGCCTACTCCCACCTCGACCGAGAAA
GAGATCTAAGGCTTCTTTGAAGAAAGTAAAGCAGGAATAGATGGCCTGCCCCTAGCTCTA
AAAAATCTCTATATTTTGCTATCAAAGGAGTGCTTTCATTCCCTGCCACCCGCTTTTATA
GGCTGTTCCTTATCGGCATCTCACGAAAAAATCTTTCATGATCCATTCTTCCGGAATTGG
ATAGAGAATGGGATATTCCACTGGGAGGGAGAGGCGGGGGTGACATCAGAAGTAGGATCG
TCGAACGGATAGCAGCATCACATTGAGAATTGACTCGTCGGATTAACCACTTAGACGGAG
AGTTCCCCATATTCCATTTCATTGGCAACCGAAATAGATCTAAACAGCGTGCCCGGAGCG
AAGGAAGGGCTTCCAAAATGAATTGAAAAGTCAAATCAATGAAAGGCCCAGATGTAGCCT
TTGTGTGCGGAGCAAGCCTACACTGGCTGAGATGAAGAAAATGTCGACACCGATGAAATG
TTTGAAAACATAGACAGCGGAAGAAGTCACTCTCAATCCGATCTAGCAAGAAATGCTATA
CCGATAAAGTCAAGCGAGAGAGCTCATTAAGAAGGCCATCTTCCATCCGCCTTTTAGTTT
TAGATAGGGCGAGGCTAGTACGAGACTCCGAACCACGACGGATCTTGTCTTAGGAAATAG
AATGGGACGGGAGGCCTATCTGACCTTTTGTTTGATTCCATTTTCCAACCCTTTCTTTAG
AACCAACCTGGAATGCAAACAAGGAAGGAAAGGGCTGAAATCTCCATATCTGATCCAGCA
AAAAAAACCTGACCTTAGCAGTGATAGAGATAGCATAGCTGTAGACAGGGGGAGGGCCCG
GATTACCTTTTCTATTAGAATAAGGAAGGGAATCGCTTTGATTGCTTGCGACAGCTTATC
GATGCTCGTTAGCGGTGAAGTCCCTCAAACCAGAAGTTTCAAAAGCTTTTGACTGGGCAG
AGAAATGAACTTTACATACTGATATCGCATACCGAAGGGAAGGCCTAATTGTACCACTCC
CCCTGACCTTCCGCCTGAACTGATAGAAGTTGGCTTGAGCTGAGCGTCTCTTACAAAAAA
GGTGCCCTAGTCGCCTCGGTGGAATGCATTGAAGAAAGGAATCCACTCTCCACCCTTTCA
TTTTATTTAATAGAATGGTAAGCCGGTCTTATTCTTTTATATATACGAGTAAACAACTTC
TGCTCTAACTCCTTGAGGAAAAAGTCTTGCATCTCGCCCAACTCCTACAAAGCCCACCCC
CGAAGGAGAAAAGGAAGTTATCAGCACCGATGTTACTAACCTTATGCTTCGCCAATCTTT
ATATGCCACGGGGAATCGATCGGTTGAATCCGTTGCAAGCCTATCTTCCGAACCCCGCAT
CAAAGTCTTGTCACCGTGCCCGCTTGGGGTCTGTCTGAGTAAGGAAAGAGCTCGTAGCCA
CGTGATAGGTCTTGTCTTGTTGATAACCTGGAGACCGGCGAAGACTGCGCTCCAGCTGGT
GGTGAAGGAAAGGGGGAAGGAACTATAGAATAGAAGGAGCTGGACATGAACCGTCACGGT
CTTTCTGGTGAATCAGTGCTGTTTGCATGGCACTCATAGGCTCTGGGACTGATGACCTTA
CTCTTCTAGTCTTTTCCAGTAAGCCTTGTTGGATGACTCAGAGCTCTTGTGCTCCCTCTT
TTCAATATCCCTTTGCTGTCTTCGTAACCGCAGTGAGAGTAGGAGCTCAAGCAGTTGCCG
CTGACTAGCCGCTCTTGAGTAAATAGCAGCTCTTACCGCGCTTGATGGTGAATAAGCCTT
GGAATCCGTGTTGAGAAAGCATCCAATTGCTATTACAAAAGCATATCCCTTATCTAATTA
GAAGGAACTTCTTTCCGGCGAAGTGACAGCGGGGAAGGAAAGCAAGGGACTGATTACACT
AGTCAGACATGCCCAGAAGAGGATAAGATCAGAAAAGGGCACAATGCCTCTTGAGATTGT
TGAATAAGCTATTCATCAATGCTCGAGTCATATTCTAGTAGACAAACTTTCTTCTTATGT
CCACCGGGGAAAAGAATACAAAAAGATTGATAGGCCATTCATTCCTTCCCTTCTCTCTCT
CCGAATCTTGCTCCCTCATTCCCCTCCATTCGGCTATCGATATTTGCGGAGTTGAAGGCT
TAGGCTTAGGTCTAGGTCTTCGCACCGTCTTGGAACCTTTTTTCTGAGCTTTTGACAGTT
GAGTCTCGGACGCTAACTAAGGAGACTACTGCATCTCGCTCTTATTATAAAAAAAAACAA
TAAAAAAGAAGACAGGTTGCCCTGCCCTGTCAGTCTCGAGCTCGAGGTCGTCTTTCTTGT
CTCACACAAGAGAAGCCTTCTTTATACAGACAGGAGTTAGATAAGCATGTAGCTTATGGC
TTTATCCTATAGATATATATAGAAAAAAAGAAACGAGGATCAGTCTTCATCCTTTCGCTT
TTCAAAGTGAATGATCCCCTCGCTCTTAACCTTTATGTGACCGCAATAGCAAGGGACAGG
AGCTCCCCCTAGCTCAGTAAGCAAGTGCTACAAACCTTTGAAACTAGAGTAAAGGTACCC
AGGGACATAAAATGCTAGGTTGTGAGGAAGTGAATCGGTTCTTACCTGACAGTTCCTAGA
ATTGGACAAAAAGGTTTTGCACGTGAATCAGAAAAGGAAGAATACGATCTTGTCGCAATT
GAATCCGTAACTGCAGCTATTGAGTCTGCTGTGGGAATAAGCGCCTAGAAGAGAGCTTTC
ACTGGCTTTTTCTTACTATGAGGATGGATGTAGATATAAGTCGTCTCTTGGCCAGGGCAT
TAGCAGAGCAGCTTCCACTCCTCCCTTCGATAAGCTTCCCTTTTTGGGCACTGGACCTAG
TTACCGCTCCATGGGAACATCTATAGATTCCGCTATCGGGAAAGTCAGGCATGGAATCAC
GCTAAGGTAAGGTTTCTATCTAATCCATCTAGAATAGGATCTACTCTATCTATTTGATTT
TCCACTTCTGCCTGGCTGACTGAATAAAGAAATGGAACCATAGCTAAGACTGATCGATGA
GCCTTCTCTCTCCTTGATCTGTCTAGTTCTATTTTTACTAATCCGAATCTGTGGACTGAG
TGAGTAGCTAACTAAAATAGAATATTTGAGGATATAGGAGTAGGGCTATTCTTCGCACCG
AGAAAATCTTTTGTTAATCTCGTTATCTCCACGGGCGCTGGGTTAAGGGCAGAATCAGAC
CTTGGGGAACCGGTACGAAAGGGAGCTAGCTAAGGCAGCAAGCCAAGAAAGGCAGCATAG
TAGGCCTTTTAGAATTTTAGATCAGTTTCATTTGGCTCTAGACTACGATTCGATAGAGAA
CGATTTGGCACATCTTCTCCTGGTATGAAAGTAGTTAGGCTTGGTTTTCTTTGAGTTCAA
GATATTCGGCATAAGCCGTCTTTGCTTTTGCTCTTATCGATGTGATCCTTGTCTTTAGCT
TGGCACCAGGGCGGCTTGCTTACCTACCTTATGACTTTCGGACTTTCTTCTTTTCTGTTA
GCACGCATCCAGTGACCGATGAATCTGTTGTCGGAATAAGCGTAAGCGCAGCAAGAGAAT
TCGCAGCTTTTGTGCCTAAAATCCCGACTTTAAACTGGGTTGGCTTTCAAAGATAGAGAC
TATCACTGGATTGCTTGCTCAGTTCCTCAATCCAATTTCCCATTTGACTTCCTGACATTT
TCAAGAGCTTGAATAAAAGAAAGGCCTGCTTACCCGCTTCAACTTCAAAGAGGATTTCTC
ACGGGATTGGTGTAACTGTCTTTCTCCCACTCGATGGATTGCTCCTATTGACCTAGCTGT
CTTACTCGCTGTCTAGCCCGCTCTCCCTGACTTTTTTATCCCTAGCTTGAAGGAGGGAGA
GGCTAGATGGCAGAAGAGAAGGCAATGCCTCCTCGTTCTTCGTTTTCGATTTGCTTATTT
TTTCATTTTCACGTGAAGGAAGCAAAGCAACCTTAGTCTTAGTCTGCCCTATCTTTTTTT
TTCGAATATCCCTTTTCGAAGCTTCGAGCCAAGGCAATCCGGAGACCAGTACGGACAGCC
CAAGCCCAGAGTTCAGCAGTCAAGTTTGTAGCAACTCCAATTCTAGCTGCATAACCTCGA
AGCCAGACGCCCTATCTTCCTCGATCCCACTCATGTTCGGATTCACTAACCATTCCCTTT
CTCTTTTTGCATGTATGATTTCTTGGTCGGTCGCTTCCTTTCGCTTTCATGCGGAAGGCC
CCCTACCGGCCAGAAAGAATTGTTTTAGCCAGAAAGAATTGTTTTAGATAGTATAGAGCG
TAGCGTTGGCTATGGTGCCATTTGCGAAGAAATGAGTTCGCTTTGTAGCCATACCGTATA
GAGTGAACAATTCCTTTTAATTGTATGGGAGTAGCTAAAAAAGAAAAGCAAGCATTACAG
CGAAACGATCCTTCTGACTTTATACAGAGAGAGGAAAAGTAGCAATCCAAGGGTATGATA
GATAGCTATGAAAAGCAATCCACCCGAAAAACTACCAGCTTCTTCAATGGGGATACCTTT
CCTTTTTTATATCCTCTTTCCTGGGATACTATCTCCTCTTCTTCTTTTGATTCTTTCTTC
TTTCTGTTTACCTGAGCTAATTCATTACTAGCTTTCGAGCGCTTGATCTGGCCTATTTGC
TGTTAGAAGGGAAGCCTTAACACAGTAGCAGATAAAGAGAGAGGATTGCTCGGCAGGGAA
CTTTCCGAGAAGCAGGGCTTACAAAGGGAACTCAAATTGGAATGCTTTCAAAGTAACTTG
GCCTATTGATCTTGACCAGCCTCGACAGGTTCCACAGCAAATGTAATTAGCCTTAAAACT
ATTCCCTCAGCCTCCACTCTAAAGTAACTATCCAACCTAAGTATATTTATAAGGGTGTCC
GCTTTCGCAGTTCTAGAATCATCCTAATCTGTAAACAATGCTCCTTTTACTAAAGCCTTA
ACATGACGCCTGCAATCATCAACAAAGTGCTTTGCACTGACCCGTCCTCGAACCGGGGAG
CTGGGCTGAAGGCTTTGCTCTAATCGAAGCGTAGAAAAGCAAACCCATCTTTTACTAAAA
GGAAGGTCTTGGTTCTTTCTTATACCCGGAAGTAGGATCTATGTTGAAAACATGAGCAAG
GAGCCCTTAGATGTACATAGAGGATCTCTAATGGCGCTGGATGCTTACTAAGTAAACCAA
TGGATACTTGTTGAAGCAGCTTATTCTCAAATGGAGGCATTCTTGTGTGAGGAGCCCCTA
TTGCACGAAGGGAAAACTGGTTCTGAAGGAATGCTAGCTATATGCTTAAGAAAGGGGTCT
TCTTTCAAAGAATCTCCGTCCCTAGTCCATACCCACGTCTGGGGAACTTCTGAACTTCAT
GTTCACATCTTTGTCTCCCTCTTTCAAGTGAGTTCAGTTAGCCCTTAAGAAATAGGCAAC
ATCGGTTCGAATCCGAATTAAAGCCTCCGTGACTTGTACAAATCTTTCTACGGGATTTTC
CTTTAATCAGTATCAGTATAAAGCCCGAAAGTCAGGTAAGCATGCCTAGCTTGATGCTTT
ATAGATAGAATCTTGTGTTTCCCTCATCTCATTACGTAAGTTATAAGTAACGGCCATTTA
GGACAGTCCTGCAAGTTTTTCGATTTCAATTGACTTTATTAGCGATTAGTGAAATCCGAT
GTAGGCCAACTCCTCAACTAAAACGGAAGTAACGGTATGAAGAAGAATGAATAGGCACTT
GAAAGGCATTTCCCTCTCAGGGGAGTAGGGCATGATTGGGTGAGCTAGACGTTAATGACG
TAATGCAAGAAAGAAAAGTTATGGGATTTGGCATTCATTCCTAGCTTTATGTTAAGTTAA
ATAGAAGATCTGTCTGCTCTCACCTTTTGCCTTAGAAAGAGTTCAACCCACTTGATTGAG
GAAAAGGGAGTAGGAAAAGTACCGGAAAGTACGGATTCGGGTTCATCCCTCAATCAAGCA
CTACTTGAAGGATAGATTCAACCATACGCCTAGATCGGAAGGAGTACGCTCTAAGAGCAG
CTTTCCCCGTTCTGACCTATGCATTCAAGCTCACCTAACTTGGTTCTAGTGTTGTGACTG
GTACTCTACCAAATCAAGAAATTCTTGGATTGGTTGCTTCTGAGAGAGCAGCTCTTCCGA
CAGCTCGTATTCATCCCTTCCCCATGAGGACAATCAGCCCCTTGCTTTCATTTGAATATT
TGCCCTCGCGCTTCACGGCTAGATTGGAGTAACTCATAGCTAGGGCTTTCTATTTCATCA
GGACGGCTTCTCCTCCACTGAGCTCATCGCCCCTTTCTATCCCTTGAGTGAGGTTGAGGT
CAGAATTCTCTTATTTAAAGAAAAAAAGGAATCTCTCTGACAAGGGCAACGGCTGGGAAA
GAAAAATCCCTTCTCTTTTTTTGTCTCAAAGAAATCCATTCCGGAAGCGGAAGGTCGGCT
TGGCCTTGCGTAAATCAGATATCTTGTCTCAGGCTACTCTCTTCCCTTCTTCGTAGGGTA
CGCTCCCAAGAAGATCAGGTGAGCCCGAAGACCGAATCAATGTAACTTACACTTTTCTTT
GAATTGAGGCTGTTATAGAGGCAAAGGCTTTTGCAATTCCAGAGGGCTCTCCCTGCAGGC
TCAATGTATGCTATAGCTCCAGAAAGTGTGAGTTTGGCCTCAGGATAGAGAGAAAGCTGT
GAGTTCTCGTTGTCCTTCGACCCCTTTGGCCACGTCTACCATTTCATTAAGTCAGTTCGG
TAGCTAGGTCAAGACCCAGCCGTCACATCAAGATCGTAAAATGACGTATATGATAGAGTG
GAACCAACGGCTTATGAGCTCACGCTTTGAGAGTTGCTGTAGCCTACCTAAGCTCAGCTT
TTTTCAGTTCAATCCAATCAGCAGTGGGATTAGAGAGCAAGCTGGCGTGGGGGCAAAGGC
AATAACATCCGACTCTAGTTTCCCATTATATGAAACTTCCTCGCTCAAAGATCGGCTAAG
ATCGAATGGAACTTTCCCCTGCTCTCTTTGAAAGACTAGGCTGTGGGCTTGCATCAACAG
GAGACTCAAACAACACTTAGATTCTATATTAATTACCCCGGGATACTATACATAACCTAG
AGATCTACTAAAATAAATTCTTCATTCAACCCAGAATCGACAGAAGCATAAACGTACTAT
ACTAACAGAAGAAGGACCCCTAGCATTTGTAGTCAAAAACGCTTTCACCGACGAGAATGC
CAGAGACTTCGAGATGAGGAGGGAATCGACTAAGACAAAAGGGAGGGGCAAAGAGTAGCT
GGGAAAGCGAGAGGATAGTTTTGGCTCGACCAAGCAGTCGTTTCACTCAACTAAACCAGT
CTTAGTAGTAGCCTAGCCTAATCTTGAGATTTCCCTTCCCAGGAGAGGTTTCTAGCTTTA
CTTCGACAGAAAGGGGAGAGATCGAAAGAATTGAACTAGACCAGATCGACTTCAAAAGGA
GGCTGCTCCTGATTCTTTTGCAGCTGCAGGAATATAGGTTACTGCAGAAAAGCAATCCAT
CCGGTAATGCAGGAAAGGCAAGGAAAGCAGTCCCGGAGTGGAACTGTGAAAGAAAATATC
TATCATCAACATCATCACCGGTAGGGAAAGGAGTCATTCAAATAAAGAAGTCACAAAAAG
AATAAGGATCCGGATAAAGAGAAGAATCGGGTTTAGCGGTAATGGCATAAGCCAAAGCTA
GATCACCGGAGTTTAGGCAAACAAATGGGTACGAGAGAAAAAGGTTTTGAAATGCATATT
CCGAAACCAGATAATCAACCGAAGGAGATTCCCCTGCAAAAAGGAGATGGCTCTAGTTTC
ATACTAATCTTCGATTTTCGAGATTCCCTTAAGGCTAGTAGCTCCAGTAATCTCAGAGGT
GAAAGACTTGGTTCTCGGAAAGTCTAAACCCTTAGAAATTGACATGACAATCCAGAATTT
GAGACAAATTATCAAGAATTGCATTTAAAAAAGCAATAACCCCGCCCTGCTCAGCAGTTC
CCTACTCAGGATCTGGGAAAGGTTACCCGAAATAGGTCCTTAGGGAAGGATGCTGATCGA
AGATGGGGTGCCTCAGCTAGAATGGGAGGGTCCTTCCCCAGAGGGGGCCCCGGGCTCAGA
AGAGGCTCATTTATGATATGCTAATCAAATTGGTACTCGTGCGGAAGCATTTCCCCTATC
ATAGAAAGTGTGAAGCAGGCGAACCCTATGGGTCTTTCTAAAAAGCAAAGACAAAGGGCA
GAGGGGGACTTATCGATAGTCCAAAACTAGTGATCTAGGCTGCTATCTTTCTCCAGCAAA
GAATCAACGCATTGGCATGCCAAGTAGACTACAATTTGTGGCACCATATCCTACCTATCC
CGAAGGGAAGTCTCAAAAGTGGGATCGTAAATTGTTTTAACTCACTCAGTCTCCGACGAA
GAGAAGAAGGTTCAGCCGAAGCTAGAGCTGGGAAGGGCGGCTGGGTGGACATAGATATGC
AAGATCGTCTTACCTTACAAGGATTGGACTTCAATAGTAAAGCCGTAAAACAAGGTCTGG
GGCTTGAGTTCCAAGGTCCACTTCTGGGCATGTGGATAAGCCGAATCTTAAACTCCTGGA
AGGCTTTACTACCAGTGGGGAACTACTCCCTGAAAAGAGCTCTTGCGAACGCTACTCCCA
CTCGCTAAGCAAATGTTCTAGATCCAGCTATCTGAAAGCATGACAGGCCAGCTACGCCGG
CATACGCAGGAATTAAATCGATCGATGATGGCACCTTTGATCCCTTGTGGTACTCATCTG
GCTGCCCCTTTTTGGAATGGGATTTCTCAGGGATGCTTAGTTCGATTGATTTCTATAACA
AGCCACTACTCTTAACTGTAAGCATAGCGAGTTAGGTATGGGCTTTCTTTTCACTACCAG
AATCAGCAGTTGGCCTATTGTTGATCAAAGTCTGGGTTGGCGGTCCCTAGTTATAGATAG
GCTTTCGCCTTCCTTTTTTCCGTCCAACGAGGTAGTCTTTGGAGAATTCTTCCTATTTGT
TTGACCCGATGCCGTACCCTTCATGTGTTCATGATACAGGGCCGGGGTACATATTCCACA
AAAAGAAGGTTCGACTACGAGGATTGATAGGTTGTTCATTTTGTAACCTTCACCTCTATC
TACACAGTTTCATTTCTACGTCTTCGACGAGCAAGACTGACATAGGGTAAAGGTACGGTT
ACCCCATCAGATCAGTACCAGTGACACAAAGCTTACTTCTTATTATTAATATTAACTTGC
TTCTACTTCTGGGACAGGCTGCTAAGCCAGTTAGCTATTCATTTCGGTGTCAAACAAAAG
AAATAGGCATGGCATCCTCTAGCTCAGCCAATAAAGGAAGCAATTCAGTGGAAGAAAGGA
ACTACCCCACCATATGGTAAATAAGGATTTAGCTGCTTTGCCGACCCGCTATTCCTTCTT
TTCTTTTAGGTTGCAGCGAATTTTTTAATGAACTTGTAGATGTAGAAGGTGGTTACTCAT
TCTTTTCCTATAATTGTCTTGTCACTCTCTATTTCCTTGTTATCCACCCTTGCCAATCCG
GGTATTCCTACTGATCTACTTCTTTCCGTCCCTTGCTAAAATATACATGATCAGTAAAGA
ACTAGAGATGGTACCACTACTACTGACTTTCTTACTGTTGATGCCCCATTCAAAAGAAAG
GGGTGAAGCTACGGATGCCATTGTTTCCACTATAGCGGATGTAGTTTGTGTACCTGTACT
TATACAATAGCTCATGTAGCGAGGGAAGTTCCAGTAGCTGGAGAGGAACTCCCCGATATC
CCAGTAGTTAACGCTTCTCCGCTCGGCAATCCGTTAAATGATAAATAGACTAGACTCTTG
AAGCAGAGCACCCACAAGCTTTGAAAAGAGAGGAAGCAATGAGTTACGGAGTCACCAGAA
GGGTAATTAGGATCTGCTGCTGAACCAGATATCCCACCCCTTACGACCAGTAATCGATAT
CCCTCACTGCGAGCCAACAAAGAATGAAAGAAGGAAAGGAGGACGCGAGGAAAAGAAGCG
GGAAATTGCGTAGATACAGACGAAGAGGAAAGCAATCCCTCTTATCACGCTCATGCCCCC
TTAGCTTCTTAGTCAAGGTCACTTCGCTCCCTCTTTTAAGACAGCACTGCGCTTTTAGCT
TTAGCTTTTTGGGAATTACCCCGCGGGGAGAAGCAACAACTTGAATCAGCTGGTATGGCA
TAAGCTCTTGGTGAAATAGAAGCTCTTCTAACCGCTGCTGGTGATCTCTTTGCAATATCC
GCCCTTATCAATCAAGGTCTCTTTGTCCAATCATTCCCTTTCTCGTCATTTCCTCAAGAG
CTTCTTCGTGAACAGCAGATTCGAGGGCATCTATACCTGGTCTTCTACGCTCCTCTTCCT
CATCTTCGGAGATGTCCCATCGGTCCTTTAGTTCAATTTGTCCAATTCTCCCGGGCATTG
GCAAAAAAGGAAAGGTAAGACGGGTCCGGTAATGCAGTAAAATCAATTCAGTAATCGACG
ACACAAAACTAATGCACTCAAGCACAGCAGCGGCTGCTGGTGGAGCTGACAGGCTGAGTG
AGAGCTCCTACGATAGATGATTATTCAATGCCATCTCAATTAACATCGACCCTCCTCTTC
GATGAAAGACTAGGACAGTTAGAAAACGAGGAAGCCCGGGAATGGGGCGCAACTACGGTC
AATCCAATCAATGAATCTAGCAACATGGAATGTTAGGGCCCGGAAGAAGCACTTTGAGGT
CAGTTAAGACCAAGCCCTTTCCTTTAAGCTATAGGCGCTAGAGCTGGATGAAACTTATCC
CAGGGTTGTACAAAAAGAAAAACATCCTTTTTTAACACGGTGTGTAAAAAGTCTCCCAGC
TTTATCGTACGTACGCCAACCCTAGTTACCACCCGAAGCGAAGGCGGAGGTTGAAAACCA
CGCTAGCGTGATTGGGCTTCTTTGGCATTAGCGATATAGGCTTCGGCTTACCGAACCGGA
GTTTAGTACGAGATCGCTTCACACCTTAAAAAGAGAGCTCAGGAACTTCCCCCTTCTTGC
TTTTCAATCTTTCCTTTTCTCGACCTTTCACTTCATGGCAGGAAGATGCCCCACCACTGA
CTCGGTTTATCTCAAGGTCTGCTTACAAAAGTATTCCTTTATTATAAATAAAGGAATAGC
GCTAAGAGGCCATGGGGCCGGGAGGCATAGTAATCAATCGTGGTGACGAATAGCTTCCTT
ACGCGAATTCAAAGGGTGACTCTTTACTCGCTTTCCAGCCCTACCTGAATGTAGGAAAAA
CTACCTATAGGTCTTAGTGGACGAAAACCTGGGAGAAAGCAATGATTAGATATTAGACCA
GTTGATGTTGAAGTAGGCGGGAAGGCTTCCCTATCGCCAATGGGTATATCTCGGTGATGA
CCTGAACTTAACGAAAATAGAAATTCAATACCAAACTGGTCTGAATGAAGTCCCTATTAT
ATTCAAGTTGAGTTGGAACTTCTCTCGCTTAAGGTCGCATTACTAATTCTTTTTTTTACT
CCAGACTTTCTTTTTATTCGTGTAACGAATAAAAATTCTCTTTGGTTTGTTTGGGGAGCT
CTTTGTCGCCGTAAAGGAGGAGTTTGCCAATTTTTATTATGTCTTTTATTCAGATTTATC
GAGTTTCATTCTTTCGAACATACTCCCCTGAGAGGAAGAACATAAAGGTTTCTTTTTATG
CTGGATCCACAGCAACTGAAAGCTCAGGGGTAAGGGTAACCAAGCGCGTAAAGCAGGTAT
TTTTCAATGTCGCATAAGCCTCCCCTCACTCATTCCAACCAAACTACTTGTTCTTGTTAT
AAATAACATCTTATTCTTGCATCGAAAAATGTTCACTAATCTGGCTAAGATTTAACTTGG
TAAAAGTTTCCATGCTTTCACTACTTGACTTGACGATAGAAAGCACACTTTAAGCACACC
GATTTCTTATTTAGAAGAATTCCTTGGTAAAGTCATTTGCACCATTGAAGAGCTAAAGCG
CCTTCTACCTTCTATATTGGCAACCACTAAGACTGAGTCTTTCTCTTTGGATGATGCCAA
CAGAGGCAGAAGTAGAAGCATCTCCGCTTTATTGACCTGATTAAACATTTACCTTTCATT
CATGCTAATACTTGTTCTAGTAGACACAAGGTAGCTTCCCCATAGAATCTTGGGCTAAGC
TAACTCCTTCTCTCAGGCTACTTTCAATCTTGATCTGGACTCACTAGGCCCTTACTCCAA
TAGACCCTTGTAGCCTATTGGTTCAATTCCTTTCATCGCTCAAGCGATCATATTGATCTC
GCAGGATCCCTATATCCATTCCATCTCAATCCCATCCTAAGGGGTGCTAACACTCCTTCT
AGAGGTTGCGAGAAGTATGCTCCTTGGTCTATGACCTTATGTTGAGTCTATCTCCACGGT
CTACAGTTCAGATATCCATGTTGTGGCATTGCCTTCCTTAATTTATTCTATAAGCTCTCC
TATCGCATAGTGAGCCGTTATCCAATGAAGGATGCAGAATTGCGTTCATGCAAGGGGGAT
GGCATTCCAAGGGTTCTTTTTTACTTTCGACTGAGCGTACCAAGAGGTAAAACCTTTCAG
TGGTTGCTTAATGAATTGCCTAACAAGCGCGCACTAAATAAGGATTTGTCCTTGACTAAT
GAGGATCCTTAAAGCGAATACGAATAAAAGTCCGTGCCAAACCCCAGACCTTATTAAAGG
CTTCCAAGGGCTTATTCGACTGTCAATCTATCTTCATCGAGCGGGTAAATTTACCTTAAT
AGGTTGCTTTGCTATCCCCACGTATTCAGAATATAACTCTAATGATGCCAACAGCAAGTG
AGCTAGAAAGATATAATGAGTCGCTTCAGCAGTCAGCGAGGGGCAAGGCTCGAAAGGTCT
CTACCAGGTGAAGCTAGATGAAAATATGCTTGTTTATTTTATGGAAGCTTGCCCGTAGAC
GTACACTTCGTATGCTTCTGCGCTCTACTTTTGCTGGCTTACTCCTTTACTTTATGGCGT
ACTTCGGGGACTATCGCACATGACAGGAGCTGGTTTGCTAGCGGACTTCTTTCCAGACCA
GAAAACTGACTTATAGATCCTTTTCTTTTGGTTTACGAGTGAAATCACCTGATCTAGCGA
AAAAAACGTGGTTTTGAAACAGATTCCATTCCTTTGAATTTATCGTTTATTCTTTAAGGA
AAACCAATGATATCGGCTTTTTCTGAGACAGTTTTTACTGTTACTGATCCGAGAGTGAAT
CAAAAAAGGAAGAAGTTACCTTTAAGTAGATAAGCCAGTCAGCGCCTATGACTAACTACT
GGTTACTCTGTAATCTCTTTCCTTTCTTTCAAAGAATACACCAACACCAAGGAAGGCAAT
CCCGCAAAGGATTGTTTAGAGTGCAATAGCTAATTGGCAAGCTAGTTCCGCCCGAGGAAG
CAGGAGCAGCAGTAGCTGCTGAATTACACTAGGGGAAATGAAAAGTCTAACTTCAAAGTC
AAATGCGTTAACAGAAATGAGAATAAAGACTCTATTCATATTCATCCGAGACAGCTACTC
GAGGCGGTCTATCTGATGAGCTTTCTTTTAGGAAGTGATTGTAGCTGGACTAGTGCCGAA
TCTCTTGTCTGTTGGAGGTGATTTTCTTGCGCCCTTCTCTCTTTGTTCCCGTCTTAGTTC
TATGCCGCATGCTCCAGTAACCAGTAAAAGATCAGTCTGCCAATGTGGATCGGCAGTGTG
GTCTTTATAGTAGGGAAGTTGGTCTATCCGGTCCGGTAAAAGACTTAAACCCAACAAAAC
AAGGGCCGACCTATCCATAGGCTAAGGCGCAGGAGTCTTCTTGCTTGAGCTTTTGCTGTA
AAAAGGAAGTGAGAGTGACTAGGAGTAGGACTTTGTTTAGGCTTTCCTTGCTAGGTTAAA
GGGCGTCTTAGCAATTGAAGAAGAATCGACTGCTGGAGAAAGGTTTTAAGGAAGTTAATC
AATAGGAGAAGGTATCTTATGGCTTAGGGAAGGCCCCAGCTGATTGATCTAGGATTACCC
GAGACTTCAACATACATGTTTGGCAGCGGCAAGGAGTGTTTTTGACTTTCAAAAGAAGTG
ACGAGATTTCAACCCACCAACTGAACCCTTTGCGGTAGCCGGTGTCGGCTAGCAAGTTTT
GACAGGTATGGCTCCGTCCGAGGATCAGTTATAGCGTAGGTAGTGACTAGATGAATTGAC
GGTCCGGCCCTCATTCCAGCGAGGAGCGACTCATTGGAGCTTCGTTCACGTCCTTGTCAG
GGGTAGGCGTGTTTTTTCATCGATATTGGGTTGGTGGTAAGTCAGTCAGGAAAGCCGGGT
GTGGCGATCCGATCAACGAAAATAGGATGATAAACCTTTGACGAGTATTCTCCTAAGTGC
ACACATAACAAAATTGTCAGCAGAAGAAACAAATATATCGGTATGAAATCTATTAGTATA
GGAAAAAGTCTTCATTGGCTAGTTTGAATCCCCCAAAAAGGGGAGTTTAGTGTCCCACGG
GCGTAATAAAAGTCTTTTTATAGGCGGCTTCCTCTTGAACTTGGTGGCTGAATCTCCTAA
AGGAAGGGAAGTCCCTCAGGGAGAAGCTTTTGAGTTGGGGAGAAGTGTACCGCCCTCGAT
CAAACTAGAAATTAATTGCATAAGAGAAGAAAAGTTCACAGAAAGAACGAAGTGCTCGAC
CGGAAGGGAGAGGATGGGAAGTAGTATGTCCGGTTCACTAGGTTCTACCACTGCAGGGCT
CAATCATGTTAGTTGGGCTATATGCTTAACACATGCAAGTCGAATGACGTTTTCTTGGAA
ACGGGAGTGAACGAAGGACCAACGAGGATTCAGGAGGAGTTGGGGAAGAAGCGGGGTAGA
GGAATTGGTCAACTCATCAGGCTCATGACCTGAAGACTGCAGGTTCGAATCCTGTCCCCG
CCTAATCATCTGAGGCCGTAGTCAGCCTCCATCTTTCAGATTCGTAAGTAACTCAGTGAG
TGCTTTCCTTTTCCCATGTCTTTTTTGGCCAACAACCAACCACAATCAAAACACTAAACA
CTAGTCCTACTCCATCAGCTACAGGCTTTTCGGAGTGTCTGGAGGGCAGAGAAGCTTAGA
CCGCTGAAGGAACTTTCTTATAGAGTAGGGAAAACAGTAAACTTAATCAACTCCGTATAC
GAATAGAAACAAAAGAGAGACAAAACAGTCAATGTTGAGTTGAGCCATCGACAACTCTCG
TGCAAGCACAAGGAGGAGTAGCCCGATGCTTGTGAGTGACACGGAGAAGTGCACTTATTA
TTTATAAAATAATAGAGAAAAATAAAAAGTTCGGCGAATAGACCGATTTGAATCGAACAC
TCAACACCGGCGTGGCGTTTCCGTATGTTTTTGATCAATAGAACAGGAAGAGGAGGAAAA
AAAAGCTTATGATGAGCATCTATTTGAGTCGATTAATCATCCCTTGCATCATCCTTACAC
CGGTTCTCTTGTGTCTTTATTTCTCTTTCGATTGGTTGGGTTTTTCTTTCCTTAAGATCC
AAAGTCTTCTCTTACAGACTGGCCTTCGCGCTCTTTTTCGGCTTGTGGGTTGGGAGGTTC
CCCTCATGATTCTTCTTTGTGTTCTTTCGGGCCTCGATTCCGGGTATACGTTGCACATGA
TGGATCCAGCAGGAGGTCAGCCTGCTGCCAATCCTGCAGCGGAGCAACCCTCAAACGTGC
CTTCAGGCGCATCGACCTCGGGCTGGAGAAGTTTCGAAGAAGGTGTTTTGTTAGAATCTT
CAAACGAATCCAGCGAAGCGAGCGTGAATCAGCAGCCTGTGATTCCCGAACTTGAACCTC
CGCTTCTCGATGACAACACCCGGCGAGCAGAGCTCGCTGTTCGATTGAGGGCGAATTGGT
GGGGGATCGCTTATAACGAGCGAATCCTCGACTCCTTCGTCCGGAGTCAACTTGCAATCG
AAAGGCACATAGAGGCCGCACTTGTGGCGGACGGATATTCCCCTCAAGTAGTCTTTGAAA
GAAGACATATGATTCGTGGCTTTCTTTTCTATCCGGAGGGGCATGCGCTGAGTGAAAACG
CTTACGCGGGTTATCTGACCAAAATTGCCAATTTTGGTACAAGGCAAAGCGTTCCCTATC
AGCGGGTGATCCGAGCCGTCCATAACTCTCATCTCTTTTTAGATTAGATATTCTCTTTTT
CTTTCAATAGCCGGCAAAATGACTACAGGATCATCGGTCTACTCTACCTCAATTCACCAT
TTCGAACTTTATACAGAAGGTTTTTCCGTACCAGCTCCTTCTACCTATACCGCTGTTGAA
GCACCTAAAGGAGAATTTGGTGTCTTTCTGGTCAGTAATGGAAGCAATCGTCCCTACCGT
CGTAAAATAAGAGCACCTGGCTCTGCCCATTCACAAGGACTCGATTCTATGTCCAAACAT
CACATGCCAGCAGATGTGGTCACCATCATAGGTACTCAAGATATTGTGTCTGGAGAGGTG
GATAGATAGGACTACGTCTTGCTCGATCAGGACGCTAGCTTTATTGCGAGCCAAAAACCT
TGTTTGCGGCATTCCCCCGGTCAAATGGAATAGATATTATAAATTATGGAATTCTCTGTA
AGAGCTGCGGAACTAACAACTCTATTAGGGGAGCACCCCTATCTTTCTACATTCGTTATT
TTAGTTATTGTAACCTTGCTGTTTCAAGCTTACAAGATTGGGTTTATTTTTCAGCACTAC
AAATACGTGAAATTGGTAATGGAGTTCAATAAGAATAAAAATCTATATTGCTTCCAATTT
CGCGTGTCCCATAAAGGGATAGAAATGGAATTTAAGGAAGAAAGTACTAAAGGGGAATCG
AATATTGATAAGGGCCCTGACCCCGACAGAGAGGGAAAAGGGAAGGGTCAGGGATCTGAT
TCCCATAAGGCAACCGGGAGCCCTGACTTACTAACAGGCGGGAGCCTCGGAGGTGAAGGA
GGTAATGGGGTTGTTAATAATACGGTATCAAAGCCGCCGAAAGGCCAGCAAAGGGTCGAC
ACCCCTGACCCCGACAGAGAGGGAGAAGCAGAGGGTCAGGGATCTGATTCCCAACTCAAG
GCAACCGGGAGCCCCGACTTACTAACAGGCGGGAGCCTCTACTTCTTATTAAGAAGTACC
GCTCCTTGTGCGGCGGACACCCTTAACAGTCCGCTAGATCAATTTGAGATAATCCCATTG
ATGGATATGAAGATAGGTGACTTGTATTTCTCATTCACAAATCCCTCTTTGTTTATGCTG
CTCACTCTCAGTTTGGTCTTACTGCTGGTTCATTTTGTTACTAAAAATGGAGGAGGAAAG
TTAGTACCCAATGCTTGGCAATCCTTGGTAGAGCTTATTTATGATTTCGTGCTGAACCTG
GTAAACGAACAAATAGCCGGAAATGTGAAACAAAGGTTTTTCCCTTGCATCTTGGTCACT
TTTACTTTTTTGTTATTTTGTAATCTCCAGGGTATGATACCTTATAGCTTCACAGTTACA
AGTCATTTTCTCATTACTTTGGGTCTCTCATTTTCTATTTTTATTGGCATTACTATAGTG
GGATTTCAAAGAAATGGGCTTCATTTTTTAAGCTTCTCATTACCCGCAGGAGTCCCACTG
CCGTTAGCACCTTTTTTAGTACTCCTTGAGCTAATCCCTCATTGTTTTCGCGCATTAAGC
TCAGGAATACGTTTATTTGCTAATATGATGGCCGGTCATAGTTCAGTAAAGATTTTAAGT
GGGTCCGCTTGGACTATGCTATGTATGAATGATCTTTTCTATTTCATAGGAGATCTTGGT
CCTTTATTTATAGTTCTTGCATTAACCGGTCCGGAATTAGGTGTAGCTATATCACAAGCT
CATGTTTCTACGATCTCAATCTGTATTTACTTGAATGATGCTACAAATCTCCATCAAACT
GGATAGTTATTTATAATTGAACAAAAGCGAGAAGCGAAGTTTACCGAGTTCAACAGAGGT
CCTGAATCCTGGACGTGATATCGAAGGTAATAGAACAAAGGAATGGAGGGGACCGGTCAC
TGGCAAGTCTGTTGGAAGAAGTCCTGTAATAGAAGTCGAGTCTCGTTTCAAGCCTACCGC
GTTACCTAAAGCGGAAAGAGGATGGAACAAGTGACTTCATGCAGTTACAGCGGAGGAGGT
ATAGTCAGCTAGTTAGTGAAAGCACATACTGGCTCTGAAAGAGGTTCATCAACTACGGAG
GATCAATTAGCATTACCTCACCATCATGCCCATGCCATTAGTTTGACCACTGGCATTCCC
CTTACTCAGGACCTGGTCTAGTGAATCCTCTTTAGCATAGTGGTCGGTTTTGAAAAGCCA
GCCAGCGCCCAAAGGTGCTATCAAGTTTGGTTCGTGTTAAAAGGATGTCATTGTTTTTGT
ACTATATCTTTCCCATTCCCAACCACTAAACCAATAACCTGCATTGCATGAATCTGACTT
CAATTCAATCAACCAAACGGGCTATTGATAAGGGAAGTGCTGAGGTTACGAAGTTGTATT
CTGTTCGGGAGACATGCATGCTTTTAGCACCGGGGGACAAGCCACCTCCTTTTGAGGACC
AGGAAGGGATTCCCGAGCTAAGGCTAATAACAAAAACTGGAGTATCCAGTACTGATGGGA
ATTGGCTTTGAAGGAAAGGACTTCTTTATTTTAACATAACTCTTTCGAGATGCCAAGAAT
CTCACTCCTTTCGGAGCGGTAAGAAGCAAGGGAGGAGTGCCGCTTAGAACAATGATTTTT
TAGTTCAATCACCCGCCGAAGCGAATCCTTTTCTTTCGAAAGAGCCAAGCCAGTAAAAAA
AGTAAGTAGAAGGGCAAGGTGACCACAGAGAAAGAAAAGAGAGGCATTACCAGAAGGAAA
GTAGTCCAACAAAATGTCTTACACACCTGTGGCATTTGAATGAAAGTAGTAAGTAAGTGG
CCAATAATCTTCTAAGTTGGAGTTACCAGCCCTATCAGTAAGGCAGCTCATGGGAATTTC
TTTAAGTCAGAAAGATCCCCAGTGTCATCCTCTTCGTCTTCTCGAAAGGAAACGAGTGAC
GAGAGGGTCGAAAAGATAGGACCACTCTTTAGTAAGATAGCTTCCAGTGAAAGAGTAGAA
CTCATTCTCTCCATTCAGAGAAGAGCCCAGGGACAGGGAAGGAATCTTCTTTTCTATGAG
ACCTGAGCAAAGTCTCGGCTAAAATCTCAAGACTAGTGAAGAAGTAAAGAAGTAGCAGCC
ACAGAGGGAAAGACTGAACCGATTCTTCGGAGAACATTACGCCGGAAGGACTAGAGCAGG
TACGACAGCCTTAAGGACCACTCCGCTGCTAATCACCTTCGTACTTGAGGACTTCGCGTC
ACATGCTATCAAAGGGTCTTCCGTTCCGCTCTACTTAACCATTTAAGCTACCCCCCAAAT
AGAATTGGGATTGGGATCCAACAATTAAATAATAAGAAAAGGACTAGAAAAACCAAAAAC
GAGTGCCAGAAAGAATGGCTAGTGCCAAAAGCTTTGCCTAAAGCTATGAGTCGAGAAAGA
TTTGTATTTGACAGATAGCTTACCCCGCTTTCACGGGAAGGGTCGCTTCGCTCGGGGAGT
GGAGGGGAAGGAGAGGACAGGTTCAGCCGTCAGAGTAGAGTAGTGGAGCCAGAAAGGAAA
GAATGAGTAGTACCAGAGAGACATGTTACGAAAGAAGGAATCACCAACCATAAAGAAATG
TAACTGTCCTGGGATATAGGAAATTCTTCACATCTTCTCTTATTCTCTTTATGGTTACCC
GGTAATGCCCTATCTAAAAGCTACTGGATTATTGTATGATAGTCTTATCCTTTTCCTTCC
CCAGCTTGAAGTAAACCCATCTCTACTCTCTTCTCGGAGTTTCACTGTGGAACTAAGGCA
TCTACTTCACTATTGAGTGGGAATCCCGGATCTCTGTCTGAAAGCAGGCTTTATCGACTT
TCTTTGTCCGAGACCCATACATTTGTAGTTCGCACGAGGACACTAAAGAAAGCAGCTCTA
ACTCCAGAAGCTAGACGATCGGTTTTATACGTTCATTCAGGGGATGCGGAAGCAAATTAC
CCCGATCAAGGAAGCGAAAACAAGAACTCTTAATCAGAACCAGCGTTTTCTGCTTTCTTT
CAAAGGGGTAGTGAAAAAGGCGAAGGATGAGGCCTCACGTTCAGACACTGCCTTTGGTTC
ATTACCCGTTGAGAAGGCAGTAGAAGAGGTAGCATTCGCAGACCAAAGCAAAGACGGCTG
GGGATTCTTCATAGCATAGCAAGAAGGAAGGGCGTGCTTAATACATAAGGACTAGTAGAG
GCAGTAGAGGTCCTTCACCATGAAGATTGTATGCTTTCCCTTTCACTCTTAAATGAAAGC
TAAACGAAACCGATTCCAATCTCTTTTCCATTCAGAAAGAGAATCGATTATGTAGCTCAC
AGAAGGGGTGATCAAAGAAGTTTACTAAGTGAATGGGAATCCGATAGCTCTACCAGCCTT
GGAAGAGTAGTCAGAGGCAATTCGCTAATATTGAACCTTTTCTATCATCTTTCTTTCCTC
AAGCATGAAACGGAGTTGAGCGGTAGGCATTCCTTTCCGGGAAAGCGGATGCGAGTCATA
GAGTTCTTCCAGTAAGGAAGGGGAATCCGCAGGCAAAGAAAGGCTTTTCTCTTTCATAGT
GGGAAAGGGAAACCAAACGAATCGAAGCAGTCTTCTCTCGCAAGAAACGTAGGCTTTCAA
GCTAAGCTAACGAGGGCTCGTCAATGGCTTGGCTTCAGGTCTATGTTATGGCGAATGGAA
GCGCAGATTAGCAGGTCTCCGCTCGACTAAGAAAAGAAAGAAGATCGTTTATGGACGTAT
TATGCCATCAAAGGCAGGTCGAAGCAACTTGGTCATCAGAGTTTCCGGCAGGCAATCCAG
AATCTCATCCATCCTTTGCAATAGTTCACCCAACTCTTATTCAAAGCCCATCTACACACT
CCACTCCTTTTGTGTTTTGAGTTTGAGAAATGAATTTCTTAGTACCATGTCTGTGCATTG
GGTGTACGATGGAAGGGGACATATGACTATTACCAGAGCTCCTAGGAATACCGGATCCAA
GCAATCTTTTACTAGACTTGAAGGAGGTCATAATAATCAGTTTAGGGAGTGGGGGTACAG
ACGGGCATGCAGAAAGAATTGTTTCGAAAGGAAGTCGCGAGAGAAATATAGTCAAAGTAA
ACAATGATATTGCTGAGACGGGAGAGAGCAGGAAAGGAATGACAATCTCCGTAGGAAGTC
TCATCTTAGCTATCGCCCACGGCTCTTATAAAAGGCTTTGGTGAGGGAAAACTGGGGAAT
GACCATACGCCCTTTGTGGCTGCTAGTGAAGTGGCAACTGGATTGCCTAGTGAAATTGAG
GGCTGCTATCTTGCTCAGTGGATTGTTAGCCAGTTGCTTTTCTCCCTTGACCTTGCTACT
TTCATAGCCATAGCAGGAAGCCTGGCAACTTTCTTTCGAGACATGGTTGAAGAAAAGGCT
AATGCCCTGACTCCAACGGCGCCTACTCCTTCAAAGCCCTAAAGCGGGTGTTGTTTCGGG
GCACTCTTAGGCTAGCGACGTGTTTCCCGGTAAGAAAAAGGGTACCTCCCTGAATACAAC
AAAAGAAAGGCTAAGAAAAGAAGAAAGAGGAGAATGCAAAAGAAAGTGGGCACTCGTTTC
GTTGGTTCAACTCCTCTCTCAAAGAGAAGCGTAGGAATCCGCTTATACCGAACAGAGCTT
AGCAGCCACACCTACAACTTGAGATGTTCCCCTGTGAGCCTTTTATCTTATAGTACTGCA
TTGGGCACAGATGCCAGGCTTTCAGCCTTTCATAGGTACGGTTACCCCGCCTACTTGACT
ACTTGATGAACAAGAAGCAAACTCTCCTCTGGCAGGAGGTCTCTTTCAGGAATCGGAAAA
TATGCAATTGCAATAAGGGCTTACCTGGAAAAGTCCTAAAAAGCAAAAAAAGTGCGTTTC
TATGAGGGAAAACTCAAGAATTGGAATTTGAAAAGAGAAGTGGAAAGATAAGATGGCTTC
TTTGTTCTCTTAGAAACTCATCTACTGCTCAAACCTTCTTCCTAGACTTGATACCTTATG
CATAGAAAAAAAAGATAAAACAACCTGGATCCGGGAAGGAATTCAGTAATCTATTTATTT
CATTATATAGGGTAACAGCTTGTGTCAAAAAGAATGCACCGCTTCTCCTATGCGATACTA
TAGCTCTTTGGTCCCGTTTTCGGGTCATCCTATGGCAGAGGTGTATTGTCACTTCGAGAG
CGGCATCCGCATCTGTCCCTTTCTCAACTGAATGAAATTGACCCTCCCGTCCCTTTCGCT
TGAAGATCGAATGCCTTGCGGACCCTTCGCTTTCGTTTCGTAGCCTAGTCGTAGAGCCGA
GATTGAGTGTTGGTTGAGGACTTCCGCCTTGGTAGGAAGAATCACCCACAGCTCCTTGAT
TTGGTGTGCTTTGTTTGATCCGTTCTTATTCAATGGAAGATCTGGTTGATGGATTCGAAC
TTGTGACTGAGAATGAGTTCTGCGGTTCTCAACGGCCATAAAGAGAAAGTCATTCTTTCT
CGGTCGCCAGTGCCTGTTGCTAGCCGGTTAGGAAGTCAGCTCCGTCTCAAGAGTAGCTCG
CCAGCAGCTGTAGGAGAAACAGCAATAGTATGGGTCAACTTGCCCAAGTATTGATGATTT
GATTTCGTTAGGCGAGCAAGTCCAGATAGAGATAGTCCACCACTGGAACAATATCTAGGA
ATGCTTGGTGCCTGGTTCGGAAGGAGTCGTTTATGCTAGAAGAGAAGCCCCCGGGGGCTA
TTACACAGACTAGGAGACAACAGGAAATTCCTTTGTGGCTACTTACTTCGGGCAAGTATC
CTTTGACTTGTTTTCTGCTCTGATCGTAGATCTACTACGGCTGCGGCTTTCTCTTCTATT
GCTTATTTCGCTACTTCCATCCTTGAGTCTTGGGTCTCGTGTGAGTCTTCTCTCCCAGTT
GTTGCTTCTTTCTGGGCATCGCTCTCTGTTTTTACAAGCAAGTAAGTAAACCTCCTGGCT
TGGCTCAACCTTATCTCCTAGAATAGTTTACATTCTTCATATTATGTGTAGCGCACAATC
ATGCTTACCGATAAGCAACTGACTAAACAGGAGAAGGGACGATGTATATCTTCCGAATGT
TGCTTGCTGACTAGGGTTTGATTCACTCCACAGATGGAGAACATGGAAAACGGATCCTAA
CAAACAACAAGAGTTCAGTAGGATCGAGAATAACGACGGCACCTGGAACATCGCCTGATG
CTGAGGGATCCGGATATTTGATTCCAATAGAACATGGATCCTTTTAATGAGACTCCGTTA
TAACATTGATTATTCGCCTATGGAAGAATATTCAATCTTTTCCCACTACGTGGCTTTCCC
TTTCTATTCGTAGATCGGGGTGGGGGGAATATTCAAAGAATTTCATTGCCTGTGCTAACA
AGAATAAGAACCAGTCTAGTAATAGAATGTAGCTATGTATCAACTTCACTGCTGTAAAGT
GGGTCAATTAGTAAGTCAGTTCTTTCCTTTGGCTAGATAGAGTGGAGTGAGGCGAAGAAG
AGTTCAGTTTCAGATTTGGCTAGTTGTTAATGTTAAGTTGCATGATCTTTCTCGATGCGA
AAAGGCGATTCAATCGGGGATGGCGACTTTGCGAAAATCTCTTTGTTCCGGTTCTGGCAA
TCGGTTTAGAGAAAGCCTTCTTTCAGTTACCTATTGTGATCTCTTTTCGGGGGGCGGACT
ATAGAAGTTTCTCGCCCGGATCACTTTTTTCCTGACTACTCAAGACATTGCTTTCGCCAT
GTTCTGTTAGCCTTATCTCCTATTGGTCTTAGACCATGCCTTTTGAATTTGGTTTAGGAT
ATCCGTAAGGTTTATTAGCCTCCCCTTATCCAATCACCTTGGATTGACTCATCTTAGAAA
GGATTTGATGAGCCAGTAAGCTGACAATGCCCCCCTTCCTTATAGACTAGAGGCGCTAGC
CCATCCCTCTTTAAGCAGCAACGGACCTCGATTCCTACTTGAATCCTTCTTCCTTTTTTG
CAACAATGTCACTTTACCAATTCTTGATATTGGAGAGCTTGCTTACCACCACTTACCGCA
TCCGATTGACTCATACCTCCAAACCAGGCCTGCTCTCTAAGCAAAAACAACCTATTATCC
GCTCGGAACACCGGTGGCATCCATCCGCTCGCTCAGCTAAAGAGCGGGAATGAGAATATC
CATATCAGCTGGGCTTATCAGGAATTTTAGGCATTTCGATCAGGATCATGATGGACCATT
TCATAATTGTCTAAATAACATTGACCCCCCCTCGGTCAGCCTTTCTTTGGCTAAGCTGAT
TCAGATCGATTTATTAGAGTGAACTTTAATCTCCTTTACTTTCAGCATAACTCTATCATT
AAAAGATTGACACTAAGCGAAGAATGCAGACTCAAGGGCACTTCTGGAAAGGTTCCTTTG
ATAAAAATCGGTACTTGAAGTCAGAAAGAGGTAGAGCTGAGATAGTTATTGCAGCTGAAG
GAAGCTAGCCACAAGGAAGGAGAACTCTTAGATCCGGATCCCAGTCCACGACTCTATTAT
CACCCCTTTCTGGTCTCTTCTATCAATTAATCATGGGAGTGACTTTCCTTGTGTAAGCGA
ATCCCCCATTTAAAAATAAGAGTGGTCAGGAGTGTGTGCAAGGCTGTTTTCTTTATAAAG
GCCTAGGGTAAGCGCAGTTTCTTTACTTTCAAGCCTTTAATTAAGTCTCTTGGGTAAATA
GGGATCCTAGGCAATCTAGTCAGTTAAGTTTCTCTTCATTTTCCGAGATAAGCACTTCGC
CTTCTCCTGGATTTGACCCTTCGTGAGCTGAGGTAATCCCCCCTCTGGTTGCAGTGGCAG
TAGCCAGCGAGTAAGACAGTGAAAGCAATGGCTAGGGATTTTCTTCTTGACAAGGAGAGG
AATCGTTTTGGACTTTTGCTTCTCCCTGGTATAGAATAGATTACTTTACCCAGAAAACTT
CTCTTTCTTTAGAAGATCTAGTAATAAAGCGGGATTGGAAGATAAAGTTAGCTAGTTCAA
GCAAGGGCAAATACAATTGAAATCTCTGGGGGCAGGGACTACCGTTAGCGGGACTGCTAC
GGCAATAACTAGGAAGGACTAGTCGTGATGAAAGGAAACTTTCATTGTATATAAAGGGAA
AGGGCAAAGAAACTTCTTTCATCAAGCATATTAGCAATCCGTGTAAGAAAAGAAGCAACT
TCACAAGCGAAAACCTCCTCTTCTCTTTGGTTGCCCGAGTCTACTAGTAAGATTCTTCTT
AGCACAATTTCTTTCCCGCGCTTGGGATCATAATAGAAAGTATCAAAGCAGAAACCTTTC
CTATCAGGAAGAGGTGGCTAAGGCGATCAAAAAGAAGCCATTCGCTTCCCTTCCCCGAGC
AATAGGGGCGATATCTCAAGTAAGGTCTCGTTCGTCTCACAGCAAGTCTCCTGCGATCTA
CTCAAGGGTTCCACAGAGTGGAAATGGGTTCAGAAAATATAAGGTCTAGTCGGACCCTTA
AGGAAGTAGCTAACGTGGATGCTAGGTCAGAAAGCTTTTAGTCCGCTTTCAGTAAGGATT
CCCTTTCATAGGCCTTCGGAAGAATAGAAGAAATAAACCAAGAAGCAAAACTGTCTGCGT
TGCGCTGATTAAGAATTTGTTCGAGACAAAGCAAAGAAACGAAGCTGACTCTCATGAATG
GATGTCCGAGCTTATACCATCATAAGGTTGGGGGAAGGAATGTGGTACCGAACGGCTATT
GTGTGTCACCAAGTACTTCCACTTGTAACTGAGTAAGGTAAAGATACATATTCAATATAA
TGGCCGTCCTTAACAGATGATTGACATATGTAGAGTTCCGTCGAATCCTTTTGTTCCAAG
TAAGCGGTATGGATTCTCCAACCAAGGCTCGTGTGACCGGGATGACGCTGGATGGTTGCA
TTTCCTATAAGTTTTGAACCCGTCCTGTGATAGAAGGGTTTAGTCGGTCTTCTAAAAGTG
ATTGTTTTCACTTTAAGGGGGGATTAGAGGTACCGTGATACGGAAAGTGAGGTAAGCTAG
CCACTATCATCGGGGAAAGCTTATTGATTAATAGAAGAGGAGTCATCCAAAAAGATGTTT
CAACGTCATATCTCTTTCTTGAAAACAACCTATTCTTGCAAACAGCTTACTCTTAGGTAA
GATTATATTTTCCTATTATCCCATAATATGGATATCAATTCCTTATCCCCCAAAAAGCAA
ATATGATTCTTCTTTCGATTTGCTACTTTCTTACGAATTGATGGAGGTGCATAGCAATCA
AGTTATCCCATAAAGTGCATATTAGGTTAATCATCTTGTCGGCTTCATTACTCTTCTTCT
CTTCGCATCGAGCTAGAACTCGGTAGCGAGTCTGTTGTCGACCTTACCGAGGGCGCCCTA
TTCACTCCAGGATTTGATTTGAACGAGGAAAGTCGTTTTGGCTTAAGATTCTACTAATAC
TAATAGCCGTCCATTTGAATCGTGCAACTTTATATCACAGTAGCGGAAAGCATTCGTGAT
TTGATCTTCTTATATAATAGATAATATATAAGAGAATTTGTGATTCAATCGATTCGATTC
TCGTTCTCACCCTCGAGTCAGGAGAGATGATACCTTGAGAACAGTAAAAGCAGAATCCTA
TTTCCTATTTAAGTAAGTAAATAAGAAGTCTTTGTATCGTCCCTTCCCATGTCCCAGCCA
GGGTAGGCTAAAGCGCTCAAGAGAGAGTAAAGGAAGTTACGGAGGAAGGTTTTTTCGTAG
CCTTTGACTTAACTGTAGGAGCAAAAGACTAAACGGCGTCGTCAGCTTGATGGTAAGATT
GTTGATGGCTCAGCGGAAGGAGAAGAGGTTCAATCCATAGGCGAGGTGGAGACTTCGGTA
TAGGGTCGCCTGTTCGGCGCGCTACTGCTCTTTGGCTCCTTGACTTTAGTTCATCATTTC
TTTGCAACTCTCTTGATCAATCTCCTCTCGTTATCGGTCGACCTTCAAGACTTGCTTACG
ATAGGAGGGACTCGAAAGGCTAATCCGTGAAAGACGAAAAAAGAATTCCATTCCCAATAG
ATCAAGCCGAGGTAGTAGACCAAATCGTCTATCAACGTCCTCCACTTACTCCACTAGGTT
GGCGAGAGCCTTGTTACTATAGTTCGCGCTACTGAGATCATCGTTGATTGGGAGAGAGAA
AGCTTTTGCGCTTGGGATCCTGAGCCAGCAACATTCTTGTTTTAAAAGACGTATAGGCAA
GCCTTTCTTTATTATGATCATATGGATCGCTTTTCGTGACTTTTCTTTCCATAGGCATAC
ATTGCAGTCTAACCTGCTTTCTAATTTTAGGGGACCGAGAATCCGTCTTTTGATCCCCCT
CGAGCCTACTCTCGTCTTTCGAATTAAGCTTCCGATTTAGTTGGTGCAGACGCTGAAGGA
TCAGCTGACACTAGATAGGAAAGGGTTTCGATCGAAGCTCTCGAACCTGTTCCGAAGTCA
GTTTAGGATTCGGTTGGTGTTCCGACATCCCGAATCGAGGTGGCTCTAAACTCAGGTTTG
CCTACCTCTCTAGTTACAGAGAGAAGAGAGGGGCTTCGAAGCCTTGCCTTAATTCAAGCT
AGAAATAGCGATAGAAAACTAGCCATATCGATCTAGTGGTGACAACGAAAAGGCGTTTTT
TTAAGCCTGAGGGGCAGTGAGCGGGGTAGGATAAAGTGAAAAAGAATGGTATTTGAACCG
GTGTGGGCATAGTCAGGCACATTAGCTGTTCCAAGAGGTAAGAACCCTAGTCTGTGGAGA
TTCTCCCTTTTTCAAAGGTTCTAGTGAAATGGGTGTAGCGGGAGGACTCCAGGGACAAGA
TAGGGCTTCGAAATCGAATTTCCTCTGTCCCAGCCAGGCCTTGGTCCTTATGATTTGTAT
TAGAACGGCCTAGACCATGGGAGCTTGGGGATGTCATTTAGGGGGGGCTGGTAAGAGGAG
GCTATTGGCAATCGCTAACTATCTTAATCAGAGCTTATTAAGACCCCTGTATTTGACCAT
CTATCTTTGTAAAAGCTATCAGACGGAAAGAGAGCAATAGACTCCCCTGCTTCACCTGAA
CCCTCTATTCATTCAACAGAAGCCAGGGGCTGATTGAACGTAATGGGTTGTCTCATGCGA
TTGGAAGAGCACGAGAAGGACAAGCTACTGACTTGAGACTTCCTGTTCTATTGGAAGAGA
GATGAGATTCCTTCTTTAATTGAATCGGGGAAGCACTTCCCTTTTCCAGCCTGAGAGTTC
TGTACTTTCTGCCTTCAAGCCCTGTTTCATTTAAGCTTCCACGCATGTAAGGGCACGGAA
GAAGAGCAGCCTTTAGGTAAGGAAGGACAACCACGGGAGAAGGAAAGGGGGAATTCCTCC
GGGAAAAGCCCGGGAGAAAAGTAGATTTCTAGGAGATAGGAGGAGTCCCGCCCAACAAGA
GGCCTGGAGCTGCAAGCAACTCGACTAGAAGGAGCGGAGCAGCATCGGGATAGGATGGAC
TAATAGCTTGAGTTCTCCACTGAGCTTTCTTGATTATCCAATAACTGAACTAGGCTTTGG
GAAACACATCCAAGGGAATAAGCAACCAAGTCAGAAAGAGGCACGAGCTCTTCCTTGGAA
GGCCGGGTTAAGCCCAGGAAGGGTAGAAGGAGGAGCTAAAGGCCAGAGGGATAAATAAGA
GGTCCGTCCCACTATTCAGTCAAAGATCCACGAGCCAATCGATTAGAAAAGAACTGCTAT
TGAATCAATAGTCTAAGAAGATGGCATAGAATCAGACAAGGAACTGAAGGCCTTTGAAAG
AGCCCCCTGTCCTTTTGTGTTAGACGACACCACGATTCCAGAGCCTTCCTCCAACCCCGG
TGGAAAGGAATCCAGTGGCATCACACCCTCCTGTTCATGCTCTGATTGGATTAAGACTTC
GGCGGAAAGGTTCACCCTGCTCTCGTTGGCGATGGTTCCTTGCTTAACACGACCTGGGTT
AGTGGTTAGGGTTTCCTCCTTCCTACTACTTCTCCCTTCGTCCCTCTCTTTACTTTCTTT
GAGTATGTGAATGGATTTCAACAATTCAATTGAACTGTTGAAACCGGAGTAACCATAGTT
GAGCGTTCGTACTTCTCTTATGAGGAATCGTCTCATGGACAACTGGCTTTCAAGTGGACT
TGATTGTCTTACCCTATTTTTCATATGAGACGAGCCTAATCACTAGTCGAGGAATATCCT
AAGTCAGTACCAGTTGATTTGAAATCCCATACATAAGAAAAGGTTTTGGAACAAAGTGAG
CCGATAGGCTTTCCATAGGAAACCCGAAAGGTGTCTGAGAATTCATTCCTAATTCCTAGT
CGTCTAAAAACAGTAAAAGAAGAGTCACTTTCAACAACACCTTCAAGAAGAAGAGCTTCC
ACTACCATCGGAGGAGCCCGGAAAAGAAGCACTCTCAATCACATCACATCGGTCTACCAC
TCTATCAGGAGCGTAAGGCCTAGCCTAGATCGGAGGGAGTGAACTTTTGAAAATGTTAGC
TTGACTCAGAAGTCTTGGGTTACGGAGCTCTTTGCTAGCTTAGGGGCGAAGAGCGAAGGG
AAGGATTGAGGGGAGAGTCTAGTCTACTTGGCATGCTTTCAATCATCTTTCGAGGAGCAA
AGGGTACGATAATAAGGAAGAGTCTGATTCTAGAGATTCGAGAACCAGATAGGGATGCTT
CTGATACAAGGGACGAAGCTTTGAGATAGGAGTGAAGCGAGAGTAATTGCTAGACTAAGC
TGCAAAGGGACCAGCTTTCGACTTAGACTATGAGGAGGGGACCGGCAGTGGGCAAGACTC
AAAGAAAAGGATAGGCACGAGGTAATTCGCCTGATATGGAAAGGGATTATGGTACTTACT
AGACTGACAAGAGTTGGCTTTGCCCCAATAGCTTTAGTTGAACCAATAGCTAAGCTGTAG
GAGTGTAACTTTATAACTTCTTTCGCTTCCAAGGGTTCCCTGTTTTCAAACAGAAAGTCA
GTCAACCTGGGAATATCTTTATCCCTTTCGCAAAGGAATCCACTTAAACCAGAGGGGCGA
GGTTCAGAAGATGCTGCAGCTGCAGTTTCGAATGCAGAAGAAAGAGGCGAGCGAGTAACT
TCACCGAAAGCTGAAATAAAGCCGGGAAAGGACCGGATGAAAGACATTTGATCGTTAAGG
ATGTGATCCAATGCCGGAGATGTTATAAATCTAGAGTAACAGGTGGCAATCTCCCGACTG
GCGGAGAGCGGGTATTACATGTCGAATATATAGTCTAGAAAACACTCGTTACGCCGACAA
TTGATAGTGCTAGCACGGAACTAGCTTATCAACGCTGCTCTTACACTAGGAATAGTATAT
AAGACCTATAGGTAGGCCAATTAGACTGAATTAGTCAGTCTATCGATTACCTGTGAGATA
TGTCCATTAACTGCTTTACTTGCTAATGATAGGTTAACCCGAAGGTAAGAAGTGATTGAA
TGAGCGTGTGGTAGTATGAATTCCTTCCCTGCGGAGGTAGGGATTCCTGGAAGATCTGTT
ATATGGCATCGGAATGGTTTAGGGCAGAACCATTGTATATAATAACCCGTGCCACGATCA
TGTCTTTGCATTTGACAGTGATATATAATGGGCGGACATGCCCAGTTCCATCTGGGGTCA
TTTCCTCATCAGTGAAGGTGATGTAGTTTGTCGCTAGAATCGATCCCACGAGGTTCTGAA
ATTTGTCTACAGAGACATCCTTGGGGACGTGAGCTTCATTCAAACACTTTCAACAGGGCA
GGTGGCTTTCAGAGGCAAGCAGCAGAGAGAGGAAATCTTCGAGGGCATCTTCTCAAGTTG
TTCCACGATATCATATTCACTGCGTTTGAAGCAACTCAGGAACTTCTTAGCCTCTTCCTC
AGACACTTTCTTTTTTTTTTAACCTCCACTTTTGATTTTCGAATTCTCTCTAAAGGGGAT
TCCTCCTCACTTTCCTTGGCTTTCCGTTTTTTCTAGCGGAAGGAAGTTATCATTTTGAAA
CCCGCGAGCTTAGGGTGCGCATTTTCGTTGAAAGAGGAAAGATAAAGGAATTTATTCCCC
GCTCCATTGGCTTACGAAAAGGTTTTCCAAACACCAGACATTGGTAAAAGTACTAATCGT
AAGACTTGGGTTTACCCATACCACTCATACGGACAAGCTTCGGATTAGGATTCTGATCGG
GTTACCTTCAGGTGCTCCTTATTATATTAATAGTGACACGTGAGAGATCTTACCTTTATA
CCCGAAGGTATACAAAAGGAACAACTCCCATATTGTCACTAGATTCTGAGCATTTCTCCC
TTGCAGTAGCGACACAGTCAGCACAGGCTTTAGACGAAGTAGAAGAGAGAAAGTCCTATC
TTTCGAGTTACTAAGCATCTCGATCTAGTAAAATAGCAAATTAGAAACTTGGGGGAAAAT
CTTCCTGAATAGCTAAAGCCAAAGAAAGACCAGTAATGACATACTCTACAACGAGTAGAA
AAGAAAGAGCCTTCTCTCATTACACGGATTTCGCACTTTTCACCGACAGAACAAGACAAA
AACAGGCTTGCAGGTATAGCTTGGATTCGGATTATAAGATGGATAGACATAGACACAGGC
CTTACTTCTTACTCTTACCCAGGCCGGGGAAAAGATGCTCTATCTTTCCCGATCGACATT
GTAAGAAAACTAGCACTTTAATCTGAAAGTGGTGAGGCATCAAAGGCAAAGGCCCAACCA
ACAAAGGCATTAGTATCAGATTCAAGGTTTTCAGCCGGATCGAGCTGCATTCTATTCTGG
TTGGGAAAGCGGCGAAAGTTCCATTCATCCGGGATTACAATCTCCATCAGCCAATGCAGA
AGGTAAGCAAGACGGGAATGTAGGTGACAATAAGATGGATGTGTCTGGCACCAACCCACT
GGTTGAGAGGTTTCTCCCCTTTTTTACTCTATCCTTTTTACCGGCCAATGAAAGAAATTT
ATAATAGAATGATAGGCTTTAGCTTATCACCCTCACTCTATTCTCACCTAAATGTCAACG
ATGGTTTCCAAGTCTCCTTAACGAAACAGAAAAGGTCACCGAGGGGCCGAGCGCGAGCTT
CGTCCAGAGCGGATGGTTGAGTGCGCAAGAAAAAAACGAAATGAAGTAGGTTGGTTGAAG
TGAAGGCCTACTACCTATTTCATTCTTCGAAATCTCTCTTCGTGGGCGCTTAGGTTAGCT
GATCTTCTGGTCGAGTTTTCCCTCGGTGCCTCTTCCTGGCTACTCCACTCCAAGCTAAAA
GCTAGCCGAATCTTAGCTCCTTCGTAACCCAATGAAAACGAGGAGAAGAAGGCTTTTCGC
TTCGCTTTCGGAGTTCAAGCTTAAGGCCTTTCGATGCTTTGAATGAACCCTCCTGCTCGC
TCTCGCTAACTCTTCCTTCGACGTGGAGCTAATCTAGGTCAGTCGTAGGGATGCTCGGGT
GACTAGCCCGTAATGGGAACGATCTCAGACAAGTAGGTCCTCGGATGAAGACTACTCCTC
CTACTAAACCTTGCTTGCTTTGTTGTTCGACCCGGAATTCCTGCTTCAGGGAAAGAAAGG
GCTTGGCTTTCCTTTGATCGAAAAGCAGGGAGTTGGCAGGCCTTTAGCTACACTTGAAGA
CTCAATAGCAAGGGCAGCTACTTCCTTTCTATGTGCTAGTAGCGATATAGAAATTGTGAA
ATCACCTATTAAAGAACGTAGTAGCTCGACCACCGGGAGAGGGATGGACCGTCCTTGATT
CAAAGTCTCTATATCCAAAAAGGGAAGCAACTGAGCTTGATAGCTGCCATCAAGACAGAA
TGACTCTTTGCACGATTCCGCAGCTATTCTATTGAATAAGCTGATTTTCCTACACGTTCA
GCATCGGTTCATTCCGTACTGCTCACTATAAGGACCTTTTCCCTTCTCGAGGAGAGGGAG
GCTTGTGCCAACCACTGTCCTTAGTCTCCCTGCCTCTGACCTCACTATATCGATATCCGA
ACTACCGATCTTAGGAACTATCTTTTACTCGTTCAGCTCGCTAATGGAAGAGATCGCCTC
AACCCACTGGGAAAAAAACGAGTCTAGTAGGCTACCGACATCACTCATCTGCGCTGACAC
ATGCCTTTACCGAACGCACCTCAGTCCCATCCAAAGTAGGGAAGTGGTCAAGACTATAAG
ATAAGGGCTATACTCATCCAGGTTGATGTGATGAAATTGACTTCCGAAAAAGAGATTCAG
AAAAATTCACTTAGACCCATTCTTGGGGATCCATCCTCAACGCATTCACCCACTGCCCTC
CCTTGGTATAATCTTTCCAAACTGACTAAGAAGGCTGGCTTCTCTACCAATCCCCGGTCT
TTTCGCAACACCCGTTTATCAAAAAACGCCTGGCAAGACAACGGCTAAGCCCTATCCCGA
TCTTACTGGATGGACTCCTCGCTTCACTGCTTCCTTACCTTAGGAAGAGCCATTGGACTC
GAAAGGAGGTATGCTCTTGTCTGGCAGTTACGGGAAGAAAAAGGGGATTTAGCCAACTAT
AGCTACTCGAGCAAGACGACTACTTTTCACACCGGAAAAGGCTAATGTCATCCTTGCTTT
TCCCAACTAGACTTCACAACGTGAGCGCTCTTTAAGGGGCTACTTTGTTCTTTAAAAATA
GAAAGATCTTTTTGGCAGGATCAGGATCTTTCGGGTTGGATCTCGTTCGTTATAGAATGT
TAAGTAACGTTGGGAAGTTCATATACATTTTCTTTTTTATGTATTATCATTTACTCTCTA
TTTACTTTTAAGTAAATAAGATGCTCCTTTTTTAGCCCGAAAAGCAGGCAGCCCAAGATG
GTATCCGTTTATTGTCATCCGAGATAGAGATAGAAAGCTATGATATTCATTCCCCCTCTT
TTCTGACTGACCCACCGCTCGCCCTTTGAGATCCATTTTAGACTGCCCTTACCTTCCTTA
CATTATACGAAGAAAGAACACTTGTAGGCAGCAGATGCTCGCATCTTAAGCAGACCTGGG
CAAGAAGGCCGCTCAAGCATCTTTTCCAAGGCCACCCCAACCAGTGGGAATGGGAAGAAC
TTCATTTCAAGTGAGACTAGTAGAAAGGTGCACGCAAAGGGATTTTTAAGCAGGCTGATG
AATGAATGTGAAGAGCACCCTGATAAAAGGATTATGATCGTTAATCGTTAGAGTTAGAAT
GCCATATAAAGATGAAGATCTTAATCGATCTGCCTTTCTTTGTAAGTCAACAACTAACCC
GAATACCCGGAAGAAAAATGAGAGTTTAGGATAGTTTTTATATCACGAAAAGCCCAGCGC
TCGCGCTTCTTTAGAGTAATCAGAATTCTAAAGGATATCTACGCATTACACTCTCTTCCT
CTTTTTAGGGATTACAGGGCTATGCTCTTTCCAAGAGGGAAAGTGGGGCGATTCTTATTC
CTGTACAGTTTCGTGTTCACGTCCAGTCTTCTCTGTCCACTAGTGCAGCTTCCAGCTCTA
TGCTATGTATGGTAGTCGTTTGACTCGGGAATCCCTTCGCCCAGCTAGCTCGTCCGTGCC
TGTTAATGTTAAGCCTTGGTCCAGTCCAGCAGCCTCTTTTCGATCCAAGAGTCGCATGAT
AAGAAAGCTTCTGGTTAGCTTCAGTTAGTGTTAGTTAAATATACCGGGAACCTCGTAACT
ATGCCAAGCCCGACCTGGGGTCCAATATCGTTCCCATCAGTGCTTCTCCTTTGAGAACCA
GTCGAAGGGGAATGGGCCAACTCGAAATGGACCAATTCGAGAAAAGGGTCAAGATATGGT
GCTGCGGTCAAAACAAGGAATGCTTTAACCATTCAGCCACAGGTTTGGTACGAAAGCCCT
CCCTTTCAAGTAAAGGGGACGATCCATCCATTTATTTGTATTTGCCCAATGCTTGAAGAT
CGATCGTCACAGGGGCGTGCTAAGCCCACAAGATCTTAAGCCAGTGGGCGCTTCAGATTC
GACTTCTTTCCTAGTCAATAGAAAATCACTTGATCTCACCGGACTCTGCATTTAGTCGAC
TTATTTCGCACTTCGCCAGCGCACTAAACTCAAAGCTTATGGCAGCAGCTAGAGTAACTC
CAGTATTCATAAAAGAAAGAAGTGCCCTAAATGAGTTCTTTTCTCGCGATTCTGCACTCG
ATATAGGTTCCTTTCCTCCCCTAGAACCTAAAACGGGATCTTACCCTACAAACAAGAGCC
CGCGTACTGCAATGAGTAGACAGTGACAGCTATTTGAGTAAGATTATAAATTAGTATCCC
TGGTCTTGCTCGGTTAATAAAATAAATTCGCTACCCCTACCTTCTTTCTTTCCTCAGCCC
ACCTTTAGCCCTTGCTTTCGTTTCGCGCTAGCTGCGAAACCTTATTTACGCTAATTGTGC
TTCGTCACCTCTTTTTTATTTATGATGTAGTAGTAGCGCACGCGCTCGCACTTAGAGCAA
TTACGCGCTTCTCTCGTTATGCAAGCCAGCTTTGCTTTCTCAAGGAGGAGACATGGTTTA
GCAGTTAATTACATCTCGAAGAAGACCCCCTAAGCTAAGGACGCCAGCCAGTACCAGTAG
ACAACAATTTCGATATTTTGGGGGAGACACACGAAAGGCGCCGAGAGATTCTATGACCAA
AGGCCTTGTCACGAGCTGGGCTCGAACCAGCGCTTCCCAGTCCGGATTTCAACCTTTCTG
ATCGTGACTTTTGTTAACCCGGTTCGTCTTACTATAATGGACTACATCCGGGCCGCCTTT
GAAAGGAAAGGTCTCAAAAAAATAAAGAAAGGTGCCTATAGAAGCTGAAATATATATTGG
ACAGCCTCTATATTATATAATATGGGCTCTGAATGCCCTGCTCCAGGAGGGAGTTATATA
TGCCCTCCAGCAGGGTCAAATCATTTGCGTCTTCAAGCAGGTGGTCGGCTACCTGCTGAA
TAGTCACCCCCCGGGGCAACGGTACACCACGAATACTCAACATATCTTTAAGCTTTGTGG
AAATGAGCTCCTTCGACGGCATTGATCCCGTATTATTTCCACCCCCTTCTCCCCCATCGT
CATCCTTTTTCTTCTCTTTATCAATATCAATAGCTTTACCCTTTTCATCAATATCAATAG
CTTTACCCTTTTCATCAATATCATTGACTACTTCTTCATTACGTTCAAAAAATTCGATTA
ATGCTTCAAAACTATCGATGTAGCCTTTTCTTTTCTTCTTATTTCGATTCACTATATCCT
CTATTCTTTCCATATATATATGAACCGTGTGATCCGCTTTCTTTACTTACTTTAAGCAAT
GAAGAAAGACTTGTTTGTTGTAAATCGCTGGTTGGGTTTACCAATCAAGAAAGACATGGG
AAAAAGACGATATCATAGGGAGCGTCGCGTCTTAGCTTGCACGCGATCTCATCCATGTCC
TAGGTGGCAGAGTGTTGATCCATATCCGCCCGTAAGGGCACTCTTTCGACTAACAGCCAG
AAGGTTGCAGATTGCAAATTCCTAGTCTGTAGGTCGTCAAGCATTTGATACAGTCTACTC
AAGGACTCCTCGCCAGTGGCGGTACGCGGATTGTCCAGGGCCCGCGCCCCCCGTCCCATC
CAATCGCCAATTGGATGCAGGCCCTTCATCTTCCGGATTATATCCACCTTGACCTCGAAT
AGGTCTTCGGCTTGAATCCGGGCCATTTGTATGTCATGGACGGAAGGAGAGAAGAATCTC
CCCAAAAGCCTCCGCTCAATGGATTCCACACTATCCCCCCCTATTATTTCATTTTTTTGA
TAGGGGTAGGGCAGAGCCCGATTAGCAGCTTCCTGCATAACAGGAAGAGCGGGAGGCATA
GCTTGTTCCCCCGGAAGCGGTTGATTGACCGATGAGGTACTACTACTACGCCCGGAACTT
GCTGAGTCTTCCAGCATATCCGAAGTATACGTAAACCAATCCGAATGGGAAGGTACGGCT
GCAAGACCGTCGTCGGCACTGGCACAAAAGGCAATCGGAATGCCAAAGCTACATAAAAGA
AAGGCGAGAGCCATAGGAAAAACAAAGATAAAATCTGGGGGCAACTTTCGTGTAGTTTGT
GATTGATTAACAAAAAGAAGACCGAGTAAGATCAAAGAAACTAGCAGACTGATCACGAAT
GAGAGACAAATAGGTGCAAATTCTGACATTACCAGTGCTGAAGTGAATTGATCCAGTTGA
GGCATGATTGATTGAGAAACAATGATTCCCTCCATAACAGAAAGAGATTCCTGCACGGAG
TAGTGAATAACGAAAGTGAGATGTGCTTGGTTGTTGACCAACAGAAAGGATGCATGGGAC
TAGCGGGCATTGAACCCAACGGAGTGACTTTCAAATCTTTCCGAGAAAACTTCGTTCGAA
TTGCATGTGTTGTGTTAAGCATATTCTAAAATAGATCTCAAGCTTGGACAGTTGGGCAAG
CCGAACCCTGTACAGTAGAAGTTTCAGCTATTATTGATCCAGTTGCCACCTCTTCACCAT
GTTTGGATGACACCGGTTCTTTCGAAGCAGATAAGGGCATTGATGGATCGTCTCACTTGC
CTGCGAACATAGCGAAAAACTATTCCAATTGAGCTGACGGTAAAGTCAGCTACGTGAAAT
AAAGCTTGAGCCCTACCTAAAAAAATTCCCTTGCGCCTAGGTCTGGGATCGAGCCCTTCT
ATGGCAAATTAGGTATTAAGTCATAGATGCGCCTTTCGACTGGCATTCAGTCCTCCAACA
CCAACTGCTGAAATAGCAGCGCTTATACCCCCAACTGATTCAATGTCACTTGGGATCGGA
TCCTTCCTAAATTCATTTCCCCTCCGAAATCGATGATTCTTGGCTACTTGATTAGGCATT
TCCATCTCTCAAACTAGAAAGAAAGCGCTTTAGCTTAGGGCTGATCTTCAAAGCTAAGTT
CAAAGCTCCTTACTTCTTTTTATACCGCAAGTGACGAACTATAGCCATTCGCGGTCACCG
CTGTCCTACTTGACTTTTTTATTAAACCTCACCCGGAAAGCGAACCCAAGGCAAATCTCG
CCCCATCAAGCATTTTCACTCGAGCGGAAACAGCTGACCAAGAGACAAGAGCTACCTCAC
CAGACTCCATAGCTCCTAAGGCTTCTAGAGAGTCTTACTAATGGCATACTTTTTCAGTCG
AATGCTCCTGGGCAGAAGATGACATAGACTATGCCTTTTATTCAAAAGAGCCATCACAGC
TTATGAAAGAGCAGCTTGGAAATGGCTAATTAGTTTAAGGTACTGACCAACTGAGACGGA
GAGAGCCCTTTTTCAGTGTTGTCGGAATAGGACTGGTGGTTTAAAGGGCATTACATTAGG
ACTTTAGTAAAGAGAGTACGACTTTGGTTCCAGAGATAGCGATTCGGCTTAGTTCAAATA
GAACTAAAGAGAACGGGAAAAACTTATCCCAATCCTCGCTCTGGACCAAGGTGCGTAGCC
TTTTAACATTCTCTTTTTTCTCTTTCTCTCTTTTCTGGCTTAGCCTACCCAGGGAAAAGG
CTCCTTCTTATTGATAGCACCGGTGAGAAAGACCCCTAATGGGCAAACTTAACGAATATC
CCAGGAATGAGGAATGAAATAACTTCTGCTATCTACTCACTCTTGCCACAGAGAGGGGAT
GAGTGAATACCTGGAAGAGAAAGTTATCTTATTCCCGGGATCAGGGCATCAACTGCTTAA
TTGAATTTATAAGTTCATACCCGATAGCAGTAGCCAATGTCGGAAGAGGAGCCGTTGGTG
CTTTAGTTCCGCAGCTCTTGCCTGAGACGGAAAGTTGGCAAAGGCTTCAGACGCGGTCTC
CGGTCTCCCTTTTTGGGCACGCGCCAATCGGTCTTAAAGCCTCGATGTCCGCTAAAGAAG
ATAGAGATCGAGAGATGTGGCACTCTTCATAATGATTTAGAAAGACAAGCAATAGCTGTT
TTAAAAGGCAAAGGTTGACTTTAATTAGCAGGCTCAAGGTCAATTTCTTTTTGAGTTCCC
GGCCCAAGTCAAGGCGATGCAATACTCGGGCGATAAGGAAGAAGCAGTCCCAGGCCTTAG
GTCCAGACCAGATCTGAGAACTTTCGAGATGTGAATCATAGCCTAGTCTAGTTTCGTACC
CAACAGCTAAAAGTGATGTCATATTATACTTTCTAGAGAATCACCCATCAGCCTTCGGAT
CTGAGTTTGAATTGGCTAGGGGGCATGAGCGGTAGTCAGCTGTCCTCGTTCTCCTCTTTC
CTTCCGATGAAGGGATCTTGCTCGCTTTTCTCTAAAGGGCTAGTCCTGGTTCTGTTAAGG
GCCTAGTTCTGGACTTGCTCGACCAAGTCTTAAAGGTTGGAAGTAGATTGTGAATGCTGG
AGTTGGCGCTCAATGGAGCTCTTTCTCGCCCTCTCTATAAGAGAGATGGGATCACCTAAG
TCTCGTTATGGATTGATGGCTAAAGGAGCGTCTACCCTTCTTTCTATGCTCATTTGGTAG
AAGAAGTCAGAATAGAAGAATTGAAGGGCTCGTTCTTCCTGGCTTCCAGGCTCCTGCCTT
TCCACGAGCAAGTTGACTTAGTCTAGTCGACCAGCAGTAGAGGAAGGGAAGGCTTGACAC
TACGAATGGGGTAGTTTACTAAGTCAAGAGGTGACTAGCGCTGTTAGCAAGTGAATCAGA
AGCAGTAGCAATAGGACCAAGGCCTGGCTGGGACAGAGGGTACTTTCGAAGGCCTTTTAA
GAACCTACCCTTGATCCACTGGATATGAATGCTAATCATTGATCCGAAAGTGCCACAGTC
CCCTCTCTGCTGCCTATTACCTATTCTCTTCCTTGCGTGGTATATCTTTACTAGGGTAAT
CAAGGCAAAAAATGGCTTTGGACAATTCATCCTTTATCCCACATTCCATTCGCAGCTGCT
ATTCCGACATCTGATTATAGCACCAGCTCTTCGTCTTCATAGAATAGAATAAGGCATTAG
ACATGGGCAAGAGCCCTTCTAGCAGCAATCCTTGATTGAAGTGAAGGAAGAAAGCCAAAA
GCTCTAGTCCCATCTCTTTCTGTTATGGAATTGGATAGTTACTCATATGAAATAGCAGGG
GATTCGATAACAGCCTAAGACAACAGGGTTTACGTACAGGCCCCGTATGGATGTAACTTC
CATTCCGCTAGTCTGCCCCGTAGTTCAAGCGTGAAAAAAGAAGTGCCACTAACCTAACTT
CTTTCGATTTCGAGCATCAGCACCGGATTCAATAGCAATAGCAAGGGATTCTAGCAGCCT
TTTGTCCTACCAGCAGCCTATTCTTTCACTTTCAAGGGCAAAGCTCGCATATTAGGAGTG
GAATTCCCTAGTGATAAACTTTCCTAGAGAAGAAAGAGTGCTGATGATAGACATTGCATA
AGTACATACCATCCGGAATCACGAAAGCATAGTGAGAGCAAACTCCATTTAAGGAAGCAA
GACCTATTATGCAACTCTAAAGGTAGCTCCTGCCTCTCGGGCGAGGGACTGATTTCCTTG
CTTTGCTTGCATCCCTCGTTGGAACTAAAGGCAATGAATATTGGATTCGGAAGGTCTTCC
ACGTCTCTATGTCATCCGGTGATCCATATGCATAGTACAAGCGCTTATCTGTGGCAATCA
ACGAGTGAAGCCGATTAAAGACCATGGGATAAAGGCTCTAAGTCCTTTTATCTCGCTAGA
TGGGGCATTAACGGTCTAAGCACTTTCCCTCTTCTAAGGTTGAGGCTTGCCCCTCTTCTC
TAAGCCCGGAAATGGCGTATCGTATGCCTTTCTCTTAGACTAATAGCTCTTATTCCGACA
AAGGCAAAGCCCTCTTATTTCAGTCAACTCTGTCCCCTCTTTAAGGCAAGGCAGATCTTT
GGACAAAGACTTAAAGAAGATTGGGAGCCGTTGGCATTCCCCTATTTGAGACATTAGGCC
TTTTCGTGCAACCTCTTCTAGCAGCATATATTTATATTCCCTAAGAGCAAGAGGGGATTC
GAAAAGAGTAAAAAAGGGGCGTAGCGGTAAGACAGAAGAGCCTATTATATTCCTCATTCC
TACTCCTAGCTACTAGTAGGTCGCTCACTCTCTTTAGAGTAAATGGTTGACTCTAACACT
CGAAATAAAAGAAGAGGAGAGATTCAAACAACCAGTAACCATCGAAGCGAGACCAGAGTC
TCCAGGTCACAGTCCACGGTCGAGATACAGAAACAGAGCAACCCACTATCGAACCTATAG
ACAGGACAGTTGAAGCGAAAGGGGACTTTTTATAAGACTACGGGACTTGGTCAAAGACTA
GGAGAGCGAGTCAAGACACTCTCTTCTTCCTCTCCTTATAAAAAGGAGAAAGGCAAAGAA
ATGAAGCAAGACAAACTGAAGGACAGACAGAGCCAAGCTCAATTCATTGTTACAGGGTGC
CACGCGCTGATAAAAGCACAAGAGGCACAAACAAAGCAGCAAGGATGAGGAAAGGACAAG
AACGAGAACATCGAAGCAAAATTATATAGTAATCTTATATATAGTAATATTAATTACTCT
TTTTTCTTTCCTTTCGAAAGTCGAATTCGATAAACAACAATTAAAAAAAAACCTGAATGA
ATAAAGTTATGACAAATTATGGGGTGGAAAGAATAGCGGTTTGTGATCGGAGACACTGTA
CGAGATAGACAGCCGTCAAACATAAACTACTGCGAAGGATATAATTTAGCATAAATTTTT
TTTCATGGTTTCTTTTTTTTTAGTTTTAGTGCAGTCCTTCTTTTGTGTAGAACATTGGAC
CGGGAAAAATAGACCGGACTATACCCTGGTCCCTCGGGTCCAATGGGTGCACCTGACTGT
TCCCAGTTCAGTTGGAACAGAAATCACCAACATTCATAGGTGGGGAGCTGGACTGAGGTC
TCCCTATTTGACTATGGTAATCATGTGGACGACCTAAGGGAATTTTTCAATTAAAATAGC
TCCCTTGGAAGTGTTGGTGCACTTTCACATGGGCCATGGGGTAATATCATTGGTATTGGA
TGCATCGTTAGGTTGTGCCGAGTCAAATCAGCTCCGTTTTTTTCCGTTGCAGAAAGGAGA
TCCCTTCCCCCCGCTTTCAAAAATGATGAAGATGAAGTCCGCGGGGCTGCAGGTACTATG
GATCCTCTGACTCCCAATCGGGTAGCCTTCCCAGGTCTCGCCGGTCTTGCCTGTAGGTCG
TGATGTGCCTCGAGATGGCCGTCTCCTGTCCCCCTGCCGGTGGGGAATCCGCTCCCGGGT
CGTCGCTTGCGTCTTATGGCCCGTCCTCTAGGCACCTTTTGAAGGCAGGGAGTGTGACAA
CGTACACGCTTCCCTTTACTCCACTCCATAGGCCTTCTCATCAGTTGCAGGGTTTGGTGG
CCCGAAATTGACTTGGCTTCGCCAAAAGGCCTCATCTCTAGAAGCCCGGCTCGCGAGGCG
TCCCTCTCGCAGTAGGGTTCCAAACCTCGCCTCGCTCTTGTGACATGCTATCTTTCCCCT
CTTCATTCCCAAGTAAAGGGTGAGTCCCATGCTTTTGTGGATCGCGGTCTCACGCACTAA
TCCCTACAGGTGCCCGTAGTAGGCCGGCCGCCCTACCTAAACCAATCATCATATCGGTCC
CTAGGCCCCATTGCTGGAAAGGCTCGGCTTCAAAACCGTACGTGGAGCTTCCGCCTCATA
CGGCTCCTCTAGGGATGGAGGTAGGCCCAGCCCAAGCTTGTGCGGTTAAGGTTGTTGTAC
ACGACCTCATCAAAAAAGAATGAAAAAAAACGACTAAACTAGTAGTGGAGTTCTCATCCA
GGCTTTTCCACCCACCTTAGTAGTCCTAGTGGGCTTTATAACCTGGAGGAGTATTCCCTG
GATAATAAATCCCTCCGGGCTTATATAAGCTAAAAATGGATTGGTATTGCCTAAGTTTTT
CCCTTAGTGAAACCCTCCAGTATTGAAGATCGTCAATACTGGACTTCTCATCAATTTCGA
GTTCCTCCCACAAGAAGCGTAGCGCTTGCTCATGTGGACCCCGTGGCAGCCCCGGGTCTT
CCAATTGTCCTTCAACGATGTGGAGAATTTCTCCCAGAAGACGTTTTCGCTCCCCCTCTA
GCTGAAGGAGTGCGATGTATGGTTTGTCTTCTGGAATAGGCTGCTCCACGGAACTCGTGG
AAGCGGAAGTGGGGGTAGGAGCGGCGGGTCCCGGGCGGGAAGGGTGATGTTGCTCCTGGT
TGACGCTTGCTTCTGAGCCAGCATCAGCCCCAGACGGCAACATAGAAAGAGCCCCATCGG
CAGTTAGGATAGCCTTGACCGCCAAACCAATGGCGAAGGCCAGACCCCCTGAAAAACCGA
TTTTACCAAAGAGAAGGGAGAGGGATCGCCCTGCTAGTGACCAAAATATCTGCCAAAAGA
ATGAAAGGTCCCCCAGGATCATCGAAATCCAATAGCATACCGCCATACAGAAGATCAAGA
AGGAAAGTCCCGAAATTAGGACCACTATACCATTTCGAATAAAGCGTTTACTAAATTTAT
TTCGTCTCATTATTTGATTTTATTTTTCATTTTGCTCCCCTATTGTTGAAGAGAGACTTT
TGGGATAGAAATACGGAAGGTTGTTGGCTTTTGTCCAAAAAGAGATGGGATTTTTTCTCG
CACGTCACAGCGACTATGTTGTCTGTGACTACTATACGATATTCTCATTGATACAGTAAT
TCTGATTCAATTGTGACAATAGCCAATAAGCAAGCAACTTGTATTCGTATAATAAGAAGA
ATTAGGTCGAGATTCAAACCAATCAAATCAAAAAAGAGATAGGCAGCGAACATAACCGGT
GACAGGATAATCAAAGAATTTATTAAGTGGCGAAATGAAGATTTAAGAAATAACGACATT
CCATGACCTCTAAAATTAAATTTCATGACACATTTCCTTCGGCAGTGAATTCGGGAAAAT
ACCAATCAATCTATTCGATTTCCCATCAAGCCAGGCAAGGGTCACCCGCTGAACGTTCTA
CTTCCTATATCTATTAGAGTAGAGTTAGCCCGTCTTTGCTTTGCCGACAGGTGATTCGGC
AAGCGATGAGGCCCATCTTACTTAAAGGGGTGGGTCACTCTCCTTGAAAGGTGTCCCTGC
TGCACTCTAAGGATGGCATATGATTAACTAGCGCTGGGGAGAGAGTTAGCCTTGGCTTTG
TCATTTCCTCGCTCAATCTCATATCAGTCAGTCTACTTGCCCGAAGCTACTGCCTTAGCC
GAAGTGAACCGAGGGAAAGCTATCATAACGGACTAGTTCTCTTATCCGTTAGGGGAGTCT
GGGGTTAGAATATGTATTCAGAAGAGGTTGAATAGCCGGAATGAGAGGTCGATGGCCTTC
TTTCTATTCGAATTTGAACCCGAAGTAGGATTCGAACCTCCCTTTATTCAGATAAACTGA
TCGCTCTACCAACTAGCCTTCCGGGTGGGCTTAAGACACTGATTTGCTAGATCTATATAC
AACCTTCTTGTATCATGGGTTTGAATCCCATAAGAGCTACATAACCATGTAGCGTTGGGC
TTAACCGAGACCAGACATCTGCTTTTACTGCCATTGGTTTTGTTCGTCGTGACGAAGTGA
CTGCCTCACACCACTCTTAAGAATTGGCACCGCACCCTAACCCTCTGGTCACTTCACTTG
GCTTTCATGCCTGACTTGTTGTTATTTATACCCCGGTTTCTAACGGTTCACTTCGCTAGC
TGCGGTCCCCTACTTCGGTGACCCTTTCCTTGCGGCTTGGCTTGCTTGCTCGCTAATCAT
TGGCTTTAGACAGCGATTTCTTTGATGTCTGTAGGATGAGAGTTATTGCTTCATCCGTAG
TTCTGCTGATTTAGGAGTAGGTCTTGGCTCTGAAGGCTTTTCTTCTCGATGCTTTGTCCT
CTAGTCCCGCTTATTCTAAGTCTATCTAAGTCTATGGTAGAGCTAGAGCCCGGGAAGGTT
CTCCATGACAGACGAGAAAGGTTTTTTGGTCCCTTAGTAGTAATAGTAGTTACTCCCAGC
CCCTTTCCTTTACAGAAGAACAAAAAAGTTTATTAGTTGCATCCGAGGTTCAAAGCCCTG
CTCATAGAAGGGATGGAGACAGCTACTTTTAGAATGAGAGAGGCATGGACCAATGGTGTC
AAAAAAAAAGGCATTTATTTTGTCCAATCCAATCACAGCTTATTCCGCCTACACCTTCTT
TGCCGAAAGCCCTTGTCTGTGGCTATCTTCTACATTCTCTGCCATCTTCCGTCATCCCCT
TGATCGACTGTCCCTAAAGCAAAGAGCCAATGCAAGCTGTGACTGAACTGCCTGGCTTGG
CTCGTTTGACAGCTACCCTTGGAGAGCTTGAAAGCTGATTGGCTATAAATCACACAATAC
AGATAATAAAACCTTAAAAAATAGGGGGAGCAATTAGCTAAGCTGTAGAAGGAATACCAG
CTGTTCACTTAGCTACTCTACTTTCCACGAGGTCTTTTCCCTCACTGGTCTCTTGGCTTG
AGGACAGGGTTTTTCAGTTCATCAGGAATAGACGGGAAAGAAAGTCTCTTTGTTTGGCAC
GTGTCGCGAAAGCTTTTTCATTCTTTTTTCGTGAAAGGTGCCATCAGCCCGGTCCTTTTC
CCATAATTAAGAATTAAGTCCTCTTTTTTGGCTTTTCCGATCGGGAGAAGGAAGGACGAG
AGCTAATCAATCCAATTTAAGGAATAACGGGAGCTGGGCAGGAAGCCAGCTGCTATGCGG
CAGATCCATGAATTGATGAGAGGGCTGTTTCCGGTGGGCGACGGGATTCGGTAACGAAAG
ATAGGGAAAGGCGAACCCAAGTTTAAGCACTCCTAAACATTTTTGCTATGTTACGCTTCA
TCGGCATATCAACAAGGAGAATCTGAGTAGATAAGGATAAGGTGACCAAGCCTTTCACTC
TTTTGGAATGTAATTAATAGGTCTTTAAACTACTACAATACCAGTATCCATTTCTCTGAT
ACCTCAAATTCCCTTGGCTTGGAAATGGGATCCGAGTGCGGTACCTACTTTTGCAGGCAT
AAAACACTGTAAGGCGATGGAACTGAACTAGCTTAGGCTCTTTGCCTTGCGGCAGGGAAA
AAAGTAAGAAGAGGTATAAAAAGACTCTACTCTCTAGAGAGGCAACCATGGAATAATCCA
AAGTAAATCGCAAAACAAAGAGGGGCAGGGGCAAAATCTTAATACCTCACAACTGGATCA
ATGGCTGGCCTTAGGACTGCAGCAAAAGGAACTCACCCGGACCTCTTGGCTGGATCGTCT
TATCGACTAGAGATAGTGTATTAGCCCTCTCAAAGCACATGGAAAGACTTAGCACTTAAA
AAGAGAGGAATTCCAAAAACTGAAACTAGATTGCTGGCAACTGCAACAGGACCTCCAAGT
CCAAGCGTAAGGAAGGAAAGAGCCTGGGCCGAGAAGATACAAGCTCTTCAAATTGTGGAA
CTTAAACCCCAGGTAAAGGAGAAGCATTGTAAGGACGAAGCACTAGGATTAGCGAAATGG
GAGTGCTTAACTAAAAGCCTCTTACACATATTAAAGCGCTACATCTATTACAAGCCTTAT
TCCGTCTTAGCCTTATACACGCCATAGCTGACCTATCAAAAATAAGCAGAAATGCCTAGA
AAAGTCCTTCGATTAGGTCTGGCCTCACAACTGTAAGGAAAAAGAGGCCTTAGGCCTGCA
AATGCGGAACCCCTAATAGAATAGAGTAAATTAAGGGGCAGGTACTGCTTAAAGTAAAGG
TTTAAAAGGGATCGCTCACAGGGGGAATATCCTTATTAAAGAGAGGGCATTATAAAATCG
ATTAGCATTCCAACTCGCTCGCGGGGAAAAGAGATTCTTCTTAGAGCAAGGCGGCTTACA
CAACAAGAGTAGTCCTCCCAATAAAGGCTCTCTTTATATTTTTATATTAAGGTGAAACTC
AAAGGGCTTTTTACTAGGCGGGTTTAATAGGAATGGGATTCAAAGCAGTTATTAATAAGG
TCGAGACTATCGATACTTGTTAAGTAAGCAAGCGGCTGGTCTATCATTTCTAGGAATCCC
CTCCTTATTTTCTTATCTTACAAGCATATTAGCTTCTTGAGCCTTTCGCCTAGTGTGAAC
TCCTAAAGGTTTCTCATCCTCTGCCTCAGAGCTGAAAGACGAGTGAACGGCTACCTTCAA
AAAATGCCTAGTGAGTTGCCTCTGAACCCCCTTTCTCTACTCCTTCACCGACTGAGATTT
CTTCACCAGATTTCGATCCACCTTCTTCCTCTACTTAATGATAATGATTCGACCTACTTT
TGAACCAAGCCGAAACGGAGGAATTCGCACCTCGATAACGGGACTAAAGCATCTTGCCCA
CGCACTAGGCGAACCAACCAACTTGGGCATTGCCAAACCAACCCAGGACGAGACTGATTC
CTCAACCTCCGGTTGTTCGACTTGTTGGCTTGTTACCTAATAACCCGGCAAAGTCCGAAA
ACTTCTTGTCCTGCCATTGCTTATCTAGTTCCAGTGCCTTTTCTCAAAAAATTGCAGAAA
AAAGGGCCAGTTTTCATTGATCCAGTTTCAACAGAAGTTGGAGTTTCCTGTAAGGCAGGC
AATCCTGGTAGTAGTCTTCGTACCAACCAATCAAGCAGTCCCTTTCCCATGCAATCAATC
CAGCAAGTAAGCTAGTGAAAAAGCAAGGGTCAATCCCACTTCCATTGCTAGGCCAGTAAG
TAAACCAGTTCCATTTCCAAATGATCCAATTGCAATTTTCGTTTCTTTACTGGAAGTCTT
TCCATAACTAACCTAACTTTTCGACCCCTTTCATTCTATAAAGAGATAAGGATGGCATTC
TTAATTTCCCAGTCATCCAGAGCCAGATAGGGAAGTTGCCTTGGCCTATCGCGACATTCT
AGATAAGTTGGGGGTGACAATATCCACCCAAACAAAAGTCTATTATATCCACACAGGGTG
CTCTTTTGAATTTGCAAAGCGATTCTGTGTCAAACGAGGCACGGTAGATTTATCTCCTGT
CTCTATGAAATGTTGCATGATGCAAAGTCACTTGTATGGACTTTTCTCCTGGAGTGAAAA
GATTCTTCCACTTCAGTAGCTCGTATCTTTTTTGTTTGTTAGGTAGGCTCAGGAACAGAC
AGCACAAAACCTATTATTTATGTTATATTTTAGCTGCAAAGCAACCCGGAATGCAAAAGC
CCTGCCCTGTTCTTCGCCGGTGCGTATCAATGAGGTTTCCAATCCAGCCACTCCGTCGTA
CATGAGAGGGTCTGCCTCGGCATCTGGTTTGCCTCCTCGGCCGGAGAGCCTCAAACTGTG
TGCGTCTGATCCCACACCTTCACCTGCCAAAGACCTTTTCTCGCTCCCCGGAGATATGGA
AATGGATTTTTCAAGGAAGAAACTCCCAATTCAATGGTCTGAAACACTTTCTTGAATTTG
TTTTGATTTATCATGGCTTAGGAATACGGGTTTTCCTTCTTTCTATTGTTTTGGTACTTG
CGGAGGCTGAGAAGAATGAAGGATCGTCTGATAGAGATGAAGCAATGGTGTGACGAAGTC
ATGCGGGAGGAGGACCAAGAAGAAGCTGTGAGCGCAGAGTGGGCTGAGAAGTGCCTAAGC
ATTCATTTCAAGTGTCCCTGTGGCAAAGGCTGCTGCTAAGGTTCAATGCTTTTTGGTTGC
TGCTTTGTCCCTCGTCACCCTAAGAGAGGACTTTGTTTGCTTTCTTTCCTGCGCGAGTAT
TGTTGTAAGGTGGAATGCTTTCCCGCTTTCCAAGCTTTCGGGGAAATTGGCTTTGCCTTG
AGGTCTTATATTCCGTATAGTAAGCCCGGTTGGTATATTGTTGTATGAAAAGGAGTCGAT
TACCTATTTACCCTAGTCCCGAAATCCAACTCGATCTTAGTCTTCCCGCCCAGCACGTAT
TCCTAAAGTGGTCGATGTAGGTTATGGGATTGCGCTTGTAGGACAATTTCCGTATCGCCT
TTTGGTTAACCGGCTTTGTTTGGGTGCATCCAACATGCTGAAGTTTTAGACTTTGCAAAC
CTCGATAACCACCCGCTCCTCTTTGAATGAGGAGCTTCACTCTTTAGAAAAGACAGACTC
CCACTCCTAAACAGAGAAGAGCAAGGTGCGTAGCGGAAATCCAGTCTTTTCCTTCTTTCC
CATCGGGATGTCTGTGCAAGCCTGTCTCTTTATAGATAGTCATTCCTTTCTTTCCTTTGT
TAGAGAATCACCCCTCTCTGGTCTGGTAGGAATTCCCTCTCTTCTGTAGTCATGCCAGGG
AGTGAGGTAAGCCGTGCTTTTCGGTAAGGGCTAATTCGAAGATCTTAGTGAATAGGGCAC
AGGACAGGGATCTCCTTGATCGAACTTTGAGCCACCCTGGACTTTGGCCAGGCCCCGGTT
CCCAGGGTTAGAGTATTCCCTATTATAATATAAGCCTACTCAGATCAGAACTAAACTAGT
TGATTCTCTTTCGCCTATCGGCCGGCCGGCTTTAAGCAACCTTCGCATTTCCTGCTGAGA
TCCCAAGTCTCCAAGTGGGCCCTCTTGGCCACCCGCGACCTTGGCTTTTTAGAGAATCCC
GCTCCTGTGTCGTGGGACTTGTAGCTCGGCAGTCCACCGGGTGGGTTTGTTTATCCTTCC
AGTTTCGAGTGTCTTCTTGGATAGTTATAGCGGCCCATAGGCGCGAGATGTACCTTGTGG
GGGGGCGGCGGTCCACGGGACATAGTCCTTTCAGGCAGTGGCCGTTTAGTCCATGGTCCA
TTAGATGGTCGGTGCAAGGCCAGAAATTGGAACACATTGATTCCGCTCGTTCCTGTCCTT
CGCTTCAGGGCCTGTCCCTCGGTGTGGTCAGTACTCCATACTGTCGGGCAGCGAAGCTTA
CACTTGTTAACTAATTATGACGGTTCGCCAGGGCCTCTTTCCTCCTCCCTTTTCTGCTCA
CTCGTAAGGGGTCCGGACCCCCACAAAGGTTAAGGAGTCGACTGAACATCTCAGCCATTG
GCGGGAATTTCGCCCGCATCCGATCCCCAATTCTTGTTCACCCCGGATGATCGTGTTGGG
TGAATTGTGACCTCGTACGATCGTGTCGGGTGAGCAACAGCCGCTTCGTCACAGTACTTA
CTTATGGGCTAACGGGTCACACTTTGGCCAAGTATCCTACAAAGAGACTCCCGAGAGCCA
GAAGTATTAAAGGAATGGCCATAGGAATGGGCGCATCATGACATCGTAAGATGTCTCGCC
CGAATGAATTAGTTGGTACTAGAAATGTTAGAAAAAGTGAACGAAAAGAGTAATAAGAAG
TGAAAAGGACAGAGACACTTCCCAACCAGAAAGCAAAATTCCCACTTATGGTATACTTAG
TGTAAGCGAGCTCTAATATCACATCTTTGGAATAAAATCCAGTTAGAAAAGGAAATCCAA
TTAGAGATAAGCTGCCCATGAGCATCATGGCATAGGTAAAAGGGAACGAGGAGGCAAGCC
CCCCCATCTTCCGCATATCTTGCTCATCCGACATGGCATGAATCACCGAACCTGCACTCA
GGAATAGTAATGCTTTGAAAAAGGCGTGATTCATTAAGTGAAAGACGCTAACCGAATAGT
TAGAGATGCCGCAAGCAAAGATCATATAGCCTAATTGACTGCAAGTTGAATAAGCTATGA
CCCTCTTTAGATCGTTCTGTAATATTCCAGTGGTTGCCGCAAGGAATGACGTCGTAGCTC
CTGCAGAAGTAATAACAATCAAAGCCGTAGGTGGGTATTCAAATAAAGGGGAGCACCTTG
CTATCATGAAAACGCCAGCTGTGACCATAGTAGCTGCATGAATCAAAGCGGATACTGGAG
TGGGACCCTCCATAGCATCGGGTGACCAAGTATGCGATCCTATCTGTGCAGATTTCCCAA
CAGCACCAATAAGAAGTAAAATACAAATAAGAGTTATGGCATTCAATCTCATATTGCAAG
AAATCCAAGAATTTCTGGGGGCACTAGCACGAGCAAAAATGGTTGAAAAGTCTACTGTTT
GAAAGAGAGTAAAACGACCCGAAATCCCAGGAGCTAATCCAAAATCACCTACTCGATTGA
CAGGCATAGCTTTTGTAGCTGCTTTATCTGCCTGAAGTCGTGTAAACCAGAAATGAATTA
ACAAATATGAAGCAAGACCTACTCCCTCCCATCCCAGGAATAATTGAAGAGAGTTATCTC
CAGTCACCAACATTGGCATAAAAAAAGTAAGAATGGATAAATAACACATAAATCGAGGGC
TATGCGGATCCTCAGACATATATGAAATGGAATAAAGATGGACCAAGCTACTTATGGATG
TAACCACAATTAACATCACTACGGTCGGGCTATCGAACACGGAGTCAGAAGTGAATTACG
AGTCGGACCAATTTGCGAATCGAGCGAGCTCCCCTTGCATGCAATGATGTGGTGGTGAAC
CTCTCATTCTAATTCAGTGCTCTCCGAACCGTGCGGGAAGGTTTCCCATCACACGGCTCA
CCAACTTGATCTTCCGCGGGAACCATATGTCCGAACAGGCCTGGAAAAACAGGTACGATC
TCCCTTTCCTTTGCCACTCAAGTGTACGGCATCTGCCGTGCTTAGGCCCCTTCTTCCCTT
CCCCTAATGAAAGAGTCCCCTTAGTCAACTCAAATAGGCTGCCTTAGTAGTCTCAAATAG
GGCGTGCAGGCCTGCCTCTTTTTTTAGTAGGTAATTCACTACCGAAGCGAAGAAAAGGCT
GGATCAAGAAAAGGGGGTACTACGAGCCCTCTGCCCCACGCATCTAACCAGCTCGCGTGG
TTCACCGGTTCCACCGACTAGACTCTTAGAGTGATTCAGTCGATACAGAGGTGCGCTTGA
AGTGGGGGGTGTGCTGTCCCTATTGGGCTGGGCCCTTCCCCATAAGGCCCCACCGTCGGG
GCATAAGCGCCCTCTTGCTACCCATATGCGAGGCGCCGTCTTAGCCTTCCCTGACCAGGA
TCGCTCCCACACCTGTAGCGTTCGTGATCGGCCTACTCAACTGTGTATCGATCGAAAGGC
AGGGCGGCACAGCCGCCCCCAAGGGAGTGGTTACGTCCAGTATGTCCCCCCTTATTCCCG
ACATGCTATGGTGCCCCGGGGTGGGTAGGAGCGGGTCGAGTCCGTATCGCCGCGGAGCAA
CAGCCGCGTCCGGATCTGATCTATCTACTCGGCAATTCATCCGGTGACTTCACGGTCGCC
AAAGAAGCCCCAAGAAGCATCAAACATTTCCGATGAGATCCATGGAGCAATTCTTAGATA
GCAAGCACTAGCTCCCGGTGCGACTTCATAAAAAGCAATCAAAGATAAGATCGAAGAGAA
TGAAACGCACGTAGTGGTCATTATAGCGCTTCCTTCTGATCCTAGAAAACGTCCGAAAAA
ACCTGCAAAGGAACTACCGATAAGGGGCAAAAATACGATAAGTAGATACATAATTTCGAG
TGTGATCAGACAACAAAAAATCAGACAATGACAGAGCGGCCTGTAATAAGTGCCAGACCC
TCAACAAAAGAATATTAAGGTGATAGAGTGTTATCAGGAGACGCTAGGTTTCGCTTCGGA
ATTGAAAAAAAAAAAGGAAAGATTTTCGTCAGCAGATTTCGCTCATAAAGTTCTTGTTTG
ATCTGCCGCTGTTAGAACACCACAATATTCGTCCTTTTGGGGTTAATGCTCTCAATGGTG
AATCGATCATTCGATATCTTTTTCCTTCTTCTTTTGTTGTGAGAACGGAATGGAAGAAAA
GTAATGAAACCCGCGATGGCTACTGAATAACCTCCTTTTTTTACTTTATCAATAATAAAG
CCTTTTACCTTTGTATTCGTTCGCCAAATCTTGTTCAGTTCCATCCAAGCTAGGTTTTGT
CTGAATCTTCGTGGAAGAAGAAGAAGCGGTTCACCAGCCACTACATCTGTGGATCCCACC
AAATCATTAAACCTGGCGGCTGCTCGCTCTTTGATCAGTGATTCGCCGGCCACTAGATCG
ATGAAGAATCTCTCCAAAATCTTCTTTTTGATCAGTGATTCACCGGCCACTAGATCCAGG
GATCCCACCTTATTCTCAAACCTGGTGGCTCGGTTGATTGGCACTCCTGTAGGCTCATCT
TGCATACAAATTCTGGGGGTCCCAGGTCCTGCATCCACCAAGAACATTTCTTCCCCTAAG
CGTAAAACTTCAGATTGTAAGGCCTTTCCACTACATAAGAATAAACTGGAATTAGATCTT
GGAAATGATCGACTCAAATAGATGCTCATCATAAGCTTTTTTTTCCTCCTCTTCCTGTTC
TATTGATCAGAAGCATCCAGTAGCACCACGCCAGTAGATTAAGTAGTGGAGTTCTCATCC
AAAATAAAAAAACCCTACTCTACTATTATCTTCTTTCTAAAAAGAGATGATAGTAGTGAA
GGGCTCTTCTGACCTGTCGATATGGAATACTGTTTCGGGTACCTACAGTTTCAATTTGAG
TTAGATGATTCGAGTAAGCTTTTAAAGAAAGTGCCTTACCCTCCGGATAAAAAATAAAGC
CCCGTATCTGATCTATTTTTTCTAAGACACTTTGACGAGCATACCCGTCCTCAACAAGTG
CTGCTTCGATATGTTTTTCAATTGGAAGTTGAGTCTGAACAAAGGAGTCCACATGTGTTT
CGTCATACACATAACCCAACCAATTAGTCCTTAAGCGCGAAGAGAGGTCTATTAGACGGG
TGGTGTCATCCAGTAAAGGAGGGTGAAGGGCGGGAATAAGAGGATCTTGATTTTCCGGTG
CTGCCGCCTGAGGTTCTTGAGCCTCCCCCGGGTAAGCGAGCGGATTAGGAAGGGGGTGGG
CAACCTCCCCTAAAACGTCGAGGTCGAAAGAGGTCCAACCCGAGCTCGAACCTTCGTGTG
AACCCACACCCACTATGGAGTTGGATCCACCGGACGAATGGCTAGTTGTAGGAAGTACGG
GGCACACGGAAAGATCGAATAAAACCGAATATAAGTTATTATAAATGGTCAAGCTATATC
TAACAAAAAGAAAAAGAAAAATGAACCATTTCACTAAAGAAAGAGCCCTTTTAAAGTAGG
GCCTTGTTAGATAGAAGCCAAATATACGAACTTGGAGACCAAAAGGAAGGTAGTGGAAGA
AAATAGAAAGCAAGAAGAGGAAAAGGCAGAACCAGAAAAATTGTGTGAAATAAGTGAATT
GATCCAGTTGAGGCATGATTGATTGAGAAACAATGATTCCCTCCATAACAGAAAGAGATT
CCTGCACGGAGTAGTGAATAACGAAAGTGAGATGTGCTTGGTTGTTGACCAACAGAAAGG
ATGCATGGGAGAAAGAGAAAGATGCACAAACGAAAGGAAGAAGGGCGACTTCTTTGATAG
ATTCTGTCCAGCCTAAATCTGTTTTTAGTTTAATACGCAATTTCTTACATATCTCGTTGG
GGAGTCGAAGCCACACAAGAACGACCATTCACTTGAACTCTAACTGTCGCCCGCTAAACC
ACTTAGCGACCGGTATTTCTTCTTACAAGCCAAAAGAAAGCATTCACCGACTCTCTTACG
GAATCTCAAATCGATTTCTTTGTGTTAAGCATACAGCATTCGTTTGTTTCGAATGTGCTT
TGAAAAGCTTATGAGATGAATGATTTCTGATTCTTCTTTCTTACTACTAGAATCAGTCAA
GTTCAAGTGTGTCATCTTTCTATACGATAAATAGAAAGAGCGAGCGAGAGAATGAAGTTG
ATCGGATCATAGCTTCATTCATTCCTTGAACCTTGGTAGCGGGAAGGTGGTCTCGAAGAT
TACTTACGATATATGCCTTTACCAGGACTATCCTGTCTCAATTCGTATTTGACTAGACTA
AAGCCTAAGGCCCTTTCTTGTTAGAAGAGATAGAGTAGGGACTTCAATCTGCCCTAGGTT
TCTTGAAGCAGCTCTTTCTCTTGTATAACTAGTAGGGTATAAGCCAGTCTGGTCTATTCC
AGCTAGGACTGAGAGAGTATGAAACTTCAATCAAACCATAGGAGCGATAGCCACTCGACT
GAAAGGAGAGGAGGGGAAGATATGCAACTGGAAGACTTTTTTCGGGGTATCAATATGGGC
AAGGTCCTTCTTTTTCGACTCGGTTGACCAAATCTCTCACCGGAGATGGTTCAACTACAA
CCCGGTCGTTCCATCAGGCCAATCTTAACTTAGATAAAGAGACGGATGCCCCTCCATCTT
GGCATTGAGACTGATGTCCCTCCTGTCCCACTCCCTCTAATCAAACCCTGAGTGAAGAAA
TCGACCTTAGGCAACAGTGACCGGCCCGGCTTTTCAAAGCAAAAAGGCGCTACTGGGTGA
AGCTTTCTCGGTACAAGGTTGCTTTCTCAGAGGAGATGAAAGATGGGATTTCCCTCCTTT
TTCCTGGCCTTGCCCATTCTCCAAGCAGACAACAGACCTTAGACGCCGGCTTTGCGGGTA
TTCAAACCACTAGTGCAAGCCATACGGGGGTAGCGCTTTCTTGGTCCAAGATTGCTAGAC
TCGGAGTGGAACATGGCTGGAAGAGTAGTTTCTTCATGTGCTAGCCCCTTTCTATGAGTT
TATAGCCGACCAAGTGGCCAACGGAGACCGGCCCGACCGTCAGGTAAAGGGCACTAATGG
GCGATGGTCAGGGTACGGCTTCTTTTCCTGCTACGTACGAGACAGGGCCGACTGCTTAGA
CGAGAACAAAAAGGGGAGATGAAAACCCAACAAGCAACGGCTTTATAGCGTTGGCGCTCA
GGGAGTTGCTTGTTACAAATACAGGCATTAAAAAGGAAATTGAATGATGAGGAATTTCTG
CTTACATTTATTCACCCAACCGGTCTCGCCTATAGTGTCGAACACACAAAAGTATAGGTT
TTGTTGTCCTTACGACGGTTGTCAAAGACCGGATCTTTGCACTTCGCGACCCTATCCGAG
TATGGACTTAGTGCAACGCCTTATAGAACAATGAAGTAATGTATCCATACGAGCTCCGGC
CCTCAGCAGCTCGAATACAAAATCAACTTGTTCATTTATGTTACCTGTTGTGGACCTTCA
ACGTTTCACCTTTCATAGATCTGGGAAAGGCGGTTTTGGTTTGGGAAGTGACGTTGAGAC
TGGGCACGCGCGATAAGTAATAAAGAAAGCAAAGGGAAATCAGAGGAGTTAGAGCAGGGA
ACAATGGGCATCCCTGCCTGGAAAACAAAGAGTAGAATTACGCGAAGGACCTCTAGCAAC
TCTACTACCGCCTTTCCTACCAAAAAGCGAACCCAACCGAAGGAAATTATATAAGGTCTG
GAAAGGGCTGTAAAGAATCTAATTCCTTCCCCCTTTTCTTCCCCTGTTCCGTTTGCGTCC
CATCAAGTGGCAGAAGATCTTCCTGCTATTAACTATTAAAGCTGTCTTTCAAAGAGCGGC
TTTAGCTTTAGTAGTAGCTGACGGGATCACTAGGGAACTCTGTATCGGGATGCACCTAAC
GGCGAAGGAAGTTTGACTTCTCAGTAGGAAGTCTGGTCATCTGTTTACTGCACTTTATTT
AAATTTAAAGCAGGCAGCGGCCAGCTTGCAGCAAGCCCTGTGCTGCAGATAGACCCCTCC
CTAACCTAAAGAGCTACTTTCCCGATCTCGTTGACTAGGTCAGGATACCTACCCTAGGGT
CATTCCATCTTTCCATCGTAGAATGATAATGAGGAAGAATGGGAGGGCGGACTTGTTCGT
CAGACTTTATTTTGTCATATTTCAGTATGTGTAGAGCTATTCCGTTGGCTAAGCGGTTAA
CTAATAGAGTCTTAGATTCAATTGTTACGCCTCCTAAGCTAAGCCAGATAAAGACTGGAG
TGTGATTCCTCACATTCTAGACTCTATCCCGCAGCTATTCCAAAGGTACCCGCCTACGAT
TGGGTCCATACCTTTGTGTCCTTGGCCTAAGGGATGGAGAAGACAGGTTTCTTCTAGTCT
TAGAAGTAGAAGTTAGTTTCAGTCTTTTTCTTTATTCCCTTATCACTGTACAGGCGGAGT
TAGCAAAGAGGAAGAGGTACAACATAAGCAAGTAAGCGGGTCACAAGGAAGTCGGATTCC
AATCACAGTGAGTCAAGCCGCTTTCAGTCCTATCATTGGTAGTGGGAGATAGGGGGCAAT
TGGGTGAACGACTGAGATGGTTAGATAGTTTCTGACTTTCAAGGTATTCTTAAGCCCGTA
ACGGAAAATAGCCTTTCTTTTCCCGTTCGATCCCTCACTTCACACTTTCTATATCTTATT
AGGGTCTTGCAATAAGACTTCACAAATGAATGTACGACAAGGGAAGTATGGAATATTAAA
CAGGCTGTTTTAGTGCCAATAAAAGGCCTTTCTAACCGATAATGGTGTACTAAATGAGCA
AAGCTCCGGCTAGGGAAAGAAAGCGACCTTACGCATCACTTTGATTGCTTCTGCTTCCCT
ATTTGTTGTTATTTATATAAGAGCTCCTTGTAGCTCGAAAGGGAAGAGGGAGATCAAACT
GGAAAAAAGTCTAAAATCAGATTGGAAGACACCTCTAGTACTTCACTTCCAAACATGACA
ACCATTGAACACATTTTCTTAAAAAAGGAAGGAAATTATAGGCATAAGAATTCCTTCACT
CCTGGGAAAGGAGAAAGACCTATCATTATGACCGGGCCGACAGGCACCGCACCCCCCTTA
GAAGGGAATACATTTCTTTTCTTATAAAGAACGAAATCAATTGCGTACTTCACCCCTACC
CATTGTGCGAGCTACTCCTCTACTTATTTTTATTGATATTTCCTTTTCCATGCGGGAAAG
AAAAGGCTTTGTACGAGGGTTCATCGCCTCCCATGCCTGGCAAACTCTTGTTTTCGCTTT
AGACAACAAACATGGGCATAAAAACGGAATTCTATCAGACAGAAGAGCAAGCACATTCAT
TGAAGAAGCAAAGCGATTGGCGGGAGGGGAGGGGGGAGAAGTTCGTTTTCTCAAGGGTTA
GCAGACGAAGAGACGATATAAGATCTTGCAGCTGCGTCTTCGTTTGCGTCTTTAATTTCA
TTTAATATGAATATGATGCTGCCTTTTTCCTTTCCTCTCCTTTCAGTCGAGCCCTTTTAT
CCTCAGAGAGTCGAGCTACTTCGTTACCCTGAAGCTACCTCTTATGCCTTGTTCTGCCTC
CTACCCATCCGCGTCACATCTGCCTTCAGCTAGCCCTCCTGATCTAATAAGAAGATGCCT
GATCGCTTACCCTCTCCTCTTCTTCTGCTAGACATCATTGAGCACTCCCGGATGTAACAC
ATATGCCTTCTCGTAGAGCACTCCCAGAAGCTACACGATCAGACTTCAGGGTAGCATCAG
GGCGGTAGTACGAGAAGCAAACTACTAAGCAAACTCCGGAGCCCGAGCTATCGGCTTATC
GGGGCTCCTCGAGTCCAGGTCTCGGAGTGGCGGTTAAAGGCCAGGTCTTCTCCGATAATA
GCCCTTATTGGCTTGAGTGCCTAGTGCTTTTCCGAAACTCAAGCTTCAAATAGACTACCG
AAGAAGATCAGGAAGAAGTCTACTATAGCTATTTGGCATCTCCATTTCTCAGCTCATCCA
ATCCTGTCTAAGATCAGCAAGTCCACTACCGAATCTGCAAATCGATTTGGCATTTCAAAG
AGAAAGAAATTAGGCCCTTAGTTCGCATAGGGTTCACTACTTTTGGAGGAAGGCATACGG
AATCCGTATAGTTAAGTGGCTATTTCTCTCTTGCCATTAGCCAATCCCTTCCTTCTTTCT
AGGTCTAGTTCCCTCAACTTTGATCATGTAGTTCCGTAAAGCAAGAAAACGGATGCTGGG
CCCCTGCTTCAACAACTCTAACCAGATCCGCAGATACCTTATGACCAAGCCTTAATGGCT
AGATTCACTAAGCAAACAGAGGCGTAGAAAGACGGAGTGCCATAGTAGCAAACAGAGGTG
CCGGAAGCCTTATTATCGTACCGCTTCAAGTAGTTCACTGTATCAGTGTCAATGAATAAG
GCTGTTCCAGCTGTAGGTGACAGTTCGAATGGAATTGATAGCTTAAAGTCGTAGTTCAGG
CTGTGTGCTTGAACTGACCTTTCGGGAAGGAATGGGGTCAAGCGCTGGCCATAGACATAC
CGGACCACTTTCTTAAGATTAAACAACGGAGCAAACTAAGCTGTTCCAACAGCCGCTTCA
AGTGAAAGGGCTTTCAGTTCAGCGCAGCAAGTAGTTCACTTTGCATGTTCGCCCGTACTG
CTGGCTTCTCGCTTGCAAGTAGTAGTGGTGTATCAGGTATGGAGCTGACAGTGAAAGTAG
GACTGTACTTGATGTAGCTTCTCGAGAGTCCCTTTGCTTGGGCTTCTTCCCTTATATAGG
ATGACATAGATAGAAGGTTTCTAACGATAAAAGGAGACAAAGGCCTGACTCTAACAAGTA
AGCAAGTAAACTACCTTCATTGATTCAATAAAGAAAGGTTCTCTTTTCCTTTTTTTCGCT
AGGAAAGCGGGAGGTTGGCATGTACCCCCTACCGGTTCATTAAAAAATGATACATAATAT
ATCATACACGTACATAAATCAGTCCTTGCATATCCTCTCTAATAATGTTATTAAGATTAA
GGGAGGTCTCTTGGGTACATTAAGACATAACTCGACATCCCGAAATAAAGCCGGCGGCTC
TATTGCTCTCCCTCCAACAATGGGTGACTCTAAAAGACTGTAAGGAAGGCTCTTGCATTT
TCTGTGAAGCTCAGCAGCATATTTCGCGCTTCCCAATGGGGCTTGCATTGGGAGTTAATC
ATCTTGAATGAGTCAGACTCTACCCAACCCAAAGGTTCCGAATGCCCATTTTTTATTAAA
TCGCTTACTAGAGCATGGTCCGGGAGACCTGTTTCCATTAGAACAATGACCTCGTACCTG
TCCATTTCTAAACCACGGACAATGCCACAGCTTCGTGCTTTCGCCAAACCAAATCTGACA
CTTTCGAGCATTATCTTCCCTTACCGACACTCCTCCAAGACTAAGAGCAGTCGGATGGAA
TATTAGCCACCCAAATAGAATGTCTCCTGAGATAGCTAAAATTAACCCATTGAGTCGACC
CATTATCATTAACTACTCTCCAGAAAAGCTTTAATTTAACATGGCAGTCCTATTCCAGCC
CCCAATAGTTCTTAACCCCAATCCACCTTCATCCTTCGGTCTACATTGGACCAGCTGATC
GTATGGATCAACTAGGTGGGTTCGGGGCCTGACCAAAAGAAAGAACGAATGCTCAAGCTC
AATGAAATGGATTTCCAGATCTTCTCCGGAAGCCAAGAGTACGAATGATTTTTCGTTTGA
CCCTATAACTGGAACTGGTGGCCGAGAATGATAGGGAACATTTGGCTTTTGGCTTTCTTA
ATCCCAAGACCTGCCCAGCTGTGAAACTAATTCTGGTTGATGGCCAACGCATTACGCACG
GAGCTATCTGCGAAAATGAGCACATCATCAGCATATATTATATGAGAAACATAGAGTTTA
TTAAATCTTCTTGAATGGGTGATCCGGTTGTTGTTTACTTCCCTGTTAAAAAGCTGGCTG
AATATTTCCATGACTAGGGTGAAAAGATAGGCTCTAAGAGACCTGTCTCAAACCGAAGCC
CCCCTGAAGAAGCTAGATGGAGATACATTCTCTAATCCATCTTACCTAAATTTCTTGAAA
GGGAGGACAGCATCCCAAGGAACGGAGTCGTACGCCTTGCGAATATCTAACTTGGCGCAA
AACTTAGGAGTTCCTTTGTATCTATGAAAGTTACGGACCAGCTCGTGAGCCAGAAGAATG
TTTTCACTGACGTTCCTGCCTTTAAAGAAAGCCGACTGAAGGGGACCCACCAACTCATCA
AGCACTTTCCTAAGCCGATTCGCCAATCTTTTTGAGATTTTCTTTACGAGCACGTTGCAC
AATGAAATAGGTCTGAACTCCTCAAAGACCTCCGAGTTATCCACCTTAGGGATCCGCTCA
AGGAAAGTGGAGTTTACCTGTTTTAACAGCTTTCCACTTCGAAAGAAGTTCGATACAGCT
TTGCCTTTGCATACATCATGTTTGATGATTCCCCAACAGACCTGAAAAAAGTGGGCAGGA
AAGAGACAAGACCGGATAAGGCGCATCCAACCCTTCTATGCATTAAGATGTCTATAAATT
GACTATAAGAAGAATGTTCCTAACCTCTTGGCAGTTTTGTCGGTAACCTCTTAGACGTAA
GATCCATTCTAGCGCGCAAGGCATGCGAAGAAGGGACCAACTTACTAGTTTATCATAACG
AAATTTTCCCTCGTTAGGCCTCCCAATTGTTAATGTTAACATCTAGGTATCGAAGATGAA
AGCAAGTGCTAGCGGGATTTGTAATATTTACCGTTCCCTGGGTCCTTAGGAATGCCACAG
CCAGAGAGAAAGAAGCAAGACAAACTGATCTCAGATGCAGAGAATCTTCCTTGATTCCGT
CATGCTTGGAAATTGGAATCACTCCACCTTGCCCGGTGAACTGCTAACGGGCTACTGCCT
TTCTTGAACAGAACGAGAGGAATGCGGCTAGCTCAGCTAGTTTACTTACTTGCTCGTTAT
AGGGGGAGGCTATAAGTAGGCCGTTTGCTATTGCTATAAGGGCTGCTCGCCTTTATACGG
CTTGGCTTCGCTATCGCTCCGTCGACCTAAAAAGCAGTCTTCCTGCCATACCAGAATGCT
TCTTATCTATTGCTAGAAGCTTTGCCAGAAGCAAGCAAGATGAGGTTGAGAGCTTTAAGC
TAAGATCGAGACGGGAACAGAACTAGACAGATAGGTTGTTTTCGACGAATCCCCTGCTTG
AGAATCAGCTGTTCGCCTTTCTCTCGCGCTATAGCCGGGAGAAAAGTCTCGTGGGTCTCT
CCGACTCTGATTAGTGACATAGATAAGAAGATTTTTTCATTTTAGCAGATAAGATAGCAG
CAGAAGACATTTTGTCCATTCCTGCTTGATTGACTTCTTTCCTTAAGCTGCCTAAACTGG
ATCAATAGAATAGAACACATGCGCCATTACCATGCCTCACGTTCTAGTTCTAGTTCTAAG
CGTAAGGAACTTCATTAGTATAAGAAAAGAATAGGAAAGAACCGGGCACGGTAAATCCGC
TCATCCTGGCTTCAAATCCTAGCTTGAGTTGCCACGGGAACCTTAGCGCCGCGTGTGTGT
TCTAGGCGAACTACCTCATTCCTTTAGGAAAGAAAGCAGAACATAGTCTTGATGTGGGCT
GAAGGAGTACGACAAGAACTGACAACCAAAACTATGCTTCCCAAAAAGACTGCAACGTTC
GGATTACTTGACTCCTGCTCACCAGCACTATGACTACTGCTTGCTTCAATAACTCCCGAA
CCATCATAGATAGCAAAAGTCATGTCACTCCCGCTCGGCGAATCAATCGCAAGTCCCAAC
CCAGAGAAATCAAAAGGAAAAAGAGGCAGAGTGAAAGGAAAGGCGGATTGACTAATTGGT
TGAAAAAGTTCCGGAGGGGAGGTTAACAGAAGGCATGTTCCCATCCATAAGCAAGGAATT
CAAAGGCCCATAATATCTACTAACGACTGTGGTTGGGGGGAAGATGTAGGAATCGAAAAA
GTATTCATCTTCCTAAAAAGGAATTCCGGGCTTAGGTCCCCGCGCAGGGGCGATCTTTCT
CAGACCTCTCTCCGGAGACCGTAATAAAGAGTCTTTGCTTACATTATAAACGCGCTTCAC
TCTTTAGAGTGAAGAATGAAAATAGGATTCATTACTTCACTGCCACGAACGTTAAAGAAT
CTTCCCTCTAACTTTATTTCCACGAAATTATGAGAAAGGGCAGTTTTTCAAAGACAGAGA
AGGAAATAACTAAAAATACAAGAAGATAGACTTTTCCATCGTAAAGTGAACCAAGAACGG
AAGTAACTTCACTGGCTGAGCTGACAGGCTGATAGGATTGACTTTACTCGCTCAAAGGCA
AATCGCCAACCAACAGAGATAGAAGTCAATTCCGCCCTTAAGGGGCCAGTCACTCGATCT
AAGAAATATAGGCCCTCAACCAACTCCTCTTAAAGTCTTTGATATTCCCTGCGAATAACC
TGGCCTGGATGCACTCCTGCTGGGCTTGAACCCTACTATTCAAGTCATCTACATAGGCTT
GAAGGATCTAGCTTCTTTCTCATTAAACCGGGCGGTCGGTCGCGTTTAGATAAGTTTTTA
TTTGAAGGCCATGTTTTCACTTTTATTTCAACTCCGCTTGGCGATCGCTCATGGCTAATA
TAGGTAGGTCCAGAGCTAGCTAGTGTTCAGAAGTCACTTAAGAGATTGAATATGGGTCCT
ATTAGAATAGGCCGTAGCCGCAAAGAGATAGAGATTCGCATTGCGGGAAGGGAACCATAG
CAGCTGATAAAGGCTGCTGGTGGAGCCGGATAAGAACCGGGCTAAGGGCTGGGGCCTTAA
CTAAGTACTAAAGCTGCTGGAGCGACTGCCTTCGTTGATTTCCCACGAAGGAATCGTAAT
CTCGCTACTTCCCCTTTCTGTCCTAAGCGGGGGAGAAGGATGAAAAACCTTGTGTGAAGG
AAAGGCTGTCAAAGTCGTTGACCATTAATCCAGTTGAAGGACAAATGGACAGTGAATCAA
CAGAATCGAGTTGTTTGCAGGATAAGGATTCGGCAGTTGAGACATCTATATCTATATCAT
TCTAAGAAAGAGAGGAAAGGATGCAAGGAAGCGCTAACCTATACCTATACGACTGCTATT
CTTATTGATATTGATCAATGCGGGCTAAGGACGTTAAATGCATGCTAGGGTGGAGATTCT
CTGTTTCAGAAAGCGTATGTCTTCACTCTAAACACCGTACACGTACAGGTCTTAGTTCAG
TCGCATCTCAAGAATCGATAGATGGAGGGCTTTTTATTTGAAGTAGGGCGCCCCCTCTTT
AGGTTAGTTAAGAGGCATCACTACCTTATTTGCAGGTTCGAATGAGCTAGCTTTATCTGC
TTTCTGAGGTGTGAAAAGCCCTTCTCAAATCTCTCATCTCCTGGTCCTAGCAAGCATCGG
AACCTGGTTCCGGTGGAGGAGAAGCTGCTCTTAGTTAGAGTAGGCTCCTACCCATCCATT
GTTATGGCAGTCCAGTCAAGGTTGAGCAGTATCTTTAAGTGGGGCTATCAGAGGTTCCCT
TACTTACTAAAGTTCTACAAGGTGTAATGTTCGGAGATCCGGGAATGAAAGACTGATTTC
TAAGGATTTGGAGCCTCACCTCTTCCGTAAAGGCAGGTAGCATAGGTGTCCGTGGATTCT
TCGGCTAGGCGTCCATCCACTCTATCCGCATTATCCAAAAACCTTCCGAGGAGCTTCACG
TGGCGGCCCTACAAGCATGGTATTTAAGAGAGGCCCTAAATCTTGTGATTGGTCGACAAG
TGTGTAGCGCTAGCATTAGTGCAGGAAAAATGGATAGCGAAATGGCACCGCTAGATCGCG
TAGCAAGTAAGAAAGCCATAAGAGTTCAGAGGTAGTAATAGCGAGTGCCTTGTACTCTGC
TTCGGCACTAGACCTGGAAAGAGTCGGTTGCTTTTTGGAAACCCAAGTCAGTAGGGTTTT
TCCTAGAAATACGCAGAAGCCAGTAGTGGACCGTCTGCTATTGGGACAGCCAGCCCAGTC
GGCATCGGAGAATGCAAAGAAGGTGGTTAATAGTCCCGGAGTGATGGTTAGGCCACGGCC
AAGAGAACCCTTCAGATACCGTAAGATGCGTTTTACAGCCTGGAGATGTATGGTGGTGAA
AGCGTGCATGAACTGACAAACTTGATTGACAGCATAGCAGATGTCAGGTCTGGTGAGAGT
GAGGTACTGAAGGGCGCCAACAATGCTACGATATTCTCTTGCATAAGAGAGAGGAGCACC
ATCGTATGCAGAGAGCTTTGAGCCAGACGCAAGGGGTGTGGGACATGGCTTGGAGTCTTG
CATATGAGTGCAAGTAAGCAAATCCAAGGTGTATTTAGTCTGAGTCAAGACTAGAGAAGT
CGATGTACGTTTGGCTTCGATTCCCAAGAAAGAAATTCAGATCACCAAGATCTTTCATGG
CAAAGTGCGTACCCAGTCGCTGAATGAAAGAAAGGACTGGTACTGAACTAGTAGATAGGG
TTGAGTCAGTTGTTGATCCAGAAGCGGTAGAAGTGGTAGTAGCATACCTTCCATATCAAG
AGCTAGAGACAAGTGAAGGCTCTCCTTCCTACTTGCGACTAGAAGAGAAGGGGAGATATT
GGTCATATACTTGAATTAACTAGAGAGAGGTAATAGTAGCTCTAAAATCCTATGAACTTG
GCTGCAGCTCCGCCATCAATACAAGAATGTGGTTTATGGAAAAAGACCTCTCCAGCATCA
GAACTGGAAAAAGGGTGGGATCAAGGTGGAGTTCGCTTAGGTTTTCAAGCTATTATGGAA
CCTATCTCCTCGACCCACAGGCCAAGCAAGCCCTTATGCGTGAATGGACGATTGAAAAAG
GCTTACTTGTGTATATCTCCTCCTTATCGCTAACGAATGGAGCTCCCTTGAAAGAAGGGC
CTTACTTCACCTAAGACCTAATAAGAATAAGTTATTGCTATGGGTGTGCATAAGAAGGCA
AAGGCGAGAAAGTGGATTGAGGGGCATTGGTTCAAGAGCGCATGGATCCAAGGGAACTTT
TACAAGCCCGAATATATTATAAGCCCTATTGTATCCAGTAAGGACCAACTTAGTTAACAG
CTGCCAAAGTCGTGCTGTGTCGAGAGCAGCCTTACTTCATTCTTTGAAAGAGCTTCATCT
GAGACCCTACTATAGAGTGAAAAGATGAGCCCGGGCATCCCTTTTCTTTTGATCTAATTG
ACCTTGACCGTATCATGGAAGATAAGAAAGAGAGCTATAGCACTTCTTCCCGACTCAGCC
CATAACAATCAAGATAGATGGGCCTCGGCCTGCTCAGCTATGAGGTGATTCCAAGCCTGT
CTTTCCATAATCAGTACTCGCTCCGCGCTATTCCTCTTCCCTTTCGATCCGGTTATGAGA
GGGGGTAGTAGATAATGGGGAGCTTATCTAAAGATTGAGATACCCAAAAGCCTAGAATTT
GTCTAGAACTTGTACCGAGCTTGACTCCCCGAAAAATGCTCTACCCTTACTGGATTGCGT
TAAAGGAGCGTTCGAAGAAGGACCGGCTGGAGAGTGAGTAGTTGGCTTAGTCAGTGAATT
CGGTGAATAAGCCTTCCCAGGCGTGGAACTCTTGCTTGTTTGATGCTTTCCAGTGGTAGT
TGCGTCAAGCAGCATAAGCGCTTACCTGACCATGAGTGTAATAGGGCCATTTTATCTTTA
TGAAATGGCGAGTCTGATCCCCAATAGGAAGGCTAAAAGAGAACCAATCTCTCATTCGTG
ACACACGTTGATTCGAACAAAGTACTTCTTTACTCTTTCTTATTCTTAGTAGAATTACCC
CACTCCGAAATAGCTGCAAAGCTGGCATGCTGATCCGCGATTACTAGCGATTCCAACGAA
TTAAAGGCTAATGGCGTTAACTAATTAAATTAAACGAATTCATCTCCCACTTCTCCTATT
CTCTACTTTAGTAAAAGGAGGGTCTTGCTGTGAAGCTACCTTTCTGCTGCTCATTGCTTG
CTTTCAGACCAATCTTTGTGCTTACACTACAATATTATGCACCTTCCCAGCTTGGGATGA
ATTCCTTCTATAGAGAGGATCCGAGCCTTGAATCAAGACACAGGAGTTTGATCAAATTGG
GCGTGGAACGAGTAGAAGGGAGTTGGAGCAAAGACGACTAACAACCCGGGAGGTTTTTCT
TGATTTTATGATCGAGATTGGATTGGTCTTTCGTGAACACTCCTGGGTGAAACCCTAGCT
CTGGTTCAGACATGTGATTTAGCAACATAGAAACTGGAGTATAGGGACGGTTTGCTACTT
ACTCGAAAGGTAATCTGGGCACTTGATTTGAAGACGGGGATTGGATGCCTCGGTTTGGAA
CTCTTTTATCGCTTGTCGAAATACATAGCTAACGTGCACAATTTTGAGAAATGGAAGACA
AGATCCCGTCTAGAAGCAAAAAGATATTGAAACAGCTTGCTCAAGACACATGTTTCGAAG
AACATCTTTTTCCATGCTCGGGCTAGTTGGGAGGTGAAAGACACAAACAAAGCAATTAAT
CATGTCATATTCCCCGCTAACTGCTCGTGTACTCCTCCTAGCTCATGATTCAGTTTGTGG
TCACGGAGCTATGTACTAAAGTACCTGGTCCTTTACTTGACCAAGGGAAAATCCCTAAGA
AATGTAAAGACAAGACAGGGAAGAGGTTACTATGTAGCTAACGGGAGAGGTATGAAGATA
GATTGCTCACTTATAGGCTCAGGAACTCCAACTACAAAACAAACTCTGAACTACACTATT
TCAGTTCCTTTCTCTTCTCTTCCCGAGAGTCTTACTTCACTGTCGACTTAGTAATCAATT
CCATTCCATATTCCCCTATTTTCCTGTGACTCGGAATTACAAAGTATACTTTAGCTTTAG
AAAATAGGCTTGAGCAGAGCCCTTCCAGTTTGAGTCTGGGGAAAGAATATGTTGTTAATT
CCCTTTGTTGCTGAACCTCATCCGTACACTTACGTACTCAACTAAACAAGGGCAGAGTCT
GATCGATGGGAGTTCACTAGGGGCACCATTTCAGAGAGGAGAGAATCCATTTCAAAGGGA
AGGACTGATTGAGTATGAAGTAGAAAGAAGAGACTAGCTGATGTGCTTACAAGCCTTTGA
TCCTTTCTATCTCTCTATATATAGACTATGGATTTTGATTCAATTTAGATGGTTCATTCC
TCGACTCAATCCTAACCTAAAGGCGAAGTCGTAATAGTCAATCTAACCTGTAAGCGGCGC
GGTAGAAGGGAAGTGAGAATTCTCAAACTAACCAGCTAAGGCGGAATAGTCCGATCGAAC
CCCGGGAATGAAGTCCTTTGTCTGGTAAGAAGTTGTTACTGAATATCTGTCCTTACTTAA
TAAACAAGTATGGAAGGTTCTCTCATCGCCCGAGATGTACTAAAGGGATAGGATAAACCA
ACCAAAGCAGAAGAAGGGAAGAGAGCCCCAGTGAAGTAAACCGAGGGCACGAAGCAAGCA
AGGTATGGTGGGTGCCAGCTACTTTCACTTGTTAGGAGTAGGGGCTGAAAAGAGCTCTTT
GTATAGGTTGGGTTTGCTGGGCTTTGATGCTTACCTTATTTTTTTGAAAAGGGGAAGGTT
TGATAAAGGAGCTTTTAAGCCCTTTTGCTGGATTGTTGGTCTGCAGCCCCGCCCTATAGA
ATAGAATGAATCCAATAAGGAGAGGCCTATGGATGACCGAGCCACTCTTATACTACTCCT
TACCTCACCCCCTTCTCACTTAAAGGGCGAAGTCGCTGAAGCGAGTCTAAAGGCCAAAGA
GTGATCTTTGAACGTTACTACGCATCCTTATTAATTAATAGGTATAGTGTAAGGTAGGTT
TGTTTGGGTATAGCAGGACTTGAACCTGCGACCATTAGGTTAAAAGCCCAATGCTCTACC
AACTGAGCTATACACCCAAAAAAAATATAGATAGTAATATAGTAGTAAATAAAGATTGGT
GCAGAAAAGAGGGCGGCCCCTCTTCTCATCATATTAAAGGGGCGCAGCTCTGTATGAGGC
TCGTACTGCGGAGCAAGCGAAGAATAAGGGCGCGCGTTAGCACTCCTGCAAGAAAACGGC
CTTACTCAACAAGCGCACCTTTATTAGTAAGTTGTTTCCACTCATTGAAGATTCTATCTA
CAAAAGAAGGTCAACGGGGGATACTCAAGTTGCTCTCACTGACACCATCTACGAGAAGGT
GAGGTCGTCTTTCTTTCCGGCCGCCATACGGTTCGTTCGCCTTAAAGCCTTAAAGACGGA
GAAAGGGAGGAGCAGTTATCTATGTAATTACGGTCTTTGTTGGCCGTTGTTCCGGTCGAG
CACTCTCTTTTCTTTGCTTTGTTCAATAGAGTCTTACCAAACAAGACTGACTTCTGACCA
ACCCGCGAAGGGTTGTGAAGTTGGACCAGGTACGAAGAATGAATCTATATCTGTGTACGG
TACGGAAGTTGCTGGCCGGCGGCCGCTCAACTGTTCGAGCGCAATACAGTGGTGGTTGGT
TCCGATTCGACAAGGGTAGAATGCCTGGTCGAAGGTCCAGTACAGTAGGTAGCAGGCGTG
TTCGTTTTGGCTCCCGAGCGAGAACGATAAATAGGCGCTGCACCATTCTTGCTGCTATGT
ACGTGAACCTTGACTTGAGAGATTCATCCAATGGAACCCACACTCAAAGGAGGACCACAA
GCTCGGGGCTCGACGAAACAGAAAATATCAGCATTAAGAAACTTACTTATTGGGGTTAGC
AGTGAAAGAAAGAGCCCGGCATTCATTCATTTATTCATTCATATTCATAGCTTAGTCTAC
TAAAATCAAAGAGGGACCAGCCTCATCGTGGTAATTATCGGACATCTCTGATCGTTCACC
TCTAATGTGACACGTTCCCTCCCAGTTATATGATCCACGGGATCAGTCGGCTAGAGAGCG
GGGCTATTCTTCTTCCGGGGAGGGAAAGTCGTCCCCTCTACTGATCGAACCCTCAGTTCG
GGGGTCTTCGTCAACATGTTTTGAGGCTCCAGTCTTCGGCGGGTCACCATTACTTGACTT
AGAAAGGCGAACATCTAGGCAAGGGAAAGCGCAGTGCGCCTGGTGCAAATGGCTTTCTTT
TTTCATGATATACCAATCAGAATGGAGGACCCTACCTACGTACATGATTGATAGAAGAAC
TACGTAGGGGGTCGGTCAACTTGATGCGGGAGAGGCATGAGTGCAGTTCGATCTTGTGGT
GTATTCGTTTGTAGTGAGTAGGGCCTCTTTTTGATCAGTTCGCCTCCGCTCTATTGAAAG
GTCTCCATTCCTACGGCGGTTTTGTCAACGAACGCGTCTCGGGCCGGATTGACTAACCTA
ACCCTTACTTAAGGGGGCCTTGCCATAGTTGGGTGCTCTGCTTTAGTGTGATTTACGAAG
GCTAGGCTAGTAATACCAAAAATGAAAAGAGATCGGGGTCGATAGTTGGCAAGGAACTTG
ATCCCCCCAAAACACAAAAGGGGCAGCTGCGGTCGAACTCGAATTCTGGAAATCAAATAA
ATAAGTCGGGGCCCTTTTACCTTACCAAGTCTACCGGATATAAATTAGCAGATCAGGTAT
AGATACGGGAAAGGCTTTCTCCCTAAGTGGAATCGGTGGAATGCCCTGCTTCCGGCTAAG
TATACAGAGTTGGGTCTACCGTTCGTTCCACCGTTACCTCTATTCTATTCCGATCTTTCT
TTTCTCCTTTGCTTCCTTGTCTCGTCTATCCTTCTCTGCCTTCAGCCTGTCTTTGAGCTC
TATCCCGTCCTTCCTTTGGCTTGCCCTGAGGATTGACTCTCCAAAGTCGATTTGATCACT
GTTCGGTTCAAGTCTTCATCGATCGGGTGGATCTTTGAGGGGGGATGGAAAGGTGGGTGA
GTCATGGCTGTGGACAGAGAGAAATCAAGCGGTAGTCTTCCGGTGGAATAGATTTATAGT
AAGTGTCTTCTTTCCTTCTCTTCTAGTAAGCGCCGTCAGGTCTCTCTTCTTGGGATATCT
TGATCACCAGAAAGGATAGAGATCTTAAGTAGACATGCTTTAGGCATCGATCATCTTCCT
AACTACATGGTACTCCCCCTCCCATTACTGGAACCGACGAAAGGGGGTGGAATAAAGAAA
ATGAGGAAGTGTCCCTTAGAGAAAGAGAGTCCGCTCTCTCATTGTCTGATTGCATCGTAG
AGCGTCTGCACCAATTGCTTGGTTGCAGTAGCAGCCCCCTTTCTCCTTCTTTCATATGAT
AAATTAGAAAGATTTTAAATATAGTAAGTGTAAGAGCGACTTCAATCTTTATTCGCTAAA
AAAGAGAAGCCGGGTTCCGAGAATAGTAGTTTCATCTGGATTGGGTTAGTGTTCAGTGTA
CCTATGCTTCTTTCGATCTGCTTTCTAGTTATGAATAAGACTCGTCTTCAAGTTCAAGTT
AATATCATAGATAAAGATCAGAAGTGAAGAAAGACAGAACGAATCTCTTATCGCCATCTT
TATCTTTCTAGCAGTGCTCTCAACTATTATCTTATTATATATAATACATATCTTTCTTCT
CTTCTGCTCTTTGCTATCATAGCCACTTCTACATAAAACTGTGCTGCAACCTTAATCCTA
AGAAGACGGGGTAGGACTGGAGTCTGAGGGATCTCTTTCGAATGTGGTGTGCCCTTGGCC
GGGGCAAAAAGACCCAAATGATTCTCGAAAGTGGTAGCTCTACGAAGGTTCCATCTACAG
AGCAGGTGGAGAAGGTCGGCGGGCTTCATCCAAGTCCCTATCGGAGGTTCCATAAGGTAC
ATTCACTTTGTTGGGAGGTGTAGACGCTTAAGCTGGGAACGGCAGTAAGGTCCCTATTGA
TTGAGATTTTTCACTTCTTGCTTGGCTTGTAAGGCTGTGGCAATAGGAGGTTGGAGCGAT
GCATGATGGCCGGGAAAAGACGTAGCGCTTTAGAGAAATCGGGATTACACCCTTTTTTAT
ATCCCTGTCACAGAGTTTGGCCAGAAAAAAGGTCACGCTTTGGCCTATCATGAGATAATT
AGTTTATGCACGTGGTGGAGCGGGCAGTCTTATGCCCTGGTAATCAAAGAAATGAGTAAA
ACGGCCCAAATAGCCAAATCGGTAAAAATGGCAGAAGAGGCTTTTTATAAGTCCATTATG
ACGGTTCAGGAGGCTAGAACCGTTGACCTTGAGGATGAAGCATAGCGCTGCTTAAGTTAA
GGAAGAGTTCGCTTTTCTTTTGCCGTAGGAGTTGCCGGCAGGTCTACCCCCTCGGAGACG
GGTAGATCATCAGTCTGACTACTAATCAGGCCAGCGGAAAGCTAGGCCCTTTCTCACCTG
CAGCAAATGAGGAGGGAGGCTGCTTTTAATTAAGTGACTTGACAAAGGATTGGAACTAGG
CCAATGCCAATCTCATCTATTGCAGCAAAGAAAGAGGAAAGGGGCGAAGCGCTAGTTTGA
ATTGAAGTAGAGGAGATGCCATACGGTAGGAGGCAATAATGAATTAAGCCGGTATGAATG
GAGCCTTGTTTATTAGGCTAGATCGATGTGATGTATATTTCTTGGCTCTAATCCTCGGGG
CACCATATGGCATATCCTCTTTATAAAGAAGGTTTCATTAGCACACTGAAAATGGCTTCG
TTTAGTGTAATCTGGCAACTGCGTATTTGAGAAGAGTCTTTACTATGGATGGGGATATTC
ATAGAATCTTCCTCTTTTTTTTTTGATTGCATAGAAAGATGAAAGAGAAAGACAAGTAAA
TGAAAGGCAAGTCACGGGATCAGAGGATTAGACCGATGTACCATAATAGTGCAGCAAGGA
GGAGAGACTAAGCAATCAAAGGGATGCAAGCAAGTCAGCTGTTTCGGTACGAAAGCCTGA
CAGCAAGCATTCTCGATTGAAGCATGAAAGAGACTTTTTTCGGGGTTGAATAAGAAAAAA
AAAATAAGTAGTGCTTTAGAGAAATAATGGATTAAAGCGGTTTTCTTGCTAATGAGATGA
GGGGAAGAGCTGCTTTCGGTCTCGGTCCAAGGCATTCTCTCAAGTAGCAAAGGCAAGACG
GAAAAGCAGGTGTTGTCGGCCTTTCCGCTGCTATTGGTTTACCGCTACAGGATTTGCGCT
CTCCAAGCAAGCATTAAGATCAGGCATGTAGGAAGTAGGGTAAAAAAGTAAGCATGAAGC
TTTGACATAAGGTTTGTCTTCCTCTACCTTCTCTTGCTATTGGATTGAAGAGAAGGCCAA
GAAAGAAGTGATTAAGAGCACTTTCGAAGTCAGTATCCGCTTTGCTTTATGGTCAATATC
ATATCCAGATCCACCTTAGTCAGAGTTGCATCAACTAATACGGAATATCCGGTGTTACAA
CCTATTCTCCGAATAGTTACCTTAGGTTAGACGGCTTCTTGGACGGAGCAAGTGAGGTGT
AGCGTTAGGTGACCCGGAAGCCACGCGCGGCGGCCTCATCATATTAAAGGGGCGCAGGTG
TGGATGAGTCTCCTTGAAAAGAGGAGCTCTAAACCCCCTGTTAGCTCACTTGGTCGTGTC
CTGTGGAGACAGCTCCCAACCAGGACCAGGAAGGTTACATAAATTCTGGAAATGAACCTT
ACCCTGTTTGACAAGTTGTTCCGACTTAAGGCCATTAAGTGGCAGAAGATCTTGGAAGGT
CTTCCACTACTTAAGATGGTTCTTAATCGAGTCATCTTGGTAGTGACCGATGGTCTCAAC
AAAGAGCTCTGTGTCGGAGCGCACTTGTTTGCTAAGGAGGTGATCAGGCTTGTCCGGAAA
TCTGGTTTCTTGTTCACTGCGCTTTACTTAAATGTGCTGTGTCATTGCAGCAAGCTTATG
CCCCGGAAAACAGGCCTCTTGCCTTTTCCTGTCTCGTTGACGAGGTCAGGGTATCCTAGG
ATTATCCCGTCTTTCCATCGTAGTAAAGTCGGAAAGATGAGACGTCCGACTTACTAGTGA
AACTCTACTTATCATTCTTCACTCTTGCAAGGGCTATACCCTTAGCCAAGAGATTGACTA
ATAAAATAAAAAAGTAGTAGAATCAATAGTGACTCCGACGGACTCTGATCAGATGGTAGA
TGTCGTTAATGACATAACTGCCGACTGGGAGAGTCTAATTCGTACCTATGTACCTCGGAT
TGGCTCCATCCCCATGTGTCAGGGGATCACATGGAGTCCGTCTTGGAAGGCAGTCCCTAT
CTCTTAAAGCCCTATCAGACTTCCTCCCTCGAGAAGGGTGTCTGGCTAGCAAAGAACCCG
ACAAAAAACTAGTCAAGTAGCGCCCTAGGCTATTTGATATAGTATAGCCGCAGAGACTTA
GACCCTCAAGACCTTCTAAGCCGAGTAAGGTCCGCTTGGGAATGAATGTCGAACCGTTTG
GATAGCAAAGGAAGAAGATCAGAGCTTAGCTAAAGGTTAACTTAACTAGGATAGATGGGC
GCCTTTGAATCGAAATCGAGAAGTTCATCCGCTTCTTCACCTTTTGTAAGTTCTAAATAA
GAATAGAGCTTAGCAACTCAGCCTCCAGGCGGTTCCCGGAGGGGCTAGTTACATCCCTGG
ACTAAGAACCTTTAGTTCGGCTTACGGGATACTCATCAGAGCATCCCTAAGTCTCACTTG
TGACTGGCAAAAAATAAGCTAAAAGCATAGGTTTCTTAGTTCTAACTAGGAATTCAAGAT
TGAGAATGAATATAAAGTCAGATTACCGCTTTTTCTAGTAAGCAAGCAGCAAGCAAGGCA
AAACCTTTCATTCTTCCGTCTTGAAAGCGAGTGAGCAAGCCCGTTTTCAAGCCAGTTTCA
TTCCATCCTCTTGGGAGTTTCCAACCTAGTCCTAAGGGCAGGGTTTGCGGGTAGGCAACT
TCACTGCAAGCTAGAAGCGACAGAGCCGATTCTTAAGTTTAAGTACCCGACCAGTAGTAT
GACCTAATCGATTTAGTTAACTTCATAAAGATACAGAATGCCTTTCCATTCAGGGGAAGA
ATATATGACAATTGAACTGAAAACCAAAATCTCAGTCTCAAGGGAAGTTAGTACTTTCAT
CAGCCGAAGAAGGCTGAATATGATCAATAGCTTGATTTAACTCCAGCGAGCCATAGAGCA
GCTTTGAGGTTCCCAAGCGGTAAAGACCATACAGGAGTTTAATGCTCACGGAAATGAGTT
TTCTTTCCCACTTGCTTTGCGGGAATTGAAAGCCTCTTTGCTATACTAGCCCTTGACCTG
TGAGTGAGCCTAGACTCTCTCTATTCGAGTGAGTTCCACTTCTCTTGAAGCGTAATACCC
TTACTGCTGGTTTCCTATTCCCGAATCTAAGGGTTAGCTTTCTCTCTCTCTTAAAGAGGG
TCTTAGTTGCGCTTTCCTCAGACAGTTATTGCCCTTACCTTACGGGGTACCCTAGCTAGA
TTCAAGTTCTCCTCCCAGGTAAATGCATTCTTTTAATGAATACCCGGTAGCAAAGGAAGA
AGGAAAAAGTGCGGCAGCTTTAGCTGCTTGTAGAACATTGTCTGAAGAGCTCACTGAAAT
ACGGTTTCCAGCTCCTAGGATCGATCCTTGCATTCAAATAGGGGAGCTTGAGAGCTCGAT
ATTTTCTTTCTCGGTTGATACCAGCACACAAAGATCTTCCCTATGAACAGGAGGCAAGAT
TTCCGCTAGCTAGGGATTGGGGTAGGAGAAAAAGGCACCCAATGCAATGAAGAAGACTTT
GCGAAAAGGACTGCTTTCGATTCTTTCTTGTCTATAGGATTCTGTTGAGAAGAGGGGACA
AGCATCCGACCCGATTTCATGCGGGCTGTCCTAACAAGCCAAATATCATATAAAAAGATA
GGATGTTTCGAGAAAGTCTTCGTTTTTCGTTTCCTTTGAAAGTTCCTTAAGAGCAAAGAG
GCGATTCGTGACCTGGAAGGCTGCTAGCAAGAGGTTCTGCAAGAAGGAGCTTTTGGACAA
ATCCGCCGTCCGTGGCATTGGGCATCACGTTAAAGACCCTTATAAACAAAGGACTTACAT
ATATAATACCCCGCGTGGTAATATCTTAAAATAAGGAACACCGGAACTCACAACTCCGCA
TATTTCTTACGGGATCTGATGCGAGTTTGAACCCTATAGTAGAGCTTTTGGGCTAACGTT
CTATTTTCTGAGTGACCGGCCTCGATTGCTCAGACGTGGGAGCAGCCCTCCCTAATTCCG
GATTTTAGGGCTGGCATGTTTCATTGTCGTGACGAGGAAATAGCGTAATAGAACGAAATA
TAGTCTCAATATCAAGGCAAGCGAGTAAATCAAGTTTCGCGCAGCTCAATCCCTTAGTTC
CCAAAAGTCCCCTTTCTTGATTGGTAAACCCAACCAGCGATTTACAACAAACAAGTCTTT
CCTCTTGTTGGGGGGAGCAGTTAAAAAATGAACCAAAGCAAATGAAATTAGAATGGCTAT
TCCTCACGATTGCTCCTTGTGATGCAGCGGAACCATGGCAATTAGGATTTCAAGACGCAG
CAACACCTATGATGCAAGGAATAATAGACTTACATCACGATATCTTTTTCTTCCTCATTC
[truncated: 51,868 more chars]
