# Supplementary material for: De Novo Assembly and Comparative Analysis of Mitochondrial Genomes of Two Pueraria montana Varieties
Source: Int J Mol Sci. 2024 May 22;25(11):5656. doi: 10.3390/ijms25115656 (PMC11171644; doi:10.3390/ijms25115656)
Supplement: Supplementary file 1 [file ijms-25-05656-s001.zip › ijms-2928843 supplementary/Supplementary file S2 Experimental validation results of RNA editing sites in the Pueraria montana var. montana mitogenome/Supplementary file atp4/atp4-Multiple Alignment.MSD]

FILE: Multiple_Sequence_Alignment
PROJECT:
NUMBER: 3
MAXLENGTH: 926
NAMES: Pueraria_montana_contig1_atp4 atp4-F atp4-R_RC
MAXNAMELEN: 29
FEATURES
ORIGIN
Pueraria_montana_contig1_atp4 ............................................................      0
atp4-F                        ............................................................      0
atp4-R_RC                     gcaggaggaaccccatggccatggtagttcattctaaatctgagcattcaccgccacaca     60
Consensus                     

Pueraria_montana_contig1_atp4 ............................................................      0
atp4-F                        ............................................................      0
atp4-R_RC                     ggaaattgcaccacactctcctgtattgaggcttgccatattgggaggcaggtcgggggg    120
Consensus                     

Pueraria_montana_contig1_atp4 ......................................................ATGCAA      6
atp4-F                        ............................................................      0
atp4-R_RC                     tcgagggaggggctttcacatctagaaaaacgacgcacacacacgcgctatggtATGCgA    180
Consensus                     

Pueraria_montana_contig1_atp4 GCTAGAAAGATGCTATTTGCTGCTATTCCATCTATTTGTGCATTAAGTTCGAAGAAGATC     66
atp4-F                        ...........................CCATtTATTTGTGCATTAAGTTCGAAGAAGATC     33
atp4-R_RC                     GaTAGAgAGATaCTATTgGCTGgTgTgt.ATtTATTTGTGCATTAAGTTaGAAGAAGATC    239
Consensus                                                  at tatttgtgcattaagtt gaagaagatc

Pueraria_montana_contig1_atp4 TCAATCTATAATGAAGAAATGATAGTAGCTCGTTGTTTTATAGGCTTCATCATATTCAGT    126
atp4-F                        TtAATCTATAATGAAGAAATGATAGTAGCTtGTTGTTTTATAGGCTTCATCATATTCAGT     93
atp4-R_RC                     TtAATCTATAATGAAGAAATGATAGTAGCTtGTTGTTTTATAGGCTTCATCATATTCAGT    299
Consensus                     t aatctataatgaagaaatgatagtagct gttgttttataggcttcatcatattcagt

Pueraria_montana_contig1_atp4 CGGAAGAGTTTAGGTAATACTTTCAAAGTGACTCTCGACGGGAGAATCCAGGCTATTCAG    186
atp4-F                        CGGAAGAGTTTAGGTAATACTTTCAAAGTGACTCTCGACGGGAGAATCCAGGCTATTCAG    153
atp4-R_RC                     CGGAAGAGTTTAGGTAATACTTTCAAAGTGACTCTCGACGGGAGAATCCAGGCTATTCAG    359
Consensus                     cggaagagtttaggtaatactttcaaagtgactctcgacgggagaatccaggctattcag

Pueraria_montana_contig1_atp4 GAAGAATCGCAGCAATTCCCCAATCCTAACGAAGTAGTTCCTCCGGAATCTAATGAACAA    246
atp4-F                        GAAGAATtGCAGCAATTCCtCAATCCTAACGAAGTAGTTCtTCtGGAATCTAATGAACAA    213
atp4-R_RC                     GAAGAATtGCAGCAATTCCtCAATCCTAACGAAGTAGTTCtTCtGGAATCTAATGAACAA    419
Consensus                     gaagaat gcagcaattcc caatcctaacgaagtagttc tc ggaatctaatgaacaa

Pueraria_montana_contig1_atp4 CAACGATTACTTAGGATCAGTTTGCGAATTTGTGGCACCGTAGTAGAATCATTACCAATG    306
atp4-F                        CAACGATTACTTAGGATCAGTTTGCGAATTTGTGGCACCGTAGTAGAATCATTACCAATG    273
atp4-R_RC                     CAACGATTACTTAGGATCAGTTTGCGAATTTGTGGCACCGTAGTAGAATCATTACCAATG    479
Consensus                     caacgattacttaggatcagtttgcgaatttgtggcaccgtagtagaatcattaccaatg

Pueraria_montana_contig1_atp4 GCACGCTGTGCGCCTAAGTGCGAAAAGACAGTGCAAGCTTTGTTATGCCGAAACCTAAAT    366
atp4-F                        GCACGCTGTGCGCCTAAGTGCGAAAAGACAGTGCAAGCTTTGTTATGCCGAAACCTAAAT    333
atp4-R_RC                     GCACGCTGTGCGCCTAAGTGCGAAAAGACAGTGCAAGCTTTGTTATGCCGAAACCTAAAT    539
Consensus                     gcacgctgtgcgcctaagtgcgaaaagacagtgcaagctttgttatgccgaaacctaaat

Pueraria_montana_contig1_atp4 GTTAAGTCAGCAACACTTCCAAATGCCACTTCTTCCCGTCGCATCCGTCTTCAGGACGAT    426
atp4-F                        GTTAAGTtAGCAACACTTCtAAATGCCAtTTCTTCCCGTCGCATCCGTCTTCAGGACGAT    393
atp4-R_RC                     GTTAAGTtAGCAACACTTCCAAATGCCAtTTCTTCCCGTCGCATCCGTCTTCAGGACGAT    599
Consensus                     gttaagt agcaacacttc aaatgcca ttcttcccgtcgcatccgtcttcaggacgat

Pueraria_montana_contig1_atp4 CTAGGCACAAAGTTTCACTTATTAGTTAGGAGGAGATTTTGCCCCCAGTGTATCTCGAAA    486
atp4-F                        CTAGGCACAAAGTTTCACTTATTAGTTAGGAGGAGATTTTGCCCCCAGTGTATCTCGAAA    453
atp4-R_RC                     CTAGGCACAAAGTTTCACTTATTAGTTAGGAGGAGATTTTGCCCCCAGTGTATCTCGAAA    659
Consensus                     ctaggcacaaagtttcacttattagttaggaggagattttgcccccagtgtatctcgaaa

Pueraria_montana_contig1_atp4 GCAGAAAAAATAGAACTCATTCGAGAGAGCTTGGTGGTCTTAAGAATGGTTCGGGTGGGG    546
atp4-F                        GCAGAAAAAATAGAACTCATTCGAGAGAGCTTGGTGGTCTTAAcAATGGTTCGGGTGGGG    513
atp4-R_RC                     GCAGAAAAAATAGAACTCATTCGAGAGAGCTTGGTGGTCT.AAGAATGtccC........    710
Consensus                     gcagaaaaaatagaactcattcgagagagcttggtggtct aa aatg   c

Pueraria_montana_contig1_atp4 GGTTCTCTTAAGAATAAATAA.......................................    567
atp4-F                        GGTTCTCTTAAaAATAAATAAatgtgtctctctactatatatatgagacccccccgctca    573
atp4-R_RC                     ............................................................    710
Consensus                     

Pueraria_montana_contig1_atp4 ............................................................    567
atp4-F                        ctcatgagatctgcgcctcactctcgggagatagtagacagtagagtgtggtggaattcc    633
atp4-R_RC                     ............................................................    710
Consensus                     

Pueraria_montana_contig1_atp4 ............................................................    567
atp4-F                        gtgtgtgcagagaagcgctgagttattaaaaggacaccagcggcgagtgacaccacctcc    693
atp4-R_RC                     ............................................................    710
Consensus                     

Pueraria_montana_contig1_atp4 ..........................                                      567
atp4-F                        tctgctgtgctgaagatgtgctgcgc                                      719
atp4-R_RC                     ..........................                                      710
Consensus                     
