# Supplementary material for: De Novo Assembly and Comparative Analysis of Mitochondrial Genomes of Two Pueraria montana Varieties
Source: Int J Mol Sci. 2024 May 22;25(11):5656. doi: 10.3390/ijms25115656 (PMC11171644; doi:10.3390/ijms25115656)
Supplement: Supplementary file 1 [file ijms-25-05656-s001.zip › ijms-2928843 supplementary/Supplementary file S2 Experimental validation results of RNA editing sites in the Pueraria montana var. montana mitogenome/Supplementary file atp6/atp6-Multiple Alignment.MSD]

FILE: Multiple_Sequence_Alignment
PROJECT:
NUMBER: 3
MAXLENGTH: 718
NAMES: Pueraria_montana_contig1_atp6 atp6-F atp6-R_RC
MAXNAMELEN: 29
FEATURES
ORIGIN
Pueraria_montana_contig1_atp6 ATGGATATGAAGATAGGTGACTTGTATTTCTCATTCACAAATCCCTCTTTGTTTATGCTG     60
atp6-F                        .....................................CtgtTCCCTCTTTGTTTATGCTG     23
atp6-R_RC                     ............................................................      0
Consensus                     

Pueraria_montana_contig1_atp6 CTCACTCTCAGTTTGGTCTTACTGCTGGTTCATTTTGTTACTAAAAATGGAGGAGGAAAG    120
atp6-F                        CTCACTCTCAGTTTGGTCTTACTGCTGGTTCATTTTGTTACTAAAAATGGAGGAGGAAAG     83
atp6-R_RC                     ............................................................      0
Consensus                     

Pueraria_montana_contig1_atp6 TTAGTACCCAATGCTTGGCAATCCTTGGTAGAGCTTATTTATGATTTCGTGCTGAACCTG    180
atp6-F                        TTAGTACCCAATGCTTGGCAATCCTTGGTAGAGCTTATTTATGATTTCGTGCTGAACCTG    143
atp6-R_RC                     ............................................................      0
Consensus                     

Pueraria_montana_contig1_atp6 GTAAACGAACAAATAGCCGGAAATGTGAAACAAAGGTTTTTCCCTTGCATCTTGGTCACT    240
atp6-F                        GTAAACGAACAAATAGCCGGAAATGTGAAACAAAGGTTTTTCCCTTGCATCTTGGTCACT    203
atp6-R_RC                     ................................AAGGgccgTttaTgGggggcccGgCACc     28
Consensus                                                     aagg    t   t g       g cac

Pueraria_montana_contig1_atp6 TTTACTTTTTTGTTATTTTGTAATCTCCAGGGTATGATACCTTATAGCTTCACAGTTACA    300
atp6-F                        TTTACTTTTTTGTTATTTTGTAATCTCCAGGGTATGATACCTTATAGCTTCACAGTTACA    263
atp6-R_RC                     aTcAa....TgGgTATaTTGTAtTtTCCAGttTcTGtTcCtTcAagGCTTggCAGTacaA     84
Consensus                      t a     t g tat ttgta t tccag  t tg t c t a  gctt  cagt   a

Pueraria_montana_contig1_atp6 AGTCATTTTCT.CATTACTTTGGGTCTCTCATTTTCTATTTTTATTGGCATTACTATAGT    359
atp6-F                        AGTCATTTTCT.CATTACTTTGGGTCTCTCATTTTCTATTTTTATTGGCATTACTATAGT    322
atp6-R_RC                     AGTCcTTTTCTtCATTtCTTTGGGTCTgTCggTgTgTATTTTagTgGcCcTTttTATAGT    144
Consensus                     agtc ttttct catt ctttgggtct tc  t t tatttt  t g c tt  tatagt

Pueraria_montana_contig1_atp6 GGGATTTCAAAGAAATGGGCTTCATTTTTTAAGCTTCTCATTACCCGCAGGAGTCCCACT    419
atp6-F                        GGGATTTCAAAGAAATGGGCTTCATTTTTTAAGCTTCTtATTACCCGCAGGAGTCCCACT    382
atp6-R_RC                     GaGATTTCAAAGAAATGGaCTTCATTTTTTAAGCTTCTaATTACCCGCAGGAGTCCCACT    204
Consensus                     g gatttcaaagaaatgg cttcattttttaagcttct attacccgcaggagtcccact

Pueraria_montana_contig1_atp6 GCCGTTAGCACCTTTTTTAGTACTCCTTGAGCTAATCCCTCATTGTTTTCGCGCATTAAG    479
atp6-F                        GCCGTTAaCACCTTTTTTAaTACTCCTTGAGCTAccttCTtATTGTTTcCGtGCATTAAG    442
atp6-R_RC                     GCCGTTAGCACCTTTTTTAGTACTCCTTGAGtTAATCttTtATTGTTTTCGCGCATTAAG    264
Consensus                     gccgtta cacctttttta tactccttgag ta     t attgttt cg gcattaag

Pueraria_montana_contig1_atp6 CTCAGGAATACGTTTATTTGCTAATATGATGGCCGGTCATAGTTCAGTAAAGATTTTAAG    539
atp6-F                        CTtAGGAATAgGTTTATTTGgTAcTATGATGGCgcGTCATAcacatagggcGcaTTTttt    502
atp6-R_RC                     CTtAGGAATACGTTTATTTGCTAATATGATGGCCGGTCATAGTTtAGTAAAGATTTTAAG    324
Consensus                     ct aggaata gtttatttg ta tatgatggc  gtcata          g  ttt

Pueraria_montana_contig1_atp6 TGGGTCCGCTTGGACTATGCTATGTATGAATGATCTTTTCTATTTCATAGGAGATCTTGG    599
atp6-F                        TGGGTttaCTTGGAgTATaaTAcGcgTaAATGAgCcTcTCTATTTCATAtGAGAgCcccc    562
atp6-R_RC                     TGGGTtCGCTTGGACTATGCTATGTATGAATGATCTTTTCTATTTCATAGGAGATCTTGG    384
Consensus                     tgggt   cttgga tat  ta g  t aatga c t tctatttcata gaga c

Pueraria_montana_contig1_atp6 TCCTTTATTTATAGTTCTTGCATTAACCGGTCCGGAATTAGGTGTAGCTATATCACAAGC    659
atp6-F                        cCCTcTcTccgTgGgctcTGCATcAAaCtcTCgaGAtcTAtacacAaaaA.ATtgttgta    621
atp6-R_RC                     TCCTTTATTTATAGTTCTTcCATTAACCGGTCtGGAATTAGGTGTAGCTATATtACAAGC    444
Consensus                      cct t t   t g    t cat aa c  tc  ga  ta     a   a at

Pueraria_montana_contig1_atp6 TCATGTTTCTACGATCTCAATCTGTATTTACTTGAATGATGCTACAAATCTCCATCAA      717
atp6-F                        aaATccTT.TgtGg............................................      634
atp6-R_RC                     TtATGTTT.TACGATCctAATCTGTATTactgaatg......................      479
Consensus                       at  tt t  g
