# Supplementary material for: De Novo Assembly and Comparative Analysis of Mitochondrial Genomes of Two Pueraria montana Varieties
Source: Int J Mol Sci. 2024 May 22;25(11):5656. doi: 10.3390/ijms25115656 (PMC11171644; doi:10.3390/ijms25115656)
Supplement: Supplementary file 1 [file ijms-25-05656-s001.zip › ijms-2928843 supplementary/Supplementary file S2 Experimental validation results of RNA editing sites in the Pueraria montana var. montana mitogenome/Supplementary file ccmB/ccmB-Multiple Alignment.MSD]

FILE: Multiple_Sequence_Alignment
PROJECT:
NUMBER: 3
MAXLENGTH: 627
NAMES: Pueraria_montana_contig1_ccmB ccmB-F ccmB-R_RC
MAXNAMELEN: 29
FEATURES
ORIGIN
Pueraria_montana_contig1_ccmB ....ATGAGACGACTCTTTCTTGAACTATATAATAAAAAGATCTTCCCCTCCACACCAAT     56
ccmB-F                        ...........................................aTttCtcCCACACCAAT     17
ccmB-R_RC                     tatatgagGAgGgCTCTTTCTTGAtaTATATAATAAAAAGATtTTCtCCTCCACcCCAAT     60
Consensus                                                                 t  c  ccac ccaat

Pueraria_montana_contig1_ccmB CACGAGTTTTTCTCCATTCCTCTCGTATATCGTCGTAACGCCCTTAATACTAGGTTTTGA    116
ccmB-F                        CACGAGTTTTTCTCtATTCCTCTCGTATATtGTCGTAACGCCCTTAATACTAGGTTTTGA     77
ccmB-R_RC                     CgaGAGTTTTTCTatATTCCTCTCGTATATtGTCGTAACcCCtTTAATtaTAGGTTgaGA    120
Consensus                     c  gagtttttct  attcctctcgtatat gtcgtaac cc ttaat  taggtt  ga

Pueraria_montana_contig1_ccmB AAAAGACTTTTCATGTCATTCCCATTTAGGTCCGATTCGGATCCCTTCGTTGTTTTCTTT    176
ccmB-F                        AAAAGACTTTTtATGTCATTtCCATTTAGGTttGATTtGGATCtCTTtGTTGTTTTCTTT    137
ccmB-R_RC                     AAAAGACTTTTtATGTCtTTtCCATTggGGTgtGtTTgGGATCttTTttgTtTTTTtTTT    180
Consensus                     aaaagactttt atgtc tt ccatt  ggt  g tt ggatc  tt   t tttt ttt

Pueraria_montana_contig1_ccmB TCCTCCCGCACCTTTTCCTCG.AAATGAGAAAGAAGATGGTACACTCGAATTGTATTATT    235
ccmB-F                        TCtTtCCGCACCTTTTttTCG.AAATGAGAAAGAAGATGGTACACTCGAATTGTATTATT    196
ccmB-R_RC                     TCtTtCgGCACtTTTTttTtGgAAATGAGAAAGAAGATGGTACACTgGAATgGTATTATT    240
Consensus                     tc t c gcac tttt  t g aaatgagaaagaagatggtacact gaat gtattatt

Pueraria_montana_contig1_ccmB TAAGTGCTTATTGCTTGCCAAAGATCCTACTTCTACAATTGGTAGGTCACCGGGTTATTC    295
ccmB-F                        TAAGTGCTTATTGCTTGCCAAAGATCCTACTTCTACAATTGGTAGGTCACtGGGTTATTC    256
ccmB-R_RC                     TAAGTGCTTATTGCTTGCCAAAGATCtTAtTTtTACAATTGGTAGGTCACgGGGTTATTC    300
Consensus                     taagtgcttattgcttgccaaagatc ta tt tacaattggtaggtcac gggttattc

Pueraria_montana_contig1_ccmB AAATAAGTTGTGTTTTCTGTGGTTTTCCCATGTTACAACTTCCGTACCAATTCGGTCGAT    355
ccmB-F                        AAATAAGTTGTGTTTTCTGTGGTTTTCCCATGTTACAACTTCtGTACCAATTCGGTCGAT    316
ccmB-R_RC                     AAATAAGTTGTGTTTTCTGTGGTTT.CCCATGac.CAACTTCgGTACCAATTCGGTgGAT    358
Consensus                     aaataagttgtgttttctgtggttt cccatg   caacttc gtaccaattcggt gat

Pueraria_montana_contig1_ccmB CCGGAATGGATCGGTTAAACATTCCATTAGGGAGCCTGGTCTTTACTCTTCTGTGTGGTA    415
ccmB-F                        CCGGAATGGATtGGTTAAACATTCtATTAGGGAGCCTGGTCTTTACTCTTCTGTGTGGTA    376
ccmB-R_RC                     CCGGAATGGATtGGTTAAACATTCtATTAGGGAGCCTGGTCTTTAtTtTTCTGTGTGGTA    418
Consensus                     ccggaatggat ggttaaacattc attagggagcctggtcttta t ttctgtgtggta

Pueraria_montana_contig1_ccmB TTCATTCTCGTTTGGCTCTTGGAATCACATCCAGCAGTGGTTGGAACAGCTCGCAAAATC    475
ccmB-F                        TTCATTCTtGTTTGGCTCTTGaAATCACATCCAGCAGTGGTTGGAACAGCTtGCAAAATt    436
ccmB-R_RC                     TTCATTCTtGTTTGGCTCTTGGAATCACATCCAGCAGTGGTTGGAACAGCTtGCAAAATt    478
Consensus                     ttcattct gtttggctcttg aatcacatccagcagtggttggaacagct gcaaaat

Pueraria_montana_contig1_ccmB CAACCACTTCACCTACTTCATTGCCCCCAACCGTTTCTCGTACCTCTATTGAAACAGAAT    535
ccmB-F                        tAACCACTTtACCTACTTtATTGCCCCtAACCGTTTtTtGTACCTCTATTGAAACAaAAg    496
ccmB-R_RC                     tAACCACTTtACtTACTTtATTGCCCCtAACCGTTTtTtGTACCTtTAT.GAAACAGAAT    537
Consensus                      aaccactt ac tactt attgcccc aaccgttt t gtacct tat gaaaca aa

Pueraria_montana_contig1_ccmB GGTTTCATGTTCTTTCATCGATTGGTTATTCCTCTCCGTTCGTATCTCTTTTTCCAATTG    595
ccmB-F                        GGTTTCATGTTCTTTtATtGATgGGTTATTCCTtTCtGTTCGaATCTCTTTTTCCAATTG    556
ccmB-R_RC                     GGTTTCATGTTCTTTtATtGATTGGTTATctCTtcCtGTTacg.................    580
Consensus                     ggtttcatgttcttt at gat ggttat  ct  c gtt

Pueraria_montana_contig1_ccmB CGGTCTCAATGAGTTTACAAGATTGA.                                     621
ccmB-F                        tGGTCTCAATGA.TTaACAAaATTGAa                                     582
ccmB-R_RC                     ...........................                                     580
Consensus                     
