# Supplementary material for: De Novo Assembly and Comparative Analysis of Mitochondrial Genomes of Two Pueraria montana Varieties
Source: Int J Mol Sci. 2024 May 22;25(11):5656. doi: 10.3390/ijms25115656 (PMC11171644; doi:10.3390/ijms25115656)
Supplement: Supplementary file 1 [file ijms-25-05656-s001.zip › ijms-2928843 supplementary/Supplementary file S2 Experimental validation results of RNA editing sites in the Pueraria montana var. montana mitogenome/Supplementary file ccmC/ccmC-Multiple Alignment.MSD]

FILE: Multiple_Sequence_Alignment
PROJECT:
NUMBER: 3
MAXLENGTH: 762
NAMES: Pueraria_montana_contig1_ccmC ccmC-F ccmC-R_RC
MAXNAMELEN: 29
FEATURES
ORIGIN
Pueraria_montana_contig1_ccmC ....................ATGTCCCTTTCGTTATTACAACCTTCTTTTTTGATGTCAA     40
ccmC-F                        ......................................ttcCCTTCTTTTTTGATGTCAA     22
ccmC-R_RC                     atataggacacaattttcatATGTCCCcTTCGTTATTACAACCcTCTTTTTTGATGTCAA     60
Consensus                                                              cc tcttttttgatgtcaa

Pueraria_montana_contig1_ccmC AGACCAGAAGCTATGCGCTAATTCTCATTGGATCTCGGTTGTTCTTAACAGCGATGGCTA    100
ccmC-F                        AGACCAGAAGCTATGCGCTAATTCTCATTGGATCTCGGTTGTTCTTAACAGCGATGGCTA     82
ccmC-R_RC                     AGACCAGAAGaTATGCGCTAATTCTCATTGGATCTCGGTTGTTCTTAACAGCGATGGCTA    120
Consensus                     agaccagaag tatgcgctaattctcattggatctcggttgttcttaacagcgatggcta

Pueraria_montana_contig1_ccmC TTCATTTAAGTCTTCGGGTAGCACCATTAGATCTTCAACAAGGTGGAAATTCTCGTATTC    160
ccmC-F                        TTCATTTAAGTCTTtGGGTAGCACCATTAGATCTTCAACAAGGTGGAAATTCTCGTATTC    142
ccmC-R_RC                     TTCATTTAAGTCTTCGGGTAGCACCATTAGATCTTCAACAAGGTGGAAATTCTCGTATTC    180
Consensus                     ttcatttaagtctt gggtagcaccattagatcttcaacaaggtggaaattctcgtattc

Pueraria_montana_contig1_ccmC TGTATGTACATGTTCCTGCGGCTCGGATGAGTATTCTTGTTTATATCGCTACGGCTATAA    220
ccmC-F                        TGTATGTACATGTTCCTGCGGCTCGGATGAGTATTCTTGTTTATATCGCTACGGCTATAA    202
ccmC-R_RC                     TGTATGTACATGTTCCTGCGGCTCGGATGAGTATTtTTGTTTATATCGCTACGGCTATAA    240
Consensus                     tgtatgtacatgttcctgcggctcggatgagtatt ttgtttatatcgctacggctataa

Pueraria_montana_contig1_ccmC ACACTTTCTTATTCCTATTAACAAAACATCCCCTTTTTCTTCGCTCTTCCGGAACCGGTA    280
ccmC-F                        ACACTTTCTTATTCCTATTAACAAAACATCCCCTTTTTCTTCGCTCTTCCGGAACCGGTA    262
ccmC-R_RC                     ACACTTTtTTATTCCTATTAACAAAACATCCCCTTTTTtTTCGCTCTTCCGGAACCGGTA    300
Consensus                     acacttt ttattcctattaacaaaacatccccttttt ttcgctcttccggaaccggta

Pueraria_montana_contig1_ccmC CAGAAATGGGTGCTTTTTTTACGTTGTTTACCTTAGTTACTGGGGGGTTTCGGGGAAGAC    340
ccmC-F                        CAGAAATGGGTGCTTTTTTTACGTTGTTTACCTTAGTTACTGGGGGGTTTCGGGGAAGAC    322
ccmC-R_RC                     CAGAAATGGGTGCTTTTTTTACGTTGTTTACCTTAGTTACTGGGGGGTTTCGGGGAAGAC    360
Consensus                     cagaaatgggtgctttttttacgttgtttaccttagttactggggggtttcggggaagac

Pueraria_montana_contig1_ccmC CTATGTGGGGCACCTTTTGGGTGTGGGATGCTCGTTTAACCTCTGTATTCATCTCGTTTC    400
ccmC-F                        CTATGTGGGGCACCTTTTGGGTGTGGGATGCTCGTTTAACCTCTGTATTCATCTCGTTTC    382
ccmC-R_RC                     CTATGTGGGGCACCTTTTGGGTGTGGGATGCTCGTTTAACCTCTGTATTCATCTCGTTTt    420
Consensus                     ctatgtggggcaccttttgggtgtgggatgctcgtttaacctctgtattcatctcgttt

Pueraria_montana_contig1_ccmC TGATTTACCTGGGTGCACTGCGTTTTCAAAAGCTTCCTGTCGAACCGGCTCCTATTTCAA    460
ccmC-F                        TGATTTACCTGGGTGCACTGCGTTTTCAAAAGCTTCCTGTCGAACCGGCTCCTATTTCAA    442
ccmC-R_RC                     TGATTTACCTGGGTGCACTGCGTTTTCAAAAGCTTCCTGTCGAACCGGCTCtTATTTCAA    480
Consensus                     tgatttacctgggtgcactgcgttttcaaaagcttcctgtcgaaccggctc tatttcaa

Pueraria_montana_contig1_ccmC TCCGTGCTGGACCGATCGATATACCAATAATCAAGTCTTCAGTCAACTGGTGGAATACAT    520
ccmC-F                        TCCGTGCTGGACCGATCGATATACCAATAATCAAGTCTTCAGTCAACTGGTGGAATACAT    502
ccmC-R_RC                     TCCGTGCTGGACCGATCGATATACCAATAATCAAGTCTTCAGTCAACTGGTGGAATACAT    540
Consensus                     tccgtgctggaccgatcgatataccaataatcaagtcttcagtcaactggtggaatacat

Pueraria_montana_contig1_ccmC TACATCAACCTGGGAGCATTAGCCGATCTGGTACATCAATACATGTTCCTATGCCCATTC    580
ccmC-F                        TACATCAACCTGGGAGCATTAGCCGATCTGGTACATCAATACATGTTCCTATGCCCATTC    562
ccmC-R_RC                     TACATCAACCTGGGAGCcTTAGCCGATCTGGTACATCAATACATGTTCCTATGCCCATTC    600
Consensus                     tacatcaacctgggagc ttagccgatctggtacatcaatacatgttcctatgcccattc

Pueraria_montana_contig1_ccmC CAATCTTGTCTAACTTTGCTAACTTCCCCCTCTCAACCCGTATCTTGTTTGTTCTGGAAA    640
ccmC-F                        CAATCTTGTCTAACTTTGCTAACTTCCCCCTCTCAACCCGgATCTTGTTTGTTCTGGAAA    622
ccmC-R_RC                     CAATCTTGTCTAACTTTGCTAACTTCCCCCTtTCAACCCGTATCTTGTTTGTTCTGGAAA    660
Consensus                     caatcttgtctaactttgctaacttccccct tcaacccg atcttgtttgttctggaaa

Pueraria_montana_contig1_ccmC CACGTCTTCCTATTCTATCTTTTCCCGAATCTCCTTTAAGGGATGAAATAGAAGCTCGAG    700
ccmC-F                        CACGTCTTCCTATTCTATCTTTTCCCGAATCTCCTTTAAGGGATGAAATAGAAGCTCGAG    682
ccmC-R_RC                     CACGTCTTCCTATTCTATCTTTTCCCGAATCTCCTT.AAGGGATGAAATAGAAGCTCGAG    719
Consensus                     cacgtcttcctattctatcttttcccgaatctcctt aagggatgaaatagaagctcgag

Pueraria_montana_contig1_ccmC AAGGAATAGCAAAACCTAGTTTACTTCCCAGCTCAAACTGA.                      741
ccmC-F                        AAaGAATAGCAAAACCTAGTTTACTTCCCAGCTCAAACTGAa                      724
ccmC-R_RC                     AAGcAt..GCAtccCt..........................                      733
Consensus                     aa  a   gca   c
