# Supplementary material for: De Novo Assembly and Comparative Analysis of Mitochondrial Genomes of Two Pueraria montana Varieties
Source: Int J Mol Sci. 2024 May 22;25(11):5656. doi: 10.3390/ijms25115656 (PMC11171644; doi:10.3390/ijms25115656)
Supplement: Supplementary file 1 [file ijms-25-05656-s001.zip › ijms-2928843 supplementary/Supplementary file S2 Experimental validation results of RNA editing sites in the Pueraria montana var. montana mitogenome/Supplementary file ccmFC/ccmFC-Multiple Alignment.MSD]

FILE: Multiple_Sequence_Alignment
PROJECT:
NUMBER: 3
MAXLENGTH: 1330
NAMES: Pueraria_montana_contig1_ccmFC ccmFC-F ccmFC-R_RC
MAXNAMELEN: 30
FEATURES
ORIGIN
Pueraria_montana_contig1_ccmFC ATGGTCCAACTACATAACTTTTTATTTTTCATTACTTCTATGGTCGTGCCTCGTGGCACG     60
ccmFC-F                        .......................................tTGGTCGTGCtTtGTGGCACG     21
ccmFC-R_RC                     ............................................................      0
Consensus                      

Pueraria_montana_contig1_ccmFC GCAGCACCCTTACTATTGAAATGGTTCGTCAGTAGAGATGTTCCCACAGGTGCCCCTTTT    120
ccmFC-F                        GCAGCACCCTTACTATTGAAATGGTTCGTCAGTAGAGATGTTtCCACAGGTGCCCCTTTT     81
ccmFC-R_RC                     ............................................................      0
Consensus                      

Pueraria_montana_contig1_ccmFC TCCAATGGGACTATAATTCCTATTCTTATCCCTTCATTCCCTCTTTTGGTCTATCTACAT    180
ccmFC-F                        TtCAATGGGACTATAATTCCTATTCTTATCtCTTCATTCtCTCTTTTGGTCTATCTACAT    141
ccmFC-R_RC                     ............................................................      0
Consensus                      

Pueraria_montana_contig1_ccmFC TCCAGGAAATTCATACGCTCCATGGACGGAGCAAAAAGTGGAGTCTTGGTCAGAGCAAGC    240
ccmFC-F                        TCCAGGAAATTCATACGCTCCATGGACGGAGCAAAAAGTGGAGTCTTGGTCAGAGCAAGC    201
ccmFC-R_RC                     ............................................................      0
Consensus                      

Pueraria_montana_contig1_ccmFC CGCCCTATTCTATTACCAGACATAATTTGGAGAAGCTCATCCGAAACTAGAGCTGGAAAC    300
ccmFC-F                        CGCCCTATTCTATTACCAGACATAATTTGGAGAAGCTCATCCGAAACTAGAGCTGGAAAC    261
ccmFC-R_RC                     ............................................................      0
Consensus                      

Pueraria_montana_contig1_ccmFC GCCTCATTTCGTTTCGTTCCCGTTCTTCATTTCCTTCTTCTCGAATCCAAGGGGGACTTC    360
ccmFC-F                        GCCTCATTTtGTTTCGTTCCtGTTCTTCATTTCtTTCTTCTCGAATCCAAGGGGGACTTC    321
ccmFC-R_RC                     ................gTCCCGTTCTTCATT..CTTtcTCTCGAATCCAAGGGG.ACTTC     41
Consensus                                       tcc gttcttcatt   tt  tctcgaatccaagggg acttc

Pueraria_montana_contig1_ccmFC TCATATTTAGAATCTTTCTGCGGTGTGCTCTGTTTACTATTCTTTCGTACTCTCTTCTCT    420
ccmFC-F                        TCATATTTAGAATCTTTCTGCGGTGTGCTCTGTTTACTATTCTTTtGTACTCTCTTCTCT    381
ccmFC-R_RC                     TCATATTTAGAATCTTTCTGCGGTGTGCTCTGTTTACTAaTCTTT.GTACTCTCTTCTCT    100
Consensus                      tcatatttagaatctttctgcggtgtgctctgtttacta tcttt gtactctcttctct

Pueraria_montana_contig1_ccmFC TTACCACGCGATAGGTCAGCAAAGCGTGAGCGGGCGCGGAGAAGGAAACGCCAAACACTT    480
ccmFC-F                        TTACCACGCGATAGGTCAGCAAAGCGTGAGCGGGCGCGGAGAAGGAAACGCCAAACACTT    441
ccmFC-R_RC                     T..aCACGCGATAGGTCAGCAAAGCGTGAGCGG.CGCG.AGAAGGAAACGCCAAACACTT    156
Consensus                      t   cacgcgataggtcagcaaagcgtgagcgg cgcg agaaggaaacgccaaacactt

Pueraria_montana_contig1_ccmFC CGGCCTAAGCCTAACGGGAATGAGCAACAACGAAATGACAAGATGGGGTGCTCCGGGCAC    540
ccmFC-F                        CGGCCTAAGCCTAACGGGAATGAGCAACAACGAAATGACAAGATGGGGTGCTCCGGGCAC    501
ccmFC-R_RC                     CGGC.TAAGCCTAACGGGAATGAGCAACAACGAAATGACAAGATGGGGTGCTCCGGGCAC    215
Consensus                      cggc taagcctaacgggaatgagcaacaacgaaatgacaagatggggtgctccgggcac

Pueraria_montana_contig1_ccmFC CCCCATTTAGAAAGAAGGGTCGAAGGTTTTGGGCCTGTAGCTTTCCCCGTCCCCCCTTCG    600
ccmFC-F                        CCCCATTTAGAAAGAAGGGTCGAAGGTTTTGGGCCTGTAGCTTTCCCCGTCCCCCCTTCG    561
ccmFC-R_RC                     CCCCATTTAGAAAGAAGGGTCGAAGGTTTTGGGCCTGTAGCTTTCCCCGTCCCCC.TTCG    274
Consensus                      ccccatttagaaagaagggtcgaaggttttgggcctgtagctttccccgtccccc ttcg

Pueraria_montana_contig1_ccmFC TCGGGTGGTGCTTGTGTGGGGGGTGTGCCACCTGAACCTGAAATCGGGCTTGAAGCTCTC    660
ccmFC-F                        TCGGGTGGTGCTTGTGTGGGGGGTGTGCCACCTGAACCTGAAATCGGGCTTGAAGCTCTC    621
ccmFC-R_RC                     TCGGGTGGTGCTTGTGTGGGGGGTGTGCCACCTGAACCTGAAATCGGGCTTGAAGCTCTC    334
Consensus                      tcgggtggtgcttgtgtggggggtgtgccacctgaacctgaaatcgggcttgaagctctc

Pueraria_montana_contig1_ccmFC GCCTTACCAACGAGCCGACAGCTGATGGCTGTTGGTCACGACTACCACCAAAAAGCTCCA    720
ccmFC-F                        GCCTTACCAACGAGCCGACAGCTGATGGCTGTTGGTCACGACTACCACCAAAAAGCTCCA    681
ccmFC-R_RC                     GCCTTACCAACGAGCCGACAGCTGATGGCTGTTGGTCACGACTACCACCAAAAAGCTCCA    394
Consensus                      gccttaccaacgagccgacagctgatggctgttggtcacgactaccaccaaaaagctcca

Pueraria_montana_contig1_ccmFC ATGAAGATGAATATTTCACATTTTGGAGTGTGCATCTGTATGTTGGGTGTTCTTCTGTCT    780
ccmFC-F                        ATGAAGATGAATATTTCACATTTTGGAGTGTGCATCTGTATGTTGGGTGTTCTTCTGTCT    741
ccmFC-R_RC                     ATGAAGATGAATATTTCACATTTTGGAGTGTGCATCTGTATGTTGGGTGTTCTTCTGTCT    454
Consensus                      atgaagatgaatatttcacattttggagtgtgcatctgtatgttgggtgttcttctgtct

Pueraria_montana_contig1_ccmFC AACACAAAGAAGATACAGTTCACTCAACGATTGCCTTTGGGTTCCGAACTCCATATGGGG    840
ccmFC-F                        AACACAAAGAAGATACAGTTCACTCAACGATTGCCTTTGGGTTCCGAACTCCATATGGGG    801
ccmFC-R_RC                     AACACAAAGAAGATACAGTTCACTCAACGATTGCCTTTGGGTTCCGAACTCCATATGGGG    514
Consensus                      aacacaaagaagatacagttcactcaacgattgcctttgggttccgaactccatatgggg

Pueraria_montana_contig1_ccmFC AA.GGAGCGTTGTTGTTTCCGAGGTCTCGATCATTTACATGGACCCACTTCTCATTCCAT    899
ccmFC-F                        AAaGGAGCGTTGTTGTTTCCGAGGTCTCGATCATTTACATGGACCCACTTtTCATTCCAT    861
ccmFC-R_RC                     AA.GGAGCGTTGTTGTTTCCGAGGTCTCGATCATTTACATGGACCCACTTtTCATTCCAT    573
Consensus                      aa ggagcgttgttgtttccgaggtctcgatcatttacatggacccactt tcattccat

Pueraria_montana_contig1_ccmFC TTGTGGGAATTTGATGATCTATAAACCGTCCCTAACGAATGATCGCCTCATGTTTGAGCA    959
ccmFC-F                        TTGTGGGAATTTGATGATCTATAAACCGTCCCTAACGAATGATCGCCTCA..........    911
ccmFC-R_RC                     TTGTGGGAATTTGATGATCTATAAACCGTCCCTAACGAATGATCGCCTCATGTTTGAGCA    633
Consensus                      ttgtgggaatttgatgatctataaaccgtccctaacgaatgatcgcctca

Pueraria_montana_contig1_ccmFC TGATGAATCACTTCGTGCCGACCTGTTGCCAATAAACTTTCCGGCCTCATATGAGAATGG   1019
ccmFC-F                        ............................................................    911
ccmFC-R_RC                     TGATGAATCACTTCGTGCCGACCTGTTGCCAATAAACTTTCCGGCCTCATATGAGAATGG    693
Consensus                      

Pueraria_montana_contig1_ccmFC AAAACTGGATAATTTTCTGCATCGGTGGATGAAAAATCGCGAACATAATAATTTTTTGTT   1079
ccmFC-F                        ............................................................    911
ccmFC-R_RC                     AAAACTGGATAATTTTCTGCATCGGTGGATGAAAAATCGtGAACATAATAATTTTTTGTT    753
Consensus                      

Pueraria_montana_contig1_ccmFC GATCATGTTCCCAGAAAAAAGATACTTTAGAGAAACAACGAGCACGACTGAAGTGGCTAT   1139
ccmFC-F                        ............................................................    911
ccmFC-R_RC                     GATCATGTTCCCAGAAAAAAGATACTTTAGAGAAACAACGAGCACGACTGAAGTGGCTAT    813
Consensus                      

Pueraria_montana_contig1_ccmFC ACATACAAATCCATTTACGGATAGATATGCTTCGATTGGAACTGGAAGTTCCAGAACAGG   1199
ccmFC-F                        ............................................................    911
ccmFC-R_RC                     ACATACAAATCtATTTACGGATAGATATGCTTtGATTGGAACTGGAAGTTCCAGAACAGG    873
Consensus                      

Pueraria_montana_contig1_ccmFC CGGCTGGTATACCACCATAATGAAACTGCCTTTTCTTTTTTTTATTCGGATAGGATTTAT   1259
ccmFC-F                        ............................................................    911
ccmFC-R_RC                     CGGCTGGTATACCACCATAATGAAACTGCCTTTTCTTTTTTTTATTtGGATAGGATTTAT    933
Consensus                      

Pueraria_montana_contig1_ccmFC GTTGGCTTCGTCGGGAGGCTCGCGTAGTTTGTTACGTCAGCTCCAAAAGGATAAGTTGCG   1319
ccmFC-F                        ............................................................    911
ccmFC-R_RC                     GTTGGCTTCGTtGGGAGGCTtGCGTAGTT.GTTACGTCAGCTCCA...............    977
Consensus                      

Pueraria_montana_contig1_ccmFC TTGGAATCGA                                                     1329
ccmFC-F                        ..........                                                      911
ccmFC-R_RC                     ..........                                                      977
Consensus                      
