# Supplementary material for: De Novo Assembly and Comparative Analysis of Mitochondrial Genomes of Two Pueraria montana Varieties
Source: Int J Mol Sci. 2024 May 22;25(11):5656. doi: 10.3390/ijms25115656 (PMC11171644; doi:10.3390/ijms25115656)
Supplement: Supplementary file 1 [file ijms-25-05656-s001.zip › ijms-2928843 supplementary/Supplementary file S2 Experimental validation results of RNA editing sites in the Pueraria montana var. montana mitogenome/Supplementary file ccmFN/ccmFN-Multiple Alignment.MSD]

FILE: Multiple_Sequence_Alignment
PROJECT:
NUMBER: 3
MAXLENGTH: 1745
NAMES: Pueraria_montana_contig1_ccmFN ccmFN-F ccmFN-R_RC
MAXNAMELEN: 30
FEATURES
ORIGIN
Pueraria_montana_contig1_ccmFN ATGTCAATAATTTATGAATTATTTCATTTATCGTTATTTCCGGGTCTTTTCGTTGCATTC     60
ccmFN-F                        .................................................TCGTTGC.TTC     10
ccmFN-R_RC                     ............................................................      0
Consensus                      

Pueraria_montana_contig1_ccmFN ACTTACAACAAGAAACAACCACCAG.CGTTTGGTGCAGCACCTGCATTTTGGTGCATTCT    119
ccmFN-F                        ACTaA.AAtAAGAtACAACCACCActCGTTTGGTGCAGCACtTGCATTTTGGTGCATTCT     69
ccmFN-R_RC                     ............................................................      0
Consensus                      

Pueraria_montana_contig1_ccmFN TCTTTCTTTCCTTGGTCTTTCGTTCCGTCATATTCCTAATAACTTATCCAATTACAACGT    179
ccmFN-F                        TCTTTCTTTCCTTGGTCTTTtGTTCtGTCATATTtCTAATAACTTATCCAATTACAACGT    129
ccmFN-R_RC                     ............................................................      0
Consensus                      

Pueraria_montana_contig1_ccmFN ATTAACCGCTAATGCACCTTTCTTTTATCAAATCTCAGGGACATGGTCTAATCATGAGGG    239
ccmFN-F                        ATTAACCGCTAATGCACCTTTCTTTTATCAAATCTCAGGGACATGGTCTAATCATGAGGG    189
ccmFN-R_RC                     ............................................................      0
Consensus                      

Pueraria_montana_contig1_ccmFN TAGTATTTTATCATGGTGTCGGATCCCACGTTTTTATGGATTCCTTCTTTGTTACCGGGG    299
ccmFN-F                        TAGTATTTTATtATGGTGTtGGATCCtAtGTTTTTATGGATTCCTTtTTTGTTACCGGGG    249
ccmFN-R_RC                     ............................................................      0
Consensus                      

Pueraria_montana_contig1_ccmFN TCGACCCCAAAGCCATAATGTCTCAAAACGAGGAGGCCATAGAGAAGTTTTGTATTACTT    359
ccmFN-F                        TCGACCCCAAAGCCATAATGTCTCAAAACGAGGAGGCCATAGAGAAGTTTTGTATTACTT    309
ccmFN-R_RC                     ............................................................      0
Consensus                      

Pueraria_montana_contig1_ccmFN TGTCTCGAACTTCGTGAAGAACTCCATTCTATCTCTCCCTCGTTACGAACAAAAAAGTGG    419
ccmFN-F                        TGTCTtGAACTTtGTGAAGAACTCCATTCTATCTCTCCCTCGggAgGAACAAAAAAGTGG    369
ccmFN-R_RC                     ............................................................      0
Consensus                      

Pueraria_montana_contig1_ccmFN GGCTGCGCCCCAGTTGTACACTCCCTTCGTTCTACGAACCCTTGTTGATTC.TGAACTTC    478
ccmFN-F                        GGCTGCGCCCCAGTTGTACACTCCCTTCGTTCTACGAACCCTTGTTGATTCaTttACTTC    429
ccmFN-R_RC                     ............................................................      0
Consensus                      

Pueraria_montana_contig1_ccmFN GTTCGCGAAGGAACCGGACGTTTGACGGGCCAGCCCTTTTTT.ATGCGCCGCTTTACCCT    537
ccmFN-F                        GTTCGCGAAGGAACCGGACGTTTGAgcGGCCAGCCCTTTTTTtATGCGCCGCTTTACCCT    489
ccmFN-R_RC                     ............................................................      0
Consensus                      

Pueraria_montana_contig1_ccmFN GAAAGGAAAATGAGCTTAGCTC.CTCTGGGTGCTAGGCGCTCC.CGTGGTTCGCGAGAAG    595
ccmFN-F                        GAAAGGAAAATGAGCTTAGCTCtCTCTGGGTGCTAGGCGCTCCaCGTaGTTCaCGAGAAG    549
ccmFN-R_RC                     ............................................................      0
Consensus                      

Pueraria_montana_contig1_ccmFN GAAAAAGAAGGACTCATCCTTTGTTGCATCTGGCACGAGATGATAAAGAGAGAGCTTCGT    655
ccmFN-F                        GAAAAAagAGactcatcCtTTTGTTGCATCTGGCACGAGATGATAAAGAGAGAGCTcta.    608
ccmFN-R_RC                     ............................................................      0
Consensus                      

Pueraria_montana_contig1_ccmFN CTATCGATGAACAGCGGATTGACGGAGCTCTTGGCATTGCTTTGTTTTTCTCTCCTTTCC    715
ccmFN-F                        CTATCGATGAACAGCGGATTGACGGAGCTCTTGGCATTGCTTTGTTTT.CTCTCtTTTCC    667
ccmFN-R_RC                     .......................cGAGCctcTGcCAaTGCTTTGTTTTTCctctCTTTCC     37
Consensus                                              gagc   tg ca tgctttgtttt c     tttcc

Pueraria_montana_contig1_ccmFN TATCAGCGAGTTCCGATCCTTTTGTTCGAAATTTCTTCGTTCGTACCGAACCGCTTGCAG    775
ccmFN-F                        TATtA.CGAGTTCCGATCCTTTg..TCGAAATTTCTcg..TCGTACCGAACCaCTTGCAt    722
ccmFN-R_RC                     aActAGCGAGTTC.GATCtTTTg.TTCGAAgTTctTcg.TctGTACCGA.CCGCT.GCAG     92
Consensus                       a  a cgagttc gatc ttt   tcgaa tt  t      gtaccga cc ct gca

Pueraria_montana_contig1_ccmFN AATCAAATCCTGTTCCACAAGATCCTATATCAGCTATACATCCTCCTTGCATTTATGCCG    835
ccmFN-F                        AATtAAATCCTGTTCtACA.GATCCTATAT..aCTATACATC..tCcTGCATTTATGC..    775
ccmFN-R_RC                     AtctAAATC.TGTTCtACA.GATCCTATATtAGCTATACATC..tCTTGCATTTATGC.G    147
Consensus                      a   aaatc tgttc aca gatcctatat   ctatacatc   c tgcatttatgc

Pueraria_montana_contig1_ccmFN GAGACGTCGCCAGTGCTATGGGATTTGGATTATGTAGATCAAAAATGATGAATGGGATTG    895
ccmFN-F                        GgaAaGTCGC.AGTGCTATGGa..TTGGAT.ATGTAaATCAAAA.TGATGA..tGGAaTG    828
ccmFN-R_RC                     GAGACGTCGCCAGTGCTATGGGATTTGGATTATGTAGATCAAAAATGATGAA.tGGgaTG    206
Consensus                      g  a gtcgc agtgctatgg   ttggat atgta atcaaaa tgatga   gg  tg

Pueraria_montana_contig1_ccmFN TGGCACTCCACTCGCCGCCAATGCGGAAGGATGCCGCCGAAAAGAAGGGAACGCTGCTTC    955
ccmFN-F                        gGGCACTCCACTCcCCGC.AATGCaGAtG.ATGCCGCCGAAAgaA..GGAACGCTGCTT.    883
ccmFN-R_RC                     TGGCACTCCACTCGCCGCCAATGCGGAAGGATGCCGCgaAAAgaA.GGGAACGCTGCTct    265
Consensus                       ggcactccactc ccgc aatgc ga g atgccgc  aaa  a  ggaacgctgct

Pueraria_montana_contig1_ccmFN GCTCTGCTGGATGCGTCGGATCCCGTATAACAAGCGAGCTTTTTACCAAAAAATTCAAAC   1015
ccmFN-F                        GCTCTGCTGa...tGctcGATCCgtTA..ACAAGCaAGCTTTT.ACtAAAAA..TCAAca    935
ccmFN-R_RC                     GCTCTGCTGGATGCGTCGGATCCCGTAT.ACAAGCGAGCTTTTTACCAAAAAATTCAAAC    324
Consensus                      gctctgctg     g   gatcc  ta  acaagc agctttt ac aaaaa  tcaa

Pueraria_montana_contig1_ccmFN ATGTGGTCGCAAAATGCTATCCAGCTCTCTTGTTGCGTAGCAATAGAAGCCTGCTCATGC   1075
ccmFN-F                        tgGTGGTCcgAAAATGCTATC.AGCTC.................................    961
ccmFN-R_RC                     ATGTGGTCGCAAAATGCTATCCAGCTCTCTTGTTGCGTAGCAATAGAAGCCTGCTCATGC    384
Consensus                        gtggtc  aaaatgctatc agctc

Pueraria_montana_contig1_ccmFN TGCTTTGGCGGCGCTTTTTCGCCTTCTCTTCGCTCTGGACAGGAGCGCTAGTGGACACGG   1135
ccmFN-F                        ............................................................    961
ccmFN-R_RC                     TGCTgTGGCGGCGCTTTTTCGCCTTCTCTTCGCTCTGGACAGGAGCGCTAGTGGACACGG    444
Consensus                      

Pueraria_montana_contig1_ccmFN .GGGGGGAGCAGGCGAAGCGTGTCGTTCGTAATGAACAGAAAGATACCACTACTTCGCCT   1194
ccmFN-F                        ............................................................    961
ccmFN-R_RC                     tGGGGGGAGCAGGCGAAGCGTGTCGTTCGTAATGAACAGAAAGATACCACTACTTCGCCT    504
Consensus                      

Pueraria_montana_contig1_ccmFN CTTTGTTGGAGCGCCGGCGCGAACACAGTGGTATCTGACCAGGACCAGGAACAGATTCGA   1254
ccmFN-F                        ............................................................    961
ccmFN-R_RC                     CTTTGTTGGAGCGCCGGCGCGAACACAGTGGTATCTGACCAGGACCAGGAACAGATTCGA    564
Consensus                      

Pueraria_montana_contig1_ccmFN ATTTGGAT.CTTGACATGTCGGTGGTTTTTAACCGTGGGCATCATGCCAGGAAGTTGGTG   1313
ccmFN-F                        ............................................................    961
ccmFN-R_RC                     ATTTGGATatTTGACATGTtGGTGGTTTTTAACCGTGGGCATCATcCtAGGAAGTTGGTG    624
Consensus                      

Pueraria_montana_contig1_ccmFN GGCTC.ATCATGAATTAGGTCGGGGTGGCTGGTGGTTTCGGGATCCCGTAGAAAATGCTT   1372
ccmFN-F                        ............................................................    961
ccmFN-R_RC                     GGCTCtATCATGAATTAGGTCGGGGTGGCTGGTGGTTTtGGGATCCCGTAGAAAATGCTT    684
Consensus                      

Pueraria_montana_contig1_ccmFN CTTTTATGCCTTGGGTATTAGCCACAGCTCGTATTCATTCCGTAATTCTACCCCTTCTTC   1432
ccmFN-F                        ............................................................    961
ccmFN-R_RC                     CTTTTATGCCTTGGGTATTAGCCACAGCTtGTATTCATTCCGTAATTCTACCCCTTCTTC    744
Consensus                      

Pueraria_montana_contig1_ccmFN ATTCTTGGATCTCGTTTCTTAATATTGTGACTCTTCCATGCTGTGTCTCAGGAACCTTTT   1492
ccmFN-F                        ............................................................    961
ccmFN-R_RC                     ATTCTTGGATCTtGTTTCTTAATATTGTGACTtTTCtATGCTGTGTCTtAGGAACCTTTT    804
Consensus                      

Pueraria_montana_contig1_ccmFN CAATACGGTCCGGATTGCTAGCTTCCGTTCATAGTTTTGCTACAGATGATACACGAGGAA   1552
ccmFN-F                        ............................................................    961
ccmFN-R_RC                     CAATACGGTCCGGATTGCTAGCTTCCGTTCATAGTTTTGCTACAGATGATACACGAGGAA    864
Consensus                      

Pueraria_montana_contig1_ccmFN TCTTTTTATGGCGGTTCTTCCTTCTAATGACCGGCATATCTATGATTCTTTTCTCCCAGA   1612
ccmFN-F                        ............................................................    961
ccmFN-R_RC                     TCTTTTTATGGCGGTTCTTCCTTCTAATGACCGGCATATCTATGATTCTTTTCTCCCAGA    924
Consensus                      

Pueraria_montana_contig1_ccmFN TGAAGCAGCAGGCATCGGTCCGTAGAACTTCTAAAAAAGAGATGGTTGTGGCGCGAAGTA   1672
ccmFN-F                        ............................................................    961
ccmFN-R_RC                     TGAAGCAGCAGGCATCGGTCCGTAGAACTTCTAAAAAAGAGATGGTTGTGGCGCGAAGTA    984
Consensus                      

Pueraria_montana_contig1_ccmFN CTCTTGTGCACCTCCGTCACTCGGCTCGCGCGCAACCCCGCCCCGTTATGTTATGGAAGA   1732
ccmFN-F                        ............................................................    961
ccmFN-R_RC                     CTCT.GTGCACCTCCGc...........................................   1000
Consensus                      

Pueraria_montana_contig1_ccmFN ATTGA                                                          1737
ccmFN-F                        .....                                                           961
ccmFN-R_RC                     .....                                                          1000
Consensus                      
