# Supplementary material for: De Novo Assembly and Comparative Analysis of Mitochondrial Genomes of Two Pueraria montana Varieties
Source: Int J Mol Sci. 2024 May 22;25(11):5656. doi: 10.3390/ijms25115656 (PMC11171644; doi:10.3390/ijms25115656)
Supplement: Supplementary file 1 [file ijms-25-05656-s001.zip › ijms-2928843 supplementary/Supplementary file S2 Experimental validation results of RNA editing sites in the Pueraria montana var. montana mitogenome/Supplementary file cob/cob-Multiple Alignment.MSD]

FILE: Multiple_Sequence_Alignment
PROJECT:
NUMBER: 3
MAXLENGTH: 1179
NAMES: Pueraria_montana_contig1_cob cob-F cob-R_RC
MAXNAMELEN: 28
FEATURES
ORIGIN
Pueraria_montana_contig1_cob ATGACTATAAGGAACCAACGATTCTCTCTTCTTAAAGAACCTATATCCTCCACACTTAAT     60
cob-F                        ............................................ATtCTCCACACTTAAT     16
cob-R_RC                     ............................................................      0
Consensus                    

Pueraria_montana_contig1_cob CAACATTTGATAGATTATCCAACCCCGAGCAATCTTAGTTATTGGTGGGGCTTCGGTTCG    120
cob-F                        CAACATTTGATAGATTATCCAACCCCGAGCAATCTTAGTTATTGGTGGGGCTTCGGTTCG     76
cob-R_RC                     ...............cATtgAtagatatcCAAcCcgAGcatcTaGTatG...TgGGcTCG     42
Consensus                                    at  a        caa c  ag    t gt  g   t gg tcg

Pueraria_montana_contig1_cob TTAGCTGGTATTTGTTTAGTCATTCAGATAGTGACTGGCGTTTTTTTAGCTATGCATTAC    180
cob-F                        TTAGCTGGTATTTGTTTAGTCATTCAGATAGTGACTGGCGTTTTTTTAGCTATGCATTAC    136
cob-R_RC                     TTcGtaGcTgTaTGT..AGTCAT.CAGATAGTGACTG....cgTTTTAGCTATGCAT.AC     94
Consensus                    tt g  g t t tgt  agtcat cagatagtgactg      ttttagctatgcat ac

Pueraria_montana_contig1_cob ACACCTCATGTGGATCTAGCTTTCAACAGCGTAGAACACGTTATGAGAGATGTTGAAGGG    240
cob-F                        ACACCTCATGTGGATCTAGCTTTCAACAGCGTAGAACACGTTATGAGAGATGTTGAAGGG    196
cob-R_RC                     ACAC.TCATGTGGATCTAGCTTTCA.CAGCGTAGA.CACGT.ATGAGAGATGT...gaGG    147
Consensus                    acac tcatgtggatctagctttca cagcgtaga cacgt atgagagatgt     gg

Pueraria_montana_contig1_cob GGCTGGTTGCTCCGTTATATGCATGCTAATGGGGCAAGTATGTTTCTCATTGTGGTTCAC    300
cob-F                        GGCTGGTTGCTCCGTTATATGCATGCTAATGGGGCAAGTATGTTTtTCATTGTGGTTtAC    256
cob-R_RC                     GGCTG..TGCTC..gTATATGCATGCTAATGGG.CAAGTATGTTTt.CAT....GTgtca    197
Consensus                    ggctg  tgctc   tatatgcatgctaatggg caagtatgttt  cat    gt

Pueraria_montana_contig1_cob CTTCATATTTTTCGTGGTCTATATCATGCGAGTTATAGCAGTCCTAGGGAATTTGTTCGG    360
cob-F                        CTTCATATTTTTCGTGGTCTATATtATGCGAGTTATAGCAGTCCTAGGGAATTTGTTtGG    316
cob-R_RC                     CTTCATATTTT.CGTG.TCTATATCATGCGAGT.ATAGCAGTCCTAGGGAATTTGTTtGG    254
Consensus                    cttcatatttt cgtg tctatat atgcgagt atagcagtcctagggaatttgtt gg

Pueraria_montana_contig1_cob TGTCTCGGAGTTGTAATCTTCCTATTAATGATTGTGACAGCTTTTACAGGATACGTACTA    420
cob-F                        TGTCTCGGAGTTGTAATCTTCCTATTAATGATTGTGACAGCTTTTAtAGGATACGTACTA    376
cob-R_RC                     TGTCTCGGAGT.GTAATCTTCCTATTAATGATgGTGACAGCTTTTAtAGGATACGTACTA    313
Consensus                    tgtctcggagt gtaatcttcctattaatgat gtgacagctttta aggatacgtacta

Pueraria_montana_contig1_cob CCTTGGGGTCAGATGAGCTTTTGGGGAGCTACAGTAATTACAAGCTTAGCTAGCGCCATA    480
cob-F                        CCTTGGGGTCAGATGAGCTTTTGGGGAGCTACAGTAATTACAAGCTTAGCTAGCGCCATA    436
cob-R_RC                     CtTTGGGGTCAGATGAGCTTTTGGGGAGCTACAGTAAT.ACAAGCTTAGCTAGCGCCATA    372
Consensus                    c ttggggtcagatgagcttttggggagctacagtaat acaagcttagctagcgccata

Pueraria_montana_contig1_cob CCTGTAGTAGGAGATACCATAGTGACTTGGCTTTGGGGTGGTTTCTCCGTGGACAATGCC    540
cob-F                        CCTGTAGTAGGAGATACCATAGTGACTTGGCTTTGGGGTGGTTTCTCCGTGGACAATGCC    496
cob-R_RC                     CCTGTAGTAGGAGATACCATAGTGACTTGGCTTgGGGGTGGTTTCTCCGTGGACAATGCC    432
Consensus                    cctgtagtaggagataccatagtgacttggctt ggggtggtttctccgtggacaatgcc

Pueraria_montana_contig1_cob ACCTTAAATCGTTTTTTTAGTCTTCATCATTTACTCCCCTTTCTTTTAGTAGGCGCCAGT    600
cob-F                        ACCTTAAATCGTTTTTTTAGTCTTCATtATTTACTCCCCTTTCTTTTAGTAGGCGCCAGT    556
cob-R_RC                     cCCTTAAATCGTTTTTTTAtTCTTCATtATTTAtTCCCCTTTCTTTTAGTAGGCGCCAtT    492
Consensus                     ccttaaatcgttttttta tcttcat attta tcccctttcttttagtaggcgcca t

Pueraria_montana_contig1_cob CTTCTTCATCTGGCCGCATTGCATCAATATGGATCAAATAATCCATTGGGTGTACATTCA    660
cob-F                        CTTCTTCATCTGGCCGCATTGCATCAATATGGATCAAATAATCCATTGGGTGTACATTCA    616
cob-R_RC                     tTTtTTCATCTGGCCcCATTGCATCAATATGGATCAAATAATCCATgGGGTGTcCATTCA    552
Consensus                     tt ttcatctggcc cattgcatcaatatggatcaaataatccat gggtgt cattca

Pueraria_montana_contig1_cob GAGATGGATCAAATTTCTTTTTACCCTTATTTTTATGTAAAGGATCTAGTAGGTTGGGTA    720
cob-F                        GAGATGGATCAAATTTCTTTTTACCCTTATTTTTATGTAAAGGATCTAGTAGGTTGGGTA    676
cob-R_RC                     GAGATGGATCAAATTTCTTTTTACCCTTATTTTTATGTAAAGGATtTAGTAGGTTGGGTA    612
Consensus                    gagatggatcaaatttctttttacccttatttttatgtaaaggat tagtaggttgggta

Pueraria_montana_contig1_cob GCTTTTGCTATCTTTTTTTCCATTTGGATTTTTTATGCTCCTAATGTTTTGGGCCATCCC    780
cob-F                        GCTTTTGCTATCTTTTTTTCCATTTGGATTTTTTATGCTCCTAATGTTTTGGGC.ATCCC    735
cob-R_RC                     GCTTTTGtTtTtTTTTTTTCCATTTGGATTTTTTATGCTCCTAATGTTTTGGGCCATCCC    672
Consensus                    gcttttg t t tttttttccatttggattttttatgctcctaatgttttgggc atccc

Pueraria_montana_contig1_cob GACAATTATATACCTGCTAATCCGATGCCCACCCCGCCTCATATTGTGCCGGAATGGTAT    840
cob-F                        GACAATTATATACCTGCTAATCCGATGtCCACCCCGCCTCATATTGTGCCG.AATGGTAT    794
cob-R_RC                     GACAATTATATACCTGCTAATCCGATGtCCACCCCGCCTCATATTGTGCCGGAATGGTAT    732
Consensus                    gacaattatatacctgctaatccgatg ccaccccgcctcatattgtgccg aatggtat

Pueraria_montana_contig1_cob TTCCTACCGATCCATGCCATTCTTCGTAGTATACCTGACAAATCGGGAGGTGTAGCCGCA    900
cob-F                        TTCCTACCGATCtATGCCATTCTTCGTAGTATACCTGACAAATCG..AaGTGTAGCgc..    850
cob-R_RC                     TTCCTACCGATCtATGCCATTCTTCGTAGTATACCTGACAAATCGGGAGGTGTAGCCGCA    792
Consensus                    ttcctaccgatc atgccattcttcgtagtatacctgacaaatcg  a gtgtagc

Pueraria_montana_contig1_cob ATAGCACCAGTTTTTATATGTCTGTTGGCTTTACCTTTTTTTAAAAGTATGTACGTGCGT    960
cob-F                        ATAGCACtAGTTTTTATATGTCTGTTGGCTTa.....cTTTTtAAAGTATGTACGTGCGT    905
cob-R_RC                     ATAGCACtAGTTTTTATATGTCTGTTGGCTTTACCTTTTTTTAAAAGTATGTACGTGCGT    852
Consensus                    atagcac agtttttatatgtctgttggctt       tttt aaagtatgtacgtgcgt

Pueraria_montana_contig1_cob AGTTCAAGTTTTCGCCCTATTCACCAAGGAATATTTTGGTTGCTTTTGGCGGATCGCTTA   1020
cob-F                        AGTc..AGgTTTCGCC.TATTtACCAg...ATATTTTG..TGCTTTgcG...ActGCT.A    953
cob-R_RC                     AGTTCAAGTTTTCGCCCTATTtACCAAGGAATATTTTGGTTGCTTTTGGCGGATtGCTTA    912
Consensus                    agt   ag tttcgcc tatt acca    atattttg  tgcttt  g   a  gct a

Pueraria_montana_contig1_cob CTACTAGGTTGGATCGGATGTCAACCTGTGGAGGCACCATTTGTTACTATTGGACAAATT   1080
cob-F                        CTACTAGGT..GATCGGATGTCA.CCTGTGagcaCA....TTGTTACTAT..GACAtcTc   1004
cob-R_RC                     CTACTAGGTTGGATCGGATGTCAACCTGTGGAGGCACCATTTGTTACTATTGGACAAATT    972
Consensus                    ctactaggt  gatcggatgtca cctgtg    ca    ttgttactat  gaca  t

Pueraria_montana_contig1_cob CCTCCTTTTGTTTTCTTCTTGTTCTTTGCCATAACGCCCATTCCGGGACGAGTTGGAAGA   1140
cob-F                        gtgatcTcTGTccg..............................................   1018
cob-R_RC                     tCTtCTTTTGTTTTCTTCTTGTTCTTTGCCATAACGCCCATTCtGGGACGAGTgaagAGA   1032
Consensus                          t tgt

Pueraria_montana_contig1_cob GGAATTCCGAATTCTTACACGGATGAGACTGATCAGTGA                        1179
cob-F                        .......................................                        1018
cob-R_RC                     ttcca..................................                        1037
Consensus                    
