# Supplementary material for: De Novo Assembly and Comparative Analysis of Mitochondrial Genomes of Two Pueraria montana Varieties
Source: Int J Mol Sci. 2024 May 22;25(11):5656. doi: 10.3390/ijms25115656 (PMC11171644; doi:10.3390/ijms25115656)
Supplement: Supplementary file 1 [file ijms-25-05656-s001.zip › ijms-2928843 supplementary/Supplementary file S2 Experimental validation results of RNA editing sites in the Pueraria montana var. montana mitogenome/Supplementary file cox1/cox1-Multiple Alignment.MSD]

FILE: Multiple_Sequence_Alignment
PROJECT:
NUMBER: 3
MAXLENGTH: 1586
NAMES: Pueraria_montana_contig1_cox1 cox1-F cox1-R_RC
MAXNAMELEN: 29
FEATURES
ORIGIN
Pueraria_montana_contig1_cox1 ATGACAAATCCGGTCCGATGGCTGTTCTCCACTAACCACAAGGATATAGGGACTCTATAT     60
cox1-F                        ..........gGGgtCGATGGCTGTTCTC.ACTAACCACAAGGATATAGGGACTCTATAT     49
cox1-R_RC                     ............................................................      0
Consensus                     

Pueraria_montana_contig1_cox1 TTCATCTTCGGTGCCATTGCTGGAGTGATGGGCACATGCTTCTCCGTATTGATTCGTATG    120
cox1-F                        TTCATCTTCGGTGCCATTGCTGGAGTGATGGGCACATGCTTCTCCGTATTGATTCGTATG    109
cox1-R_RC                     ............................................................      0
Consensus                     

Pueraria_montana_contig1_cox1 GAATTAGCACGACCCGGCGATCAAATTCTTGGTGGGAATCATCAACTTTATAATGTTTTA    180
cox1-F                        GAATTAGCACGACCCGGCGATCAAATTCTTGGTGGGAATCATCAACTTTATAATGTTTTA    169
cox1-R_RC                     ............................................................      0
Consensus                     

Pueraria_montana_contig1_cox1 ATAACGGCTCACGCTTTTTTAATGATCTTTTTTATGGTTATGCCGGCGATGATAGGTGGA    240
cox1-F                        ATAACGGCTCACGCTTTTTTAATGATCTTTTTTATGGTTATGCCGGCGATGATAGGTGGA    229
cox1-R_RC                     ............................................................      0
Consensus                     

Pueraria_montana_contig1_cox1 TCTGGTAATTGGTCTGTTCCGATTTTGATAGGTGCACCTGACATGGCATTTCCACGATTA    300
cox1-F                        TtTGGTAATTGGTtTGTTCCGATTTTGATAGGTGCACCTGACATGGCATTTCCACGATTA    289
cox1-R_RC                     ............................................................      0
Consensus                     

Pueraria_montana_contig1_cox1 AATAATATTTCATTCTGGTTGTTGCCGCCAAGTCTCTTGCTCCTATTAAGCTCAGCCTTA    360
cox1-F                        AATAATATTTCATTCTGGTTGTTGCCGCCAAGTCTCTTGCTCCTATTAAGCTCAGCCTTA    349
cox1-R_RC                     ............................................................      0
Consensus                     

Pueraria_montana_contig1_cox1 GTAGAAGTGGGTAGCGGCACTGGGTGGACGGTCTATCCGCCCTTAAGTGGTATTACCAGC    420
cox1-F                        GTAGAAGTGGGTAGCGGCACTGGGTGGACGGTCTATCCGCCCTTAAGTGGTATTACCAGC    409
cox1-R_RC                     ............................................................      0
Consensus                     

Pueraria_montana_contig1_cox1 CATTCTGGAGGAGCAGTTGATTCAGCAATTTCTAGTCTTCATCTATCTGGTGTTTCATCC    480
cox1-F                        CATTCTGGAGGAGCAGTTGATTtAGCAATTTtTAGTCTTCATCTATCTGGTGTTTCATCC    469
cox1-R_RC                     ............................................................      0
Consensus                     

Pueraria_montana_contig1_cox1 ATTTTAGGTTCTATCAATTTTATAACAACTATCTC.CAACATG.CGTGGACCTGGAATGA    538
cox1-F                        ATTTTAGGTTCTATCAATTTTATAACAACTATCTt.CAACATG.CGTGGACCTGGAATGA    527
cox1-R_RC                     .............................TATCTttCAACATGgCGTGGACCTGGAATGA     31
Consensus                                                  tatct  caacatg cgtggacctggaatga

Pueraria_montana_contig1_cox1 CTATGCATAGATCACCCCTATTTGTGTGGTCCGTTCCAGTAACAGCATTCCCACTTTTAT    598
cox1-F                        CTATGCATAGATtACCCCTATTTGTGTGGTCCGTTCtAGTAACAGCATTCCtACTTTTAT    587
cox1-R_RC                     CTATGCATAGATCACCCCTATTTGTGTGGTCCGTTCtAGTAACAGCATTCCtACTTTTAT     91
Consensus                     ctatgcatagat acccctatttgtgtggtccgttc agtaacagcattcc acttttat

Pueraria_montana_contig1_cox1 TATCACTTCCGGTACTGGCAGGGGCAATAACAATGTTATTAACCGATCGAAACTTTAATA    658
cox1-F                        TATCACTTCCGGTACTGGCAGGGGCAATAACAATGTTATTAACCGATCGAAACTTTAATA    647
cox1-R_RC                     TATCACTTCCGGTACTGGCAGGGGCAATAACAATGTTATTAcCCGATCGAAACTTTAATA    151
Consensus                     tatcacttccggtactggcaggggcaataacaatgttatta ccgatcgaaactttaata

Pueraria_montana_contig1_cox1 CAACCTTTTCTGATCCCGCAGGAGGGGGAGACCCCATCTTATACCAGCATCTCTTTCGGT    718
cox1-F                        CAACCTTTTtTGATCCCGCAGGAGGGGGAGACCCCATCTTATACCAGCATCTCTTTtGGT    707
cox1-R_RC                     CAACCTTTTtTGATCCCGCAGGAGGGGGAGACCCCATCTTATACCAGCATCTCTTTtGGT    211
Consensus                     caacctttt tgatcccgcaggagggggagaccccatcttataccagcatctcttt ggt

Pueraria_montana_contig1_cox1 TCTTCGGTCATCCAGAGGTGTATATTCCCATTCTGCCTGGATCCGGTATCATAAGTCATA    778
cox1-F                        TCTTCGGTCATCCAGAGGTGTATATTCtCATTCTGCCTGGATtCGGTATCATAAGTCATA    767
cox1-R_RC                     TCTTCGGTCATCCAGAGGTGTATATTCtCATTCTGCCTGGATtCGGTATCATAAGTCATA    271
Consensus                     tcttcggtcatccagaggtgtatattc cattctgcctggat cggtatcataagtcata

Pueraria_montana_contig1_cox1 TCGTTTCGACTTTTTCGGGAAAACCGGTCTTCGGGTATCTAGGCATGGTTTATGCCATGA    838
cox1-F                        TCGTTTCGACTTTTTCGGGAAAACCGGTCTTCGGGTATCTAGGCATGGTTTATGCCATGA    827
cox1-R_RC                     TCGTTTCGACTTTTTCGGGAAAACCGGTCTTCGGGTATCTAGGCATGGTTTATGCCATGA    331
Consensus                     tcgtttcgactttttcgggaaaaccggtcttcgggtatctaggcatggtttatgccatga

Pueraria_montana_contig1_cox1 TCAGTATAGGTGTTCTTGGATTTCTTGTTTGGGCTCATCATATGTTTACTGTGGGCTTAG    898
cox1-F                        TCAGTATAGGTGTTCTTGGATTTCTTGTTTGGGCTCATCATATGTTTACTGTGG.CTTAG    886
cox1-R_RC                     TCAGTATAGGTGTTCTTGGATTTCTTGTTTGGGCTCATCATATGTTTACTGTGGGCTTAG    391
Consensus                     tcagtataggtgttcttggatttcttgtttgggctcatcatatgtttactgtgg cttag

Pueraria_montana_contig1_cox1 ACGTGGATACCCGTGCCTACTTCACCGCAGCTACCATGATCATAGCTGTCCCCACTGGAA    958
cox1-F                        ACGTG.ATACCCGTGCCTACTTCACCGCAGCTACCATGATCATAGCTGTCCCCACTGGAA    945
cox1-R_RC                     ACGTGGATACCCGTGCCTACTTCACCGCAGCTACCATGATCATAGCTGTCCCCACTGGAA    451
Consensus                     acgtg atacccgtgcctacttcaccgcagctaccatgatcatagctgtccccactggaa

Pueraria_montana_contig1_cox1 TTAAAATCTTTAGTTGGATCGCTACCATGTGGGGGGGTTCGATACAATACAAAACACCCA   1018
cox1-F                        TTAAAATCTTTAGT.GGATCGCTACCATGTGGGGGGGTTCGATACA.TACAAAACACC.A   1002
cox1-R_RC                     TTAAAATCTTTAGTTGGATCGCTACCATGTGGGGGGGTTCGATACAATACAAAACACCCA    511
Consensus                     ttaaaatctttagt ggatcgctaccatgtgggggggttcgataca tacaaaacacc a

Pueraria_montana_contig1_cox1 TGTTATTTGCTGTAGGGTTCATCTTTTTGTTCACCATAGGAGGACTCACTGGAATAGTCC   1078
cox1-F                        TGTa..TTGCTGTAGGGTTCATCTTTTg..TCACCATAGGAGactTCACTG.........   1049
cox1-R_RC                     TGTTATTTGCTGTAGGGTTCATCTTTTTGTTCACCATAGGAGGACTCACTGGAATAGTCC    571
Consensus                     tgt   ttgctgtagggttcatctttt   tcaccataggag   tcactg

Pueraria_montana_contig1_cox1 TGGCAAATTCTGGGCTAGACATTGCTCTACATGATACTTATTATGTGGTTGCACATTTCC   1138
cox1-F                        ............................................................   1049
cox1-R_RC                     TGGCAAATTCTGGGCTAGACATTGCTCTACATGATACTTATTATGTGGTTGCACATTTCC    631
Consensus                     

Pueraria_montana_contig1_cox1 ATTATGTACTTTCTATGGGAGCCGTTTTTGCTTTATTTGCAGGATTTCACTATTGGGTGG   1198
cox1-F                        ............................................................   1049
cox1-R_RC                     ATTATGTACTTTCTATGGGAGCCGTTTTTGCTTTATTTGCAGGATTTtACTATTGGGTGG    691
Consensus                     

Pueraria_montana_contig1_cox1 GTAAAATCTTTGGTCGGACATACCCTGAAACTTTAGGTCAAATCCATTTTTGGATCACTT   1258
cox1-F                        ............................................................   1049
cox1-R_RC                     GTAAAATCTTTGGTCGGACATACCCTGAAACTTTAGGTCAAATCCATTTTTGGATCACTT    751
Consensus                     

Pueraria_montana_contig1_cox1 TTTTCGGGGTTAATCTGACCCTCTTTCCCATGCATTTCTTAGGGCTTTCGGGTATGCCAC   1318
cox1-F                        ............................................................   1049
cox1-R_RC                     TTTTCGGGGTTAATCTGACCtTCTTTCCCATGCATTTCTTAGGGCTTTCGGGTATGCCAC    811
Consensus                     

Pueraria_montana_contig1_cox1 GTCGCATTCCAGATTATCCAGATGCTTACGCTGGATGGAATGCCCTTAGCAGTTTTGGCT   1378
cox1-F                        ............................................................   1049
cox1-R_RC                     GTCGCATTCCAGATTATCCAGATGCTTACGCTGGATGGAATGCCCTTAGCAGTTTTGGCT    871
Consensus                     

Pueraria_montana_contig1_cox1 CTTATATATCCGTAGTTGGGATTCGTCGTTTCTTCGTGGTCGTAACAATCACTTCAAGCA   1438
cox1-F                        ............................................................   1049
cox1-R_RC                     CTTATATATCCGTAGTTGGGATTtGTtGTTTCTTCGTGGTCGTAACAATCACTTtAAGCA    931
Consensus                     

Pueraria_montana_contig1_cox1 GTGGAAATAACATAACAAGGGCGAACATTCCTTGGGCTGTGGAACAAAATTCAACCACAC   1498
cox1-F                        ............................................................   1049
cox1-R_RC                     GTGGAAATAACATAACAAGGGCGAACATTCCTTGGGCTGTGGAACAAAATTCAACCACAC    991
Consensus                     

Pueraria_montana_contig1_cox1 TGGAATGGCTGGTACAAAGTCCTCCAGCTTTTCATACTTTTGGAGAACTTCCAGCTATCA   1558
cox1-F                        ............................................................   1049
cox1-R_RC                     TGGAATGGCTGGTACAAAGTCCTCCAGCTTT.CATACTTTTGGAGA..............   1036
Consensus                     

Pueraria_montana_contig1_cox1 AGGAGACGAAAAGCTATGTGAAGTAA                                     1584
cox1-F                        ..........................                                     1049
cox1-R_RC                     ..........................                                     1036
Consensus                     
