# Supplementary material for: De Novo Assembly and Comparative Analysis of Mitochondrial Genomes of Two Pueraria montana Varieties
Source: Int J Mol Sci. 2024 May 22;25(11):5656. doi: 10.3390/ijms25115656 (PMC11171644; doi:10.3390/ijms25115656)
Supplement: Supplementary file 1 [file ijms-25-05656-s001.zip › ijms-2928843 supplementary/Supplementary file S2 Experimental validation results of RNA editing sites in the Pueraria montana var. montana mitogenome/Supplementary file cox2/cox2-Multiple Alignment.MSD]

FILE: Multiple_Sequence_Alignment
PROJECT:
NUMBER: 3
MAXLENGTH: 769
NAMES: Pueraria_montana_contig1_cox2 cox2-F cox2-R_RC
MAXNAMELEN: 29
FEATURES
ORIGIN
Pueraria_montana_contig1_cox2 .ATGAAATTAGAATGGCTATTCCTCACGATTGCTCCTTGTGATGCAGCGGAACCATGGCA     59
cox2-F                        .................................TtgaaagagTGCAGCGGA.CCATGGCA     26
cox2-R_RC                     atgaAAtTaAGAATGGCTATTCCTCACGATTGCTCCTTGTGATGCAGCGGAACCATGGCA     60
Consensus                                                      t        tgcagcgga ccatggca

Pueraria_montana_contig1_cox2 ATTAGGATTTCAAGACGCAGCAACACCTATGATGCAAGGAATAATAGACTTACATCACGA    119
cox2-F                        ATTAGGATTTCAAGACGCAGCAACACCTATGATGCAAGGAATAATAGACTTACATCACGA     86
cox2-R_RC                     ATTAGGATTTCAAGACGCAGCAACACCTATGATGCAAGGAATAATAGACTTACATCACGA    120
Consensus                     attaggatttcaagacgcagcaacacctatgatgcaaggaataatagacttacatcacga

Pueraria_montana_contig1_cox2 TATCTTTTTCTTCCTCATTCTGATTTTGGTTTTCGTAT.CACGGATCTTGGTTCGCGCTT    178
cox2-F                        TATCTTTTTCTTCCTCATTCTGATTTTGGTTTTCGTAT.tAtGGATCTTGGTTCGCGCTT    145
cox2-R_RC                     TATCTTTTTCTTCCTCATTCTGATTTTGGTTTTCGTATctAtGGATCTTGGTTCGCGCTT    180
Consensus                     tatctttttcttcctcattctgattttggttttcgtat  a ggatcttggttcgcgctt

Pueraria_montana_contig1_cox2 TATGGCATTTCCACTATAAAAAAAATCCAATCCCGCAAAGGATTGTTCATGGAACTACTA    238
cox2-F                        TATGGCATTTCCACTATAAAAAAAATCCAATCCCGCAAAGGATTGTTCATGGAACTACTA    205
cox2-R_RC                     TATGGCATTTCCACTATAAAAAAAATCCAATCCCGCAAAGGATTGTTCATGGAACTACTA    240
Consensus                     tatggcatttccactataaaaaaaatccaatcccgcaaaggattgttcatggaactacta

Pueraria_montana_contig1_cox2 TCGAGATTCTTCGGACCATATTTCCTAGTATCATCCCGATGTTCATTGCTATACCATCAT    298
cox2-F                        TCGAGATTCTTtGGACCATATTTCCTAGTATCATCCtGATGTTCATTGCTATACCATCAT    265
cox2-R_RC                     TCGAGATTCTTtGGACCATATTTCCTAGTATCATCCtGATGTTCATTGCTATACCATCAT    300
Consensus                     tcgagattctt ggaccatatttcctagtatcatcc gatgttcattgctataccatcat

Pueraria_montana_contig1_cox2 TTGCTCTGTTATACTCAATGGACGAGGTAGTAGTAGATCCAGCCATTACTATCAAAGCTA    358
cox2-F                        TTGCTCTGTTATACTCAATGGACGAGGTAGTAGTAGATCCAGCCATTACTATCAAAGCTA    325
cox2-R_RC                     TTGCTCTGTTATACTCAATGGACGAGGTAGTAGTAGATCCAGCCATTACTATCAAAGCTA    360
Consensus                     ttgctctgttatactcaatggacgaggtagtagtagatccagccattactatcaaagcta

Pueraria_montana_contig1_cox2 TTGGACATCAATGGTATCGGACTTATGAGTATTCAGACTATAACAGTTCCGATGAACAGT    418
cox2-F                        TTGGACATCAATGGTATtGGACTTATGAGTATTCAGACTATAACAGTTCCGATGAACAGT    385
cox2-R_RC                     TTGGACATCAATGGTATtGGACTTATGAGTATTCAGACTATAACAGTTCCGATGAACAGT    420
Consensus                     ttggacatcaatggtat ggacttatgagtattcagactataacagttccgatgaacagt

Pueraria_montana_contig1_cox2 CACTCACTTTTGACAGTTATACGATTCCAGAAGATGATCTAGAATTGGGTCAATCACGTT    478
cox2-F                        CACTCACTTTTGACAGTTATAtGATTCCAGAAGATGATCTAGAATTGGGTCAATtACGTT    445
cox2-R_RC                     CACTCACTTTTGACAGTTATAtGATTCCAGAAGATGATCTAGAATTGGGTCAATtACGTT    480
Consensus                     cactcacttttgacagttata gattccagaagatgatctagaattgggtcaat acgtt

Pueraria_montana_contig1_cox2 TATTAGAAGTGGACAATAGAGTGGTTGTACCAGCCAAAACTCATCTACGTATTATTGTAA    538
cox2-F                        TATTAGAAGTGGACAATAGAGTGGTTGTACCAGCCAAAACTCATCTACGTATTATTGTAA    505
cox2-R_RC                     TATTAGAAGTGGACAATAGAGTGGTTGTACCAGCCAAAACTCATCTACGTATTATTGTAA    540
Consensus                     tattagaagtggacaatagagtggttgtaccagccaaaactcatctacgtattattgtaa

Pueraria_montana_contig1_cox2 CACCTGCTGATGTACCTCATAGTTGGGCTGTACCTTCCTTAGGTGTCAAATGTGATGCTG    598
cox2-F                        CAtCTGCTGATGTACtTCATAGTTGGGCTGTACCTTCCTTAGGTGTCAAATGTGATGCTG    565
cox2-R_RC                     CAtCTGCTGATGTACtTCATAGTTGGGCTGTACCTTCCTTAGGTGTCAAATGTGATGCTG    600
Consensus                     ca ctgctgatgtac tcatagttgggctgtaccttccttaggtgtcaaatgtgatgctg

Pueraria_montana_contig1_cox2 TACCTGGTCGTTTAAATCAGATCTCTATTTC..GGTACAACGAGAAGGGGTTTACTATGG    656
cox2-F                        TACCTGGTCGTTTAAATCAGATCTCTATTTt..GGTACAACGAGAAGGGGTTTACTATGG    623
cox2-R_RC                     TACCTGGTCGTTTAAATCAGATCTCTATTTtctGGTACAACGAGAAGGGGTTTACTATGG    660
Consensus                     tacctggtcgtttaaatcagatctctattt   ggtacaacgagaaggggtttactatgg

Pueraria_montana_contig1_cox2 TCAGTGCAGTGAGATTTGTGGAACTAATCATGCCTTTA.CGCCTATCGTCGTAGAAGCTG    715
cox2-F                        TCAGTGCAGTGAGATTTGTGGAACTAATCATGCCTTTA.tGCCTATCGTCGTAGAAGCTG    682
cox2-R_RC                     TCAGTGCAGTGAGATTTGTGGAACTAATCATGCCTTTtctGCCTATCGTCGTAGAAGC..    718
Consensus                     tcagtgcagtgagatttgtggaactaatcatgccttt   gcctatcgtcgtagaagc

Pueraria_montana_contig1_cox2 TTCCTACAAAAGATTATGGTTCTCGGGTTTTCAATCAATTCCATTAA..               762
cox2-F                        TTtCTACAAAAGATTATGGTTCTtGGGTTTTCAATCAtTTCCATTAAaa               731
cox2-R_RC                     TTCCTACAAAtGAT...................................               732
Consensus                     tt ctacaaa gat
