# Supplementary material for: De Novo Assembly and Comparative Analysis of Mitochondrial Genomes of Two Pueraria montana Varieties
Source: Int J Mol Sci. 2024 May 22;25(11):5656. doi: 10.3390/ijms25115656 (PMC11171644; doi:10.3390/ijms25115656)
Supplement: Supplementary file 1 [file ijms-25-05656-s001.zip › ijms-2928843 supplementary/Supplementary file S2 Experimental validation results of RNA editing sites in the Pueraria montana var. montana mitogenome/Supplementary file cox3/cox3-Multiple Alignment.MSD]

FILE: Multiple_Sequence_Alignment
PROJECT:
NUMBER: 3
MAXLENGTH: 803
NAMES: Pueraria_montana_contig1_cox3 cox3-F cox3-R_RC
MAXNAMELEN: 29
FEATURES
ORIGIN
Pueraria_montana_contig1_cox3 ....ATGATTGAATCTCAGAGGCATTCTTATCATTTGGTAGATCCAAGTCCATGGCCTAT     56
cox3-F                        ................................tTTTGGctGATC..AGTCCATGGCCTAT     26
cox3-R_RC                     ctttgaGATTGAATtTCAGAGGCATTCTTATCATTTGGTAGATCCAAGTCCATGGCCTAT     60
Consensus                                                      tttgg  gatc  agtccatggcctat

Pueraria_montana_contig1_cox3 TTCGGGTTCACTCGGAGCTTTGGCAACCACCGTAGGAGGTGTGATGTACATGCACTCATT    116
cox3-F                        TTCGGGTTCACTCGGAGCTTTGGCAACCACCGTAGGAGGTGTGATGTACATGCACTCATT     86
cox3-R_RC                     TTCGGGTTCACTCGGAGCTTTGGCAACCACCGTAGGAGGTGTGATGTACATGCACTCATT    120
Consensus                     ttcgggttcactcggagctttggcaaccaccgtaggaggtgtgatgtacatgcactcatt

Pueraria_montana_contig1_cox3 TCAAGGGGGTGCAACACTTCTCAGTTTGGGCCTAATATTTATCCTATATACCATGTTTGT    176
cox3-F                        TCAAGGGGGTGCAACACTTCTCAGTTTGGGCCTAATATTTATCCTATATACCATGTTTGT    146
cox3-R_RC                     TCAAGGGGGTGCAACACTTCTCAGTTTGGGCCTAATATTTATCCTATATACCATGTTTGT    180
Consensus                     tcaagggggtgcaacacttctcagtttgggcctaatatttatcctatataccatgtttgt

Pueraria_montana_contig1_cox3 ATGGTGGCGCGATGTTCTACGTGAATCCACGTTGGAAGGACATCATACCAAAGTCGTACA    236
cox3-F                        ATGGTGGCGCGATGTTCTACGTGAATCCACGTTGGAAGGACATCATACCAAAGTCGTACA    206
cox3-R_RC                     ATGGTGGCGCGATGTTtTACGTGAATCCACGTTGGAAGGACATCATACCAAAGTCGTACA    240
Consensus                     atggtggcgcgatgtt tacgtgaatccacgttggaaggacatcataccaaagtcgtaca

Pueraria_montana_contig1_cox3 ATTAGGACCTCGATATGGTTCTATTCCGTTCATCGTATCGGAGGTTATGTTCCTTTTTGC    296
cox3-F                        ATTAGGACtTCGATATGGTTtTATTCtGTTCATCGTATCGGAGGTTATGTTCtTTTTTGC    266
cox3-R_RC                     ATTAGGACtTCGATATGGTTtTATTCtGTTCATCGTATCGGAGGTTATGTTCtTTTTTGC    300
Consensus                     attaggac tcgatatggtt tattc gttcatcgtatcggaggttatgttc tttttgc

Pueraria_montana_contig1_cox3 TTTTTTTCGGGCTTCTTCTCATTCTTCTTTGGCACCTACGGTAGAGATCGGAGGTATTTG    356
cox3-F                        TTTTTTTtGGGCTTtTTtTCATTCTTCTTTGGCACCTACGGTAGAGATCGGAGGTATTTG    326
cox3-R_RC                     TTTTTTTtGGGCTTtTTtTCATTCTTCTTTGGCACCTACGGTAGAGATCGGAGGTATTTG    360
Consensus                     ttttttt gggctt tt tcattcttctttggcacctacggtagagatcggaggtatttg

Pueraria_montana_contig1_cox3 GCCCCCTTTAGGGATTTGGGTTTTAGATCCTCGGGAAATCCCTTTTCTTAATACCCCTAT    416
cox3-F                        GCCCCCTTTAGGGATTTGGGTTTTAGATCCTtGGGAAATCCCTTTTCTTAATACCCtTAT    386
cox3-R_RC                     GCCCCCTTTAGGGATTTGGGTTTTAGATCCTtGGGAAATCCCTTTTCTTAATACCCtTAT    420
Consensus                     gccccctttagggatttgggttttagatcct gggaaatcccttttcttaataccc tat

Pueraria_montana_contig1_cox3 TCTCCTTTCATCCGGAGCAGCCGTAACTTGGGCTCATCATGCTATACTAGCGGGGAAGGA    476
cox3-F                        TCTCCTTTCATCCGGAGCAGCCGTAACTTGGGCTCATCATGCTATACTAGCGGGGAAGGA    446
cox3-R_RC                     TCTCCTTTCATCCGGAGCAGCCGTAACTTGGGCTCATCATGCTATACTAGCGGGGAAGGA    480
Consensus                     tctcctttcatccggagcagccgtaacttgggctcatcatgctatactagcggggaagga

Pueraria_montana_contig1_cox3 AAAACGAGCAGTTTACGCTTTAGTAGCTACCGTTTCACTGGCTCTAGTATTCACTGGCTT    536
cox3-F                        AAAACGAGCAGTTTACGCTTTAGTAGCTACCGTTTtACTGGCTCTAGTATTCACTGGCTT    506
cox3-R_RC                     AAAACGAGCAGTTTACGCTTTAGTAGCTACCGTTTtACTGGCTCTAGTATTCACTGGCTT    540
Consensus                     aaaacgagcagtttacgctttagtagctaccgttt actggctctagtattcactggctt

Pueraria_montana_contig1_cox3 TCAAGGAATGGAATATTATCAAGCACCCTTCACTATTTCGGATAGTATTTATGGTTCTAC    596
cox3-F                        TCAAGGAATGGAATATTATCAAGCACCCTTCACTATTTCGGATAGTATTTATGGTTCTAC    566
cox3-R_RC                     TCAAGGAATGGAATATTATCAAGCACCCTTCACTATTTCGGATAGTATTTATGGTTCTAC    600
Consensus                     tcaaggaatggaatattatcaagcacccttcactatttcggatagtatttatggttctac

Pueraria_montana_contig1_cox3 CTTTTTCTTAGCAACTGGCTTTCATGGTTTTCATGTGATTATAGGTACTCTTTTCTTGAT    656
cox3-F                        CTTTTTCTTAGCAACTGGCTTTCATGGTTTTCATGTGATTATAGGTACTCTTTTCTTGAT    626
cox3-R_RC                     CTTTTTCTTAGCAACTGGCTTTCATGGTTTTCATGTGATTATAGGTACTCTTTTCTTGAT    660
Consensus                     ctttttcttagcaactggctttcatggttttcatgtgattataggtactcttttcttgat

Pueraria_montana_contig1_cox3 CATATGTGGTATTCGCCAATATCTTGGTCATCTGACCAAGGAGCATCACGTTGGCTTTGA    716
cox3-F                        CATATGTGGTATTCGCCAATATCTTGGTCATCTGACCAAGGAGCATCACGTTGGCTTTGA    686
cox3-R_RC                     CATATGTGGTATTCGCCAATATCTTGGTCATCTGACCAAGGAGCATCACGTTGGCTTTGA    720
Consensus                     catatgtggtattcgccaatatcttggtcatctgaccaaggagcatcacgttggctttga

Pueraria_montana_contig1_cox3 AGCAGCTGCATGGTACTGGCATTTTGTAGACGTGGTTCGGTTATTCCTATTTGTCTCTAT    776
cox3-F                        AGCAGCTGCATGGTACTGGCATTTTGTAGACGTGGTTtGGTTATTCCTATTTGTCTCTAT    746
cox3-R_RC                     AGCAGCTGCATGGTACTGGCATTTTGTAGACGTGGTctGGTatgct..............    766
Consensus                     agcagctgcatggtactggcattttgtagacgtggt  ggt

Pueraria_montana_contig1_cox3 CTATTGGTGGGGAGGTATATGA.                                         798
cox3-F                        CTATTGGTGGGagGGTATATGAa                                         769
cox3-R_RC                     .......................                                         766
Consensus                     
