# Supplementary material for: De Novo Assembly and Comparative Analysis of Mitochondrial Genomes of Two Pueraria montana Varieties
Source: Int J Mol Sci. 2024 May 22;25(11):5656. doi: 10.3390/ijms25115656 (PMC11171644; doi:10.3390/ijms25115656)
Supplement: Supplementary file 1 [file ijms-25-05656-s001.zip › ijms-2928843 supplementary/Supplementary file S2 Experimental validation results of RNA editing sites in the Pueraria montana var. montana mitogenome/Supplementary file nad3/nad3-Multiple Alignment.MSD]

FILE: Multiple_Sequence_Alignment
PROJECT:
NUMBER: 2
MAXLENGTH: 387
NAMES: Pueraria_montana_contig1_nad3 nad3-F
MAXNAMELEN: 29
FEATURES
ORIGIN
Pueraria_montana_contig1_nad3 ATGTCAGAATTTGCACCTATTTGTATCTA..TTTAGTGATCAGTCTG..CTAGTTTC.TT     55
nad3-F                        ...............CCTATTTGTATCctatTTTAGTGATCAGTCctgctTAGTTTCcTT     45
Consensus                                    cctatttgtatc    tttagtgatcagtc     tagtttc tt

Pueraria_montana_contig1_nad3 TGATCTT.ACTCGGTCTTCCTTTT..CCCTTTGCTTCCAATAGTTCGACCTATCCAGAAA    112
nad3-F                        TGATCTTtACTCGGTCTTCCTTaTtaCtCTTTGCTTCCAATAGTTCGACCTATCCAGAAA    105
Consensus                     tgatctt actcggtcttcctt t  c ctttgcttccaatagttcgacctatccagaaa

Pueraria_montana_contig1_nad3 AATTGTCGGCCTACGAATGTGGTTTCGATCCTTTCGGTGATGCCAGAAGTCGTTTCGATA    172
nad3-F                        AATTGTCGGCCTACGAATGTGGTTTCGATCCTTTCGGTGATGCCAGAAGTCGTTTCGATA    165
Consensus                     aattgtcggcctacgaatgtggtttcgatcctttcggtgatgccagaagtcgtttcgata

Pueraria_montana_contig1_nad3 TACGATTTTATCTTGTTTCCATTTTATTTATTATTCCTGATCCGGAAGTAACCTTTTCCT    232
nad3-F                        TACGATTTTATCTTGTTTCCATTTTATTTATTATTCCTGATCCGGAAGTAACCTTTTCCT    225
Consensus                     tacgattttatcttgtttccattttatttattattcctgatccggaagtaaccttttcct

Pueraria_montana_contig1_nad3 TTCCTTGGGCAGTACCTCCCAACAAGATTGATCCGTTTGGATCTTGGTCTATGATGGCCT    292
nad3-F                        TTCCTTGGGCAGTAtCTCCCAACAAGATTGATCtGTTTGGATtTTGGTCTATGATGGCCT    285
Consensus                     ttccttgggcagta ctcccaacaagattgatc gtttggat ttggtctatgatggcct

Pueraria_montana_contig1_nad3 TTTTATTGATTTTGACGATTGGATCTCTCTATGAATGGAAAAGGGGTGCTTCGGATCGGG    352
nad3-F                        TTTTATTGATTTTGACGATTGGATtTCTCTATGAATGGAAAAGGGGTGCTTtGGATtGGG    345
Consensus                     ttttattgattttgacgattggat tctctatgaatggaaaaggggtgctt ggat ggg

Pueraria_montana_contig1_nad3 AGTAA......................                                     357
nad3-F                        AGTAAtcactatgaaataggggcaaaa                                     372
Consensus                     agtaa
