# Supplementary material for: De Novo Assembly and Comparative Analysis of Mitochondrial Genomes of Two Pueraria montana Varieties
Source: Int J Mol Sci. 2024 May 22;25(11):5656. doi: 10.3390/ijms25115656 (PMC11171644; doi:10.3390/ijms25115656)
Supplement: Supplementary file 1 [file ijms-25-05656-s001.zip › ijms-2928843 supplementary/Supplementary file S2 Experimental validation results of RNA editing sites in the Pueraria montana var. montana mitogenome/Supplementary file nad4/nad4-Multiple Alignment.MSD]

FILE: Multiple_Sequence_Alignment
PROJECT:
NUMBER: 3
MAXLENGTH: 1489
NAMES: Pueraria_montana_contig1_nad4 nad4-F nad4-R_RC
MAXNAMELEN: 29
FEATURES
ORIGIN
Pueraria_montana_contig1_nad4 ATGTTAGAACATTTCTGTGAATGCTATTCTGATCTAAGTGGTCCTATTCTGTGTCCCGTG     60
nad4-F                        ....................................................GgtCCGTG      8
nad4-R_RC                     ............................................................      0
Consensus                     

Pueraria_montana_contig1_nad4 CTAGGAAGCATTATTCCTCTTTTCATTCCAAATTCAAGAATACGACCGATACGATTGATT    120
nad4-F                        CTAGGAAGCATTATTCtTCTTTTCATTCCAAATTCAAGAATACGACtGATACGATTGATT     68
nad4-R_RC                     ............................................................      0
Consensus                     

Pueraria_montana_contig1_nad4 GGTCTGTGTGCCTCTCTTATTACTTTTTTGTATTCCCCTGTTCCTCGGATACAATTCGAT    180
nad4-F                        GGTCTGTGTGCCTCTCTTATTACTTTTTTGTATTCCCtTGTTCtTtGGATACAATTCGAT    128
nad4-R_RC                     ............................................................      0
Consensus                     

Pueraria_montana_contig1_nad4 CCTTCTACGGCCAAATCTCAATTTGTGGAAAGCCTTCGATGGCTTCCTTATGAAAACATC    240
nad4-F                        CCTTCTACGGCCAAATtTCAATTTGTGGAAAGCCTTCGATGGCTTCCTTATGAAAACATC    188
nad4-R_RC                     ............................................................      0
Consensus                     

Pueraria_montana_contig1_nad4 AATTTGAATTTGGGTATAGACGGTCTCTCTTTTTTCTTCGTGATATTGACCACATTTCTG    300
nad4-F                        AATTTGAATTTGGGTATAGACGGTCTCTCTTTTTTCTTtGTGATATTGACCACATTTCTG    248
nad4-R_RC                     ............................................................      0
Consensus                     

Pueraria_montana_contig1_nad4 ATCCCTATTTGTATTTTAGTGGGTTGGTCTGGTATGAGAAGTTATGGGAAAGAGTATATT    360
nad4-F                        ATCCCTATTTGTATTTTAGTGGGTTGGTCTGGTATGAGAAGTTATGGGAAAGAGTATATT    308
nad4-R_RC                     ............................................................      0
Consensus                     

Pueraria_montana_contig1_nad4 ACAGCATCTCTAATTCGTGAATTTCTAATGATCGCCGTGTTCCGCATGCTGGATCCTCT.    419
nad4-F                        AtAGCATtTCTAATTtGTGAATTTCTAATGATCGCCGTGTTCtGCATGCTGGATCtTCT.    367
nad4-R_RC                     ............................................CATGCTGGATCtTtTt     16
Consensus                                                                 catgctggatc t t

Pueraria_montana_contig1_nad4 ACTATTCTATGTTCTTCCCGAAAGCGTGCTAATCCCTATGTTCATTATTATAGGGGTATG    479
nad4-F                        ACTATTCTATGTTtTTttCGAAAGCGTGCTAATCCCTATGTTCATTATTATAGGGGTATG    427
nad4-R_RC                     ACTATTCTATGTTtTTttCGAAAGCGTGCTAATCCCTATGTTCATTATTATAGGGGTATG     76
Consensus                     actattctatgtt tt  cgaaagcgtgctaatccctatgttcattattataggggtatg

Pueraria_montana_contig1_nad4 GGGTTCGAGACAAAGAAAGATCAAGGCAGCATATCAGTTTTTCCTTTATACTTTACTTGG    539
nad4-F                        GGGTTCGAGACAAAGAAAGATCAAGGCAGCATATCAGTTTTTCCTTTATACTTTACTTGG    487
nad4-R_RC                     GGGTTCGAGACAAAGAAAGATCAAGGCAGCATATCAGTTTTTCCTTTATACTTTACTTGG    136
Consensus                     gggttcgagacaaagaaagatcaaggcagcatatcagtttttcctttatactttacttgg

Pueraria_montana_contig1_nad4 ATCTGTTTTTATGCTATTAGCTATTCTGTTGATTCTTTTCCAAACAGGGACCGCCGATTT    599
nad4-F                        ATCTGTTTTTATGCTATTAGCTATTCTGTTGATTtTTTTCCAAACAGGGACCGCCGATTT    547
nad4-R_RC                     ATCTGTTTTTATGCTATTAGCTATTCTGTTGATTtTTTTCCAAACAGGGACCGCCGATTT    196
Consensus                     atctgtttttatgctattagctattctgttgatt ttttccaaacagggaccgccgattt

Pueraria_montana_contig1_nad4 ACAAATATCATTAACCACAGAATTTAGTGAGCGGCGCCAAATCTTTCTATGGATTGCTTC    659
nad4-F                        ACAAATATtATTAACCACAGAATTTAGTGAGCGGCGCCAAATCTTTCTATGGATTGCTTt    607
nad4-R_RC                     ACAAATATtATTAACCACAGAATTTAGTGAGCGGCGCCAAATCTTTCTATGGATTGCTTt    256
Consensus                     acaaatat attaaccacagaatttagtgagcggcgccaaatctttctatggattgctt

Pueraria_montana_contig1_nad4 TTTCGCCGCTTTCGCCGTCAAAGTGCCTATGGTACCTGTTCATATTTGGTTACCCGAAGC    719
nad4-F                        TTTCGCCGCTTTCGCCGTCAAAGTGCCTATGGTACCTGTTCATATTTGGTTACCCGAAGC    667
nad4-R_RC                     TTTCGCCGCTTTCGCCGTCAAAGTGCCTATGGTACCTGTTCATATTTGGTTACCCGAAGC    316
Consensus                     tttcgccgctttcgccgtcaaagtgcctatggtacctgttcatatttggttacccgaagc

Pueraria_montana_contig1_nad4 TCATGTAGAGGCACCTACGGCAGGATCCGTCATCTTGGCAGGAATTCCTTCAAAATTGGG    779
nad4-F                        TCATGTAGAGGCACCTACGGCAGGATCCGTCATCTTGGCAGGAATTCtTTtAAAATTGGG    727
nad4-R_RC                     TCATGTAGAGGCACCTACGGCAGGATCCGTCATCTTGGCAGGAATTCtTTtAAAATTGGG    376
Consensus                     tcatgtagaggcacctacggcaggatccgtcatcttggcaggaattc tt aaaattggg

Pueraria_montana_contig1_nad4 AACCCACGGGTTTTTAAGATTTTCAATACCCATGTTTCCCGAAGCAACACTTTGTTCCAC    839
nad4-F                        AACCtACGGGTTTTTAAGATTTTCAATACCCATGTTTCCCGAAGCAACACTTTGTTtCAC    787
nad4-R_RC                     AACCtACGGGTTTTTAAGATTTTCAATACCCATGTTTCCCGAAGCAACACTTTGTTtCAC    436
Consensus                     aacc acgggtttttaagattttcaatacccatgtttcccgaagcaacactttgtt cac

Pueraria_montana_contig1_nad4 TCCTTTCATTTATACTCCAAGCGCGATTGCTATAATATATACTTCCTTGACCACTTCAAG    899
nad4-F                        TCCTTTCATTTATACTttAAGCGCGATTGCTATAATATATACTTCCTTGACCACTTtAAG    847
nad4-R_RC                     TCCTTTCATTTATACTttAAGCGCGATTGCTATAATATATACTTCCTTGACCACTTtAAG    496
Consensus                     tcctttcatttatact  aagcgcgattgctataatatatacttccttgaccactt aag

Pueraria_montana_contig1_nad4 ACAGATCGATCTTAAGAAGATCATTGCTTACTCCTCAGTAGCCCATATGAATCTGGTGAC    959
nad4-F                        ACAGATCGATCTTAAGAAGATCATTGCTTACTCCTCAGTAGCCCATATGAATCTGGTGAC    907
nad4-R_RC                     ACAGATCGATCTTAAGAAGATCATTGCTTACTCCTCAGTAGCCCATATGAATCTGGTGAC    556
Consensus                     acagatcgatcttaagaagatcattgcttactcctcagtagcccatatgaatctggtgac

Pueraria_montana_contig1_nad4 TATTGGTATGTTTAGTCCGAACATACAGGGAATTGGAGGTAGCATTCCACCGATGTTAAG   1019
nad4-F                        TATTGGTATGTTTAGTCtGAACATACAGG.AATTGGAGGTAGCATTttAttGATGTTAAG    966
nad4-R_RC                     TATTGGTATGTTTAGTCtGAACATACAGGGAATTGGAGGTAGCATTttAttGATGTTAAG    616
Consensus                     tattggtatgtttagtc gaacatacagg aattggaggtagcatt  a  gatgttaag

Pueraria_montana_contig1_nad4 TCATGGACTGGTTCCTTCAGCCCTTTTTCTATGTGTTGGTGTTCTATATGACCGACATAA   1079
nad4-F                        TCATGGACTGGTTtCTTCAGCCCTTTTTCTATGTG.........................   1001
nad4-R_RC                     TCATGGACTGGTTtCTTCAGCCCTTTTTCTATGTGTTGGTGTTCTATATGACCGACATAA    676
Consensus                     tcatggactggtt cttcagccctttttctatgtg

Pueraria_montana_contig1_nad4 GACTCGACTTGTTAGATATTACGGAGGGTTAGTGAGCACCATGCCGAATCTCTCTACCAT   1139
nad4-F                        ............................................................   1001
nad4-R_RC                     GACTCGACTTGTTAGATATTACGGAGGGTTAGTGAGCACCATGCCGAATtTCTCTACCAT    736
Consensus                     

Pueraria_montana_contig1_nad4 TTCCTTCTCTTCCACTTTGGCCAATATGAGTTCACCTGGTACTAGCAGCTTTATCGGGGA   1199
nad4-F                        ............................................................   1001
nad4-R_RC                     TTtCTTCTtTTtCACTTTGGCCAATATGAGTTtACCTGGTACTAGCAGCTTTATCGGGGA    796
Consensus                     

Pueraria_montana_contig1_nad4 ATTTCCCATCTCAGTAGGAGCTTTCCAAAGAAATAGCTTAGTAGCCACATTAGCAGCGCT   1259
nad4-F                        ............................................................   1001
nad4-R_RC                     ATTTCttATCTtAGTAGGAGCTTTCCAAAGAAATAGCTTAGTAGCCACATTAGCAGCGCT    856
Consensus                     

Pueraria_montana_contig1_nad4 TGGGATGATTTTAGGCGCGGCGTATTCCCTTTGGCTATATAATCGTGTGGTTTCTGGAAA   1319
nad4-F                        ............................................................   1001
nad4-R_RC                     TGGGATGATTTTAGGCGCGGCGTATTCCCTTTGGCTATATAATCGTGTGGTTTCTGGAAA    916
Consensus                     

Pueraria_montana_contig1_nad4 TTTAAAAGCCGATTTCCTCCATAAATTCTCCGATCCAAATGGCAGAGAAGTTTCCATATT   1379
nad4-F                        ............................................................   1001
nad4-R_RC                     TTTAAAAGCCGATTTCCTCCATAAATTCTCCGATCtAAATGGCAGAGAAGTTTtCATATT    976
Consensus                     

Pueraria_montana_contig1_nad4 TATACCTTTTCTTGTTGGAGTTGTTCGGATGGGTGTTCACCCCAAAGTGTTCCCGGACCG   1439
nad4-F                        ............................................................   1001
nad4-R_RC                     TATACCTTTTCTTGTTGGAGTTGTTtGGATGGGTGTTtACCCCAAAGTGTTCCta.....   1031
Consensus                     

Pueraria_montana_contig1_nad4 CATGCATACATACGTAAGTAACTTAGTGCAACATGGGAAATTTAATTGA              1488
nad4-F                        .................................................              1001
nad4-R_RC                     .................................................              1031
Consensus                     
