# Supplementary material for: De Novo Assembly and Comparative Analysis of Mitochondrial Genomes of Two Pueraria montana Varieties
Source: Int J Mol Sci. 2024 May 22;25(11):5656. doi: 10.3390/ijms25115656 (PMC11171644; doi:10.3390/ijms25115656)
Supplement: Supplementary file 1 [file ijms-25-05656-s001.zip › ijms-2928843 supplementary/Supplementary file S2 Experimental validation results of RNA editing sites in the Pueraria montana var. montana mitogenome/Supplementary file nad5/nad5-Multiple Alignment.MSD]

FILE: Multiple_Sequence_Alignment
PROJECT:
NUMBER: 3
MAXLENGTH: 2019
NAMES: Pueraria_montana_contig1_nad5 nad5-F nad5-R_RC
MAXNAMELEN: 29
FEATURES
ORIGIN
Pueraria_montana_contig1_nad5 ATGTATCTACTTATCGTATTTTTGCCCCTTATCGGTAGTTCCTTTGCAGGTTTTTTCGGA     60
nad5-F                        ...................................................TTTcTttGt      9
nad5-R_RC                     ............................................................      0
Consensus                     

Pueraria_montana_contig1_nad5 CGTTTTCTAGGATCAGAAGGAAGCGCTATAATGACCACTACGTGCGTTTCATTCTCTTCG    120
nad5-F                        CtgTTTCTAGGATCAcAAGGAAGCGCTAaAATGACCACTACGTGCGTTTCATTCTCTTCG     69
nad5-R_RC                     ............................................................      0
Consensus                     

Pueraria_montana_contig1_nad5 ATCTTATCTTTGATTGCTTTTTATGAAGTCGCACCGGGAGCTAGTGCTTGCTATCTAAGA    180
nad5-F                        ATCTTATCTTTGATTGCTTTTTATGAAGTCGCACtGGGAGCTAGTGCTTGCTATCTAAGA    129
nad5-R_RC                     ............................................................      0
Consensus                     

Pueraria_montana_contig1_nad5 ATTGCTCCATGGATCTCATCGGAAATGTTTGATGCTTCTTGGGGCTTCTTGTTCGATAGC    240
nad5-F                        ATTGCTCCATGGATCTCATCGGAAATGTTTGATGCTTCTTGGGGCTTCTTGTTCGATAGC    189
nad5-R_RC                     ............................................................      0
Consensus                     

Pueraria_montana_contig1_nad5 CCGACCGTAGTGATGTTAATTGTGGTTACATCCATAAGTAGCTTGGTCCATCTTTATTCC    300
nad5-F                        CtGACCGTAGTGATGTTAATTGTGGTTACATtCATAAGTAGCTTGGTCCATCTTTATTCC    249
nad5-R_RC                     ............................................................      0
Consensus                     

Pueraria_montana_contig1_nad5 ATTTCATATATGTCTGAGGATCCGCATAGCCCTCGATTTATGTGTTATTTATCCATTCTT    360
nad5-F                        ATTTCATATATGTCTGAGGATCCGCATAGCCCTCGATTTATGTGTTATTTATCCATTtTT    309
nad5-R_RC                     ............................................................      0
Consensus                     

Pueraria_montana_contig1_nad5 ACTTTTTTTATGCCAATGTTGGTGACTGGAGATAACTCTCTTCAATTATTCCTGGGATGG    420
nad5-F                        ACTTTTTTTATGCtAATGTTGGTGACTGGAGATAACTtTCTTCAATTATTCCTGGGATGG    369
nad5-R_RC                     ............................................................      0
Consensus                     

Pueraria_montana_contig1_nad5 GAGGGAGTAGGTCTTGCTTCATATTTGTTAATTCATTTCTGGTTTACACGACTTCAGGCA    480
nad5-F                        GAGGGAGTAGGTCTTGCTTCATATTTGTTAATTCATTTCTGGTTTACACGACTTCAGGCA    429
nad5-R_RC                     ............................................................      0
Consensus                     

Pueraria_montana_contig1_nad5 GATAAAGCAGCTACAAAAGCTATGCCTGTCAATCGAGTAGGTGATTTTGGATTAGCTCCT    540
nad5-F                        GATAAAGCAGCTAtAAAAGCTATGCtTGTCAATCGAGTAGGTGATTTTGGATTAGCTCtT    489
nad5-R_RC                     ............................................................      0
Consensus                     

Pueraria_montana_contig1_nad5 GGGATTTCGGGTCGTTTTACTCTCTTTCAAACAGTAGACTTTTCAACCATTTTTGCTCGT    600
nad5-F                        GGGATTTtGGGTtGTTTTACTCTCTTTCAAACAGTAGACTTTTCAACCATTTTTGCTtGT    549
nad5-R_RC                     ............................................................      0
Consensus                     

Pueraria_montana_contig1_nad5 GCTAGTGCCCCCAGAAATTCTTGGATTTCTTGCAATATGAGATTGAATGCCATAACTCTT    660
nad5-F                        GCTAGTGtCCCCAGAAATTCTTGGATTTtTTGCAATATGAGATTGAATGCCATAACTCTT    609
nad5-R_RC                     ............................................................      0
Consensus                     

Pueraria_montana_contig1_nad5 ATTTGTATTTTACTTCTTATTGGTGCTGTTGGGAAATCTGCACAGATAGGATCGCATACT    720
nad5-F                        ATTTGTATTTTACTTtTTATTGGTGCTGTTGGGAAATCTGCACAGATAGGATtGCATACT    669
nad5-R_RC                     ............................................................      0
Consensus                     

Pueraria_montana_contig1_nad5 TGGTCACCCGATGCTATGGAGGGTCCCACTCCAGTATCCGCTTTGATTCATGCAGCTACT    780
nad5-F                        TGGTtACCCGATGCTATGGAGGGTCCCACTCCAGTATCCGCTTTGATTCATGCAGCTACT    729
nad5-R_RC                     ............................................................      0
Consensus                     

Pueraria_montana_contig1_nad5 ATGGTCACAGCTGGCGTTTT.CATGATAGCAAGGTGCTCCCCTTTATTTGAATACCCACC    839
nad5-F                        ATGGTCACAGCTGGCGTTTTtCATGATAGCAAGGTGCTCCCCTTTATTTGAATACtCACC    789
nad5-R_RC                     ............................................................      0
Consensus                     

Pueraria_montana_contig1_nad5 TACGGCTTTGATTGTTATTACTTCTGCAGGAGCTACGAC.GTCATTCCTTGCGGCAACCA    898
nad5-F                        TACGGCTTTGATTGTTATTACTTtTGCAGGAGCTAtGACcGcaATTCCTTGCGGaAACCA    849
nad5-R_RC                     ............................................................      0
Consensus                     

Pueraria_montana_contig1_nad5 CTGGAA.TATTACAGAACGATCTAAAGA.GGGTCATAGCTTA.TTCAACTTGCAGTCAAT    955
nad5-F                        CTGGAAaTATTACAaAACGATCTAcAGAaGGGTCATAGCTaAaTcCAACTTGCAGaCAAT    909
nad5-R_RC                     .........................................................AtT      3
Consensus                                                                              a t

Pueraria_montana_contig1_nad5 TAGGCTATATGATCTTTGCTTGCGGCATCTCTAACTATTCGGTTAGCGTCTTTCACTTAA   1015
nad5-F                        TAGGCTATATGATCTTTGCTTGaGaCATCTCcAACTAaTCGGTTAaCGTCTTTCACT.AA    968
nad5-R_RC                     TAGaaTATATGATaTT..CTTagGGCATCTCTAACTA.TCGGTTAGCtTtTTcaACT.AA     59
Consensus                     tag  tatatgat tt  ctt  g catctc aacta tcggtta c t tt  act aa

Pueraria_montana_contig1_nad5 TGAATCACGCCTTTTTCAAAGCATTACTATT.CCTGAGTGCAGGTTCGGTGATTCATGCC   1074
nad5-F                        TGAATCACGCCTTTTTCcAAGCtTaACTATTtCCTGAGT.....................   1007
nad5-R_RC                     gGAATCACGCCTTTTT.AAAGCAT...TATTttCTGAGT.CAaGTTCGt..ATTCAaGCC    112
Consensus                      gaatcacgccttttt  aagc t   tatt  ctgagt

Pueraria_montana_contig1_nad5 ATGTCGGATGAGCAAGATATGCGGAAGATGGGGGGGCTTGCCTCCTCGTTCCCTTTTACC   1134
nad5-F                        ............................................................   1007
nad5-R_RC                     A.GTCGGATGAGCAA.AgATatcGgAagTGGGGGGGCTTGCCTCCTCGTTCCaTTTTACa    170
Consensus                     

Pueraria_montana_contig1_nad5 TATGCCATGATGCTCATGGGCAG.CTTATCTCTAATTGGATTTCCTTTTCTAACTGGATT   1193
nad5-F                        ............................................................   1007
nad5-R_RC                     TAgGCCATGATGtTCATGGGCAGgCTTATCTCTAATgGGATTTCCTTTTCTAACTGGATT    230
Consensus                     

Pueraria_montana_contig1_nad5 TTATTCCAAA.GATGTGATATTAGAGCTCGCTTACACTAAGTATACCATAAGTGGGAATT   1252
nad5-F                        ............................................................   1007
nad5-R_RC                     TTATTCCAAAaGATGTGATATTAGAGCTCGCTTACACTAAGTATACCATAAGTGGGAATT    290
Consensus                     

Pueraria_montana_contig1_nad5 TTGCTTTCTGGTTGGGAAGTGTCTCTGTCCTTTTCACTTCTTATTACTCTTTTCGTTCAC   1312
nad5-F                        ............................................................   1007
nad5-R_RC                     TTGCTTTCTGGTTGGGAAGTGTCTCgGTCCTTTTCACTTCTTATTACTCTTTTCGTTtAC    350
Consensus                     

Pueraria_montana_contig1_nad5 TTTTT.CTAACATTTCTAGTACCAACTAATTCATTCGGGCGAGACATCTTACGATGTCAT   1371
nad5-F                        ............................................................   1007
nad5-R_RC                     TTTTTtCTAACATTTCTAGTACCAAtTAATTCATTCGGGCGAGACATCTTACGATGTCAT    410
Consensus                     

Pueraria_montana_contig1_nad5 GATGCGCCCATTCCTATGGCCATTCCTTTAATACTTCTGGCTCTCGGGAGTCTCTTTGTA   1431
nad5-F                        ............................................................   1007
nad5-R_RC                     GATGCGCCCATTCCTATGGCCATTCCTTTAATAaTTCTG.CTCTCGGGAGTCTCTTTGTA    469
Consensus                     

Pueraria_montana_contig1_nad5 GGATACTTGGCCAAAGATATGATGATTGGTTTAGGTACCAATTTTTGGGCCAATTCCCCC   1491
nad5-F                        ............................................................   1007
nad5-R_RC                     GGATACTTGGCCAAAGATATGATGATTGGTTTAtGTACCAATTTTTGGaCCAATTCCCtC    529
Consensus                     

Pueraria_montana_contig1_nad5 TTCGTACTACCAAAAAATGAGATTCTTGCCGAATCCGAGTTTGCTGCTCCAACCATTACC   1551
nad5-F                        ............................................................   1007
nad5-R_RC                     TTCGTACTACCAAAAAATGAGATTCTTGCgGAATCaGAGTTTGtTGaTCCAACCATTAtC    589
Consensus                     

Pueraria_montana_contig1_nad5 AAACTAATACCTATTCTGTTTAGTACTTCAGGTGCTTCTGTTGCGTATAATGTAAATCCC   1611
nad5-F                        ............................................................   1007
nad5-R_RC                     AAAaTAATACCTATTaTGTTTAGTACTTtAGGTGCTTtTGTTGCGTATAATGTAAATCtC    649
Consensus                     

Pueraria_montana_contig1_nad5 GTAGCGGATCAATTCCAACGAGCCTTTCAAACAAGTACTTTTTGTAATCGACTCTATAGC   1671
nad5-F                        ............................................................   1007
nad5-R_RC                     GTAGCGGATCAATTCCAACGAGCCTTTCAAACAAGTACTTTTTGTAATaGACTtTATAGC    709
Consensus                     

Pueraria_montana_contig1_nad5 TTCTTCAATAAACGCTGGTTCTTCGATCAAGTTTTGAATGACTTTCTAGTCAGATCGTTC   1731
nad5-F                        ............................................................   1007
nad5-R_RC                     TTCTTCAATAAACGCTGGTTCTTCGATCAAGTTTTGAATGACTTTtTAGTCAGATCGTTC    769
Consensus                     

Pueraria_montana_contig1_nad5 CTGCGTTTCGGATATGAAGTCTCATTCGAAGCTTTAGACAAAGGTGCTATTGAGATATTG   1791
nad5-F                        ............................................................   1007
nad5-R_RC                     CTGCGTTTCGGATATGAAGTCTCATTCGAAGCTTTAGACAAAGGgaaTATTGAGATATgG    829
Consensus                     

Pueraria_montana_contig1_nad5 GGCCCTTATGGTATATCGTACACATTCCGACGATTGGCCGAGCGGATAAGTCAACTTCAA   1851
nad5-F                        ............................................................   1007
nad5-R_RC                     GGCCCTTATGGTATATCGTACACATTCgGACGATTGGCCGAGCGGATAAGTCAACTTCAA    889
Consensus                     

Pueraria_montana_contig1_nad5 AGTGGATTTGTTTATCATTATGCCTTTGCAATGTTACTTGGTTCAACTCTATTTGTGACC   1911
nad5-F                        ............................................................   1007
nad5-R_RC                     AGTGGATTTGTTTATCATTATGCCTTTGCAATGTTACgTGGgTtAACTCTATTTGTGACC    949
Consensus                     

Pueraria_montana_contig1_nad5 TTTTCTCGTATGTGGGACTCTCTATCTTCTTGGGTAGATAATCGATCGTCTTTCATTTTG   1971
nad5-F                        ............................................................   1007
nad5-R_RC                     TTTTtTgGTATGTGGGACTCTCatTaTTCTTGcGTAcA.AATCGATa.............    995
Consensus                     

Pueraria_montana_contig1_nad5 ATAGTTAGTAGTTTTTTTAATAATAAGTCAAGTCAATAA                        2010
nad5-F                        .......................................                        1007
nad5-R_RC                     .......................................                         995
Consensus                     
