# Supplementary material for: De Novo Assembly and Comparative Analysis of Mitochondrial Genomes of Two Pueraria montana Varieties
Source: Int J Mol Sci. 2024 May 22;25(11):5656. doi: 10.3390/ijms25115656 (PMC11171644; doi:10.3390/ijms25115656)
Supplement: Supplementary file 1 [file ijms-25-05656-s001.zip › ijms-2928843 supplementary/Supplementary file S2 Experimental validation results of RNA editing sites in the Pueraria montana var. montana mitogenome/Supplementary file nad7/cDNA_nad7-R.seq]

>nad7-R
CTGGGGGTACTATGATGGTGACCACATCTGCTAGCATGTGATGTTTGGACATAAAATCGAGTCCTTGTAAATGGGCAAAGCCAGGTGCTCTTATTTTACAACGGTAGGGACGATTGCTTCCATTACTGACCAGAAAGACACCAAATTCTCCTTTAGGTGCTTCAACAGCGGTATAGGTAGAAGAAGCTGGTACAGAAAAACCTTCTGTATAAAGTTCGAAATGGTGAATTAAGGATTCCATGGATAGTTTCATTCGACATCGTGATGGAGGACATAACTTACGATCATCGGCTTTGATCATGCCACTAGGGATTTTATTAAGACATTGCAAAATTATCCGCAGACTTTGTCGCATCTCTTCAATACGGATACAGTAACGATCATAGCAATCTCCTCTGGTACCTACTGGTACGTCAAAATCCAATTGGTCATAAACATCGTAAGGTGCTGCTCTTCGCAAATCCCAGCATACCCCTGAACCTCTTAACATTACACCACTGAATCCCCAATCCTTTGCTTGCTGTGCAGTGACAGTACCAATATCCACTAATCGTTGTTTCCAGATACGGTTGCCGGTTAACATCTCTTCTAATTCGTCGATACGAGAAGCAAATTGTTGTGTGAAGGAATCAATATCTCGACATAAGCCAAGAGGCAGATCTTGTGCCACTCCACCTGGTCGTATGAAACTGGCATGCATCCTGGCTCCCGAGACTCTTTCATAGAATTCCAACAATTTCTCCCGCTCCTCAAAAGCCCACAGGAACGGAGTTAATGCTCCCACATCCATAGCATGAGTAGTTAAAGCAAGTAAATGATTTAAAATTCGAGTTATTTCACAGAATAACACTCGTATATATTGAGCTCGTAATGGTACCTCGCAATTCAAAAGTCTCTCTACGGCTAAAGAATAAGCGTGTTCTTGGGCCATCATAGAAACATAGTCTAAACGATCAAATAAGGTAAAGCTTGAAGATAGTTTTGTACTCTATTAATTTCTCAGTCCCTCTATGGAGTAATCCAATATGTGGTTCCGCACGTC
