# Supplementary material for: De Novo Assembly and Comparative Analysis of Mitochondrial Genomes of Two Pueraria montana Varieties
Source: Int J Mol Sci. 2024 May 22;25(11):5656. doi: 10.3390/ijms25115656 (PMC11171644; doi:10.3390/ijms25115656)
Supplement: Supplementary file 1 [file ijms-25-05656-s001.zip › ijms-2928843 supplementary/Supplementary file S2 Experimental validation results of RNA editing sites in the Pueraria montana var. montana mitogenome/Supplementary file nad7/nad7-Multiple Alignment.MSD]

FILE: Multiple_Sequence_Alignment
PROJECT:
NUMBER: 3
MAXLENGTH: 1187
NAMES: Pueraria_montana_contig1_nad7 nad7-F nad7-R_RC
MAXNAMELEN: 29
FEATURES
ORIGIN
Pueraria_montana_contig1_nad7 ATGACGACTAGGAACGGGCAAATCAAAAATTTCACTTCGAATTTCGGACCTCAACATCCT     60
nad7-F                        ...............................attCcTttgATTTtGGACCTCAACATCCT     29
nad7-R_RC                     ............................................................      0
Consensus                     

Pueraria_montana_contig1_nad7 GCTGCTCATGGTGTTTCACGATCAGTATTGGAAATGAACGGAGAAGTGGTGGAACGTGCG    120
nad7-F                        GCTGCTCATGGTGTTTtACGATtAGTATTGGAAATGAACGGAGAAGTGGTGGAACGTGCG     89
nad7-R_RC                     ....................................................gACGTGCG      8
Consensus                                                                          acgtgcg

Pueraria_montana_contig1_nad7 GAACCACATATTGGATCACTCCATAGAGGGACTGAGAAATTAATAGAGTACAAAACTTAT    180
nad7-F                        GAACCACATATTGGATtACTCCATAGAGGGACTGAGAAATTAATAGAGTACAAAACTTAT    149
nad7-R_RC                     GAACCACATATTGGATtACTCCATAGAGGGACTGAGAAATTAATAGAGTACAAAACT.AT     67
Consensus                     gaaccacatattggat actccatagagggactgagaaattaatagagtacaaaact at

Pueraria_montana_contig1_nad7 CTTCAAGCTTTACCTTATTCTGATCGTTTAGACTATGTTTCTACGATGGCCCAAGAACAC    240
nad7-F                        CTTCAAGCTTTACCTTATTtTGATCGTTTAGACTATGTTTCTAtGATGGCCCAAGAACAC    209
nad7-R_RC                     CTTCAAGCTTTACCTTATTt.GATCGTTTAGACTATGTTTCTAtGATGGCCCAAGAACAC    126
Consensus                     cttcaagctttaccttatt  gatcgtttagactatgtttcta gatggcccaagaacac

Pueraria_montana_contig1_nad7 GCTCATTCTTCAGCCGTAGAGAGACTTTTGAATTGCGAGGTACCATTACGAGCTCAATAT    300
nad7-F                        GCTtATTCTTtAGCCGTAGAGAGACTTTTGAATTGCGAGGTACCATTACGAGCTCAATAT    269
nad7-R_RC                     GCTtATTCTTtAGCCGTAGAGAGACTTTTGAATTGCGAGGTACCATTACGAGCTCAATAT    186
Consensus                     gct attctt agccgtagagagacttttgaattgcgaggtaccattacgagctcaatat

Pueraria_montana_contig1_nad7 ATACGAGTGTTATTCCGTGAAATAACTCGAATTTCAAATCATTTACTTGCTTTAACTACT    360
nad7-F                        ATACGAGTGTTATTCtGTGAAATAACTCGAATTTtAAATCATTTACTTGCTTTAACTACT    329
nad7-R_RC                     ATACGAGTGTTATTCtGTGAAATAACTCGAATTTtAAATCATTTACTTGCTTTAACTACT    246
Consensus                     atacgagtgttattc gtgaaataactcgaattt aaatcatttacttgctttaactact

Pueraria_montana_contig1_nad7 CATGCTATGGATGTGGGAGCATCAACTCCGTCCCTGTGGGCTTTTGAGGAGCGGGAGAAA    420
nad7-F                        CATGCTATGGATGTGGGAGCATtAACTCCGTtCCTGTGGGCTTTTGAGGAGCGGGAGAAA    389
nad7-R_RC                     CATGCTATGGATGTGGGAGCATtAACTCCGTtCCTGTGGGCTTTTGAGGAGCGGGAGAAA    306
Consensus                     catgctatggatgtgggagcat aactccgt cctgtgggcttttgaggagcgggagaaa

Pueraria_montana_contig1_nad7 TTGTTGGAATTCTATGAAAGAGTCTCGGGAGCCAGGATGCATGCCAGTTTCATACGACCA    480
nad7-F                        TTGTTGGAATTCTATGAAAGAGTCTCGGGAGCCAGGATGCATGCCAGTTTCATACGACCA    449
nad7-R_RC                     TTGTTGGAATTCTATGAAAGAGTCTCGGGAGCCAGGATGCATGCCAGTTTCATACGACCA    366
Consensus                     ttgttggaattctatgaaagagtctcgggagccaggatgcatgccagtttcatacgacca

Pueraria_montana_contig1_nad7 GGTGGAGTGGCACAAGATCTGCCTCTTGGCTTATGTCGAGATATTGATTCCTTCACACAA    540
nad7-F                        GGTGGAGTGGCACAAGATCTGCCTCTTGGCTTATGTCGAGATATTGATTCCTTCACACAA    509
nad7-R_RC                     GGTGGAGTGGCACAAGATCTGCCTCTTGGCTTATGTCGAGATATTGATTCCTTCACACAA    426
Consensus                     ggtggagtggcacaagatctgcctcttggcttatgtcgagatattgattccttcacacaa

Pueraria_montana_contig1_nad7 CAATTTGCTTCTCGTATCGACGAATTAGAAGAGATGTCAACCGGCAACCGTATCTGGAAA    600
nad7-F                        CAATTTGCTTCTCGTATCGACGAATTAGAAGAGATGTtAACCGGCAACCGTATCTGGAAA    569
nad7-R_RC                     CAATTTGCTTCTCGTATCGACGAATTAGAAGAGATGTtAACCGGCAACCGTATCTGGAAA    486
Consensus                     caatttgcttctcgtatcgacgaattagaagagatgt aaccggcaaccgtatctggaaa

Pueraria_montana_contig1_nad7 CAACGATTAGTGGATATTGGTACTGTCACTGCACAGCAAGCAAAGGATTGGGGATTCAGT    660
nad7-F                        CAACGATTAGTGGATATTGGTACTGTCACTGCACAGCAAGCAAAGGATTGGGGATTCAGT    629
nad7-R_RC                     CAACGATTAGTGGATATTGGTACTGTCACTGCACAGCAAGCAAAGGATTGGGGATTCAGT    546
Consensus                     caacgattagtggatattggtactgtcactgcacagcaagcaaaggattggggattcagt

Pueraria_montana_contig1_nad7 GGTGTAATGTTAAGAGGTCCAGGGGTATGCTGGGATTCGCGAAGAGCAGCACCTTACGAT    720
nad7-F                        GGTGTAATGTTAAGAGGTtCAGGGGTATGCTGGGATTtGCGAAGAGCAGCACCTTACGAT    689
nad7-R_RC                     GGTGTAATGTTAAGAGGTtCAGGGGTATGCTGGGATTtGCGAAGAGCAGCACCTTACGAT    606
Consensus                     ggtgtaatgttaagaggt caggggtatgctgggatt gcgaagagcagcaccttacgat

Pueraria_montana_contig1_nad7 GTTCATGACCAATCGGATCCTGACGTACCAGTAGGTACCAGAGGAGATCGCTATGATCGT    780
nad7-F                        GTTtATGACCAATtGGATttTGACGTACCAGTAGGTACCAGAGGAGATtGCTATGATCGT    749
nad7-R_RC                     GTTtATGACCAATtGGATttTGACGTACCAGTAGGTACCAGAGGAGATtGCTATGATCGT    666
Consensus                     gtt atgaccaat ggat  tgacgtaccagtaggtaccagaggagat gctatgatcgt

Pueraria_montana_contig1_nad7 TACTGTATCCGTATTGAAGAGATGCGACAAAGTCTGCGGATAATTTTGCAATGTCCTAAT    840
nad7-F                        TACTGTATCCGTATTGAAGAGATGCGACAAAGTCTGCGGATAATTTTGCAATGTCtTAAT    809
nad7-R_RC                     TACTGTATCCGTATTGAAGAGATGCGACAAAGTCTGCGGATAATTTTGCAATGTCtTAAT    726
Consensus                     tactgtatccgtattgaagagatgcgacaaagtctgcggataattttgcaatgtc taat

Pueraria_montana_contig1_nad7 AAAATCCCTAGTGGCATGATCAAAGCCGATGATCGTAAGTTATGTCCTCCATCACGATGT    900
nad7-F                        AAAATCCCTAGTGGCATGATCAAAGCCGATGATCGTAAGTTATGTCCTCCATCACGATGT    869
nad7-R_RC                     AAAATCCCTAGTGGCATGATCAAAGCCGATGATCGTAAGTTATGTCCTCCATCACGATGT    786
Consensus                     aaaatccctagtggcatgatcaaagccgatgatcgtaagttatgtcctccatcacgatgt

Pueraria_montana_contig1_nad7 CGAATGAAACTATCCATGGAATCCTCAATTCACCATTTCGAACTTTATACAGAAGGTTTT    960
nad7-F                        CGAATGAAACTATCCATGGAATCCTtAATTCACCATTTCGAACTTTATACAGAAGGTTTT    929
nad7-R_RC                     CGAATGAAACTATCCATGGAATCCTtAATTCACCATTTCGAACTTTATACAGAAGGTTTT    846
Consensus                     cgaatgaaactatccatggaatcct aattcaccatttcgaactttatacagaaggtttt

Pueraria_montana_contig1_nad7 TCCGTACCAGCTCCTTCTACCTATACCGCTGTTGAAGCACCTAAAGGAGAATTTGGTGTC   1020
nad7-F                        TCtGTACCAGCTtCTTCTACCTATACCGCTGTTGAAGCACCTAAAGGAGAATTTGGTGTC    989
nad7-R_RC                     TCtGTACCAGCTtCTTCTACCTATACCGCTGTTGAAGCACCTAAAGGAGAATTTGGTGTC    906
Consensus                     tc gtaccagct cttctacctataccgctgttgaagcacctaaaggagaatttggtgtc

Pueraria_montana_contig1_nad7 TTTCTGGTCAGTAATGGAAGCAATCGTCCCTACCG.TCGTAAAATAAGA.GCACCTGGCT   1078
nad7-F                        TTTCTGGTCAGTAtTGGA.GCAATCGTCCCTACCGgTtGTAAAATAAGAaGCACCTGGCT   1048
nad7-R_RC                     TTTCTGGTCAGTAATGGAAGCAATCGTCCCTACCG.TtGTAAAATAAGA.GCACCTGGCT    964
Consensus                     tttctggtcagta tgga gcaatcgtccctaccg t gtaaaataaga gcacctggct

Pueraria_montana_contig1_nad7 CTGCCCATTCACAAGGACTCGATTCTATGTCCAAACATCACATGCCAGCAGATGTGGTCA   1138
nad7-F                        tTG.........................................................   1051
nad7-R_RC                     tTGCCCATTtACAAGGACTCGATTtTATGTCCAAACATCACATGCtAGCAGATGTGGTCA   1024
Consensus                      tg

Pueraria_montana_contig1_nad7 CCATCATAGGTACTCAAGATATTGTGTCTGGAGAGGTGGATAGATAG                1185
nad7-F                        ...............................................                1051
nad7-R_RC                     CCATCATAGtacCcCcAG.............................                1042
Consensus                     
