# Supplementary material for: De Novo Assembly and Comparative Analysis of Mitochondrial Genomes of Two Pueraria montana Varieties
Source: Int J Mol Sci. 2024 May 22;25(11):5656. doi: 10.3390/ijms25115656 (PMC11171644; doi:10.3390/ijms25115656)
Supplement: Supplementary file 1 [file ijms-25-05656-s001.zip › ijms-2928843 supplementary/Supplementary file S2 Experimental validation results of RNA editing sites in the Pueraria montana var. montana mitogenome/Supplementary file nad9/nad9-Multiple Alignment.MSD]

FILE: Multiple_Sequence_Alignment
PROJECT:
NUMBER: 3
MAXLENGTH: 607
NAMES: Pueraria_montana_contig1_nad9 nad9-F nad9-R_RC
MAXNAMELEN: 29
FEATURES
ORIGIN
Pueraria_montana_contig1_nad9 .............................ATGGATAACCAATCCATTTTCAAATATAGTT     31
nad9-F                        .......................................ggTCatTcTTttcATATAGTT     21
nad9-R_RC                     tttggaaattacccaaaagctttctttatATGGATAACCAATtCATTTTCAAATATAGTT     60
Consensus                                                              t   t tt   atatagtt

Pueraria_montana_contig1_nad9 GGGAGACTTTACCCAAAAAATGGGTAAAAAAAATGGAAAGATCGGAACATGGGAATAGAT     91
nad9-F                        GGGAGACTTTACCCAAAAAATGGGTAAAAAAAATGGAAAGATCGGAACATGGGAATAGAT     81
nad9-R_RC                     GGGAGACTTTACCCAAAAAATGGGTAAAAAAAATGGAAAGATCGGAACATGGGAATAGAT    120
Consensus                     gggagactttacccaaaaaatgggtaaaaaaaatggaaagatcggaacatgggaatagat

Pueraria_montana_contig1_nad9 CTGATACCAAAACGGACTACCTATTTCAATTGTTGTGCTTTCTTAAATTGCATACCTATA    151
nad9-F                        tTGATACCAAAACGGACTACCTATTTCAATTGTTGTGCTTTCTTAAATTGCATACCTATA    141
nad9-R_RC                     tTGATACCAAAACGGACTACCTATTTCAATTGTTGTGCTTTCTTAAATTGCATACCTATA    180
Consensus                      tgataccaaaacggactacctatttcaattgttgtgctttcttaaattgcatacctata

Pueraria_montana_contig1_nad9 CAAGGGTTCAAGTTTCGATCGATATTTGCGGAGTTGATTATCCCTCTCGAAAACGAAGAT    211
nad9-F                        CAAGGGTTCAAGTTTtGATCGATATTTGCGGAGTTGATTATCCCTCTCGAAAACGAAaAT    201
nad9-R_RC                     CAAGGGTTCAAGTTTtGATCGATATTTGCGGAGTTGATTATCCCTCTCGAAAACGAAGAT    240
Consensus                     caagggttcaagttt gatcgatatttgcggagttgattatccctctcgaaaacgaa at

Pueraria_montana_contig1_nad9 TTGAAGTGGTCTATAATTTACTGAGTACTCGGTATAACTCACGCATTCGTGTACAAACCA    271
nad9-F                        TTGAAGTGGTCTATAATTTACTGAGTACTCGGTATAACTCACGCATTCGTGTACAAACCA    261
nad9-R_RC                     TTGAAGTGGTCTATAATTTACTGAGTACTCGGTATAACTCACGCATTCGTGTACAAACCA    300
Consensus                     ttgaagtggtctataatttactgagtactcggtataactcacgcattcgtgtacaaacca

Pueraria_montana_contig1_nad9 GTGCAGACGAAGTAACACGAATATCTCCGGTAGTCAGTCTATTTCCATCAGCCGGCCGGT    331
nad9-F                        GTGCAGACGAAGTAACACGAATATCTtCGGTAGTCAGTCTATTTCCATCAGCCGGCtGGT    321
nad9-R_RC                     GTGCAGACGAAGTAACACGAATATCTtCGGTAGTCAGTCTATTTCCATCAGCCGGCtGGT    360
Consensus                     gtgcagacgaagtaacacgaatatct cggtagtcagtctatttccatcagccggc ggt

Pueraria_montana_contig1_nad9 GGGAGCGAGAAGTTTGGGATATGTTTGGTGTTTCTTCCATCAATCATCCGGATCTACGCC    391
nad9-F                        GGGAGCGAGAAGTTTGGGATATGTTTGGTGTTTCTTtCATCAATCATCCGGATCTACGCC    381
nad9-R_RC                     GGGAGCGAGAAGTTTGGGATATGTTTGGTGTTTCTTtCATCAATCATCCGGATCTACGCC    420
Consensus                     gggagcgagaagtttgggatatgtttggtgtttctt catcaatcatccggatctacgcc

Pueraria_montana_contig1_nad9 GTATATCAACAGATTATGGTTTCGAGGGTCATCCATTACGAAAAGACCTTCCTCTGAGTG    451
nad9-F                        GTATATtAACAGATTATGGTTTCGAGGGTCATCCATTACGAAAAGACtTTCCTCTGAGTG    441
nad9-R_RC                     GTATATtAACAGATTATGGTTTCGAGGGTCATCCATTACGAAAAGACtTTCCTCTGAGTG    480
Consensus                     gtatat aacagattatggtttcgagggtcatccattacgaaaagac ttcctctgagtg

Pueraria_montana_contig1_nad9 GATATGTAGAAGTACGCTATGATGATCCAGAGAAACGTGTGGTTTCTGAACCCATTGAGA    511
nad9-F                        GATATGTAGAAGTACGCTATGATGATCCAGAaAAACGTGTGGTTTCTGAACCCATTGAGA    501
nad9-R_RC                     GATATGTAGAAGTACGCTATGATGATCCAGAGAAACGTGTGGTTTCTGAACCCATTGAGA    540
Consensus                     gatatgtagaagtacgctatgatgatccaga aaacgtgtggtttctgaacccattgaga

Pueraria_montana_contig1_nad9 TGACCCAAGAATTTCGCTATTTCGATTTTGCTAGTCCTTGGGAACAGCGTAGCGACGGAT    571
nad9-F                        TGACCCAAGAATTTCGCTATTTCGATTTTGCTAGTCCTTGGGAACAGCGTAcgaACcGga    561
nad9-R_RC                     TGACCCAAGAATT.CGCTATT.CGATTg................................    566
Consensus                     tgacccaagaatt cgctatt cgatt

Pueraria_montana_contig1_nad9 AA.....                                                         573
nad9-F                        AAaaaaa                                                         568
nad9-R_RC                     .......                                                         566
Consensus                     
