# Supplementary material for: De Novo Assembly and Comparative Analysis of Mitochondrial Genomes of Two Pueraria montana Varieties
Source: Int J Mol Sci. 2024 May 22;25(11):5656. doi: 10.3390/ijms25115656 (PMC11171644; doi:10.3390/ijms25115656)
Supplement: Supplementary file 1 [file ijms-25-05656-s001.zip › ijms-2928843 supplementary/Supplementary file S2 Experimental validation results of RNA editing sites in the Pueraria montana var. montana mitogenome/Supplementary file rpl16/rpl16-Multiple Alignment.MSD]

FILE: Multiple_Sequence_Alignment
PROJECT:
NUMBER: 3
MAXLENGTH: 463
NAMES: Pueraria_montana_contig1_rpl16 rpl16-F rpl16-R_RC
MAXNAMELEN: 30
FEATURES
ORIGIN
Pueraria_montana_contig1_rpl16 .........................GTGCTATATCCGAAACGTACGAAATTTAGTAAATA     35
rpl16-F                        ..............................gcgTCgtcgACGTACGAA.TTTAGTAA.TA     28
rpl16-R_RC                     ttatatagttaaaaaaaaaggggacGTGCTATATCCGAAACGTACGAAATTTAGTAAATA     60
Consensus                                                       tc    acgtacgaa tttagtaa ta

Pueraria_montana_contig1_rpl16 TCGTAAAGGCAGATGTAGTAGGGGTTGCAAACCAGACGGAACAAAACTTGGTTTTGGAAG     95
rpl16-F                        TCGTAAAGGCAGATGTAGTAGGGGTTGCAAACCAGACGGAACAAAACTTGGTTTTGGAAG     88
rpl16-R_RC                     TCGTAAAGGCAGATGTAGTAGGGGTTGCAAACCAGACGGAACAAAACTTGGTTTTGGAAG    120
Consensus                      tcgtaaaggcagatgtagtaggggttgcaaaccagacggaacaaaacttggttttggaag

Pueraria_montana_contig1_rpl16 ATATGGCACTCAAAGTTGTAGAGCTGGGCGTCTTTCATATCGAGCCATTGAAGCAGCGCG    155
rpl16-F                        ATATGGCAtTCAAAGTTGTAGAGCTGGGCGTCTTTCATATCGAGCCATTGAAGCAGCGCG    148
rpl16-R_RC                     ATATGGCAtTCAAAGTTGTAGAGCTGGGCGTCTTTCATATCGAGCCATTGAAGCAGCGCG    180
Consensus                      atatggca tcaaagttgtagagctgggcgtctttcatatcgagccattgaagcagcgcg

Pueraria_montana_contig1_rpl16 TCGGGCTATAATCGGACACTTCCATCGTGCTATGAGCGGACAATTCCGAAAAAATGGTAA    215
rpl16-F                        TCGGGCTATAATCGGACACTTCCATCGTGCTATGAGCGGACAATTCCGAAAAAATGGTAA    208
rpl16-R_RC                     TCGGGCTATAATCGGACACTTCCATCGTGCTATGAGCGGACAATTCCGAAAAAATGGTAA    240
Consensus                      tcgggctataatcggacacttccatcgtgctatgagcggacaattccgaaaaaatggtaa

Pueraria_montana_contig1_rpl16 GATATGGGTAAGAGTTTTCGCAGATATCCCTATTACCGGGAAACCTACAGAAGTCAGAAT    275
rpl16-F                        GATATGGGTAAGAGTTTTCGCAGATATCCCTATTACCGGGAAACCTACAGAAGTCAGAAT    268
rpl16-R_RC                     GATATGGGTAAGAGTTTTCGCAGATATCCCTATTACCGGGAAACCTACAGAAGTCAGAAT    300
Consensus                      gatatgggtaagagttttcgcagatatccctattaccgggaaacctacagaagtcagaat

Pueraria_montana_contig1_rpl16 GGGAAGAGGAAAAGGAAATCCTACGGGTTGGATTGCTCGTGTGTCCACGGGACAAGTCCT    335
rpl16-F                        GGGAAGAGGAAAAGGAAATCCTACGGGTTGGATTGCTCGTGTGTCCACGGGACAAGTCCT    328
rpl16-R_RC                     GGGAAGAGGAAAAGGAAATCCTACGGGTTGGATTGCTCGTGTGTCCACGGGACAAGTCCT    360
Consensus                      gggaagaggaaaaggaaatcctacgggttggattgctcgtgtgtccacgggacaagtcct

Pueraria_montana_contig1_rpl16 ATTTGAAATGGATGGTGTGAGTTTGTCAAATGCTCGACAAGCCGCTACATTAGCGGCGCA    395
rpl16-F                        ATTTGAAATGGATGGTGTGAGTTTGTCAAATGCTCGACAAGCCGCTACATTAGCGGCGCA    388
rpl16-R_RC                     ATTTGAAATGGATGGTGTGAGTTTGTCAAATGCTCGACAAGCCGCTACATTAGCGtCGCA    420
Consensus                      atttgaaatggatggtgtgagtttgtcaaatgctcgacaagccgctacattagcg cgca

Pueraria_montana_contig1_rpl16 TAAACCATGTTCGTCAACCAAGTTTGTTCAGTGG..TCGTAA.                     435
rpl16-F                        TAAACCATGTTtGTCAACCAAGTTTGTTCAGTGGggTCGTAAa                     431
rpl16-R_RC                     T..........................................                     421
Consensus                      t
