# Supplementary material for: De Novo Assembly and Comparative Analysis of Mitochondrial Genomes of Two Pueraria montana Varieties
Source: Int J Mol Sci. 2024 May 22;25(11):5656. doi: 10.3390/ijms25115656 (PMC11171644; doi:10.3390/ijms25115656)
Supplement: Supplementary file 1 [file ijms-25-05656-s001.zip › ijms-2928843 supplementary/Supplementary file S2 Experimental validation results of RNA editing sites in the Pueraria montana var. montana mitogenome/Supplementary file rpl5/rpl5-Multiple Alignment.MSD]

FILE: Multiple_Sequence_Alignment
PROJECT:
NUMBER: 4
MAXLENGTH: 1002
NAMES: Pueraria_montana_contig1_rpl5 rpl5-F-1 rpl5-F-2 rpl5-R_RC
MAXNAMELEN: 29
FEATURES
ORIGIN
Pueraria_montana_contig1_rpl5 .ATGTTTCCACTCCATTTTCATTACGAAGATGTATCACGTCAGGATCCGTTGCTCAAACT     59
rpl5-F-1                      ...................................................tCTCAA.CT      8
rpl5-F-2                      ..............................gGTtTtACGTC.GGATCtGTTGCTCAA.CT     28
rpl5-R_RC                     atgGTTTttcCaCCATTTTCATTACGAAGATGTATCACGTCAGGATCCGTTGCTCAAACT     60
Consensus                                                                         ctcaa ct

Pueraria_montana_contig1_rpl5 GAATCACGCCAACGTTATGGAAGTTCCTGGATCGTGTGAAATAAGAGTAGTACCAAAGGC    119
rpl5-F-1                      GAATCACGCCAACGTTATGGAAGTTCCTGGATtGTGTGAAATAAGAGTAGTACCAAAGGC     68
rpl5-F-2                      GAATtACGCCAACGTTATGGAAGTTCCTGGATtGTGTGAAATAAGAGTAGTACCAAAGGC     88
rpl5-R_RC                     GAATCACGCCAACGTTATGGAAGTTCCTGGATCGTGTGAAATAAGAGTAGTACCAAAGGC    120
Consensus                     gaat acgccaacgttatggaagttcctggat gtgtgaaataagagtagtaccaaaggc

Pueraria_montana_contig1_rpl5 ACCCTATGATTTCATAATAAAAAATGGAAAATTGGCTATGGAGATTCCGCGCGGTCAGAA    179
rpl5-F-1                      ACCCTATGATTTCATAATAAAAAATGGAAAATTGGCTATGGAGATTCCGtGCGGTCAGAA    128
rpl5-F-2                      ACCCTATGATTTCATAATAAAAAATGGAAAATTGGCTATGGAGATTtCGtGCGGTCAGAA    148
rpl5-R_RC                     ACCCTATGATTTCATAATAAAAAATGGAAAATTGGCTATGGAGATTCCGCGCGGTCAGAA    180
Consensus                     accctatgatttcataataaaaaatggaaaattggctatggagatt cg gcggtcagaa

Pueraria_montana_contig1_rpl5 ATTCATACAGACACAAAGGGGTTCGACAGGAAAGTCGTTTCGATCCAATCCATTCTTGGG    239
rpl5-F-1                      ATTCATACAGACACAAAGGGGTTCGACAGGAAAGTCGTTTCGATCCAATCCATTCTTGGG    188
rpl5-F-2                      ATTCATACAGACACAAAGGGGTTCGACAGGAAAGTCGTTTCGATCCAATCCATTCTTGGG    208
rpl5-R_RC                     ATTCATACAGACACAAAGGGGTTCGACAGGAAAGTCGTTTCGATCCAATCCATTCTTGGG    240
Consensus                     attcatacagacacaaaggggttcgacaggaaagtcgtttcgatccaatccattcttggg

Pueraria_montana_contig1_rpl5 GTCAAATAAAGACAAAGGATATGTCAGTGACCTAGCACGACAAAGCACTCTCCGAGGGCA    299
rpl5-F-1                      GTCAAATAAAGACAAAGGATATGTCAGTGACCTAGCACGACAAAGCACTCTCCGAGGGCA    248
rpl5-F-2                      GTCAAATAAAGACAAAGGATATGTCAGTGACCTAGCACGACAAAGCACTCTCCGAGGGCA    268
rpl5-R_RC                     GTCAAATAAAGACAAAGGATATGTCAGTGACCTAGCACGACAAAGCACTCTCCGAGGGCA    300
Consensus                     gtcaaataaagacaaaggatatgtcagtgacctagcacgacaaagcactctccgagggca

Pueraria_montana_contig1_rpl5 TGGAATGTCTAATTTTTCGGTCAGAATCTCGACAGTAATGTCTCTGTTAGATTCTCCGGT    359
rpl5-F-1                      TGGAATGTCTAATTTTTtGGTCAGAATCTtGACAGTAATGTCTCTGTTAGATTCTCCGGT    308
rpl5-F-2                      TGGAATGTCTAATTTTTtGGTCAGAATCTtGACAGTAATGTCTCTGTTAGATTCTCCGGT    328
rpl5-R_RC                     TGGAATGTCTAATTTTTCGGTCAGAATCTCGACAGTAATGTCTCTGTTAGATTCTCCGGT    360
Consensus                     tggaatgtctaattttt ggtcagaatct gacagtaatgtctctgttagattctccggt

Pueraria_montana_contig1_rpl5 CGAAATACGGGAAAACTCCATTCAATTCTCGATGGAAACGGAGTTTTGCGAATTCTCCCC    419
rpl5-F-1                      CGAAATACGGGAAAACTCCATTCAATTCTCGATGGAAACGGAGTTTTGCGAATTCTCCCC    368
rpl5-F-2                      CGAAATACGGGAAAACTCCATTCAATTCTCGATGGAAACGGAGTTTTGCGAATTCTCCCC    388
rpl5-R_RC                     CGAAATACGGGAAAACTCCATTCAATTCTCGATGGAAACGGAGTTTTGCGAATTCTCCCC    420
Consensus                     cgaaatacgggaaaactccattcaattctcgatggaaacggagttttgcgaattctcccc

Pueraria_montana_contig1_rpl5 GGAACTGGAAGATCATTTCGAGATCTTCGAACATATTCGAGGGTTCAATGTGACTATTGT    479
rpl5-F-1                      GGAACTGGAAGATCATTTCGAGATCTTCGAACATATTCGAGGGTTCAATGTGACTATTGT    428
rpl5-F-2                      GGAACTGGAAGATCATTTCGAGATCTTCGAACATATTCGAGGGTTCAATGTGACTATTGT    448
rpl5-R_RC                     GGAACTGGAAGATCATTTCGAGATCTTCGAACATATTCGAGGGTTCAATGTGACTATTGT    480
Consensus                     ggaactggaagatcatttcgagatcttcgaacatattcgagggttcaatgtgactattgt

Pueraria_montana_contig1_rpl5 CACTTCGGCCAACACACAAGATGAGACTTTACCACCGTGGAGCGGCTTTTTGCAAAAAGA    539
rpl5-F-1                      CACTTCGGCCAACACACAAGATGAGACTTTACCACCGTGGAGCGGCTTTTTGCAAAAAGA    488
rpl5-F-2                      CACTTCGGCCAACACACAAGATGAGACTTTACtACtGTGGAGCGGCTTTTTGCAAAAAGA    508
rpl5-R_RC                     CACTTCGGCCAACACACAAGATGAGACggc..............................    510
Consensus                     cacttcggccaacacacaagatgagac

Pueraria_montana_contig1_rpl5 TGAGGGAGAAACTCAGTAA.........................................    558
rpl5-F-1                      TGAGGGAaA...................................................    497
rpl5-F-2                      TGAGGGAGAAACTCAGTAAgaaagagatgtcggagaagcgaaatatacgagatcacaaac    568
rpl5-R_RC                     ............................................................    510
Consensus                     

Pueraria_montana_contig1_rpl5 ............................................................    558
rpl5-F-1                      ............................................................    497
rpl5-F-2                      gcagattgctcacgtttaggcacttactaattcgtttcctttgtctttcgcccgttcttt    628
rpl5-R_RC                     ............................................................    510
Consensus                     

Pueraria_montana_contig1_rpl5 ............................................................    558
rpl5-F-1                      ............................................................    497
rpl5-F-2                      tatgtactttagtattctgggatttttttggcgagataatactaagtgccttcatacaga    688
rpl5-R_RC                     ............................................................    510
Consensus                     

Pueraria_montana_contig1_rpl5 ............................................................    558
rpl5-F-1                      ............................................................    497
rpl5-F-2                      aagccctccccttacttttgagccggctgatggggtgggaaggtctcactctcacggctt    748
rpl5-R_RC                     ............................................................    510
Consensus                     

Pueraria_montana_contig1_rpl5 ............................................................    558
rpl5-F-1                      ............................................................    497
rpl5-F-2                      tggctttgctttctgcagcggcagctgcagaattcaacactatcagtatgatggctccag    808
rpl5-R_RC                     ............................................................    510
Consensus                     

Pueraria_montana_contig1_rpl5 ............................................................    558
rpl5-F-1                      ............................................................    497
rpl5-F-2                      cgggtggaaagcggggagggttcttcgcgggtagatttgggatctcaacctaccccctgc    868
rpl5-R_RC                     ............................................................    510
Consensus                     

Pueraria_montana_contig1_rpl5 ............................................................    558
rpl5-F-1                      ............................................................    497
rpl5-F-2                      ctccagggaagagctctccgaccttatgatgggctccagcggaatgaaaccggggagggt    928
rpl5-R_RC                     ............................................................    510
Consensus                     

Pueraria_montana_contig1_rpl5 ..........................................                      558
rpl5-F-1                      ..........................................                      497
rpl5-F-2                      tcttcgcgggtcgattttggatctcactacctccttggctcc                      970
rpl5-R_RC                     ..........................................                      510
Consensus                     
