# Supplementary material for: De Novo Assembly and Comparative Analysis of Mitochondrial Genomes of Two Pueraria montana Varieties
Source: Int J Mol Sci. 2024 May 22;25(11):5656. doi: 10.3390/ijms25115656 (PMC11171644; doi:10.3390/ijms25115656)
Supplement: Supplementary file 1 [file ijms-25-05656-s001.zip › ijms-2928843 supplementary/Supplementary file S2 Experimental validation results of RNA editing sites in the Pueraria montana var. montana mitogenome/Supplementary file rps1/rps1-Multiple Alignment.MSD]

FILE: Multiple_Sequence_Alignment
PROJECT:
NUMBER: 3
MAXLENGTH: 622
NAMES: Pueraria_montana_contig1_rps1 rps1-F rps1-R_RC
MAXNAMELEN: 29
FEATURES
ORIGIN
Pueraria_montana_contig1_rps1 ATGAGCAT.CTATTTGAGTCGATCATTTCCAAGATCTAATTCCAGTTTATTCTTATGTAG     59
rps1-F                        ......................................caTtCAGTTTATTCTTATGTAG     22
rps1-R_RC                     ATGAGCATtCTATTTGAGTCGATCATTTCCAAGATCTAATTCCAGTTTATTCTTATGTAG     60
Consensus                                                             t cagtttattcttatgtag

Pueraria_montana_contig1_rps1 TGGAAAGGCCTTACAATCTGAAGTTTTACGCTTAGGGGAAGAAATGTTCTTGGTGGATGC    119
rps1-F                        TGGAA.GGCCTTACAATCTGAAGTTTTACGCTTAGGGGAAGAAATGTTCTTGGTGGATGC     81
rps1-R_RC                     TGGAAAGGCCTTACAATCTGAAGTTTTACGCTTAGGGGAAGAAATGTTCTTGGTGGATGC    120
Consensus                     tggaa ggccttacaatctgaagttttacgcttaggggaagaaatgttcttggtggatgc

Pueraria_montana_contig1_rps1 AGGACCTGGGACCCCCAGAATTTGTATGCAAGATGAGCCTACAGGAGTGCCAATCAACCG    179
rps1-F                        AGGACCTGGGACCCCCAGAATTTGTATGCAAGATGAGCtTACAGGAGTGCCAATCAACCG    141
rps1-R_RC                     AGGACCTGGGACCCCCAGAATTTGTATGCAAGATGAGCtTACAGGAGTGCCAATCAACCG    180
Consensus                     aggacctgggacccccagaatttgtatgcaagatgagc tacaggagtgccaatcaaccg

Pueraria_montana_contig1_rps1 AGCCACCAGGTTTGAGAATAAGGTGGGATCCCTGGATCTAGTGGCCGGTGAATCACTGAT    239
rps1-F                        AGCCACCAGGTTTGAGAATAAGGTGGGATtCCTGGATCTAGTGGCCGGTGAATCACTGAT    201
rps1-R_RC                     AGCCACCAGGTTTGAGAATAAGGTGGGATtCCTGGATCTAGTGGCCGGTGAATCACTGAT    240
Consensus                     agccaccaggtttgagaataaggtgggat cctggatctagtggccggtgaatcactgat

Pueraria_montana_contig1_rps1 CAAAAAGAAGATTTTGGAGAGATTCTTCATCGATCTAGTGGCCGGCGAATCACTGATCAA    299
rps1-F                        CAAAAAGAAGATTTTGGAGAGATTCTTCATCGATCTAGTGGCCGGCGAATCACTGATCAA    261
rps1-R_RC                     CAAAAAGAAGATTTTGGAGAGATTCTTCATCGATCTAGTGGCCGGCGAATCACTGATCAA    300
Consensus                     caaaaagaagattttggagagattcttcatcgatctagtggccggcgaatcactgatcaa

Pueraria_montana_contig1_rps1 AGAGCGAGCAGCCGCCAGGTTTAATGATTTGGTGGGATCCACAGATGTAGTGGCTGGTGA    359
rps1-F                        AGAGCGAGCAGCCGCCAGGTTTAATGATTTGGTGGGATCCACAGATGTAGTGGCTGGTGA    321
rps1-R_RC                     AGAGCGAGCAGCCGCCAGGTTTAATGATTTGGTGGGATCCACAGATGTAGTGGCTGGTGA    360
Consensus                     agagcgagcagccgccaggtttaatgatttggtgggatccacagatgtagtggctggtga

Pueraria_montana_contig1_rps1 ACCGCTTCTTCTTCTTCCACGAAGATTCAGACAAAACCTAGCTTGGATGGAACTGAACAA    419
rps1-F                        ACCGCTTCTTCTTCTTCCACGAAGATTCAGACAAAACCTAGCTTGGATGGAACTGAACAA    381
rps1-R_RC                     ACCGCTTCTTCTTCTTCCACGAAGATTCAGACAAAACCTAGCTTGGATGGAACTGAACAA    420
Consensus                     accgcttcttcttcttccacgaagattcagacaaaacctagcttggatggaactgaacaa

Pueraria_montana_contig1_rps1 GATTTGGCGAACGAATACAAAGGTAAAAGGCTTTATTATTGATAAAGTAAAAAAAGGAGG    479
rps1-F                        GATTTGGCGAACGAATACAAAGGTAAAAGGCTTTATTATTGATAAAGTAAAAAAAGGAGG    441
rps1-R_RC                     GATTTGGCGAACGAATACAAAGGTAAAAGGCTTTATTATTGATAAAGTAAAAAAAGGAGG    480
Consensus                     gatttggcgaacgaatacaaaggtaaaaggctttattattgataaagtaaaaaaaggagg

Pueraria_montana_contig1_rps1 TTATTCAGTAGCCATCGCGGGTTTCATTACTTTTCTTCCATTCCGTTCTCACAACAAAAG    539
rps1-F                        TTATTCAGTAGCCATCGCGGGTTTCATTACTTTTCTTCCATTCCGTTCTCACAACAAAAG    501
rps1-R_RC                     TTATTCAGTAGCCATCGCGGGTTTCATTACTTTTCTTCCATTCCGTTCTCACAACAAAAG    540
Consensus                     ttattcagtagccatcgcgggtttcattacttttcttccattccgttctcacaacaaaag

Pueraria_montana_contig1_rps1 AAGAAGGAAAAAGATATCGAATGATCGATTCACCATTGAGAGCATTAACCCCAAAAGGAC    599
rps1-F                        AAGAAGGAAAAAGATATCGAATGATCGATTCACCATTGAGAGCATTAACCCCAAAAGGAC    561
rps1-R_RC                     AAGAAGGAAAAAGATATCGAATGATCGAT.CACCAT.GAGAGCAa...............    583
Consensus                     aagaaggaaaaagatatcgaatgatcgat caccat gagagca

Pueraria_montana_contig1_rps1 GAATATTGTGGTGTTCTAA...                                          618
rps1-F                        GAATATTGTGGTGTTCTAAcaa                                          583
rps1-R_RC                     ......................                                          583
Consensus                     
