# Supplementary material for: De Novo Assembly and Comparative Analysis of Mitochondrial Genomes of Two Pueraria montana Varieties
Source: Int J Mol Sci. 2024 May 22;25(11):5656. doi: 10.3390/ijms25115656 (PMC11171644; doi:10.3390/ijms25115656)
Supplement: Supplementary file 1 [file ijms-25-05656-s001.zip › ijms-2928843 supplementary/Supplementary file S2 Experimental validation results of RNA editing sites in the Pueraria montana var. montana mitogenome/Supplementary file rps10/rps10-Multiple Alignment.MSD]

FILE: Multiple_Sequence_Alignment
PROJECT:
NUMBER: 3
MAXLENGTH: 410
NAMES: Pueraria_montana_contig1_rps10 rps10-F rps10-R_RC
MAXNAMELEN: 30
FEATURES
ORIGIN
Pueraria_montana_contig1_rps10 ....ATGCTTCTGATCAATAGAACAGGAAGAGGAGTCAGCCAAAAAGAAAGACCACCAAA     56
rps10-F                        ..............................................cgtttgaCACCAAA     14
rps10-R_RC                     tattATGCTTtTtg.CAATAGAACAGGAAGAGGAGTCAGCCAAAAAGAAAGACCACCAAA     59
Consensus                                                                           caccaaa

Pueraria_montana_contig1_rps10 AGTAACGACCACCAAGATACGCATAGTGATTCGATCTTTTGATCACCCATTTTTGGAAAA    116
rps10-F                        AGTAAtGACCACCAAGATAtGCATAGTGATTCGATCTTTTGATCACCCATTTTTGGAAAA     74
rps10-R_RC                     AGTAAtGACCACCAAGATAtGCATAGTGATTCGATCTTTTGATCACCCATTTTTGGAAAA    119
Consensus                      agtaa gaccaccaagata gcatagtgattcgatcttttgatcacccatttttggaaaa

Pueraria_montana_contig1_rps10 CCATTTTGGGGGGCTTCAGCCTTACACACGGAAGATTGGATTGCCTGAATCACGAGTCTT    176
rps10-F                        CCATTTTGGGGGGCTTCAGCCTTACACACGGAAGATTGGATTGCCTGAATCACGAGTCTT    134
rps10-R_RC                     CCATTTTGGGGGGCTTCAGCCTTACACACGGAAGATTGGATTGCCTGAATCACGAGTCTT    179
Consensus                      ccattttggggggcttcagccttacacacggaagattggattgcctgaatcacgagtctt

Pueraria_montana_contig1_rps10 ATATACTGTGTTACGATCACCTCATATTGATAAAAAGTCCAGAGAACAATTTGAAATGGA    236
rps10-F                        ATATACTGTGTTACGATCACCTCATATTGATAAAAAGTCCAGAGAACAATTTGAAATGGA    194
rps10-R_RC                     ATATACTGTGTTACGATCACCTCATATTGATAAAAAGTCCAGAGAACAATTTGAAATGGA    239
Consensus                      atatactgtgttacgatcacctcatattgataaaaagtccagagaacaatttgaaatgga

Pueraria_montana_contig1_rps10 AATAAAGAAAAAATTTCTTATCATAAAAACAGAAAAGCATGAATTGCGCAAGAAGTTCTT    296
rps10-F                        AATAAAGAAAAAATTTCTTATCATAAAAACAGAAAAGCATGAATTGCGCAAGAAGTTCTT    254
rps10-R_RC                     AATAAAGAAAAAATTTCTTATCATAAAAACAGAAAAGCATGAATTGCGCAAGAAGTTCTT    299
Consensus                      aataaagaaaaaatttcttatcataaaaacagaaaagcatgaattgcgcaagaagttctt

Pueraria_montana_contig1_rps10 TCGGTTAAAACGCCAGCGAATATTTGGAGCTCAATATGAAATCCTATTTTCTTGCAAGAC    356
rps10-F                        TtGGTTAAAACGCCAGCGAATATTTGGAGCTCAATATGAAATCCTATTTTCTTGCAAGAC    314
rps10-R_RC                     TtGGTTAAAACGCCAGCGAATATTTGGAGCTCAATATGAAATCCTATTTTCTTGCAAGAC    359
Consensus                      t ggttaaaacgccagcgaatatttggagctcaatatgaaatcctattttcttgcaagac

Pueraria_montana_contig1_rps10 CCGTTCGGATAAGGGAAAACTCCAGAGATTGCTTCGA.............              393
rps10-F                        CCGTTtGGATAAGGGAAAACTCCAGAGATTGCTTtGAagtaagatctggg              364
rps10-R_RC                     CCGTT.GGATA.......................................              369
Consensus                      ccgtt ggata
