# Supplementary material for: De Novo Assembly and Comparative Analysis of Mitochondrial Genomes of Two Pueraria montana Varieties
Source: Int J Mol Sci. 2024 May 22;25(11):5656. doi: 10.3390/ijms25115656 (PMC11171644; doi:10.3390/ijms25115656)
Supplement: Supplementary file 1 [file ijms-25-05656-s001.zip › ijms-2928843 supplementary/Supplementary file S2 Experimental validation results of RNA editing sites in the Pueraria montana var. montana mitogenome/Supplementary file rps14/rps14-Multiple Alignment.MSD]

FILE: Multiple_Sequence_Alignment
PROJECT:
NUMBER: 3
MAXLENGTH: 305
NAMES: Pueraria_montana_contig1_rps14 rps14-F rps14-R_RC
MAXNAMELEN: 30
FEATURES
ORIGIN
Pueraria_montana_contig1_rps14 .ATGTCGGAGAAGCGAAATATACGAGATCACAAACGCAGATTGCTCGCGGCTAAATATGA     59
rps14-F                        ...................................................ctAATATGA      9
rps14-R_RC                     gATGTCGGAGgAaCGAAATATACGAGATCACAAACGCAGATTGCTCGCGGCTAAATATGA     60
Consensus                                                                           aatatga

Pueraria_montana_contig1_rps14 ATTGAGACGAAAGCTTTATAAAGCCTTTTGTAAAGATTCCGATCTTCCTAGTGATATGCG    119
rps14-F                        ATTGAGACGAAAGCTTTATAAAGCCTTTTGTAAAGATTCCGATCTTCCTAGTGATATGCG     69
rps14-R_RC                     ATTGAGACGAAAGCTTTATAAAGCCTTTTGTAAAGATTCCGATCTTCCTAGTGATATGCG    120
Consensus                      attgagacgaaagctttataaagccttttgtaaagattccgatcttcctagtgatatgcg

Pueraria_montana_contig1_rps14 GGACAAACTTCGTTATAAGTTGTCCAAGTTGCCAAGAAATAGTTCCTTTGCACGAGTAAG    179
rps14-F                        GGACAAACTTCGTTATAAGTTGTCCAAGTTGCCAAGAAATAGTTCCTTTGCACGAGTAAG    129
rps14-R_RC                     GGACAAACTTCGTTATAAGTTGTCCAAGTTGCCAAGAAATAGTTCCTTTGCACGAGTAAG    180
Consensus                      ggacaaacttcgttataagttgtccaagttgccaagaaatagttcctttgcacgagtaag

Pueraria_montana_contig1_rps14 AAACCGATGTATTTCCACGGGTCGCCCTCGTTCCGTATATGAGTTCTTTCGAATTTCTCG    239
rps14-F                        AAACCGATGTATTTtCACGGGTCGCCCTCGTTCCGTATATGAGTTCTTTCGAATTTCTCG    189
rps14-R_RC                     AAACCGATGTATTTtCACGGGTCGCCCTCGTTCCGTATATGAGTTCTTTCGAATTTCTCG    240
Consensus                      aaaccgatgtattt cacgggtcgccctcgttccgtatatgagttctttcgaatttctcg

Pueraria_montana_contig1_rps14 TATCGTTTTTCGTGGATTAGCATCTCGAGGTCCTTTGATGGGCATAAAGAAATCGTCTTG    299
rps14-F                        TATCGTTTTTCGTGGATTAGCATCTCGAGGTtCTTTGATGGGCATAAAGAAATCGTCTTG    249
rps14-R_RC                     TATCGTTgTc..................................................    250
Consensus                      tatcgtt t

Pueraria_montana_contig1_rps14 GTAG.                                                           303
rps14-F                        GTAGa                                                           254
rps14-R_RC                     .....                                                           250
Consensus                      
