# Supplementary material for: De Novo Assembly and Comparative Analysis of Mitochondrial Genomes of Two Pueraria montana Varieties
Source: Int J Mol Sci. 2024 May 22;25(11):5656. doi: 10.3390/ijms25115656 (PMC11171644; doi:10.3390/ijms25115656)
Supplement: Supplementary file 1 [file ijms-25-05656-s001.zip › ijms-2928843 supplementary/Supplementary file S2 Experimental validation results of RNA editing sites in the Pueraria montana var. montana mitogenome/Supplementary file rps3/rps3-Multiple Alignment.MSD]

FILE: Multiple_Sequence_Alignment
PROJECT:
NUMBER: 3
MAXLENGTH: 1692
NAMES: Pueraria_montana_contig1_rps3 rps3-F rps3-R_RC
MAXNAMELEN: 29
FEATURES
ORIGIN
Pueraria_montana_contig1_rps3 ATGGCACGAAAAGGAAATCCGATTTCGGTAAGACTCGATCTGAATCGTAGTTCAGATTCA     60
rps3-F                        ...............................................gAGTTCAGATTCA     13
rps3-R_RC                     ............................................................      0
Consensus                     

Pueraria_montana_contig1_rps3 AGTCGGTTCAGTGATTATTATTATGGTAAATTAGTGTATCAAGATGTCAATCTGAGATCT    120
rps3-F                        AGTtGGTTCAGTGATTATTATTATGGTAAATTAGTGTATCAAGATGTCAATCTGAGATCT     73
rps3-R_RC                     ............................................................      0
Consensus                     

Pueraria_montana_contig1_rps3 TATTTCGGTTCGATACGTCCACCTGCGAGACTAACCTTTGGCTTTCGTCTCGGTAGGTGT    180
rps3-F                        TATTTCGGTTCGATACGTCCACCTGCGAGACTAACCTTTGGCTTTCGTCTCGGTAGGTGT    133
rps3-R_RC                     ............................................................      0
Consensus                     

Pueraria_montana_contig1_rps3 ATTCTTATACATTTTCCCAAAAGAACATTCATTCATTTCTTTCTTCCCCGTCGACCACGA    240
rps3-F                        ATTCTTATACATTTTCCCAAAAGAACATTCATTCATTTCTTTCTTCCCCGTCGACCACGA    193
rps3-R_RC                     ............................................................      0
Consensus                     

Pueraria_montana_contig1_rps3 CGACTGAAACGACGCAAAAAATCCAGACCCGGAAAGGAGAAGGGCCGGTGGTGGGCATTT    300
rps3-F                        CGACTGAAACGACGCAAAAAATCCAGACCCGGAAAGGAGAAGGGCCGGTGGTGGGCATTT    253
rps3-R_RC                     ............................................................      0
Consensus                     

Pueraria_montana_contig1_rps3 GGGAAAGTCGGGCCGATCGGGTGTCTTCATTCCAGCGACAATACAGAAGAAGAACGAAAC    360
rps3-F                        GGGAAAGTCGGGCCGATCGGGTGTCTTCATTCCAGCGACAATACAGAAGAAGAACGAAAC    313
rps3-R_RC                     ............................................................      0
Consensus                     

Pueraria_montana_contig1_rps3 GAAGTGAGAGGCCGGAGGGCAGGGAAAAGAGTCGAGTCGATCAGGCTCGACGACCGGGAG    420
rps3-F                        GAAGTGAGAGGCCGGAGGGCAGGGAAAAGAGTCGAGTCGATCAGGCTCGACGACCGGGAG    373
rps3-R_RC                     ............................................................      0
Consensus                     

Pueraria_montana_contig1_rps3 AAGCAAAACGAAATTCGGATTTGGCCGAAAAAGAAGCAACGCTATGGATACCATGACCGA    480
rps3-F                        AAGCAAAACGAAATTCGGATTTGGCCGAAAAAGAAGCAACGCTATGGATACCATGACCGA    433
rps3-R_RC                     ............................................................      0
Consensus                     

Pueraria_montana_contig1_rps3 TCACCATCGATAAAGAAGAATCTTTCTAAATCACTTCGGGTCAGCGGGGCCTTCAAGCAT    540
rps3-F                        TCACCATCGATAAAGAAGAATCTTTCTAAATtACTTCGGGTCAGCGGGGCCTTCAAGCAT    493
rps3-R_RC                     ............................................................      0
Consensus                     

Pueraria_montana_contig1_rps3 CCGAAATACGCCGGGGTTGTAAATGACATAGCGTTCCTGATAGAAAATGACGACTCCTTC    600
rps3-F                        CCGAAATACGCCGGGGTTGTAAATGACATAGCGTTCCTGATAGAAAATGACGACTCCTTC    553
rps3-R_RC                     ............................................................      0
Consensus                     

Pueraria_montana_contig1_rps3 AGAAAAAGGAAGTTATTTAAGTTATTTTTCCCCAAGAAGTCCCGCTCCGACGGCCCGACG    660
rps3-F                        AGAAAAAGGAAGTTATTTAAGTTATTTTTCCCCAAGAAGTCCCGCTCCGACGGCCCGACG    613
rps3-R_RC                     ............................................................      0
Consensus                     

Pueraria_montana_contig1_rps3 AGTCATCTATTTAAAAGGACCCTCCCTGCAGTGCGCCCCTCCTTGAATTATTCGGTCATG    720
rps3-F                        AGTCATCTATTTAAAAGGACCCTCCCTGCAGTGCGCCCCTCCTTGAATTATTtGGTCATG    673
rps3-R_RC                     ........................................................CATG      4
Consensus                                                                             catg

Pueraria_montana_contig1_rps3 CAATACTTATTGAATAGAAAGAACCAAATGCATTTCGACCCCGTCGTAGTTCTAAATCAT    780
rps3-F                        CAATACTTATTGAATAGAAAGAACCAAATGCATTTCGACCCCGTCGTAGTTCTAAATCAT    733
rps3-R_RC                     CAATACT.ATTGAATAGAAAGAACCAAATGCATTTCGACCC.GTCGTAGTTCTAAATCAT     62
Consensus                     caatact attgaatagaaagaaccaaatgcatttcgaccc gtcgtagttctaaatcat

Pueraria_montana_contig1_rps3 TTCGTGGCACCGGGCGTGGCTGAACCATCAACGATGGGGGGAGCGAAACAGGGAA.GAGG    839
rps3-F                        TTCGTGGCACCGGGCGTGGCTGAACCATCAACGATGGGGGGAGCGAAACAGGGAAaGAGG    793
rps3-R_RC                     TTCGTGGCACCGGGCGTGGCTGAACCATCAACGATGGGGGGAGCGAAACAGGGAA.GAGG    121
Consensus                     ttcgtggcaccgggcgtggctgaaccatcaacgatggggggagcgaaacagggaa gagg

Pueraria_montana_contig1_rps3 CTTAGATAAGAGAATACGTTCTCGCATCGCTTTTTTTGTAGAAAGCTCGACCAGCGAGAA    899
rps3-F                        CTTAGATAAGAGAATACGTTCTCGCATCGCTTTTTTTGTAGAAAGCTtGACCAGCGAGAA    853
rps3-R_RC                     CTTAGATAAGAGAATACGTTCTCGCATCGCTTTTTTTGTAGAAAGCTtGACCAGCGAGAA    181
Consensus                     cttagataagagaatacgttctcgcatcgctttttttgtagaaagct gaccagcgagaa

Pueraria_montana_contig1_rps3 AAAGTGTTTGG.CCGAAGCCAAAAAGAGGTTGACCCACTTCATTCGCTTGGCGAATGATC    958
rps3-F                        AAAGTGTTTGGgCCGAAGCCAAAAAGAGGTTGACCCACTTCATTCGCTTGGCGAATGATC    913
rps3-R_RC                     AAAGTGTTTGG.CCGAAGCCAAAAAGAGGTTGACCCACTTCATTCGCTTGGCGAATGATC    240
Consensus                     aaagtgtttgg ccgaagccaaaaagaggttgacccacttcattcgcttggcgaatgatc

Pueraria_montana_contig1_rps3 TTCGCTTCGCGGGAACAACAAAAA.CAACCATCTCGCTCTTTCCTTTCTTCGGTGCTACC   1017
rps3-F                        TTCGCTTCGCGGGAACAACAAAAAaCAACCATCTCGCTCTTTCCTTTCT...........    962
rps3-R_RC                     TTCGCTTCGCGGGAACAACAAAAA.CAACCATCTCGCTCTTTCCTTTCTTCGGTGCTACC    299
Consensus                     ttcgcttcgcgggaacaacaaaaa caaccatctcgctctttcctttct

Pueraria_montana_contig1_rps3 TTTTTCTTTCCAAGGGATAGAGTTGGTTTTTATAATCACCTTTCTTTTGAGGATGCCCGG   1077
rps3-F                        ............................................................    962
rps3-R_RC                     TTTTTCTTTCtAAGGGATAGAGTTGGTTTTTATAATCACCTTTCTTTTGAGGATGCCCGG    359
Consensus                     

Pueraria_montana_contig1_rps3 GAACCACTCCTAGGTCAATTAAGGATCAAATGTTGGAACCTCATGGGTAAGGATAAGGTA   1137
rps3-F                        ............................................................    962
rps3-R_RC                     GAACCACTCCTAGGTCAATTAAGGATCAAATGTTGGAACCTCATGGGTAAGGATAAGGTA    419
Consensus                     

Pueraria_montana_contig1_rps3 ATGGAATTGATAGATAAATTCATAGACCTAGGTAGGATAGGAGAATGGATAAAGGGAATA   1197
rps3-F                        ............................................................    962
rps3-R_RC                     ATGGAATTGATAGATAAATTCATAGACCTAGGTAGGATAGGAGAATGGATAAAGGGAATA    479
Consensus                     

Pueraria_montana_contig1_rps3 GAGATGATGATAGAGATCATACTGAGAAACAGAAGAATTCCGTACGGGTACAACTCTTAT   1257
rps3-F                        ............................................................    962
rps3-R_RC                     GAGATGATGATAGAGATCATACTGAGAAACAGAAGAATTCCGTACGGGTACAACTtTTAT    539
Consensus                     

Pueraria_montana_contig1_rps3 TTGAACGAAGTGAAAAAAATGCGATCTTTGTTGTCTAATAGAACAAACACGAATACCTTA   1317
rps3-F                        ............................................................    962
rps3-R_RC                     TTGAACGAAGTGAAAAAAATGCGATCTTTGTTGTtTAATAGAACAAACACGAATACCTTA    599
Consensus                     

Pueraria_montana_contig1_rps3 ATTGAGTCGGTCAAGATCAAATCTGTTTATCAAAGTGCTTCTCCGATTGCTCAAGACATT   1377
rps3-F                        ............................................................    962
rps3-R_RC                     ATTGAGTCGGTCAAGATCAAATCTGTTTATCAAAGTGCTTtTttGATTGCTCAAGACATT    659
Consensus                     

Pueraria_montana_contig1_rps3 TCTTTTCAACTGAGAAAGAAAACAAGATCATTTCGTTCCATTTTTAGTAGAATAGTGAAG   1437
rps3-F                        ............................................................    962
rps3-R_RC                     TCTTTTCAACTGAGAAAGAAAACAAGATCATTTCGTTCCATTTTTAGTAGAATAGTGAAG    719
Consensus                     

Pueraria_montana_contig1_rps3 GATATTCCATTAGTAATGAAAAAAGGGGTTGAGGGGATCCGTATATGTTGTTCAGGTCGA   1497
rps3-F                        ............................................................    962
rps3-R_RC                     GATATTCCATTAGTAATGAAAAAAGGGGTTGAGGGGATCCGTATATGTTGTTCAGGTCGA    779
Consensus                     

Pueraria_montana_contig1_rps3 TCAGAAGGCGCAGAAATAGCTAGAACTGAATGCGGAAAGTATGGAAAAACATCTCGTAAT   1557
rps3-F                        ............................................................    962
rps3-R_RC                     TtAGAAGGCGCAGAAATAGCTAGAACTGAATGCGGAAAGTATGGAAAAACATCTtGTAAT    839
Consensus                     

Pueraria_montana_contig1_rps3 GTATTTAACCAGAAAATCGATTATGCTTCTGCGGAAGTATCTACTCGTTACGGAATCTCA   1617
rps3-F                        ............................................................    962
rps3-R_RC                     GTATTTAACCAGAAAATCcAaaAacgggtgatcaAAagATCgAaTCacTAtGcgtatctg    899
Consensus                     

Pueraria_montana_contig1_rps3 GGTGTCAAAGTGTGGATTTCATATAGTAAAAAAAAAAGGGGACGTGCTATATCCGAAACG   1677
rps3-F                        ............................................................    962
rps3-R_RC                     GtaccCAgA...................................................    908
Consensus                     

Pueraria_montana_contig1_rps3 TACGAAATTTAG                                                   1689
rps3-F                        ............                                                    962
rps3-R_RC                     ............                                                    908
Consensus                     
