# Supplementary material for: De Novo Assembly and Comparative Analysis of Mitochondrial Genomes of Two Pueraria montana Varieties
Source: Int J Mol Sci. 2024 May 22;25(11):5656. doi: 10.3390/ijms25115656 (PMC11171644; doi:10.3390/ijms25115656)
Supplement: Supplementary file 1 [file ijms-25-05656-s001.zip › ijms-2928843 supplementary/Supplementary file S2 Experimental validation results of RNA editing sites in the Pueraria montana var. montana mitogenome/Supplementary file rps4/rps4-Multiple Alignment.MSD]

FILE: Multiple_Sequence_Alignment
PROJECT:
NUMBER: 3
MAXLENGTH: 1067
NAMES: Pueraria_montana_contig1_rps4 rps4-F rps4-R_RC
MAXNAMELEN: 29
FEATURES
ORIGIN
Pueraria_montana_contig1_rps4 .ATGCGATTTAAAACTTGTCGTCTACTTTCAGGAAATGTTCGGAACAGAGAACTTACAAT     59
rps4-F                        .............................CtaagA.TGTTCGGA.CAGAGActT.ACAAT     28
rps4-R_RC                     tATGCGATTTAAA.CTTGTCGTtTAacTTCAGGAA.TGTTgGaA.CAGAGAACT.ACAAT     56
Consensus                                                  c    a tgtt g a cagaga  t acaat

Pueraria_montana_contig1_rps4 AATACAACGCCGCGTTCTCCGAAGATTGAGGAACAAGAAGAGATCTATTAAGAGAAAGAT    119
rps4-F                        AATACAACGCCGCGTTCTCCGAAGATTGAGGAACAAGAAGAGATCTATTAAGAGAAAGAT     88
rps4-R_RC                     AATACAACGCCGCGTctcgaGAtGA.....GgACAg..AGAGATCTAT.AAGAGAAga..    106
Consensus                     aatacaacgccgcgt     ga ga     g aca   agagatctat aagagaa

Pueraria_montana_contig1_rps4 TTCTCCGAGAAAAAATATGAACAGTTACATCCAATCACAAACTACACGAAAGTTGCCCCT    179
rps4-F                        TTCTtCGAGAAAAAATATGAACAGTTACATCCAATCACAAACTACACGAAAGTTGCCCCT    148
rps4-R_RC                     TTtTtCGAGAAAAA...TagACAGT.ACATCCA.TtACAAACTACACGAAAGTTGtCC..    159
Consensus                     tt t cgagaaaaa   t  acagt acatcca t acaaactacacgaaagttg cc

Pueraria_montana_contig1_rps4 TTTTCATGCAGATTTACCCATCACAGAGATGCACAGAGGAACAGAACGAACTTCATATAT    239
rps4-F                        TTTTCATGCAGATTTACCCATCACAGAGATGCACAGAGGAACAGAACGAACTTCATATAT    208
rps4-R_RC                     TTTTtATGCAGATTTACC.ATCACAGAGATGCACAGAGGAACAGAACGAACTTCATATAT    218
Consensus                     tttt atgcagatttacc atcacagagatgcacagaggaacagaacgaacttcatatat

Pueraria_montana_contig1_rps4 CCCTTTTCTACTCAATCCAGAAACAAGATCGGACGTTATTCCGGTTCGTCTCCATTTTCG    299
rps4-F                        CCCTTTTCTACTCAATCCAGAAACAAGATtGGACGTTATTCtGGTTCGTCTCCATTTTtG    268
rps4-R_RC                     CCCTTTTCTACTCAATCtAGAAACAAGATtGGACGTTATTCCGGTTCGTCTCCATTTT.G    277
Consensus                     cccttttctactcaatc agaaacaagat ggacgttattc ggttcgtctccatttt g

Pueraria_montana_contig1_rps4 TGAAACTATTCCTCAAGCAAGGCAGCCGATAAGTCATCGAAGGGTTTGTGTGAATAATCG    359
rps4-F                        TGAAACTATTCCTCAAGCAAGGCAGCCGATAAGTCATCGAAGGGTTTGTGTGAATAATCG    328
rps4-R_RC                     TGAAACTATTCCTCAAGCAAGGCAGCtGATAAGTCATCGAAGGGTTTGTGTGAATAATCG    337
Consensus                     tgaaactattcctcaagcaaggcagc gataagtcatcgaagggtttgtgtgaataatcg

Pueraria_montana_contig1_rps4 AATTGTAAGCATTACTCGTTTGAAAGTTTCCCACGGTGATCTAATATCTTTTCAAGAAAA    419
rps4-F                        AATTGTAAGCATTACTtGTTTGAAAGTTTCCCACGGTGATCTAATATCTTTTCAAGAAAA    388
rps4-R_RC                     AATTGTAAGCATTACTCGTTTGAAAGTTTCCCACGGTGATCTAATATCTTTTCAAGAAAA    397
Consensus                     aattgtaagcattact gtttgaaagtttcccacggtgatctaatatcttttcaagaaaa

Pueraria_montana_contig1_rps4 TGACGCGAGAATCCGCGGTGAAGAAATAAGGAGAT.CTTTCTATATCGAAA.TATCAGTT    477
rps4-F                        TGACGCGAGAATCCGCGGTGAAGAAATAAGGAGATctTTTCTATATCGAAAaTATCAGTT    448
rps4-R_RC                     TGACGCGAGAATCCGCGGTGAAGAAATAAGGAGAT.tTTTCTATATCGAAA.TATCAGTT    455
Consensus                     tgacgcgagaatccgcggtgaagaaataaggagat  tttctatatcgaaa tatcagtt

Pueraria_montana_contig1_rps4 GATAAAA.TCATAGGCAAATTCCTGGATCACCCGG..TAAGAATGTGGAGAAGAA...CC    531
rps4-F                        GATAAAAaTCATAGGCAAATTCCTGGATCACCCcGgtaAAGAATGTGGAGAAagAaacCa    508
rps4-R_RC                     GATAAAA.TCATAGGCAAATTCCTGGATCACCCGG..TAAGAATGTGGAGAAGAA...CC    509
Consensus                     gataaaa tcataggcaaattcctggatcaccc g   aagaatgtggagaa  a   c

Pueraria_montana_contig1_rps4 AAAACAGAA.TGGTTCCA..CCTACTCAAAA.CTAAGC..GGGGATGCCG..CCTACTAC    583
rps4-F                        AAAACAGAAaTGGTTCCcacCCTACTCAAAAaCTAAagcgGGGGATGCCcgcCCTACTAC    568
rps4-R_RC                     AAAACAGAA.TGGTTCCA..CCTACTCAAAA.CTAAGC..GGGGATGCCG..CCTACTAC    561
Consensus                     aaaacagaa tggttcc   cctactcaaaa ctaa    ggggatgcc   cctactac

Pueraria_montana_contig1_rps4 TAAAA..TCCCGGTTTTT.GCAACAACAGTTGCGTTATT.CTATGCAAGAAGAATACTTA    639
rps4-F                        TAAAAatcCCCGGTTTTTtGCAACAACAGTTGCGTTATTtCTATGCAAGAAGAATACTTA    628
rps4-R_RC                     TAAAA..TCCCGGTTTTT.GCAACAACAGTTGCGTTATT.CTATGCAAGAAGAATACTTA    617
Consensus                     taaaa   cccggttttt gcaacaacagttgcgttatt ctatgcaagaagaatactta

Pueraria_montana_contig1_rps4 GAAAGAACAAAGAAGTTTGG.ATCCGAAAAAGTATGCTTAGGCAGTTCCTT.CGCTGAGC    697
rps4-F                        GAAAGAACAAAGAAGTTTGGgATCCGAAAAAGTATGCTTAGGCAGTTCCTT.CGCTGAGC    687
rps4-R_RC                     GAAAGAACAAAGAAGTTTGG.ATCCGAAAAAGTATGCTTAGGCAGTTCCTTtCGCTGAGC    676
Consensus                     gaaagaacaaagaagtttgg atccgaaaaagtatgcttaggcagttcctt cgctgagc

Pueraria_montana_contig1_rps4 ACAACAGAATGAAGAGGAATTTGTATCATTTCAAATCCCTATTCTTATCGAAGAGAAGAA    757
rps4-F                        ACAACAGAATGAAGAGGAATTTGTATCATTTCAAATCCCTATTCTTATCGAAGAGAAGAA    747
rps4-R_RC                     ACAACAGAATGAAGAGGAATTTGTATCATTTCAAATCCCTATTCTTATCGAAGAGAAGAA    736
Consensus                     acaacagaatgaagaggaatttgtatcatttcaaatccctattcttatcgaagagaagaa

Pueraria_montana_contig1_rps4 ACGAGAAAAACCAAGATCTTCCTACTCGAACAAGAAGTCCTATAGTTTACAACTCTTCTT    817
rps4-F                        ACGAGAAAA.CCAAGATCTTCCTACTCGAACA.GAAGTCCTATAGTTTACAACTCTTCTT    805
rps4-R_RC                     ACGAGAAAAACCAAGATCTTCCTACTCGAACAAGAAGTCCTATAGTTTACAACTtTTCTT    796
Consensus                     acgagaaaa ccaagatcttcctactcgaaca gaagtcctatagtttacaact ttctt

Pueraria_montana_contig1_rps4 TATATAGTAATTCGACCTATTGCTCCTCATCCCCCCATCCGTTTCCTAGGAAGAGAAGAA    877
rps4-F                        TATATAGTAATTCGACCTATTGCTCCTCATCCCCCCATCCGTTTCCTAGagAGAagA...    862
rps4-R_RC                     TATATAGTAATTCGACCTATTGCTCCTCATCCCCCCATCCGTTTCCTAGGAAGAGAAGAA    856
Consensus                     tatatagtaattcgacctattgctcctcatccccccatccgtttcctag  aga  a

Pueraria_montana_contig1_rps4 TCAAAAGGATCGAACTACCTACTCATTATTCGGAGGTGAATCATAGAACACCAAAAGCGG    937
rps4-F                        TCAAAAGGATCGA.CTACCTACTCATTATTCGGAGGTGAATCATAGA.CACCAAAAGCGG    920
rps4-R_RC                     TCAAAAGGATCGAACTACCTACTCATTATTCGGAGGTGAATCATAGAACcCCAAAAGCGG    916
Consensus                     tcaaaaggatcga ctacctactcattattcggaggtgaatcataga c ccaaaagcgg

Pueraria_montana_contig1_rps4 TGGTATTTTATGGACCTAACATAGGTCACAT...CCCTCACGACATAAGATTGAAAGATC    994
rps4-F                        TG.TATTT.ATGGAC.TAACATAGGTCACATgcctCacgACtAgATgAagaTcgAAccTC    977
rps4-R_RC                     TGGTATTTTATGGACCTAACATAGGTCACAT..cCCCTCACGACATAAGAaTGAAAGATa    974
Consensus                     tg tattt atggac taacataggtcacat    c   ac a at a   t  aa  t

Pueraria_montana_contig1_rps4 CAAACCTTCCTCTTCGGAGCGGAAACGGACGTGGCCAAAACATATAA                1041
rps4-F                        tcttCggagCggaaCGGAcgtGgcAtaactagaagtg..........                1014
rps4-R_RC                     tctAaCcTCtcCcat................................                 989
Consensus                     
