# Supplementary material for: De Novo Assembly and Comparative Analysis of Mitochondrial Genomes of Two Pueraria montana Varieties
Source: Int J Mol Sci. 2024 May 22;25(11):5656. doi: 10.3390/ijms25115656 (PMC11171644; doi:10.3390/ijms25115656)
Supplement: Supplementary file 1 [file ijms-25-05656-s001.zip › ijms-2928843 supplementary/Table S1.xlsx]

## Sheet: Table S1. P. montana var. thoms
Table S1. Codon usage values for each codon sorted by amino acid of Pueraria montana var. thomsonii mitogenome
Amino Acid	Codon	Number
Ala	GCU	247
Ala	GCC	155
Ala	GCA	161
Ala	GCG	73
Arg	CGU	137
Arg	AGA	167
Arg	CGG	84
Arg	CGC	72
Arg	CGA	151
Arg	AGG	86
Asn	AAU	222
Asn	AAC	108
Asp	GAC	108
Asp	GAU	227
Cys	UGU	93
Cys	UGC	51
End	UGA	10
End	UAA	17
End	UAG	3
Gln	CAA	209
Gln	CAG	67
Glu	GAA	290
Glu	GAG	128
Gly	GGU	222
Gly	GGA	255
Gly	GGC	95
Gly	GGG	123
His	CAU	181
His	CAC	63
Ile	AUU	339
Ile	AUA	219
Ile	AUC	215
Leu	UUA	265
Leu	UUG	212
Leu	CUA	169
Leu	CUC	106
Leu	CUG	104
Leu	CUU	225
Lys	AAA	267
Lys	AAG	163
Met	AUG	272
Phe	UUU	371
Phe	UUC	278
Pro	CCU	214
Pro	CCC	109
Pro	CCG	82
Pro	CCA	153
Ser	UCG	127
Ser	UCA	176
Ser	AGC	95
Ser	UCU	210
Ser	UCC	151
Ser	AGU	152
Thr	ACA	138
Thr	ACG	71
Thr	ACU	168
Thr	ACC	129
Trp	UGG	146
Tyr	UAU	231
Tyr	UAC	75
Val	GUA	180
Val	GUU	192
Val	GUG	145
Val	GUC	124

## Sheet: Table S1. P. montana var. monta
Table S1. Codon usage values for each codon sorted by amino acid of Pueraria montana var. montana mitogenome
Amino Acid	Codon	Number
Met	AUG	272
Pro	CCU	214
Thr	ACA	138
Leu	UUA	265
Asn	AAU	222
Gln	CAA	209
Leu	UUG	212
Ile	AUU	339
Arg	CGU	137
His	CAU	181
Gly	GGU	222
Arg	AGA	167
Glu	GAA	290
Lys	AAA	267
Arg	CGG	84
Arg	CGC	72
Thr	ACG	71
Asp	GAC	108
Thr	ACU	168
Arg	CGA	151
Ala	GCU	247
Ser	UCG	127
Asp	GAU	227
Cys	UGU	93
Pro	CCC	109
Gln	CAG	67
Lys	AAG	163
Gly	GGA	255
Val	GUA	180
Pro	CCG	82
Val	GUU	192
Ser	UCA	176
Pro	CCA	153
Ile	AUA	219
Ala	GCC	155
Ser	AGC	95
Phe	UUU	371
His	CAC	63
Gly	GGC	95
Ser	UCU	210
Val	GUG	145
Ser	UCC	151
Val	GUC	124
Thr	ACC	129
Glu	GAG	128
Ala	GCA	161
Arg	AGG	86
Asn	AAC	108
Ile	AUC	215
Ser	AGU	152
Trp	UGG	146
Tyr	UAU	231
Leu	CUA	169
Cys	UGC	51
Leu	CUC	106
Leu	CUG	104
Phe	UUC	278
Leu	CUU	225
Gly	GGG	123
Tyr	UAC	75
End	UGA	10
End	UAA	17
Ala	GCG	73
End	UAG	3
