# Supplementary material for: De Novo Assembly and Comparative Analysis of Mitochondrial Genomes of Two Pueraria montana Varieties
Source: Int J Mol Sci. 2024 May 22;25(11):5656. doi: 10.3390/ijms25115656 (PMC11171644; doi:10.3390/ijms25115656)
Supplement: Supplementary file 1 [file ijms-25-05656-s001.zip › ijms-2928843 supplementary/Table S2.xlsx]

## Sheet: Table S2. reditools.cut
Table S2. Details of RNA editing events of Pueraria montana var. thomsonii and P. montana var. montana mitogenomes
gene	Base position	Amino position	Codon change	Amino change	Left motifs	Edited site	Right motifs	Probability
atp4	35	12	CCA->CUA	Pro->Leu	GATGCTATTTGCTGCTATTC	C	ATCTATTTGTGCATTAAGTT	1
atp4	38	13	UCU->UUU	Ser->Phe	GCTATTTGCTGCTATTCCAT	C	TATTTGTGCATTAAGTTCGA	0.995
atp4	68	23	UCA->UUA	Ser->Leu	ATTAAGTTCGAAGAAGATCT	C	AATCTATAATGAAGAAATGA	1
atp4	97	33	CGU->UGU	Arg->Cys	ATGAAGAAATGATAGTAGCT	C	GTTGTTTTATAGGCTTCATC	0.987
atp4	194	65	UCG->UUG	Ser->Leu	CCAGGCTATTCAGGAAGAAT	C	GCAGCAATTCCCCAATCCTA	0.998
atp4	206	69	CCC->CUC	Pro->Leu	GGAAGAATCGCAGCAATTCC	C	CAATCCTAACGAAGTAGTTC	0.999
atp4	227	76	CCU->CUU	Pro->Leu	CAATCCTAACGAAGTAGTTC	C	TCCGGAATCTAATGAACAAC	1
atp4	230	77	CCG->CUG	Pro->Leu	TCCTAACGAAGTAGTTCCTC	C	GGAATCTAATGAACAACAAC	0.997
atp4	374	125	UCA->UUA	Ser->Leu	CCGAAACCTAAATGTTAAGT	C	AGCAACACTTCCAAATGCCA	0.999
atp4	386	129	CCA->CUA	Pro->Leu	TGTTAAGTCAGCAACACTTC	C	AAATGCCACTTCTTCCCGTC	0.993
atp4	395	132	ACU->AUU	Thr->Ile	AGCAACACTTCCAAATGCCA	C	TTCTTCCCGTCGCATCCGTC	0.987
atp6	43	15	CCC->UCC	Pro->Ser	TGTATTTCTCATTCACAAAT	C	CCTCTTTGTTTATGCTGCTC	0.999
atp6	267	89	CUC->CUU	Leu->Leu	TTTTTGTTATTTTGTAATCT	C	CAGGGTATGATACCTTATAG	0.955
atp6	398	133	UCA->UUA	Ser->Leu	GCTTCATTTTTTAAGCTTCT	C	ATTACCCGCAGGAGTCCCAC	0.999
atp6	457	153	CCU->UCU	Pro->Ser	TAGTACTCCTTGAGCTAATC	C	CTCATTGTTTTCGCGCATTA	0.999
atp6	460	154	CAU->UAU	His->Tyr	TACTCCTTGAGCTAATCCCT	C	ATTGTTTTCGCGCATTAAGC	1
atp6	482	161	UCA->UUA	Ser->Leu	TTGTTTTCGCGCATTAAGCT	C	AGGAATACGTTTATTTGCTA	0.999
atp6	524	175	UCA->UUA	Ser->Leu	TATGATGGCCGGTCATAGTT	C	AGTAAAGATTTTAAGTGGGT	1
atp6	545	182	UCC->UUC	Ser->Phe	AGTAAAGATTTTAAGTGGGT	C	CGCTTGGACTATGCTATGTA	1
atp6	632	211	CCG->CUG	Pro->Leu	AGTTCTTGCATTAACCGGTC	C	GGAATTAGGTGTAGCTATAT	0.999
atp6	653	218	UCA->UUA	Ser->Leu	GGAATTAGGTGTAGCTATAT	C	ACAAGCTCATGTTTCTACGA	0.998
atp6	661	221	CAU->UAU	His->Tyr	GTGTAGCTATATCACAAGCT	C	ATGTTTCTACGATCTCAATC	0.99
atp6	668	223	UCU->UUU	Ser->Phe	TATATCACAAGCTCATGTTT	C	TACGATCTCAATCTGTATTT	0.997
atp6	677	226	UCA->UUA	Ser->Leu	AGCTCATGTTTCTACGATCT	C	AATCTGTATTTACTTGAATG	1
atp6	704	235	ACA->AUA	Thr->Ile	TATTTACTTGAATGATGCTA	C	AAATCTCCATCAAACTGGAT	1
atp8	47	16	UCA->UUA	Ser->Leu	TTTCACACAATTTTTCTGGT	C	ATGCCTTTTCCTCTTTACTT	0.995
atp8	58	20	CUC->UUC	Leu->Phe	TTTTCTGGTCATGCCTTTTC	C	TCTTTACTTTTTATATTCCC	0.998
atp8	76	26	CCC->UUC	Pro->Phe	TCCTCTTTACTTTTTATATT	C	CCATATGCAATGATGGAGAT	0.995
atp8	77	26	CCC->UUC	Pro->Phe	CCTCTTTACTTTTTATATTC	C	CATATGCAATGATGGAGATG	0.955
atp8	455	152	CCA->CUA	Pro->Leu	CATAATGCTAATCCATGTTC	C	ACACGGCCAAGGAAGAATAA	1
atp9	20	7	UCA->UUA	Ser->Leu	GATGTTAGAAGGTGCAAAAT	C	AATAGGTGCCGGAGCTGCTA	1
atp9	50	17	UCA->UUA	Ser->Leu	CGGAGCTGCTACAATTGCTT	C	AGCGGGAGCTGCTGTAGGTA	1
ccmB	43	15	CCC->UCC	Pro->Ser	TATATAATAAAAAGATCTTC	C	CCTCCACACCAATCACGAGT	0.944
ccmB	71	24	CCA->CUA	Pro->Leu	ACCAATCACGAGTTTTTCTC	C	ATTCCTCTCGTATATCGTCG	0.992
ccmB	80	27	UCG->UUG	Ser->Leu	GAGTTTTTCTCCATTCCTCT	C	GTATATCGTCGTAACGCCCT	0.969
ccmB	87	29	AUC->AUU	Ile->Ile	TCTCCATTCCTCTCGTATAT	C	GTCGTAACGCCCTTAATACT	0.934
ccmB	128	43	UCA->UUA	Ser->Leu	AGGTTTTGAAAAAGACTTTT	C	ATGTCATTCCCATTTAGGTC	0.998
ccmB	137	46	UCC->UUC	Ser->Phe	AAAAGACTTTTCATGTCATT	C	CCATTTAGGTCCGATTCGGA	0.988
ccmB	148	50	CCG->UUG	Pro->Leu	CATGTCATTCCCATTTAGGT	C	CGATTCGGATCCCTTCGTTG	0.993
ccmB	149	50	CCG->UUG	Pro->Leu	ATGTCATTCCCATTTAGGTC	C	GATTCGGATCCCTTCGTTGT	0.996
ccmB	154	52	CGG->UGG	Arg->Trp	ATTCCCATTTAGGTCCGATT	C	GGATCCCTTCGTTGTTTTCT	0.987
ccmB	160	54	CCU->UCU	Pro->Ser	ATTTAGGTCCGATTCGGATC	C	CTTCGTTGTTTTCTTTTCCT	0.996
ccmB	164	55	UCG->UUG	Ser->Leu	AGGTCCGATTCGGATCCCTT	C	GTTGTTTTCTTTTCCTCCCG	0.964
ccmB	179	60	CCU->CUU	Pro->Leu	CCCTTCGTTGTTTTCTTTTC	C	TCCCGCACCTTTTCCTCGAA	0.983
ccmB	181	61	CCC->UCC	Pro->Ser	CTTCGTTGTTTTCTTTTCCT	C	CCGCACCTTTTCCTCGAAAT	0.938
ccmB	193	65	CCU->UUU	Pro->Phe	CTTTTCCTCCCGCACCTTTT	C	CTCGAAATGAGAAAGAAGAT	0.954
ccmB	194	65	CCU->UUU	Pro->Phe	TTTTCCTCCCGCACCTTTTC	C	TCGAAATGAGAAAGAAGATG	0.997
ccmB	286	96	CGG->UGG	Arg->Trp	TTCTACAATTGGTAGGTCAC	C	GGGTTATTCAAATAAGTTGT	0.999
ccmB	338	113	CCG->CUG	Pro->Leu	TTTTCCCATGTTACAACTTC	C	GTACCAATTCGGTCGATCCG	0.997
ccmB	367	123	CGG->UGG	Arg->Trp	TCGGTCGATCCGGAATGGAT	C	GGTTAAACATTCCATTAGGG	0.979
ccmB	379	127	CCA->UUA	Pro->Leu	GAATGGATCGGTTAAACATT	C	CATTAGGGAGCCTGGTCTTT	0.9
ccmB	380	127	CCA->UUA	Pro->Leu	AATGGATCGGTTAAACATTC	C	ATTAGGGAGCCTGGTCTTTA	0.998
ccmB	424	142	CGU->UGU	Arg->Cys	TTCTGTGTGGTATTCATTCT	C	GTTTGGCTCTTGGAATCACA	0.998
ccmB	467	156	UCG->UUG	Ser->Leu	CAGCAGTGGTTGGAACAGCT	C	GCAAAATCCAACCACTTCAC	0.975
ccmB	475	159	CCA->UUA	Pro->Leu	GTTGGAACAGCTCGCAAAAT	C	CAACCACTTCACCTACTTCA	0.997
ccmB	476	159	CCA->UUA	Pro->Leu	TTGGAACAGCTCGCAAAATC	C	AACCACTTCACCTACTTCAT	0.996
ccmB	485	162	UCA->UUA	Ser->Leu	CTCGCAAAATCCAACCACTT	C	ACCTACTTCATTGCCCCCAA	0.985
ccmB	494	165	UCA->UUA	Ser->Leu	TCCAACCACTTCACCTACTT	C	ATTGCCCCCAACCGTTTCTC	0.992
ccmB	502	168	CCA->UUA	Pro->Leu	CTTCACCTACTTCATTGCCC	C	CAACCGTTTCTCGTACCTCT	0.926
ccmB	503	168	CCA->UUA	Pro->Leu	TTCACCTACTTCATTGCCCC	C	AACCGTTTCTCGTACCTCTA	0.992
ccmB	512	171	UCU->UUU	Ser->Phe	TTCATTGCCCCCAACCGTTT	C	TCGTACCTCTATTGAAACAG	0.991
ccmB	514	172	CGU->UGU	Arg->Cys	CATTGCCCCCAACCGTTTCT	C	GTACCTCTATTGAAACAGAA	0.981
ccmB	551	184	UCA->UUA	Ser->Leu	AGAATGGTTTCATGTTCTTT	C	ATCGATTGGTTATTCCTCTC	0.997
ccmB	554	185	UCG->UUG	Ser->Leu	ATGGTTTCATGTTCTTTCAT	C	GATTGGTTATTCCTCTCCGT	0.994
ccmB	566	189	UCC->UUC	Ser->Phe	TCTTTCATCGATTGGTTATT	C	CTCTCCGTTCGTATCTCTTT	0.997
ccmB	569	190	UCU->UUU	Ser->Phe	TTCATCGATTGGTTATTCCT	C	TCCGTTCGTATCTCTTTTTC	0.979
ccmB	572	191	CCG->CUG	Pro->Leu	ATCGATTGGTTATTCCTCTC	C	GTTCGTATCTCTTTTTCCAA	0.999
ccmB	596	199	GCG->GUG	Ala->Val	CGTATCTCTTTTTCCAATTG	C	GGTCTCAATGAGTTTACAAG	0.95
ccmC	5	2	UCC->UUC	Ser->Phe	AGGACAAAATTCTCATATGT	C	CCTTTCGTTATTACAACCTT	0.96
ccmC	76	26	CGG->UGG	Arg->Trp	CGCTAATTCTCATTGGATCT	C	GGTTGTTCTTAACAGCGATG	1
ccmC	103	35	CAU->UAU	His->Tyr	TCTTAACAGCGATGGCTATT	C	ATTTAAGTCTTCGGGTAGCA	0.999
ccmC	115	39	CGG->UGG	Arg->Trp	TGGCTATTCATTTAAGTCTT	C	GGGTAGCACCATTAGATCTT	0.988
ccmC	133	45	CUU->UUU	Leu->Phe	TTCGGGTAGCACCATTAGAT	C	TTCAACAAGGTGGAAATTCT	0.962
ccmC	179	60	GCG->GUG	Ala->Val	TCTGTATGTACATGTTCCTG	C	GGCTCGGATGAGTATTCTTG	1
ccmC	184	62	CGG->UGG	Arg->Trp	ATGTACATGTTCCTGCGGCT	C	GGATGAGTATTCTTGTTTAT	0.994
ccmC	281	94	ACA->AUA	Thr->Ile	TCGCTCTTCCGGAACCGGTA	C	AGAAATGGGTGCTTTTTTTA	0.986
ccmC	331	111	CGG->UGG	Arg->Trp	CCTTAGTTACTGGGGGGTTT	C	GGGGAAGACCTATGTGGGGC	0.999
ccmC	395	132	UCG->UUG	Ser->Leu	TTTAACCTCTGTATTCATCT	C	GTTTCTGATTTACCTGGGTG	0.97
ccmC	400	134	CUG->UUG	Leu->Leu	CCTCTGTATTCATCTCGTTT	C	TGATTTACCTGGGTGCACTG	0.986
ccmC	418	140	CUG->UUG	Leu->Leu	TTCTGATTTACCTGGGTGCA	C	TGCGTTTTCAAAAGCTTCCT	0.93
ccmC	421	141	CGU->UGU	Arg->Cys	TGATTTACCTGGGTGCACTG	C	GTTTTCAAAAGCTTCCTGTC	0.998
ccmC	436	146	CCU->UCU	Pro->Ser	CACTGCGTTTTCAAAAGCTT	C	CTGTCGAACCGGCTCCTATT	0.998
ccmC	446	149	CCG->CUG	Pro->Leu	TCAAAAGCTTCCTGTCGAAC	C	GGCTCCTATTTCAATCCGTG	0.999
ccmC	451	151	CCU->UCU	Pro->Ser	AGCTTCCTGTCGAACCGGCT	C	CTATTTCAATCCGTGCTGGA	0.999
ccmC	458	153	UCA->UUA	Ser->Leu	TGTCGAACCGGCTCCTATTT	C	AATCCGTGCTGGACCGATCG	0.979
ccmC	463	155	CGU->UGU	Arg->Cys	AACCGGCTCCTATTTCAATC	C	GTGCTGGACCGATCGATATA	0.999
ccmC	467	156	GCU->GUU	Ala->Val	GGCTCCTATTTCAATCCGTG	C	TGGACCGATCGATATACCAA	0.992
ccmC	473	158	CCG->CUG	Pro->Leu	TATTTCAATCCGTGCTGGAC	C	GATCGATATACCAATAATCA	0.995
ccmC	497	166	UCU->UUU	Ser->Phe	CGATATACCAATAATCAAGT	C	TTCAGTCAACTGGTGGAATA	0.999
ccmC	548	183	UCU->UUU	Ser->Phe	ACCTGGGAGCATTAGCCGAT	C	TGGTACATCAATACATGTTC	0.994
ccmC	568	190	CCU->UCU	Pro->Ser	CTGGTACATCAATACATGTT	C	CTATGCCCATTCCAATCTTG	0.999
ccmC	575	192	CCC->CUC	Pro->Leu	ATCAATACATGTTCCTATGC	C	CATTCCAATCTTGTCTAACT	0.998
ccmC	608	203	CCC->CUC	Pro->Leu	GTCTAACTTTGCTAACTTCC	C	CCTCTCAACCCGTATCTTGT	1
ccmC	614	205	UCA->UUA	Ser->Leu	CTTTGCTAACTTCCCCCTCT	C	AACCCGTATCTTGTTTGTTC	0.985
ccmC	619	207	CGU->UGU	Arg->Cys	CTAACTTCCCCCTCTCAACC	C	GTATCTTGTTTGTTCTGGAA	0.957
ccmC	624	208	AUC->AUU	Ile->Ile	TTCCCCCTCTCAACCCGTAT	C	TTGTTTGTTCTGGAAACACG	0.986
ccmC	650	217	CCU->CUU	Pro->Leu	TGTTCTGGAAACACGTCTTC	C	TATTCTATCTTTTCCCGAAT	0.997
ccmC	665	222	CCC->CUC	Pro->Leu	TCTTCCTATTCTATCTTTTC	C	CGAATCTCCTTTAAGGGATG	0.995
ccmC	673	225	CCU->UCU	Pro->Ser	TTCTATCTTTTCCCGAATCT	C	CTTTAAGGGATGAAATAGAA	0.933
ccmFC	38	13	UCU->UUU	Ser->Phe	CTTTTTATTTTTCATTACTT	C	TATGGTCGTGCCTCGTGGCA	0.996
ccmFC	50	17	CCU->CUU	Pro->Leu	CATTACTTCTATGGTCGTGC	C	TCGTGGCACGGCAGCACCCT	1
ccmFC	52	18	CGU->UGU	Arg->Cys	TTACTTCTATGGTCGTGCCT	C	GTGGCACGGCAGCACCCTTA	0.952
ccmFC	103	35	CCC->UCC	Pro->Ser	GGTTCGTCAGTAGAGATGTT	C	CCACAGGTGCCCCTTTTTCC	0.999
ccmFC	122	41	UCC->UUC	Ser->Phe	TCCCACAGGTGCCCCTTTTT	C	CAATGGGACTATAATTCCTA	0.997
ccmFC	151	51	CCU->UCU	Pro->Ser	CTATAATTCCTATTCTTATC	C	CTTCATTCCCTCTTTTGGTC	0.977
ccmFC	305	102	UCA->UUA	Ser->Leu	AACTAGAGCTGGAAACGCCT	C	ATTTCGTTTCGTTCCCGTTC	0.998
ccmFC	310	104	CGU->UGU	Arg->Cys	GAGCTGGAAACGCCTCATTT	C	GTTTCGTTCCCGTTCTTCAT	0.984
ccmFC	334	112	CUU->UUU	Leu->Phe	TCGTTCCCGTTCTTCATTTC	C	TTCTTCTCGAATCCAAGGGG	0.938
ccmFC	406	136	CGU->UGU	Arg->Cys	TGCTCTGTTTACTATTCTTT	C	GTACTCTCTTCTCTTTACCA	0.998
ccmFC	890	297	UCU->UUU	Ser->Phe	TCATTTACATGGACCCACTT	C	TCATTCCATTTGTGGGAATT	0.997
ccmFC	1151	384	CCA->CUA	Pro->Leu	AGTGGCTATACATACAAATC	C	ATTTACGGATAGATATGCTT	0.949
ccmFC	1172	391	UCG->UUG	Ser->Leu	ATTTACGGATAGATATGCTT	C	GATTGGAACTGGAAGTTCCA	0.998
ccmFC	1246	416	CGG->UGG	Arg->Trp	TGCCTTTTCTTTTTTTTATT	C	GGATAGGATTTATGTTGGCT	0.967
ccmFC	1271	424	UCG->UUG	Ser->Leu	AGGATTTATGTTGGCTTCGT	C	GGGAGGCTCGCGTAGTTTGT	0.995
ccmFC	1280	427	UCG->UUG	Ser->Leu	GTTGGCTTCGTCGGGAGGCT	C	GCGTAGTTTGTTACGTCAGC	0.983
ccmFC	1327	443	CGA->UGA	Arg->End	AGGATAAGTTGCGTTGGAAT	C	GAGAAAGTTCCGTGGAATTC	0.997
ccmFN	41	14	CCG->CUG	Pro->Leu	ATTTCATTTATCGTTATTTC	C	GGGTCTTTTCGTTGCATTCA	0.99
ccmFN	101	34	CCU->CUU	Pro->Leu	ACCAGCGTTTGGTGCAGCAC	C	TGCATTTTGGTGCATTCTTC	1
ccmFN	140	47	UCG->UUG	Ser->Leu	TCTTTCTTTCCTTGGTCTTT	C	GTTCCGTCATATTCCTAATA	0.981
ccmFN	145	49	CGU->UGU	Arg->Cys	CTTTCCTTGGTCTTTCGTTC	C	GTCATATTCCTAATAACTTA	0.987
ccmFN	154	52	CCU->UCU	Pro->Ser	GTCTTTCGTTCCGTCATATT	C	CTAATAACTTATCCAATTAC	0.99
ccmFN	251	84	UCA->UUA	Ser->Leu	TCATGAGGGTAGTATTTTAT	C	ATGGTGTCGGATCCCACGTT	0.999
ccmFN	259	87	CGG->UGG	Arg->Trp	GTAGTATTTTATCATGGTGT	C	GGATCCCACGTTTTTATGGA	1
ccmFN	266	89	CCA->CUA	Pro->Leu	TTTATCATGGTGTCGGATCC	C	ACGTTTTTATGGATTCCTTC	0.998
ccmFN	286	96	CUU->UUU	Leu->Phe	CACGTTTTTATGGATTCCTT	C	TTTGTTACCGGGGTCGACCC	0.963
ccmFN	372	124	UUC->UUU	Phe->Phe	TATTACTTTGTCTCGAACTT	C	GTGAAGAACTCCATTCTATC	0.989
ccmFN	710	237	CCU->CUU	Pro->Leu	CATTGCTTTGTTTTTCTCTC	C	TTTCCTATCAGCGAGTTCCG	0.999
ccmFN	719	240	UCA->UUA	Ser->Leu	GTTTTTCTCTCCTTTCCTAT	C	AGCGAGTTCCGATCCTTTTG	0.991
ccmFN	757	253	CGU->UGU	Arg->Cys	TTGTTCGAAATTTCTTCGTT	C	GTACCGAACCGCTTGCAGAA	0.998
ccmFN	779	260	UCA->UUA	Ser->Leu	TACCGAACCGCTTGCAGAAT	C	AAATCCTGTTCCACAAGATC	0.981
ccmFN	791	264	CCA->CUA	Pro->Leu	TGCAGAATCAAATCCTGTTC	C	ACAAGATCCTATATCAGCTA	0.999
ccmFN	806	269	UCA->UUA	Ser->Leu	TGTTCCACAAGATCCTATAT	C	AGCTATACATCCTCCTTGCA	0.991
ccmFN	955	319	CGC->UGC	Arg->Cys	AAAAGAAGGGAACGCTGCTT	C	GCTCTGCTGGATGCGTCGGA	0.949
ccmFN	1273	425	CGG->UGG	Arg->Trp	GAATTTGGATCTTGACATGT	C	GGTGGTTTTTAACCGTGGGC	0.975
ccmFN	1301	434	CCA->CUA	Pro->Leu	TTTAACCGTGGGCATCATGC	C	AGGAAGTTGGTGGGCTCATC	1
ccmFN	1318	440	CAU->UAU	His->Tyr	TGCCAGGAAGTTGGTGGGCT	C	ATCATGAATTAGGTCGGGGT	1
ccmFN	1333	445	CGG->UGG	Arg->Trp	GGGCTCATCATGAATTAGGT	C	GGGGTGGCTGGTGGTTTCGG	0.999
ccmFN	1351	451	CGG->UGG	Arg->Trp	GTCGGGGTGGCTGGTGGTTT	C	GGGATCCCGTAGAAAATGCT	0.999
ccmFN	1402	468	CGU->UGU	Arg->Cys	CTTGGGTATTAGCCACAGCT	C	GTATTCATTCCGTAATTCTA	0.996
ccmFN	1445	482	UCG->UUG	Ser->Leu	CCTTCTTCATTCTTGGATCT	C	GTTTCTTAATATTGTGACTC	0.997
ccmFN	1465	489	CUU->UUU	Leu->Phe	CGTTTCTTAATATTGTGACT	C	TTCCATGCTGTGTCTCAGGA	0.998
ccmFN	1469	490	CCA->CUA	Pro->Leu	TCTTAATATTGTGACTCTTC	C	ATGCTGTGTCTCAGGAACCT	0.995
ccmFN	1481	494	UCA->UUA	Ser->Leu	GACTCTTCCATGCTGTGTCT	C	AGGAACCTTTTCAATACGGT	1
cob	286	96	CUC->UUC	Leu->Phe	CTAATGGGGCAAGTATGTTT	C	TCATTGTGGTTCACCTTCAT	0.999
cob	298	100	CAC->UAC	His->Tyr	GTATGTTTCTCATTGTGGTT	C	ACCTTCATATTTTTCGTGGT	0.999
cob	325	109	CAU->UAU	His->Tyr	ATATTTTTCGTGGTCTATAT	C	ATGCGAGTTATAGCAGTCCT	1
cob	358	120	CGG->UGG	Arg->Trp	GCAGTCCTAGGGAATTTGTT	C	GGTGTCTCGGAGTTGTAATC	1
cob	407	136	ACA->AUA	Thr->Ile	AATGATTGTGACAGCTTTTA	C	AGGATACGTACTACCTTGGG	0.999
cob	568	190	CAU->UAU	His->Tyr	ATCGTTTTTTTAGTCTTCAT	C	ATTTACTCCCCTTTCTTTTA	0.98
cob	808	270	CCC->UCC	Pro->Ser	ATATACCTGCTAATCCGATG	C	CCACCCCGCCTCATATTGTG	1
cob	853	285	CAU->UAU	His->Tyr	AATGGTATTTCCTACCGATC	C	ATGCCATTCTTCGTAGTATA	0.999
cob	908	303	CCA->CUA	Pro->Leu	AGGTGTAGCCGCAATAGCAC	C	AGTTTTTATATGTCTGTTGG	0.998
cob	982	328	CAC->UAC	His->Tyr	GTTCAAGTTTTCGCCCTATT	C	ACCAAGGAATATTTTGGTTG	0.987
cob	1015	339	CGC->UGC	Arg->Cys	TTTGGTTGCTTTTGGCGGAT	C	GCTTACTACTAGGTTGGATC	0.999
cob	1081	361	CCU->UCU	Pro->Ser	TTGTTACTATTGGACAAATT	C	CTCCTTTTGTTTTCTTCTTG	0.997
cob	1084	362	CCU->UCU	Pro->Ser	TTACTATTGGACAAATTCCT	C	CTTTTGTTTTCTTCTTGTTC	0.996
cob	1124	375	CCG->CUG	Pro->Leu	CTTTGCCATAACGCCCATTC	C	GGGACGAGTTGGAAGAGGAA	0.993
cox1	11	4	CCG->CUG	Pro->Leu	TCTCCATTTTATGACAAATC	C	GGTCCGATGGCTGTTCTCCA	0.999
cox1	15	5	GUC->GUU	Val->Val	CATTTTATGACAAATCCGGT	C	CGATGGCTGTTCTCCACTAA	0.988
cox1	242	81	UCU->UUU	Ser->Phe	GCCGGCGATGATAGGTGGAT	C	TGGTAATTGGTCTGTTCCGA	0.998
cox1	254	85	UCU->UUU	Ser->Phe	AGGTGGATCTGGTAATTGGT	C	TGTTCCGATTTTGATAGGTG	0.998
cox1	443	148	UCA->UUA	Ser->Leu	TTCTGGAGGAGCAGTTGATT	C	AGCAATTTCTAGTCTTCATC	0.996
cox1	452	151	UCU->UUU	Ser->Phe	AGCAGTTGATTCAGCAATTT	C	TAGTCTTCATCTATCTGGTG	1
cox1	515	172	UCC->UUC	Ser->Phe	CAATTTTATAACAACTATCT	C	CAACATGCGTGGACCTGGAA	1
cox1	551	184	UCA->UUA	Ser->Leu	TGGAATGACTATGCATAGAT	C	ACCCCTATTTGTGTGGTCCG	1
cox1	575	192	CCA->CUA	Pro->Leu	CCTATTTGTGTGGTCCGTTC	C	AGTAACAGCATTCCCACTTT	0.999
cox1	590	197	CCA->CUA	Pro->Leu	CGTTCCAGTAACAGCATTCC	C	ACTTTTATTATCACTTCCGG	0.996
cox1	668	223	UCU->UUU	Ser->Phe	AAACTTTAATACAACCTTTT	C	TGATCCCGCAGGAGGGGGAG	0.999
cox1	715	239	CGG->UGG	Arg->Trp	TCTTATACCAGCATCTCTTT	C	GGTTCTTCGGTCATCCAGAG	0.994
cox1	746	249	CCC->CUC	Pro->Leu	TCATCCAGAGGTGTATATTC	C	CATTCTGCCTGGATCCGGTA	0.998
cox1	761	254	UCC->UUC	Ser->Phe	TATTCCCATTCTGCCTGGAT	C	CGGTATCATAAGTCATATCG	0.996
cox1	1186	396	CAC->UAC	His->Tyr	TTGCTTTATTTGCAGGATTT	C	ACTATTGGGTGGGTAAAATC	1
cox1	1279	427	CUC->UUC	Leu->Phe	TTTTCGGGGTTAATCTGACC	C	TCTTTCCCATGCATTTCTTA	0.998
cox1	1402	468	CGU->UGU	Arg->Cys	ATATATCCGTAGTTGGGATT	C	GTCGTTTCTTCGTGGTCGTA	0.997
cox1	1405	469	CGU->UGU	Arg->Cys	TATCCGTAGTTGGGATTCGT	C	GTTTCTTCGTGGTCGTAACA	1
cox1	1433	478	UCA->UUA	Ser->Leu	CGTGGTCGTAACAATCACTT	C	AAGCAGTGGAAATAACATAA	0.998
cox2	35	12	CCU->CUU	Pro->Leu	GCTATTCCTCACGATTGCTC	C	TTGTGATGCAGCGGAACCAT	0.912
cox2	158	53	UCA->UUA	Ser->Leu	TCTGATTTTGGTTTTCGTAT	C	ACGGATCTTGGTTCGCGCTT	0.993
cox2	160	54	CGG->UGG	Arg->Trp	TGATTTTGGTTTTCGTATCA	C	GGATCTTGGTTCGCGCTTTA	1
cox2	250	84	CGG->UGG	Arg->Trp	GAACTACTATCGAGATTCTT	C	GGACCATATTTCCTAGTATC	0.998
cox2	275	92	CCG->CUG	Pro->Leu	CATATTTCCTAGTATCATCC	C	GATGTTCATTGCTATACCAT	0.998
cox2	376	126	CGG->UGG	Arg->Trp	CTATTGGACATCAATGGTAT	C	GGACTTATGAGTATTCAGAC	0.998
cox2	440	147	ACG->AUG	Thr->Met	ACTCACTTTTGACAGTTATA	C	GATTCCAGAAGATGATCTAG	0.999
cox2	473	158	UCA->UUA	Ser->Leu	TGATCTAGAATTGGGTCAAT	C	ACGTTTATTAGAAGTGGACA	1
cox2	541	181	CCU->UCU	Pro->Ser	ATCTACGTATTATTGTAACA	C	CTGCTGATGTACCTCATAGT	0.999
cox2	554	185	CCU->CUU	Pro->Leu	TGTAACACCTGCTGATGTAC	C	TCATAGTTGGGCTGTACCTT	0.996
cox2	629	210	UCG->UUG	Ser->Leu	TTTAAATCAGATCTCTATTT	C	GGTACAACGAGAAGGGGTTT	0.986
cox2	695	232	ACG->AUG	Thr->Met	TGGAACTAATCATGCCTTTA	C	GCCTATCGTCGTAGAAGCTG	1
cox2	718	240	CCU->UCU	Pro->Ser	CTATCGTCGTAGAAGCTGTT	C	CTACAAAAGATTATGGTTCT	0.99
cox3	245	82	CCU->CUU	Pro->Leu	CAAAGTCGTACAATTAGGAC	C	TCGATATGGTTCTATTCCGT	0.999
cox3	257	86	UCU->UUU	Ser->Phe	ATTAGGACCTCGATATGGTT	C	TATTCCGTTCATCGTATCGG	0.999
cox3	263	88	CCG->CUG	Pro->Leu	ACCTCGATATGGTTCTATTC	C	GTTCATCGTATCGGAGGTTA	0.999
cox3	289	97	CUU->UUU	Leu->Phe	TCGTATCGGAGGTTATGTTC	C	TTTTTGCTTTTTTTCGGGCT	1
cox3	304	102	CGG->UGG	Arg->Trp	TGTTCCTTTTTGCTTTTTTT	C	GGGCTTCTTCTCATTCTTCT	0.996
cox3	311	104	UCU->UUU	Ser->Phe	TTTTGCTTTTTTTCGGGCTT	C	TTCTCATTCTTCTTTGGCAC	0.997
cox3	314	105	UCU->UUU	Ser->Phe	TGCTTTTTTTCGGGCTTCTT	C	TCATTCTTCTTTGGCACCTA	0.993
cox3	388	130	CGG->UGG	Arg->Trp	GGATTTGGGTTTTAGATCCT	C	GGGAAATCCCTTTTCTTAAT	0.996
cox3	413	138	CCU->CUU	Pro->Leu	AATCCCTTTTCTTAATACCC	C	TATTCTCCTTTCATCCGGAG	0.995
cox3	512	171	UCA->UUA	Ser->Leu	CGCTTTAGTAGCTACCGTTT	C	ACTGGCTCTAGTATTCACTG	1
cox3	754	252	CGG->UGG	Arg->Trp	GGCATTTTGTAGACGTGGTT	C	GGTTATTCCTATTTGTCTCT	1
matR	193	65	CCA->UCA	Pro->Ser	TCGACCGACATCGACTCATC	C	CAATCTTTAAGGAAGAGATC	0.994
matR	326	109	CCA->CUA	Pro->Leu	TGTACTACTATCGGCCCTAC	C	AGGCAACATCTACCTACACA	0.995
matR	1061	354	CCC->CUC	Pro->Leu	ACGGAGTACGGTAGAATTCC	C	CGGTACGGTCATTCGGGAAG	0.999
matR	1676	559	UCU->UUU	Ser->Phe	CGGAGACATCGTAAATTGGT	C	TGCGGGCATCGCGATAAGTC	0.999
matR	1697	566	CCU->CUU	Pro->Leu	TGCGGGCATCGCGATAAGTC	C	TCTGTCCTACTACAGGTGCC	0.999
matR	1717	573	CGC->UGC	Arg->Cys	CTCTGTCCTACTACAGGTGC	C	GCGACAACCTTTACCAAGTC	1
matR	1731	577	UAC->UAU	Tyr->Tyr	AGGTGCCGCGACAACCTTTA	C	CAAGTCCGAACGATTGTCGA	0.996
matR	1753	585	CAC->UAC	His->Tyr	AAGTCCGAACGATTGTCGAC	C	ACCAGATCCGCTGGTCTGCA	0.995
matR	1823	608	CCC->CUC	Pro->Leu	CTCGGCGCGGAATATAATCC	C	CAAGTACTCCAAAGACTCAA	0.998
matR	1841	614	UCA->UUA	Ser->Leu	CCCCAAGTACTCCAAAGACT	C	AAATATAGTCAATCAAGAAG	0.989
mttB	31	11	CAU->UAU	His->Tyr	TACAACCTAAGATCTATGAC	C	ATATTATGCTAACTGTTCGT	0.995
mttB	56	19	UCG->UUG	Ser->Leu	TATGCTAACTGTTCGTATTT	C	GTTCATTCCATCGGTATGCT	0.992
mttB	64	22	CCA->UCA	Pro->Ser	CTGTTCGTATTTCGTTCATT	C	CATCGGTATGCTCTCAGGTA	0.978
mttB	107	36	CCA->CUA	Pro->Leu	TGTAATTGTGATCTGTTTGC	C	AGAACCAAGGGGTCTTTCTG	0.999
mttB	113	38	CCA->CUA	Pro->Leu	TGTGATCTGTTTGCCAGAAC	C	AAGGGGTCTTTCTGTGGAAA	0.998
mttB	169	57	CCG->UCG	Pro->Ser	GTCGTTTTTTGATGGTTTTT	C	CGCTTCTCACAGCTGCTCTT	0.997
mttB	175	59	CUC->UUC	Leu->Phe	TTTTGATGGTTTTTCCGCTT	C	TCACAGCTGCTCTTTCCACA	0.971
mttB	219	73	AUC->AUU	Ile->Ile	CCGGATATCTGGTGCCAAAT	C	GTCGCCCGTTTCCTTATTTC	0.997
mttB	226	76	CGU->UGU	Arg->Cys	TCTGGTGCCAAATCGTCGCC	C	GTTTCCTTATTTCTTCGATA	0.99
mttB	242	81	UCG->UUG	Ser->Leu	CGCCCGTTTCCTTATTTCTT	C	GATAATAGAGTTGACTATCT	0.988
mttB	272	91	UCG->UUG	Ser->Leu	GTTGACTATCTTTGTGGCAT	C	GATTGTACAAGTTCGCGAAG	0.989
nad1	2	1	ACG->AUG	Thr->Met	AGTGAATAGAAAATCGAAAA	C	GTACATAGCTGTTCCAGCTG	0.992
nad1	215	72	UCC->UUC	Ser->Phe	ACCAAGTAGTGCTAATTTCT	C	CCTTTTTAGAATGGCTCCAG	1
nad1	265	89	CGG->UGG	Arg->Trp	TTATGTTAAGTCTGGTCGCT	C	GGGCTGTTGTACCTTTTGAT	0.999
nad1	308	103	UCG->UUG	Ser->Leu	TGGTATGGTATTGTCAGATT	C	GAACATAGGGCTACTTTATT	0.999
nad1	368	123	ACA->AUA	Thr->Ile	AGGTGTTTATGGAATTATTA	C	AGCAGGTTGGTCTAGTAATT	1
nad1	490	164	CCC->UCU	Pro->Ser	CTGTACTAATATGTGTAGGT	C	CCCGTAATTCGAGTGAGATT	0.997
nad1	492	164	CCC->UCU	Pro->Ser	GTACTAATATGTGTAGGTCC	C	CGTAATTCGAGTGAGATTGT	0.989
nad1	493	165	CGU->UGU	Arg->Cys	TACTAATATGTGTAGGTCCC	C	GTAATTCGAGTGAGATTGTC	0.995
nad1	500	167	UCG->UUG	Ser->Leu	ATGTGTAGGTCCCCGTAATT	C	GAGTGAGATTGTCATGGCGC	1
nad1	536	179	UCC->UUU	Ser->Phe	GGCGCAAAAGCAGATATGGT	C	CGGTATTCCCTTGTTCCCTG	0.997
nad1	537	179	UCC->UUU	Ser->Phe	GCGCAAAAGCAGATATGGTC	C	GGTATTCCCTTGTTCCCTGT	0.993
nad1	573	191	UUC->UUU	Phe->Phe	CCTGTATTGGTTATGTTCTT	C	ATTTCTCGTCTAGCAGAAAC	1
nad1	580	194	CGU->UGU	Arg->Cys	TGGTTATGTTCTTCATTTCT	C	GTCTAGCAGAAACTAATCGA	1
nad1	635	212	UCA->UUA	Ser->Leu	CCCAGAAGCGGAAGCTGAAT	C	AGTTGCAGGCTATAATGTAG	0.999
nad1	674	225	UCU->UUU	Ser->Phe	AGAATATTCTTCAATGGGGT	C	TGCTCTTTTTTTTTTGGGAG	1
nad1	725	242	CCA->CUA	Pro->Leu	TATGATCTTAATGAGTGGTC	C	ATGCACATCGCTCTCTCCAG	0.995
nad1	734	245	UCG->UUG	Ser->Leu	AATGAGTGGTCCATGCACAT	C	GCTCTCTCCAGGAGGTTGGC	0.997
nad1	740	247	UCU->UUU	Ser->Phe	TGGTCCATGCACATCGCTCT	C	TCCAGGAGGTTGGCCGCCTA	0.999
nad1	743	248	CCA->CUA	Pro->Leu	TCCATGCACATCGCTCTCTC	C	AGGAGGTTGGCCGCCTATCC	0.999
nad1	755	252	CCG->CUG	Pro->Leu	GCTCTCTCCAGGAGGTTGGC	C	GCCTATCCTAGATCTTCCCA	0.995
nad1	823	275	CUG->UUG	Leu->Leu	GGTTTAGTATCAAGGTGATT	C	TGTTTCTGTTTCTATATATA	0.986
nad1	898	300	CGG->UGG	Arg->Trp	ATCAATTAATGGGACTTGGC	C	GGAAAGTGTTCTTGCCTCTA	0.999
nad1	928	310	CGG->UGG	Arg->Trp	TCTTGCCTCTATCATTAGCT	C	GGGTAGTCGCCGTTTCTGGT	0.997
nad1	953	318	UCA->UUA	Ser->Leu	AGTCGCCGTTTCTGGTGTTT	C	AGTCACCTTTCCATGGCTCC	0.998
nad2	26	9	UCC->UUC	Ser->Phe	CAATCTTTTTTTAGCTGTTT	C	CCCAGAGATCTTTATCATTA	0.969
nad2	56	19	UCC->UUC	Ser->Phe	CTTTATCATTAATGCAACCT	C	CATTTTGCTCATTCATGGAG	0.999
nad2	214	72	CGG->UGG	Arg->Trp	TAACTATTGCCCATTTATTC	C	GGAATAATCTTTTTAGGAGG	0.998
nad2	223	75	CUU->UUU	Leu->Phe	CCCATTTATTCCGGAATAAT	C	TTTTTAGGAGGGACAATTTT	0.991
nad2	308	103	UCU->UUU	Ser->Phe	CATTTCGATGTGTTTCGATT	C	TTCCGAACAAGAGAGGTTTG	0.997
nad2	311	104	UCC->UUC	Ser->Phe	TTCGATGTGTTTCGATTCTT	C	CGAACAAGAGAGGTTTGATG	0.999
nad2	356	119	CCA->CUA	Pro->Leu	TGAATTCATTGTATTAATTC	C	ACTTCCTACTCGCAGTATGC	0.995
nad2	361	121	CCU->UCU	Pro->Ser	TCATTGTATTAATTCCACTT	C	CTACTCGCAGTATGCTCTTT	0.999
nad2	367	123	CGC->UGC	Arg->Cys	TATTAATTCCACTTCCTACT	C	GCAGTATGCTCTTTATGATC	0.989
nad2	394	132	CAU->UAU	His->Tyr	TGCTCTTTATGATCTCGGCT	C	ATGATTCAATTGCCATGTAT	0.997
nad2	401	134	UCA->UUA	Ser->Leu	TATGATCTCGGCTCATGATT	C	AATTGCCATGTATTTAGCTA	0.995
nad2	428	143	CCU->CUU	Pro->Leu	CATGTATTTAGCTATTGAGC	C	TCAAAGTTTATGTTTTTATG	0.999
nad2	497	166	UCG->UUG	Ser->Leu	ATTTTCCACGGAAGCCGGCT	C	GAAATATTTGATCTTAGGTG	0.999
nad2	662	221	UCU->UUU	Ser->Phe	TATTTTTATGGGGATTCTAT	C	TATCGCTGTAGGATCCCTAT	0.999
nad2	677	226	UCC->UUC	Ser->Phe	TCTATCTATCGCTGTAGGAT	C	CCTATTCAAGATCACTGCAG	0.997
nad2	800	267	UCA->UUA	Ser->Leu	TTCTATTTTTGCTAATATTT	C	ACGTGTTTCTATTTATGGTT	0.968
nad2	809	270	UCU->UUU	Ser->Phe	TGCTAATATTTCACGTGTTT	C	TATTTATGGTTCCTATGGAG	0.998
nad2	920	307	CCU->CUU	Pro->Leu	CCAAACGAAAGTCAAAAGAC	C	TCTAGCTCATAGTTCAATTG	0.999
nad2	928	310	CAU->UAU	His->Tyr	AAGTCAAAAGACCTCTAGCT	C	ATAGTTCAATTGGACATGTA	0.995
nad2	958	320	CGU->UGU	Arg->Cys	TTGGACATGTAGGTTATATT	C	GTACTGGTTTCTCATGTGGA	1
nad2	962	321	ACU->AUU	Thr->Ile	ACATGTAGGTTATATTCGTA	C	TGGTTTCTCATGTGGAACCA	0.997
nad2	1127	376	UCG->UUG	Ser->Leu	AGCCAAAACGAATCCTATTT	C	GGCTATTACCTTCTCCATTA	0.999
nad2	1246	416	CCA->UCA	Pro->Ser	GTGGGGCTTACTTCCTAGCC	C	CAGTGGGAGTAGTGACTAGC	0.995
nad2	1298	433	GCG->GUG	Ala->Val	TTTTTATTATATACGCTTAG	C	GAAAAGAATGTTTTTTGATA	1
nad2	1400	467	UCA->UUA	Ser->Leu	GACTTCGTCTTTCATTACTT	C	ATCCTTTCCATATCCCTCTC	0.991
nad2	1403	468	UCC->UUC	Ser->Phe	TTCGTCTTTCATTACTTCAT	C	CTTTCCATATCCCTCTCCCT	0.957
nad2	1408	470	CCA->UUA	Pro->Leu	CTTTCATTACTTCATCCTTT	C	CATATCCCTCTCCCTTGTTC	0.993
nad2	1409	470	CCA->UUA	Pro->Leu	TTTCATTACTTCATCCTTTC	C	ATATCCCTCTCCCTTGTTCT	0.99
nad2	1416	472	CCC->CCU	Pro->Pro	ACTTCATCCTTTCCATATCC	C	TCTCCCTTGTTCTCAGTTAC	0.955
nad2	1457	486	UCA->UUA	Ser->Leu	TCATCAAATGGCACTCAGTT	C	ATATCTTTAAGTTCGATCAT	1
nad3	5	2	UCA->UUA	Ser->Leu	CAAGTGGTTTGTGGTAATGT	C	AGAATTTGCACCTATTTGTA	0.997
nad3	80	27	CCC->CUC	Pro->Leu	CTTACTCGGTCTTCCTTTTC	C	CTTTGCTTCCAATAGTTCGA	0.955
nad3	208	70	CCU->UUU	Pro->Phe	TTTCCATTTTATTTATTATT	C	CTGATCCGGAAGTAACCTTT	0.998
nad3	209	70	CCU->UUU	Pro->Phe	TTCCATTTTATTTATTATTC	C	TGATCCGGAAGTAACCTTTT	0.999
nad3	215	72	CCG->CUG	Pro->Leu	TTTATTTATTATTCCTGATC	C	GGAAGTAACCTTTTCCTTTC	0.992
nad3	230	77	UCC->UUC	Ser->Phe	TGATCCGGAAGTAACCTTTT	C	CTTTCCTTGGGCAGTACCTC	0.999
nad3	247	83	CCU->UCU	Pro->Ser	TTTCCTTTCCTTGGGCAGTA	C	CTCCCAACAAGATTGATCCG	0.992
nad3	251	84	CCC->CUC	Pro->Leu	CTTTCCTTGGGCAGTACCTC	C	CAACAAGATTGATCCGTTTG	0.998
nad3	266	89	CCG->CUG	Pro->Leu	ACCTCCCAACAAGATTGATC	C	GTTTGGATCTTGGTCTATGA	1
nad3	275	92	UCU->UUU	Ser->Phe	CAAGATTGATCCGTTTGGAT	C	TTGGTCTATGATGGCCTTTT	0.996
nad3	317	106	UCU->UUU	Ser->Phe	ATTGATTTTGACGATTGGAT	C	TCTCTATGAATGGAAAAGGG	1
nad3	344	115	UCG->UUG	Ser->Leu	TGAATGGAAAAGGGGTGCTT	C	GGATCGGGAGTAATCACTAG	0.998
nad3	349	117	CGG->UGG	Arg->Trp	GGAAAAGGGGTGCTTCGGAT	C	GGGAGTAATCACTAGTGATA	1
nad4	29	10	UCU->UUU	Ser->Phe	ACATTTCTGTGAATGCTATT	C	TGATCTAAGTGGTCCTATTC	1
nad4	44	15	CCU->CUU	Pro->Leu	CTATTCTGATCTAAGTGGTC	C	TATTCTGTGTCCCGTGCTAG	0.999
nad4	77	26	CCU->CUU	Pro->Leu	CGTGCTAGGAAGCATTATTC	C	TCTTTTCATTCCAAATTCAA	1
nad4	107	36	CCG->CUG	Pro->Leu	TCCAAATTCAAGAATACGAC	C	GATACGATTGATTGGTCTGT	0.999
nad4	158	53	CCU->CUU	Pro->Leu	TATTACTTTTTTGTATTCCC	C	TGTTCCTCGGATACAATTCG	0.997
nad4	164	55	CCU->CUU	Pro->Leu	TTTTTTGTATTCCCCTGTTC	C	TCGGATACAATTCGATCCTT	0.994
nad4	166	56	CGG->UGG	Arg->Trp	TTTTGTATTCCCCTGTTCCT	C	GGATACAATTCGATCCTTCT	1
nad4	197	66	UCU->UUU	Ser->Phe	CGATCCTTCTACGGCCAAAT	C	TCAATTTGTGGAAAGCCTTC	0.998
nad4	362	121	ACA->AUA	Thr->Ile	TTATGGGAAAGAGTATATTA	C	AGCATCTCTAATTCGTGAAT	0.999
nad4	368	123	UCU->UUU	Ser->Phe	GAAAGAGTATATTACAGCAT	C	TCTAATTCGTGAATTTCTAA	0.996
nad4	376	126	CGU->UGU	Arg->Cys	ATATTACAGCATCTCTAATT	C	GTGAATTTCTAATGATCGCC	0.995
nad4	403	135	CGC->UGC	Arg->Cys	TTCTAATGATCGCCGTGTTC	C	GCATGCTGGATCCTCTACTA	0.999
nad4	416	139	CCU->CUU	Pro->Leu	CGTGTTCCGCATGCTGGATC	C	TCTACTATTCTATGTTCTTC	0.992
nad4	433	145	CUU->UUU	Leu->Phe	ATCCTCTACTATTCTATGTT	C	TTCCCGAAAGCGTGCTAATC	0.998
nad4	436	146	CCC->UUC	Pro->Phe	CTCTACTATTCTATGTTCTT	C	CCGAAAGCGTGCTAATCCCT	0.999
nad4	437	146	CCC->UUC	Pro->Phe	TCTACTATTCTATGTTCTTC	C	CGAAAGCGTGCTAATCCCTA	0.996
nad4	608	203	UCA->UUA	Ser->Leu	GACCGCCGATTTACAAATAT	C	ATTAACCACAGAATTTAGTG	0.999
nad4	659	220	UCU->UUU	Ser->Phe	AATCTTTCTATGGATTGCTT	C	TTTCGCCGCTTTCGCCGTCA	0.993
nad4	767	256	CCU->CUU	Pro->Leu	CGTCATCTTGGCAGGAATTC	C	TTCAAAATTGGGAACCCACG	0.997
nad4	770	257	UCA->UUA	Ser->Leu	CATCTTGGCAGGAATTCCTT	C	AAAATTGGGAACCCACGGGT	1
nad4	784	262	CAC->UAC	His->Tyr	TTCCTTCAAAATTGGGAACC	C	ACGGGTTTTTAAGATTTTCA	0.975
nad4	836	279	UCC->UUC	Ser->Phe	TCCCGAAGCAACACTTTGTT	C	CACTCCTTTCATTTATACTC	0.991
nad4	856	286	CCA->UUA	Pro->Leu	CCACTCCTTTCATTTATACT	C	CAAGCGCGATTGCTATAATA	0.979
nad4	857	286	CCA->UUA	Pro->Leu	CACTCCTTTCATTTATACTC	C	AAGCGCGATTGCTATAATAT	1
nad4	896	299	UCA->UUA	Ser->Leu	ATATACTTCCTTGACCACTT	C	AAGACAGATCGATCTTAAGA	1
nad4	977	326	CCG->CUG	Pro->Leu	GACTATTGGTATGTTTAGTC	C	GAACATACAGGGAATTGGAG	1
nad4	1006	336	CCA->UUA	Pro->Leu	AGGGAATTGGAGGTAGCATT	C	CACCGATGTTAAGTCATGGA	0.976
nad4	1007	336	CCA->UUA	Pro->Leu	GGGAATTGGAGGTAGCATTC	C	ACCGATGTTAAGTCATGGAC	1
nad4	1010	337	CCG->CUG	Pro->Leu	AATTGGAGGTAGCATTCCAC	C	GATGTTAAGTCATGGACTGG	0.999
nad4	1033	345	CCU->UCU	Pro->Ser	TGTTAAGTCATGGACTGGTT	C	CTTCAGCCCTTTTTCTATGT	0.999
nad4	1129	377	CUC->UUC	Leu->Phe	TAGTGAGCACCATGCCGAAT	C	TCTCTACCATTTCCTTCTCT	0.999
nad4	1142	381	UCC->UUC	Ser->Phe	GCCGAATCTCTCTACCATTT	C	CTTCTCTTCCACTTTGGCCA	0.989
nad4	1148	383	UCU->UUU	Ser->Phe	TCTCTCTACCATTTCCTTCT	C	TTCCACTTTGGCCAATATGA	0.998
nad4	1151	384	UCC->UUU	Ser->Phe	CTCTACCATTTCCTTCTCTT	C	CACTTTGGCCAATATGAGTT	0.995
nad4	1152	384	UCC->UUU	Ser->Phe	TCTACCATTTCCTTCTCTTC	C	ACTTTGGCCAATATGAGTTC	0.923
nad4	1172	391	UCA->UUA	Ser->Leu	CACTTTGGCCAATATGAGTT	C	ACCTGGTACTAGCAGCTTTA	1
nad4	1205	402	CCC->CUU	Pro->Leu	CAGCTTTATCGGGGAATTTC	C	CATCTCAGTAGGAGCTTTCC	1
nad4	1206	402	CCC->CUU	Pro->Leu	AGCTTTATCGGGGAATTTCC	C	ATCTCAGTAGGAGCTTTCCA	0.96
nad4	1211	404	UCA->UUA	Ser->Leu	TATCGGGGAATTTCCCATCT	C	AGTAGGAGCTTTCCAAAGAA	0.997
nad4	1355	452	CCA->CUA	Pro->Leu	CCTCCATAAATTCTCCGATC	C	AAATGGCAGAGAAGTTTCCA	0.995
nad4	1373	458	UCC->UUC	Ser->Phe	TCCAAATGGCAGAGAAGTTT	C	CATATTTATACCTTTTCTTG	0.999
nad4	1405	469	CGG->UGG	Arg->Trp	CTTTTCTTGTTGGAGTTGTT	C	GGATGGGTGTTCACCCCAAA	0.999
nad4	1417	473	CAC->UAC	His->Tyr	GAGTTGTTCGGATGGGTGTT	C	ACCCCAAAGTGTTCCCGGAC	0.999
nad4	1433	478	CCG->CUG	Pro->Leu	TGTTCACCCCAAAGTGTTCC	C	GGACCGCATGCATACATACG	0.998
nad4	1438	480	CGC->UGC	Arg->Cys	ACCCCAAAGTGTTCCCGGAC	C	GCATGCATACATACGTAAGT	0.953
nad4L	2	1	ACG->AUG	Thr->Met	TACATTCCACGTTTCCGAAA	C	GGATCCTATCAAATATTTTA	1
nad4L	41	14	UCU->UUU	Ser->Phe	TACATTTTCTATGATCATCT	C	TATTTTAGGTATTCGGGGAA	0.999
nad4L	55	19	CGG->UGG	Arg->Trp	TCATCTCTATTTTAGGTATT	C	GGGGAATCCTCCTTAATAGA	0.998
nad4L	86	29	CCU->CUU	Pro->Leu	CCTTAATAGACGAAATATTC	C	TATTATGTCAATGCCAATTG	0.982
nad4L	95	32	UCA->UUA	Ser->Leu	ACGAAATATTCCTATTATGT	C	AATGCCAATTGAATCAATGT	1
nad4L	100	34	CCA->UCA	Pro->Ser	ATATTCCTATTATGTCAATG	C	CAATTGAATCAATGTTATTA	1
nad4L	110	37	UCA->UUA	Ser->Leu	TATGTCAATGCCAATTGAAT	C	AATGTTATTAGCTGTGAATT	0.999
nad4L	131	44	UCG->UUG	Ser->Leu	AATGTTATTAGCTGTGAATT	C	GAACTTTTTGGTATTTTCCG	1
nad4L	158	53	UCG->UUG	Ser->Leu	TTTGGTATTTTCCGTTTCTT	C	GGATGATATGATGGGTCAAT	1
nad4L	179	60	UCA->UUA	Ser->Leu	GGATGATATGATGGGTCAAT	C	ATTTGCTTCATTGGTTTCAA	1
nad4L	188	63	UCA->UUA	Ser->Leu	GATGGGTCAATCATTTGCTT	C	ATTGGTTTCAACGGTGGCAG	1
nad4L	197	66	UCA->UUA	Ser->Leu	ATCATTTGCTTCATTGGTTT	C	AACGGTGGCAGCTGCGGAAT	0.998
nad5	155	52	CCG->CUG	Pro->Leu	TGCTTTTTATGAAGTCGCAC	C	GGGAGCTAGTGCTTGCTATC	1
nad5	242	81	CCG->CUG	Pro->Leu	GGGCTTCTTGTTCGATAGCC	C	GACCGTAGTGATGTTAATTG	1
nad5	272	91	UCC->UUC	Ser->Phe	GATGTTAATTGTGGTTACAT	C	CATAAGTAGCTTGGTCCATC	0.999
nad5	358	120	CUU->UUU	Leu->Phe	TTATGTGTTATTTATCCATT	C	TTACTTTTTTTATGCCAATG	0.994
nad5	374	125	CCA->CUA	Pro->Leu	CATTCTTACTTTTTTTATGC	C	AATGTTGGTGACTGGAGATA	0.997
nad5	398	133	UCU->UUU	Ser->Phe	GTTGGTGACTGGAGATAACT	C	TCTTCAATTATTCCTGGGAT	1
nad5	494	165	ACA->AUA	Thr->Ile	TCAGGCAGATAAAGCAGCTA	C	AAAAGCTATGCCTGTCAATC	1
nad5	506	169	CCU->CUU	Pro->Leu	AGCAGCTACAAAAGCTATGC	C	TGTCAATCGAGTAGGTGATT	0.995
nad5	539	180	CCU->CUU	Pro->Leu	AGGTGATTTTGGATTAGCTC	C	TGGGATTTCGGGTCGTTTTA	1
nad5	548	183	UCG->UUG	Ser->Leu	TGGATTAGCTCCTGGGATTT	C	GGGTCGTTTTACTCTCTTTC	0.998
nad5	553	185	CGU->UGU	Arg->Cys	TAGCTCCTGGGATTTCGGGT	C	GTTTTACTCTCTTTCAAACA	0.999
nad5	598	200	CGU->UGU	Arg->Cys	ACTTTTCAACCATTTTTGCT	C	GTGCTAGTGCCCCCAGAAAT	0.999
nad5	608	203	GCC->GUC	Ala->Val	CATTTTTGCTCGTGCTAGTG	C	CCCCAGAAATTCTTGGATTT	0.993
nad5	629	210	UCU->UUU	Ser->Phe	CCCCAGAAATTCTTGGATTT	C	TTGCAATATGAGATTGAATG	0.999
nad5	676	226	CUU->UUU	Leu->Phe	CTCTTATTTGTATTTTACTT	C	TTATTGGTGCTGTTGGGAAA	1
nad5	713	238	UCG->UUG	Ser->Leu	GAAATCTGCACAGATAGGAT	C	GCATACTTGGTCACCCGATG	0.999
nad5	725	242	UCA->UUA	Ser->Leu	GATAGGATCGCATACTTGGT	C	ACCCGATGCTATGGAGGGTC	1
nad5	835	279	CCA->UCA	Pro->Ser	GCTCCCCTTTATTTGAATAC	C	CACCTACGGCTTTGATTGTT	1
nad5	863	288	UCU->UUU	Ser->Phe	GGCTTTGATTGTTATTACTT	C	TGCAGGAGCTACGACGTCAT	0.999
nad5	875	292	ACG->AUG	Thr->Met	TATTACTTCTGCAGGAGCTA	C	GACGTCATTCCTTGCGGCAA	1
nad5	1310	437	UCA->UUA	Ser->Leu	TTCTTATTACTCTTTTCGTT	C	ACTTTTTCTAACATTTCTAG	0.999
nad5	1490	497	CCC->CUC	Pro->Leu	CAATTTTTGGGCCAATTCCC	C	CTTCGTACTACCAAAAAATG	0.999
nad5	1550	517	ACC->AUC	Thr->Ile	GTTTGCTGCTCCAACCATTA	C	CAAACTAATACCTATTCTGT	0.998
nad5	1580	527	UCA->UUA	Ser->Leu	ACCTATTCTGTTTAGTACTT	C	AGGTGCTTCTGTTGCGTATA	0.997
nad5	1589	530	UCU->UUU	Ser->Phe	GTTTAGTACTTCAGGTGCTT	C	TGTTGCGTATAATGTAAATC	0.985
nad5	1610	537	CCC->CUC	Pro->Leu	TGTTGCGTATAATGTAAATC	C	CGTAGCGGATCAATTCCAAC	0.999
nad5	1895	632	UCA->UUA	Ser->Leu	CTTTGCAATGTTACTTGGTT	C	AACTCTATTTGTGACCTTTT	0.998
nad5	1916	639	UCU->UUU	Ser->Phe	AACTCTATTTGTGACCTTTT	C	TCGTATGTGGGACTCTCTAT	0.999
nad5	1918	640	CGU->UGU	Arg->Cys	CTCTATTTGTGACCTTTTCT	C	GTATGTGGGACTCTCTATCT	0.999
nad5	1958	653	UCG->UUG	Ser->Leu	TTCTTGGGTAGATAATCGAT	C	GTCTTTCATTTTGATAGTTA	0.92
nad6	26	9	CCU->CUU	Pro->Leu	ACTTTCTGTTTTGTCGAGCC	C	TGCTTTGGTCTCTGGTTTGA	0.999
nad6	53	18	GCA->GUA	Ala->Val	GGTCTCTGGTTTGATGGTTG	C	ACGTGCTAAAAATCCGGTAC	1
nad6	88	30	CCC->UUC	Pro->Phe	CGGTACATTCCGTTTTGTTT	C	CCATCCCAGTCTTTCGCGAC	0.986
nad6	89	30	CCC->UUC	Pro->Phe	GGTACATTCCGTTTTGTTTC	C	CATCCCAGTCTTTCGCGACA	1
nad6	95	32	CCA->CUA	Pro->Leu	TTCCGTTTTGTTTCCCATCC	C	AGTCTTTCGCGACACTTCAG	0.998
nad6	103	35	CGC->UGC	Arg->Cys	TGTTTCCCATCCCAGTCTTT	C	GCGACACTTCAGGTTTACTT	0.995
nad6	146	49	UCC->UUC	Ser->Phe	TTTGTTAGGTCTCGACTTCT	C	CGCTATGATCTTCCCAGTAG	1
nad6	161	54	CCA->CUA	Pro->Leu	CTTCTCCGCTATGATCTTCC	C	AGTAGTTCATATAGGAGCTA	0.999
nad6	169	57	CAU->UAU	His->Tyr	CTATGATCTTCCCAGTAGTT	C	ATATAGGAGCTATAGCCGTA	1
nad6	191	64	UCA->UUA	Ser->Leu	TATAGGAGCTATAGCCGTAT	C	ATTCCTATTCGTTGTTATGA	0.997
nad6	289	97	CUU->UUU	Leu->Phe	GTGGTATTATTGGACTGATC	C	TTTGGTGGGAAATGTTCTTC	0.999
nad6	463	155	CCU->UCU	Pro->Ser	ATTTCGTCTGGTTTTTGGTT	C	CTAGTCTAATTTTATTAGTT	0.979
nad7	38	13	UCG->UUG	Ser->Leu	GCAAATCAAAAATTTCACTT	C	GAATTTCGGACCTCAACATC	0.999
nad7	45	15	UUC->UUU	Phe->Phe	AAAAATTTCACTTCGAATTT	C	GGACCTCAACATCCTGCTGC	0.997
nad7	77	26	UCA->UUA	Ser->Leu	TCCTGCTGCTCATGGTGTTT	C	ACGATCAGTATTGGAAATGA	0.991
nad7	83	28	UCA->UUA	Ser->Leu	TGCTCATGGTGTTTCACGAT	C	AGTATTGGAAATGAACGGAG	1
nad7	137	46	UCA->UUA	Ser->Leu	TGCGGAACCACATATTGGAT	C	ACTCCATAGAGGGACTGAGA	0.999
nad7	200	67	UCU->UUU	Ser->Phe	TCTTCAAGCTTTACCTTATT	C	TGATCGTTTAGACTATGTTT	0.995
nad7	224	75	ACG->AUG	Thr->Met	TCGTTTAGACTATGTTTCTA	C	GATGGCCCAAGAACACGCTC	1
nad7	244	82	CAU->UAU	His->Tyr	CGATGGCCCAAGAACACGCT	C	ATTCTTCAGCCGTAGAGAGA	0.999
nad7	251	84	UCA->UUA	Ser->Leu	CCAAGAACACGCTCATTCTT	C	AGCCGTAGAGAGACTTTTGA	0.993
nad7	316	106	CGU->UGU	Arg->Cys	AATATATACGAGTGTTATTC	C	GTGAAATAACTCGAATTTCA	0.997
nad7	335	112	UCA->UUA	Ser->Leu	CCGTGAAATAACTCGAATTT	C	AAATCATTTACTTGCTTTAA	0.999
nad7	383	128	UCA->UUA	Ser->Leu	TGCTATGGATGTGGGAGCAT	C	AACTCCGTCCCTGTGGGCTT	1
nad7	392	131	UCC->UUC	Ser->Phe	TGTGGGAGCATCAACTCCGT	C	CCTGTGGGCTTTTGAGGAGC	1
nad7	578	193	UCA->UUA	Ser->Leu	CGACGAATTAGAAGAGATGT	C	AACCGGCAACCGTATCTGGA	1
nad7	679	227	CCA->UCA	Pro->Ser	GTGGTGTAATGTTAAGAGGT	C	CAGGGGTATGCTGGGATTCG	0.987
nad7	698	233	UCG->UUG	Ser->Leu	TCCAGGGGTATGCTGGGATT	C	GCGAAGAGCAGCACCTTACG	1
nad7	724	242	CAU->UAU	His->Tyr	GAGCAGCACCTTACGATGTT	C	ATGACCAATCGGATCCTGAC	1
nad7	734	245	UCG->UUG	Ser->Leu	TTACGATGTTCATGACCAAT	C	GGATCCTGACGTACCAGTAG	1
nad7	739	247	CCU->UUU	Pro->Phe	ATGTTCATGACCAATCGGAT	C	CTGACGTACCAGTAGGTACC	0.999
nad7	740	247	CCU->UUU	Pro->Phe	TGTTCATGACCAATCGGATC	C	TGACGTACCAGTAGGTACCA	0.999
nad7	769	257	CGC->UGC	Arg->Cys	CAGTAGGTACCAGAGGAGAT	C	GCTATGATCGTTACTGTATC	1
nad7	836	279	CCU->CUU	Pro->Leu	GCGGATAATTTTGCAATGTC	C	TAATAAAATCCCTAGTGGCA	0.99
nad7	926	309	UCA->UUA	Ser->Leu	GAAACTATCCATGGAATCCT	C	AATTCACCATTTCGAACTTT	0.999
nad7	973	325	CCU->UCU	Pro->Ser	AAGGTTTTTCCGTACCAGCT	C	CTTCTACCTATACCGCTGTT	0.997
nad7	1050	350	CCC->CCU	Pro->Pro	AGTAATGGAAGCAATCGTCC	C	TACCGTCGTAAAATAAGAGC	0.966
nad7	1057	353	CGU->UGU	Arg->Cys	GAAGCAATCGTCCCTACCGT	C	GTAAAATAAGAGCACCTGGC	0.998
nad7	1079	360	UCU->UUU	Ser->Phe	TAAAATAAGAGCACCTGGCT	C	TGCCCATTCACAAGGACTCG	0.999
nad7	1088	363	UCA->UUA	Ser->Leu	AGCACCTGGCTCTGCCCATT	C	ACAAGGACTCGATTCTATGT	0.996
nad7	1103	368	UCU->UUU	Ser->Phe	CCATTCACAAGGACTCGATT	C	TATGTCCAAACATCACATGC	0.999
nad7	1124	375	CCA->CUA	Pro->Leu	TATGTCCAAACATCACATGC	C	AGCAGATGTGGTCACCATCA	1
nad7	1137	379	GUC->GUU	Val->Val	CACATGCCAGCAGATGTGGT	C	ACCATCATAGGTACTCAAGA	0.941
nad7	1166	389	UCU->UUU	Ser->Phe	AGGTACTCAAGATATTGTGT	C	TGGAGAGGTGGATAGATAGG	1
nad9	14	5	UCC->UUC	Ser->Phe	TCTTTATATGGATAACCAAT	C	CATTTTCAAATATAGTTGGG	0.993
nad9	92	31	UCU->UUU	Ser->Phe	ATCGGAACATGGGAATAGAT	C	TGATACCAAAACGGACTACC	0.998
nad9	167	56	UCG->UUG	Ser->Leu	CTATACAAGGGTTCAAGTTT	C	GATCGATATTTGCGGAGTTG	0.998
nad9	298	100	CCG->UCG	Pro->Ser	ACGAAGTAACACGAATATCT	C	CGGTAGTCAGTCTATTTCCA	0.996
nad9	328	110	CGG->UGG	Arg->Trp	GTCTATTTCCATCAGCCGGC	C	GGTGGGAGCGAGAAGTTTGG	1
nad9	368	123	UCC->UUC	Ser->Phe	GGATATGTTTGGTGTTTCTT	C	CATCAATCATCCGGATCTAC	1
nad9	398	133	UCA->UUA	Ser->Leu	TCCGGATCTACGCCGTATAT	C	AACAGATTATGGTTTCGAGG	0.998
nad9	439	147	CUU->UUU	Leu->Phe	GTCATCCATTACGAAAAGAC	C	TTCCTCTGAGTGGATATGTA	0.997
rpl16	104	35	ACU->AUU	Thr->Ile	TGGTTTTGGAAGATATGGCA	C	TCAAAGTTGTAGAGCTGGGC	0.999
rpl16	401	134	CCA->CUA	Pro->Leu	TACATTAGCGGCGCATAAAC	C	ATGTTCGTCAACCAAGTTTG	0.997
rpl16	407	136	UCG->UUG	Ser->Leu	AGCGGCGCATAAACCATGTT	C	GTCAACCAAGTTTGTTCAGT	0.992
rpl5	35	12	UCA->UUA	Ser->Leu	TTTTCATTACGAAGATGTAT	C	ACGTCAGGATCCGTTGCTCA	0.99
rpl5	47	16	CCG->CUG	Pro->Leu	AGATGTATCACGTCAGGATC	C	GTTGCTCAAACTGAATCACG	0.998
rpl5	64	22	CAC->UAC	His->Tyr	ATCCGTTGCTCAAACTGAAT	C	ACGCCAACGTTATGGAAGTT	0.946
rpl5	92	31	UCG->UUG	Ser->Leu	CGTTATGGAAGTTCCTGGAT	C	GTGTGAAATAAGAGTAGTAC	0.999
rpl5	166	56	CCG->UCG	Pro->Ser	GAAAATTGGCTATGGAGATT	C	CGCGCGGTCAGAAATTCATA	0.96
rpl5	169	57	CGC->UGC	Arg->Cys	AATTGGCTATGGAGATTCCG	C	GCGGTCAGAAATTCATACAG	1
rpl5	317	106	UCG->UUG	Ser->Leu	GCATGGAATGTCTAATTTTT	C	GGTCAGAATCTCGACAGTAA	0.999
rpl5	329	110	UCG->UUG	Ser->Leu	TAATTTTTCGGTCAGAATCT	C	GACAGTAATGTCTCTGTTAG	0.963
rpl5	512	171	CCA->CUA	Pro->Leu	CACACAAGATGAGACTTTAC	C	ACCGTGGAGCGGCTTTTTGC	0.994
rpl5	515	172	CCG->CUG	Pro->Leu	ACAAGATGAGACTTTACCAC	C	GTGGAGCGGCTTTTTGCAAA	0.999
rps1	125	42	CCU->CUU	Pro->Leu	GTTCTTGGTGGATGCAGGAC	C	TGGGACCCCCAGAATTTGTA	0.985
rps1	158	53	CCU->CUU	Pro->Leu	AATTTGTATGCAAGATGAGC	C	TACAGGAGTGCCAATCAACC	0.996
rps1	209	70	UCC->UUC	Ser->Phe	GTTTGAGAATAAGGTGGGAT	C	CCTGGATCTAGTGGCCGGTG	0.978
rps1	599	200	ACG->AUG	Thr->Met	GAGCATTAACCCCAAAAGGA	C	GAATATTGTGGTGTTCTAAC	0.952
rps10	62	21	ACG->AUG	Thr->Met	AGAAAGACCACCAAAAGTAA	C	GACCACCAAGATACGCATAG	0.999
rps10	76	26	CGC->UGC	Arg->Cys	AAGTAACGACCACCAAGATA	C	GCATAGTGATTCGATCTTTT	0.949
rps10	298	100	CGG->UGG	Arg->Trp	AATTGCGCAAGAAGTTCTTT	C	GGTTAAAACGCCAGCGAATA	0.998
rps10	362	121	UCG->UUG	Ser->Leu	ATTTTCTTGCAAGACCCGTT	C	GGATAAGGGAAAACTCCAGA	0.998
rps10	391	131	CGA->UGA	Arg->End	GAAAACTCCAGAGATTGCTT	C	GAAGTAAGATCCTTGCGTTG	0.997
rps14	194	65	UCC->UUC	Ser->Phe	AGTAAGAAACCGATGTATTT	C	CACGGGTCGCCCTCGTTCCG	0.982
rps14	271	91	CCU->UCU	Pro->Ser	GTGGATTAGCATCTCGAGGT	C	CTTTGATGGGCATAAAGAAA	0.968
rps3	64	22	CGG->UGG	Arg->Trp	ATCGTAGTTCAGATTCAAGT	C	GGTTCAGTGATTATTATTAT	1
rps3	69	23	UUC->UUU	Phe->Phe	AGTTCAGATTCAAGTCGGTT	C	AGTGATTATTATTATGGTAA	0.984
rps3	512	171	UCA->UUA	Ser->Leu	AAAGAAGAATCTTTCTAAAT	C	ACTTCGGGTCAGCGGGGCCT	0.986
rps3	713	238	UCG->UUG	Ser->Leu	GCGCCCCTCCTTGAATTATT	C	GGTCATGCAATACTTATTGA	0.997
rps3	887	296	UCG->UUG	Ser->Leu	CGCTTTTTTTGTAGAAAGCT	C	GACCAGCGAGAAAAAGTGTT	0.972
rps3	1028	343	CCA->CUA	Pro->Leu	CGGTGCTACCTTTTTCTTTC	C	AAGGGATAGAGTTGGTTTTT	0.995
rps3	1361	454	CCG->CUG	Pro->Leu	TGTTTATCAAAGTGCTTCTC	C	GATTGCTCAAGACATTTCTT	0.999
rps3	1499	500	UCA->UUA	Ser->Leu	TATATGTTGTTCAGGTCGAT	C	AGAAGGCGCAGAAATAGCTA	1
rps3	1552	518	CGU->UGU	Arg->Cys	GAAAGTATGGAAAAACATCT	C	GTAATGTATTTAACCAGAAA	0.997
rps3	1616	539	UCA->UUA	Ser->Leu	ATCTACTCGTTACGGAATCT	C	AGGTGTCAAAGTGTGGATTT	1
rps4	29	10	UCA->UUA	Ser->Leu	TAAAACTTGTCGTCTACTTT	C	AGGAAATGTTCGGAACAGAG	0.932
rps4	40	14	CGG->UGG	Arg->Trp	GTCTACTTTCAGGAAATGTT	C	GGAACAGAGAACTTACAATA	1
rps4	124	42	CCG->UCG	Pro->Ser	CTATTAAGAGAAAGATTTCT	C	CGAGAAAAAATATGAACAGT	0.993
rps4	155	52	UCA->UUA	Ser->Leu	TATGAACAGTTACATCCAAT	C	ACAAACTACACGAAAGTTGC	0.984
rps4	175	59	CCC->UCC	Pro->Ser	CACAAACTACACGAAAGTTG	C	CCCTTTTTCATGCAGATTTA	1
rps4	184	62	CAU->UAU	His->Tyr	CACGAAAGTTGCCCCTTTTT	C	ATGCAGATTTACCCATCACA	0.979
rps4	257	86	CCA->CUA	Pro->Leu	TATCCCTTTTCTACTCAATC	C	AGAAACAAGATCGGACGTTA	0.99
rps4	269	90	UCG->UUG	Ser->Leu	ACTCAATCCAGAAACAAGAT	C	GGACGTTATTCCGGTTCGTC	0.997
rps4	281	94	CCG->CUG	Pro->Leu	AACAAGATCGGACGTTATTC	C	GGTTCGTCTCCATTTTCGTG	0.999
rps4	298	100	CGU->UGU	Arg->Cys	TTCCGGTTCGTCTCCATTTT	C	GTGAAACTATTCCTCAAGCA	0.984
rps4	326	109	CCG->CUG	Pro->Leu	TATTCCTCAAGCAAGGCAGC	C	GATAAGTCATCGAAGGGTTT	0.999
rps4	473	158	UCA->UUA	Ser->Leu	ATCTTTCTATATCGAAATAT	C	AGTTGATAAAATCATAGGCA	1
rps4	879	293	AUC->AUU	Ile->Ile	TTTCCTAGGAAGAGAAGAAT	C	AAAAGGATCGAACTACCTAC	0.931
rps4	908	303	UCG->UUG	Ser->Leu	CGAACTACCTACTCATTATT	C	GGAGGTGAATCATAGAACAC	0.995
rps4	919	307	CAU->UAU	His->Tyr	CTCATTATTCGGAGGTGAAT	C	ATAGAACACCAAAAGCGGTG	0.997
rps4	929	310	CCA->CUA	Pro->Leu	GGAGGTGAATCATAGAACAC	C	AAAAGCGGTGGTATTTTATG	1
rps4	995	332	CCA->CUA	Pro->Leu	CGACATAAGATTGAAAGATC	C	AAACCTTCCTCTTCGGAGCG	0.991
rps4	1004	335	CCU->CUU	Pro->Leu	ATTGAAAGATCCAAACCTTC	C	TCTTCGGAGCGGAAACGGAC	0.996
rps4	1009	337	CGG->UGG	Arg->Trp	AAGATCCAAACCTTCCTCTT	C	GGAGCGGAAACGGACGTGGC	0.995
sdh4	29	10	UCG->UUG	Ser->Leu	GGCATTTTGTAGACGTGGTT	C	GGTTATTCCTATTTGTCTCT	1
sdh4	155	52	CCA->CUA	Pro->Leu	AAGAATTACTGCTGCTTTCC	C	ACTCCCTTTGATTTTAATAT	0.998
sdh4	203	68	CCA->CUA	Pro->Leu	AGTCTCTTCCACTTTCCTAC	C	AAATCTCTCTTTATTCTGGC	0.961
sdh4	363	121	UUC->UUU	Phe->Phe	TGTTTTCTTGTCTCTCGTTT	C	TTTTCTGAACAAATCGTCGA	0.98
