# Supplementary material for: De Novo Assembly and Comparative Analysis of Mitochondrial Genomes of Two Pueraria montana Varieties
Source: Int J Mol Sci. 2024 May 22;25(11):5656. doi: 10.3390/ijms25115656 (PMC11171644; doi:10.3390/ijms25115656)
Supplement: Supplementary file 1 [file ijms-25-05656-s001.zip › ijms-2928843 supplementary/Table S3.xlsx]

## Sheet: Table S3. Primer sequences
Table S3. Primer sequences used for validating RNA editing
Gene Name- Editing Site	Forward primer (5'-3')	Reverse primer (5'-3')
atp4	ATGCAAGCTAGAAAGATGC	TTATTTATTCTTAAGAGAACC
atp6	ATGGATATGAAGATAGGTGACT	CTATCCAGTTTGATGGAGAT
ccmB	ATGAGACGACTCTTTCTTG	TCAATCTTGTAAACTCATTGAG
ccmC	AGCTAGGACAAAATTCTCATAT	TCAGTTTGAGCTGGGAAGTA
ccmFC	ATGGTCCAACTACATAACTT	ATTTTGAATTCCACGGAACTT
ccmFN	ATGTCAATAATTTATGAATTATT	TCAATTCTTCCATAACATAA
cox1	GAAAGAATCTCCATTTTATGACA	TTACTTCACATAGCTTTTCGTCT
cox2	ATGAAATTAGAATGGCTATTC	TTAATGGAATTGATTGAAAACC
cox3	ATGATTGAATCTCAGAGGCA	TCATATACCTCCCCACCAATA
cob	ATGACTATAAGGAACCAACGA	TCACTGATCAGTCTCATCCGT
nad3	AGAACCAAGTGGTTTGTGGT	TTGCCCTATCACTAGTGATTACT
nad4	ATGTTAGAACATTTCTGTGAAT	TCAATTAAATTTCCCATGTT
nad5	ATGTATCTACTTATCGTATT	TTATTGACTTGACTTATTATT
nad7	ATGACGACTAGGAACGGG	CTATCTATCCACCTCTCCA
nad9	GGAACTACAAGAAAGCTTTCTTTAT	TTATCCGTCGCTACGCTGTT
rpl5	ATGTTTCCACTCCATTTTCAT	TTACTGAGTTTCTCCCTCAT
rpl16	ATATAGTAAAAAAAAAAGGGGAC	TTACGACCACTGAACAAACT
rps1	ATGAGCATCTATTTGAGTCG	TGTTAGAACACCACAATATT
rps3	ATGGCACGAAAAGGAAATCC	CTAAATTTCGTACGTTTCGG
rps4	ATGCGATTTAAAACTTGTCG	TTATATGTTTTGGCCACGTC
rps10	ATGCTTCTGATCAATAGAACAG	GTCAACGCAAGGATCTTACT
rps14	ATGTCGGAGAAGCGAAATAT	CTACCAAGACGATTTCTTTATG
